# Supplementary material for: Identification of Protein Subcellular Localization With Network and Functional Embeddings
Source: Front Genet. 2021 Jan 20;11:626500. doi: 10.3389/fgene.2020.626500 (PMC7873866; doi:10.3389/fgene.2020.626500)
Supplement: Supplementary Table 1 — The performance of four classifiers change with the number of one-hot encoded representation derived from KEGG/GO terms. [file Table_1.XLSX]

## Sheet: Decision tree
Number of features	Biological membrane	Cell periphery	Cytoplasm	Cytoplasmic vesicle	Endoplasmic reticulum	Endosome	Extracellular space or cell surface	Flagellum or cilium	Golgi apparatus	Microtubule cytoskeleton	Mitochondrion	Nuclear periphery	Nucleolus	Nucleus	Peroxisome	Vacuole	Overall accuracy	MCC
1	0.909643	0	0.077869	0	0	0	0	0.666667	0	0	0	0	0.398148	0.087063	0	0	0.316602	0.231193
2	0.842212	0	0	0	0	0	0.809748	0	0	0	0	0.129032	0.675926	0.28153	0	0	0.449907	0.363055
3	0.67768	0	0	0.246377	0	0	0.809748	0.333333	0.178947	0	0	0.129032	0.12037	0.698942	0	0	0.500103	0.410946
4	0.848281	0.393939	0	0.15942	0.489362	0.12	0.68239	0.333333	0.136842	0	0	0.225806	0.851852	0	0	0	0.395803	0.349424
5	0.743088	0.333333	0	0.15942	0.489362	0	0.613208	0.333333	0.221053	0	0.466258	0.225806	0.851852	0	0	0.666667	0.393952	0.356153
6	0.747134	0.333333	0.004098	0.144928	0.462766	0.32	0.613208	0.333333	0.210526	0	0.97546	0.225806	0.805556	0	0	0.574074	0.427895	0.391875
7	0.74646	0.363636	0.008197	0.173913	0.468085	0.24	0.616352	0.333333	0.221053	0	0.966258	0.225806	0.805556	0	0	0.555556	0.428307	0.391995
8	0.743088	0.333333	0.006148	0.130435	0.484043	0.32	0.616352	1	0.210526	0	0.969325	0.064516	0.907407	0.004068	0.066667	0.722222	0.432421	0.396219
9	0.749831	0.333333	0.008197	0.15942	0.484043	0.4	0.595912	1	0.210526	0.104167	0.966258	0.419355	0.685185	0.051261	0.288889	0.592593	0.44353	0.399702
10	0.737694	0.30303	0.079918	0.217391	0.484043	0.4	0.654088	1	0.210526	0.104167	0.917178	0.354839	0.453704	0.665582	0.311111	0.574074	0.601728	0.538689
11	0.75118	0.30303	0.10041	0.217391	0.478723	0.44	0.592767	1	0.210526	0.104167	0.944785	0.387097	0.453704	0.668836	0.288889	0.574074	0.602551	0.539759
12	0.749157	0.30303	0.114754	0.26087	0.478723	0.36	0.597484	1	0.210526	0.1875	0.953988	0.387097	0.37037	0.664768	0.333333	0.592593	0.603374	0.540753
13	0.71207	0.30303	0.151639	0.246377	0.515957	0.32	0.627358	1	0.210526	0.3125	0.911043	0.419355	0.777778	0.316517	0.311111	0.703704	0.521292	0.468445
14	0.722859	0.363636	0.178279	0.188406	0.515957	0.4	0.605346	1	0.315789	0.291667	0.944785	0.451613	0.527778	0.659886	0.288889	0.518519	0.607694	0.545722
15	0.710722	0.272727	0.401639	0.289855	0.553191	0.44	0.564465	1	0.221053	0.291667	0.920245	0.451613	0.564815	0.670464	0.288889	0.518519	0.623534	0.563835
16	0.747134	0.363636	0.45082	0.275362	0.579787	0.4	0.58805	1	0.263158	0.270833	0.92638	0.451613	0.564815	0.689992	0.311111	0.648148	0.651512	0.593162
17	0.747134	0.363636	0.456967	0.333333	0.425532	0.48	0.617925	1	0.505263	0.583333	0.861963	0.419355	0.675926	0.61188	0.533333	0.62963	0.639169	0.582269
18	0.628456	0.636364	0.463115	0.333333	0.590426	0.44	0.638365	1	0.347368	0.604167	0.852761	0.419355	0.657407	0.598861	0.533333	0.722222	0.608105	0.554929
19	0.641942	0.636364	0.491803	0.449275	0.43617	0.56	0.638365	1	0.526316	0.583333	0.871166	0.419355	0.638889	0.628967	0.533333	0.703704	0.622917	0.569258
20	0.609575	0.69697	0.491803	0.42029	0.617021	0.56	0.657233	1	0.4	0.645833	0.886503	0.451613	0.648148	0.607811	0.533333	0.648148	0.616128	0.565275
21	0.61497	0.69697	0.506148	0.405797	0.664894	0.56	0.676101	1	0.305263	0.604167	0.892638	0.419355	0.685185	0.569569	0.466667	0.666667	0.612014	0.562488
22	0.618341	0.727273	0.510246	0.405797	0.617021	0.52	0.666667	1	0.410526	0.666667	0.904908	0.548387	0.601852	0.600488	0.444444	0.666667	0.620448	0.569591
23	0.61969	0.757576	0.522541	0.376812	0.691489	0.52	0.654088	1	0.326316	0.625	0.907975	0.548387	0.703704	0.66965	0.488889	0.685185	0.641638	0.591699
24	0.757923	0.69697	0.526639	0.405797	0.670213	0.52	0.657233	1	0.368421	0.666667	0.892638	0.548387	0.722222	0.651749	0.511111	0.648148	0.679696	0.626474
25	0.75118	0.636364	0.526639	0.405797	0.388298	0.52	0.671384	1	0.621053	0.666667	0.889571	0.580645	0.731481	0.657445	0.511111	0.62963	0.674553	0.621218
26	0.745111	0.69697	0.520492	0.449275	0.388298	0.52	0.677673	1	0.578947	0.6875	0.895706	0.516129	0.731481	0.6786	0.488889	0.648148	0.678667	0.625404
27	0.757923	0.636364	0.557377	0.478261	0.734043	0.68	0.699686	0.666667	0.368421	0.729167	0.895706	0.580645	0.731481	0.681855	0.666667	0.685185	0.702736	0.651943
28	0.759946	0.666667	0.567623	0.42029	0.462766	0.68	0.709119	0.666667	0.6	0.75	0.877301	0.483871	0.740741	0.666395	0.666667	0.685185	0.693684	0.641441
29	0.75118	0.636364	0.55123	0.463768	0.430851	0.68	0.718553	0.666667	0.705263	0.770833	0.883436	0.645161	0.740741	0.627339	0.666667	0.685185	0.683604	0.631781
30	0.75118	0.666667	0.555328	0.478261	0.446809	0.68	0.712264	0.666667	0.726316	0.8125	0.895706	0.580645	0.731481	0.630594	0.666667	0.685185	0.686073	0.634592
31	0.76062	0.636364	0.567623	0.478261	0.430851	0.68	0.712264	0.666667	0.705263	0.791667	0.889571	0.580645	0.759259	0.616762	0.666667	0.685185	0.685456	0.634259
32	0.755226	0.636364	0.555328	0.434783	0.473404	0.68	0.713836	0.666667	0.673684	0.791667	0.892638	0.612903	0.740741	0.627339	0.688889	0.685185	0.686073	0.634198
33	0.761295	0.636364	0.538934	0.449275	0.430851	0.68	0.712264	0.666667	0.705263	0.791667	0.880368	0.612903	0.740741	0.632221	0.666667	0.685185	0.685456	0.633261
34	0.757249	0.606061	0.622951	0.478261	0.56383	0.68	0.72327	0.666667	0.715789	0.75	0.892638	0.645161	0.740741	0.628967	0.666667	0.685185	0.699445	0.649395
35	0.767363	0.606061	0.60041	0.478261	0.553191	0.68	0.724843	0.666667	0.705263	0.75	0.886503	0.645161	0.703704	0.618389	0.711111	0.703704	0.696564	0.645508
36	0.743088	0.69697	0.672131	0.449275	0.558511	0.6	0.720126	0.666667	0.715789	0.729167	0.871166	0.645161	0.731481	0.707079	0.622222	0.685185	0.716725	0.666158
37	0.762643	0.69697	0.665984	0.449275	0.537234	0.6	0.715409	0.666667	0.715789	0.75	0.877301	0.677419	0.796296	0.710334	0.644444	0.685185	0.723925	0.67429
38	0.757249	0.636364	0.682377	0.449275	0.56383	0.6	0.72956	0.666667	0.726316	0.770833	0.880368	0.612903	0.759259	0.717657	0.666667	0.685185	0.727834	0.678118
39	0.755226	0.69697	0.663934	0.463768	0.574468	0.6	0.709119	0.666667	0.736842	0.75	0.895706	0.612903	0.75	0.707893	0.666667	0.703704	0.722279	0.67216
40	0.75118	0.69697	0.663934	0.463768	0.87234	0.56	0.726415	0.666667	0.694737	0.770833	0.898773	0.645161	0.768519	0.707079	0.622222	0.666667	0.7338	0.685698
41	0.782198	0.666667	0.657787	0.463768	0.87766	0.56	0.751572	0.666667	0.705263	0.770833	0.895706	0.645161	0.796296	0.691619	0.622222	0.685185	0.742851	0.696104
42	0.753203	0.666667	0.639344	0.434783	0.851064	0.56	0.764151	0.666667	0.715789	0.729167	0.895706	0.580645	0.731481	0.682669	0.622222	0.685185	0.728039	0.679462
43	0.768038	0.69697	0.67623	0.434783	0.861702	0.64	0.765723	0.666667	0.736842	0.770833	0.923313	0.548387	0.759259	0.689992	0.6	0.685185	0.742234	0.696034
44	0.757249	0.666667	0.647541	0.478261	0.861702	0.64	0.754717	0.666667	0.705263	0.770833	0.923313	0.483871	0.768519	0.681041	0.622222	0.648148	0.731742	0.684441
45	0.762643	0.69697	0.668033	0.449275	0.861702	0.64	0.746855	0.666667	0.726316	0.75	0.904908	0.548387	0.75	0.685924	0.6	0.685185	0.734623	0.686924
46	0.761295	0.666667	0.651639	0.478261	0.867021	0.6	0.745283	0.666667	0.736842	0.75	0.911043	0.580645	0.796296	0.702197	0.6	0.666667	0.738325	0.691008
47	0.771409	0.69697	0.690574	0.492754	0.861702	0.64	0.756289	0.666667	0.736842	0.770833	0.889571	0.548387	0.787037	0.698942	0.577778	0.722222	0.745114	0.69905
48	0.76062	0.69697	0.659836	0.449275	0.851064	0.64	0.748428	0.666667	0.715789	0.770833	0.923313	0.612903	0.759259	0.714402	0.644444	0.703704	0.742646	0.695728
49	0.758597	0.666667	0.657787	0.478261	0.856383	0.64	0.764151	0.666667	0.726316	0.770833	0.920245	0.612903	0.759259	0.716029	0.6	0.648148	0.743674	0.696924
50	0.768712	0.666667	0.686475	0.478261	0.87234	0.6	0.753145	0.666667	0.726316	0.770833	0.917178	0.580645	0.768519	0.712775	0.622222	0.722222	0.748611	0.702481
51	0.768712	0.69697	0.680328	0.478261	0.845745	0.64	0.781447	0.666667	0.726316	0.75	0.895706	0.580645	0.759259	0.716843	0.644444	0.722222	0.750463	0.704394
52	0.776129	0.666667	0.661885	0.478261	0.845745	0.6	0.77673	0.666667	0.715789	0.75	0.904908	0.548387	0.740741	0.714402	0.622222	0.703704	0.748611	0.701614
53	0.758597	0.666667	0.665984	0.492754	0.835106	0.6	0.77044	0.666667	0.726316	0.75	0.90184	0.516129	0.759259	0.724166	0.666667	0.648148	0.745114	0.697824
54	0.768038	0.666667	0.67623	0.478261	0.829787	0.64	0.789308	0.666667	0.726316	0.770833	0.907975	0.580645	0.75	0.699756	0.6	0.703704	0.745937	0.699578
55	0.775455	0.636364	0.719262	0.521739	0.851064	0.72	0.783019	0.666667	0.778947	0.729167	0.907975	0.548387	0.759259	0.705452	0.6	0.685185	0.755194	0.709625
56	0.770061	0.636364	0.680328	0.478261	0.840426	0.76	0.798742	0.666667	0.778947	0.791667	0.917178	0.548387	0.768519	0.706265	0.644444	0.685185	0.752931	0.706388
57	0.772758	0.666667	0.694672	0.478261	0.845745	0.76	0.806604	0.666667	0.747368	0.791667	0.917178	0.645161	0.759259	0.713588	0.622222	0.685185	0.758074	0.712981
58	0.78085	0.636364	0.678279	0.507246	0.824468	0.76	0.790881	0.666667	0.8	0.729167	0.91411	0.677419	0.75	0.716029	0.644444	0.685185	0.757252	0.711332
59	0.78085	0.575758	0.67418	0.478261	0.861702	0.72	0.806604	0.666667	0.778947	0.708333	0.91411	0.677419	0.75	0.722539	0.622222	0.666667	0.759926	0.714266
60	0.786244	0.575758	0.690574	0.521739	0.851064	0.72	0.795597	0.666667	0.768421	0.770833	0.920245	0.677419	0.740741	0.724166	0.555556	0.666667	0.762395	0.717348
61	0.782198	0.606061	0.668033	0.492754	0.851064	0.68	0.805031	0.666667	0.747368	0.75	0.911043	0.709677	0.75	0.728234	0.6	0.703704	0.760749	0.714422
62	0.805125	0.606061	0.694672	0.536232	0.824468	0.64	0.825472	0.666667	0.757895	0.708333	0.911043	0.645161	0.740741	0.716029	0.6	0.592593	0.767332	0.721788
63	0.803102	0.575758	0.692623	0.623188	0.851064	0.72	0.814465	0.666667	0.757895	0.729167	0.91411	0.580645	0.768519	0.736371	0.622222	0.555556	0.773092	0.728242
64	0.79973	0.606061	0.704918	0.536232	0.840426	0.68	0.823899	0.666667	0.768421	0.666667	0.917178	0.612903	0.824074	0.75834	0.577778	0.611111	0.779881	0.736107
65	0.803102	0.575758	0.713115	0.536232	0.845745	0.52	0.800314	0.666667	0.789474	0.645833	0.911043	0.612903	0.842593	0.751831	0.622222	0.611111	0.776795	0.732211
66	0.807148	0.606061	0.704918	0.550725	0.840426	0.68	0.839623	0.666667	0.778947	0.6875	0.917178	0.580645	0.824074	0.760781	0.644444	0.537037	0.785024	0.741858
67	0.795684	0.545455	0.70082	0.521739	0.808511	0.6	0.833333	0.666667	0.778947	0.625	0.895706	0.612903	0.805556	0.762408	0.666667	0.611111	0.777001	0.73149
68	0.788941	0.545455	0.690574	0.594203	0.829787	0.6	0.836478	0.666667	0.8	0.625	0.898773	0.612903	0.768519	0.75834	0.644444	0.592593	0.774532	0.729184
69	0.797707	0.575758	0.665984	0.536232	0.819149	0.6	0.836478	0.666667	0.768421	0.666667	0.920245	0.516129	0.768519	0.751831	0.688889	0.574074	0.772886	0.726958
70	0.805799	0.575758	0.682377	0.550725	0.81383	0.6	0.845912	0.666667	0.778947	0.645833	0.892638	0.548387	0.777778	0.760781	0.666667	0.592593	0.779058	0.733873
71	0.80445	0.545455	0.659836	0.492754	0.840426	0.56	0.847484	0.666667	0.789474	0.6875	0.895706	0.548387	0.787037	0.770545	0.666667	0.574074	0.779675	0.734244
72	0.814565	0.545455	0.67418	0.57971	0.808511	0.6	0.836478	0.666667	0.747368	0.666667	0.907975	0.612903	0.787037	0.786819	0.644444	0.555556	0.786875	0.742283
73	0.794336	0.515152	0.663934	0.536232	0.81383	0.56	0.836478	0.666667	0.778947	0.645833	0.920245	0.548387	0.787037	0.776241	0.666667	0.592593	0.777618	0.731834
74	0.801079	0.515152	0.67418	0.57971	0.797872	0.56	0.842767	0.666667	0.747368	0.645833	0.917178	0.548387	0.805556	0.780309	0.577778	0.62963	0.781732	0.736798
75	0.806473	0.515152	0.690574	0.536232	0.819149	0.6	0.836478	0.666667	0.747368	0.666667	0.898773	0.580645	0.805556	0.778682	0.622222	0.648148	0.783995	0.739426
76	0.797033	0.575758	0.694672	0.57971	0.803191	0.6	0.841195	0.666667	0.789474	0.6875	0.920245	0.548387	0.796296	0.7738	0.622222	0.666667	0.783584	0.739894
77	0.806473	0.545455	0.672131	0.623188	0.835106	0.6	0.834906	0.666667	0.768421	0.666667	0.895706	0.548387	0.796296	0.75834	0.577778	0.703704	0.778852	0.733437
78	0.794336	0.575758	0.678279	0.565217	0.797872	0.64	0.836478	0.666667	0.757895	0.666667	0.892638	0.580645	0.824074	0.765663	0.577778	0.685185	0.776178	0.730865
79	0.801079	0.484848	0.663934	0.550725	0.808511	0.6	0.849057	0.666667	0.747368	0.645833	0.91411	0.548387	0.777778	0.775427	0.6	0.722222	0.780704	0.735237
80	0.80445	0.484848	0.665984	0.521739	0.797872	0.56	0.84434	0.666667	0.726316	0.645833	0.907975	0.516129	0.796296	0.76729	0.577778	0.740741	0.777618	0.731691
81	0.797707	0.484848	0.680328	0.594203	0.829787	0.56	0.858491	0.666667	0.757895	0.666667	0.907975	0.516129	0.787037	0.781123	0.555556	0.685185	0.784407	0.739814
82	0.810519	0.484848	0.67623	0.565217	0.824468	0.52	0.858491	0.666667	0.757895	0.645833	0.898773	0.612903	0.759259	0.779496	0.577778	0.703704	0.786258	0.742039
83	0.810519	0.515152	0.668033	0.521739	0.803191	0.64	0.833333	0.666667	0.768421	0.6875	0.91411	0.516129	0.814815	0.774614	0.555556	0.722222	0.782555	0.736839
84	0.805125	0.515152	0.694672	0.536232	0.803191	0.52	0.842767	0.666667	0.757895	0.708333	0.898773	0.483871	0.787037	0.78275	0.622222	0.703704	0.785024	0.739709
85	0.809171	0.484848	0.678279	0.565217	0.803191	0.56	0.845912	0.666667	0.789474	0.666667	0.907975	0.548387	0.814815	0.78926	0.6	0.666667	0.788315	0.744
86	0.805125	0.515152	0.684426	0.57971	0.792553	0.64	0.861635	0.666667	0.747368	0.625	0.92638	0.580645	0.787037	0.785191	0.622222	0.740741	0.789755	0.745907
87	0.802428	0.515152	0.696721	0.536232	0.808511	0.48	0.839623	0.666667	0.778947	0.625	0.898773	0.483871	0.777778	0.801465	0.555556	0.648148	0.786875	0.741998
88	0.807822	0.515152	0.686475	0.652174	0.792553	0.68	0.853774	0.666667	0.778947	0.583333	0.892638	0.548387	0.768519	0.781123	0.666667	0.62963	0.786464	0.741687
89	0.802428	0.515152	0.678279	0.565217	0.803191	0.68	0.839623	0.666667	0.757895	0.645833	0.91411	0.548387	0.787037	0.799024	0.644444	0.685185	0.788315	0.743642
90	0.802428	0.545455	0.69877	0.550725	0.851064	0.6	0.849057	0.666667	0.768421	0.645833	0.92638	0.612903	0.824074	0.799837	0.6	0.611111	0.794281	0.751289
91	0.800405	0.545455	0.694672	0.594203	0.792553	0.52	0.836478	0.666667	0.757895	0.625	0.911043	0.612903	0.814815	0.781123	0.644444	0.666667	0.784201	0.73902
92	0.802428	0.545455	0.69877	0.594203	0.803191	0.48	0.839623	0.666667	0.789474	0.645833	0.917178	0.580645	0.768519	0.793328	0.622222	0.648148	0.788521	0.7439
93	0.807822	0.575758	0.678279	0.608696	0.797872	0.52	0.83805	0.666667	0.842105	0.666667	0.90184	0.548387	0.814815	0.795769	0.622222	0.574074	0.789138	0.744366
94	0.800405	0.606061	0.665984	0.594203	0.808511	0.44	0.842767	0.666667	0.778947	0.666667	0.911043	0.645161	0.796296	0.80716	0.622222	0.592593	0.788932	0.744197
95	0.792313	0.575758	0.686475	0.594203	0.797872	0.52	0.853774	0.666667	0.768421	0.583333	0.90184	0.483871	0.796296	0.784378	0.622222	0.555556	0.780909	0.734685
96	0.811868	0.575758	0.69877	0.565217	0.81383	0.56	0.827044	0.666667	0.789474	0.645833	0.904908	0.548387	0.796296	0.799837	0.6	0.611111	0.79099	0.746582
97	0.803102	0.545455	0.661885	0.594203	0.835106	0.44	0.84434	0.666667	0.778947	0.708333	0.889571	0.548387	0.75	0.78275	0.577778	0.666667	0.781732	0.736028
98	0.799056	0.575758	0.64959	0.608696	0.840426	0.6	0.831761	0.666667	0.789474	0.583333	0.877301	0.516129	0.768519	0.799024	0.644444	0.685185	0.782349	0.736173
99	0.803776	0.636364	0.686475	0.608696	0.81383	0.52	0.83805	0.666667	0.789474	0.625	0.917178	0.709677	0.787037	0.786005	0.666667	0.703704	0.789138	0.744628
100	0.808496	0.606061	0.661885	0.565217	0.792553	0.52	0.836478	0.666667	0.8	0.604167	0.90184	0.612903	0.777778	0.805533	0.644444	0.685185	0.788932	0.743591
101	0.823331	0.636364	0.659836	0.594203	0.792553	0.6	0.847484	0.666667	0.768421	0.645833	0.907975	0.645161	0.75	0.803906	0.622222	0.759259	0.795721	0.751458
102	0.802428	0.636364	0.67418	0.623188	0.824468	0.64	0.84434	0.666667	0.789474	0.625	0.895706	0.677419	0.787037	0.803906	0.644444	0.703704	0.792224	0.748015
103	0.808496	0.636364	0.657787	0.565217	0.792553	0.56	0.836478	0.666667	0.8	0.666667	0.883436	0.645161	0.787037	0.786819	0.644444	0.685185	0.783995	0.737801
104	0.805799	0.636364	0.688525	0.57971	0.819149	0.56	0.834906	0.666667	0.8	0.6875	0.892638	0.612903	0.814815	0.792514	0.6	0.703704	0.789755	0.745606
105	0.803776	0.636364	0.663934	0.57971	0.829787	0.48	0.861635	0.666667	0.778947	0.645833	0.90184	0.677419	0.805556	0.791701	0.6	0.759259	0.790578	0.746442
106	0.79973	0.606061	0.668033	0.565217	0.81383	0.48	0.855346	0.666667	0.768421	0.645833	0.911043	0.612903	0.75	0.805533	0.6	0.722222	0.789755	0.745146
107	0.815239	0.636364	0.678279	0.550725	0.81383	0.56	0.850629	0.666667	0.8	0.666667	0.877301	0.677419	0.740741	0.794955	0.577778	0.703704	0.79099	0.746337
108	0.819285	0.636364	0.657787	0.565217	0.776596	0.52	0.853774	0.666667	0.757895	0.645833	0.886503	0.548387	0.731481	0.781937	0.577778	0.685185	0.784201	0.738166
109	0.803776	0.636364	0.663934	0.550725	0.771277	0.52	0.834906	0.666667	0.768421	0.6875	0.858896	0.580645	0.731481	0.805533	0.888889	0.685185	0.785024	0.739072
110	0.813891	0.606061	0.635246	0.536232	0.771277	0.6	0.839623	0.666667	0.789474	0.583333	0.889571	0.548387	0.731481	0.810415	0.911111	0.648148	0.788109	0.74232
111	0.805125	0.636364	0.665984	0.608696	0.808511	0.6	0.855346	0.666667	0.768421	0.666667	0.889571	0.580645	0.722222	0.811229	0.933333	0.703704	0.794692	0.750963
112	0.800405	0.606061	0.672131	0.57971	0.792553	0.52	0.847484	0.666667	0.757895	0.645833	0.91411	0.548387	0.740741	0.807974	0.911111	0.703704	0.791607	0.746915
113	0.814565	0.575758	0.672131	0.565217	0.792553	0.52	0.855346	0.666667	0.821053	0.6875	0.852761	0.580645	0.75	0.81367	0.866667	0.648148	0.794898	0.750884
114	0.815914	0.606061	0.67418	0.594203	0.81383	0.56	0.83805	0.666667	0.821053	0.666667	0.877301	0.548387	0.768519	0.815297	0.955556	0.703704	0.798395	0.754938
115	0.815239	0.636364	0.663934	0.550725	0.781915	0.52	0.849057	0.666667	0.726316	0.625	0.846626	0.580645	0.731481	0.828316	0.911111	0.666667	0.794281	0.749291
116	0.813216	0.606061	0.653689	0.57971	0.776596	0.52	0.84434	0.666667	0.768421	0.666667	0.858896	0.548387	0.75	0.816924	0.955556	0.666667	0.791812	0.746867
117	0.805125	0.606061	0.67418	0.594203	0.781915	0.56	0.831761	0.666667	0.778947	0.625	0.874233	0.516129	0.722222	0.81367	0.888889	0.759259	0.789961	0.744864
118	0.809171	0.606061	0.653689	0.57971	0.787234	0.52	0.858491	0.666667	0.810526	0.604167	0.865031	0.548387	0.796296	0.817738	0.911111	0.722222	0.794898	0.750954
119	0.820634	0.606061	0.67623	0.57971	0.765957	0.48	0.850629	0.666667	0.789474	0.666667	0.886503	0.548387	0.768519	0.816924	0.911111	0.685185	0.799013	0.755422
120	0.80445	0.606061	0.678279	0.521739	0.755319	0.52	0.849057	0.666667	0.8	0.6875	0.871166	0.483871	0.759259	0.814483	0.911111	0.722222	0.791607	0.746785
121	0.809845	0.545455	0.670082	0.608696	0.797872	0.52	0.850629	0.666667	0.778947	0.645833	0.889571	0.548387	0.787037	0.824247	0.866667	0.648148	0.797778	0.754452
122	0.809845	0.606061	0.655738	0.565217	0.765957	0.44	0.84434	0.666667	0.778947	0.666667	0.90184	0.516129	0.796296	0.81367	0.911111	0.722222	0.793252	0.748413
123	0.818611	0.575758	0.665984	0.565217	0.755319	0.56	0.863208	0.666667	0.757895	0.6875	0.883436	0.612903	0.740741	0.815297	0.933333	0.648148	0.797161	0.753171
124	0.813891	0.575758	0.680328	0.536232	0.776596	0.48	0.861635	0.666667	0.768421	0.6875	0.886503	0.580645	0.768519	0.819365	0.911111	0.648148	0.798601	0.75504
125	0.814565	0.484848	0.651639	0.608696	0.781915	0.56	0.855346	0.666667	0.747368	0.645833	0.883436	0.548387	0.777778	0.825061	0.888889	0.62963	0.796132	0.752015
126	0.802428	0.545455	0.663934	0.565217	0.776596	0.56	0.849057	0.666667	0.8	0.708333	0.871166	0.451613	0.703704	0.834825	0.933333	0.722222	0.794898	0.750224
127	0.814565	0.545455	0.67418	0.492754	0.781915	0.52	0.855346	0.666667	0.768421	0.708333	0.871166	0.548387	0.712963	0.825061	0.911111	0.703704	0.79675	0.752463
128	0.79973	0.515152	0.643443	0.536232	0.781915	0.52	0.852201	0.666667	0.768421	0.6875	0.883436	0.548387	0.75	0.81367	0.888889	0.740741	0.787904	0.742316
129	0.827377	0.545455	0.659836	0.536232	0.771277	0.56	0.869497	0.666667	0.8	0.708333	0.889571	0.516129	0.777778	0.824247	0.911111	0.740741	0.804773	0.762564
130	0.813891	0.515152	0.67418	0.550725	0.787234	0.56	0.866352	0.666667	0.768421	0.666667	0.874233	0.548387	0.787037	0.811229	0.933333	0.703704	0.797161	0.75371
131	0.826703	0.515152	0.659836	0.57971	0.781915	0.6	0.866352	0.666667	0.747368	0.645833	0.871166	0.645161	0.759259	0.806347	0.955556	0.703704	0.79819	0.754262
132	0.81996	0.545455	0.637295	0.565217	0.776596	0.48	0.855346	0.666667	0.810526	0.6875	0.892638	0.612903	0.768519	0.830757	0.933333	0.722222	0.800864	0.757434
133	0.807148	0.515152	0.627049	0.550725	0.760638	0.48	0.839623	0.666667	0.821053	0.6875	0.880368	0.612903	0.796296	0.816924	0.933333	0.759259	0.789755	0.744307
134	0.813216	0.545455	0.655738	0.565217	0.776596	0.52	0.850629	0.666667	0.778947	0.666667	0.877301	0.580645	0.777778	0.812856	0.911111	0.685185	0.793252	0.748344
135	0.807148	0.545455	0.663934	0.57971	0.781915	0.44	0.849057	0.666667	0.778947	0.708333	0.911043	0.580645	0.731481	0.812042	0.933333	0.685185	0.793664	0.749363
136	0.810519	0.484848	0.682377	0.565217	0.760638	0.56	0.833333	0.666667	0.757895	0.666667	0.874233	0.580645	0.777778	0.829129	0.933333	0.648148	0.79531	0.750798
137	0.813891	0.545455	0.639344	0.57971	0.760638	0.48	0.823899	0.666667	0.8	0.666667	0.880368	0.548387	0.694444	0.821806	0.933333	0.740741	0.789344	0.743254
138	0.813216	0.575758	0.633197	0.536232	0.792553	0.52	0.841195	0.666667	0.821053	0.666667	0.858896	0.516129	0.740741	0.819365	0.955556	0.759259	0.791401	0.745994
139	0.808496	0.545455	0.680328	0.492754	0.781915	0.48	0.847484	0.666667	0.842105	0.708333	0.846626	0.548387	0.777778	0.811229	0.955556	0.666667	0.792018	0.747193
140	0.813891	0.545455	0.651639	0.565217	0.797872	0.48	0.833333	0.666667	0.821053	0.770833	0.865031	0.516129	0.685185	0.810415	0.933333	0.648148	0.789138	0.743702
141	0.811194	0.515152	0.668033	0.536232	0.792553	0.44	0.834906	0.666667	0.8	0.729167	0.889571	0.548387	0.731481	0.816111	0.933333	0.703704	0.793252	0.748782
142	0.802428	0.545455	0.653689	0.550725	0.792553	0.52	0.827044	0.666667	0.8	0.6875	0.855828	0.612903	0.740741	0.806347	0.933333	0.740741	0.784818	0.738694
143	0.805799	0.545455	0.659836	0.550725	0.787234	0.52	0.84434	0.666667	0.8	0.645833	0.874233	0.451613	0.712963	0.827502	0.955556	0.740741	0.793252	0.748052
144	0.812542	0.484848	0.655738	0.536232	0.803191	0.4	0.841195	0.666667	0.778947	0.645833	0.855828	0.516129	0.731481	0.818552	0.955556	0.722222	0.790578	0.744815
145	0.823331	0.484848	0.659836	0.550725	0.781915	0.44	0.839623	0.666667	0.821053	0.666667	0.874233	0.451613	0.740741	0.821806	0.911111	0.62963	0.795104	0.750085
146	0.817262	0.545455	0.684426	0.57971	0.81383	0.48	0.833333	0.666667	0.789474	0.645833	0.880368	0.451613	0.759259	0.814483	0.955556	0.648148	0.795927	0.75164
147	0.815239	0.515152	0.670082	0.608696	0.787234	0.56	0.834906	0.666667	0.8	0.666667	0.874233	0.580645	0.787037	0.812042	0.955556	0.611111	0.794075	0.749345
148	0.813216	0.515152	0.655738	0.637681	0.81383	0.6	0.812893	0.666667	0.8	0.666667	0.874233	0.387097	0.777778	0.814483	0.955556	0.796296	0.792018	0.746743
149	0.822657	0.515152	0.655738	0.565217	0.792553	0.56	0.834906	0.666667	0.789474	0.666667	0.877301	0.516129	0.75	0.805533	0.911111	0.777778	0.793047	0.748027
150	0.820634	0.484848	0.661885	0.565217	0.792553	0.44	0.834906	0.666667	0.768421	0.645833	0.855828	0.580645	0.75	0.802278	0.911111	0.796296	0.789961	0.744326
151	0.819285	0.454545	0.682377	0.536232	0.787234	0.52	0.847484	0.666667	0.778947	0.666667	0.874233	0.387097	0.722222	0.812042	0.933333	0.87037	0.796132	0.751574
152	0.818611	0.454545	0.682377	0.57971	0.797872	0.48	0.853774	0.666667	0.789474	0.666667	0.861963	0.451613	0.731481	0.808788	0.911111	0.814815	0.795927	0.751729
153	0.817262	0.454545	0.663934	0.623188	0.797872	0.6	0.858491	0.666667	0.778947	0.666667	0.843558	0.483871	0.722222	0.815297	0.933333	0.796296	0.795721	0.750735
154	0.816588	0.484848	0.67623	0.565217	0.781915	0.4	0.822327	0.666667	0.8	0.666667	0.858896	0.483871	0.75	0.803906	0.933333	0.814815	0.789138	0.743541
155	0.820634	0.484848	0.64959	0.565217	0.787234	0.52	0.823899	0.666667	0.789474	0.708333	0.855828	0.548387	0.731481	0.803906	0.911111	0.833333	0.788727	0.742526
156	0.819285	0.515152	0.665984	0.594203	0.819149	0.56	0.847484	0.666667	0.8	0.666667	0.858896	0.451613	0.759259	0.807974	0.933333	0.777778	0.795721	0.751608
157	0.810519	0.484848	0.661885	0.550725	0.760638	0.4	0.847484	0.666667	0.768421	0.666667	0.865031	0.483871	0.722222	0.812042	0.911111	0.796296	0.788932	0.742749
158	0.82468	0.545455	0.651639	0.550725	0.787234	0.52	0.84434	0.666667	0.789474	0.666667	0.886503	0.516129	0.694444	0.807974	0.911111	0.759259	0.79387	0.748322
159	0.83412	0.545455	0.665984	0.594203	0.797872	0.44	0.845912	0.666667	0.768421	0.6875	0.886503	0.516129	0.694444	0.815297	0.933333	0.740741	0.800658	0.756661
160	0.818611	0.575758	0.655738	0.550725	0.771277	0.44	0.841195	0.666667	0.736842	0.666667	0.880368	0.516129	0.740741	0.807974	0.955556	0.777778	0.791401	0.745735
161	0.816588	0.515152	0.655738	0.550725	0.824468	0.56	0.830189	0.666667	0.778947	0.6875	0.858896	0.419355	0.731481	0.788446	0.911111	0.759259	0.784818	0.738457
162	0.817262	0.545455	0.668033	0.550725	0.765957	0.48	0.825472	0.666667	0.810526	0.625	0.858896	0.451613	0.675926	0.80716	0.911111	0.759259	0.786875	0.740219
163	0.81996	0.515152	0.639344	0.521739	0.803191	0.48	0.830189	0.666667	0.778947	0.708333	0.886503	0.516129	0.712963	0.82262	0.933333	0.777778	0.79387	0.748428
164	0.815239	0.545455	0.670082	0.565217	0.744681	0.48	0.834906	0.666667	0.789474	0.625	0.861963	0.548387	0.759259	0.812856	0.911111	0.796296	0.791195	0.745491
165	0.817262	0.515152	0.670082	0.594203	0.776596	0.48	0.836478	0.666667	0.831579	0.625	0.892638	0.483871	0.703704	0.801465	0.911111	0.740741	0.791195	0.746219
166	0.827377	0.454545	0.657787	0.565217	0.824468	0.44	0.834906	0.333333	0.842105	0.6875	0.846626	0.451613	0.75	0.80716	0.933333	0.740741	0.793664	0.748531
167	0.814565	0.454545	0.67418	0.565217	0.781915	0.4	0.830189	0.333333	0.757895	0.75	0.871166	0.516129	0.722222	0.799024	0.888889	0.740741	0.786875	0.740858
168	0.828726	0.454545	0.672131	0.536232	0.797872	0.44	0.847484	0.333333	0.810526	0.6875	0.868098	0.451613	0.731481	0.793328	0.933333	0.777778	0.793047	0.747961
169	0.821308	0.484848	0.682377	0.536232	0.776596	0.44	0.83805	0.333333	0.747368	0.6875	0.865031	0.451613	0.759259	0.819365	0.933333	0.777778	0.795721	0.751001
170	0.812542	0.484848	0.653689	0.521739	0.797872	0.4	0.822327	0.333333	0.778947	0.666667	0.877301	0.387097	0.703704	0.799024	0.933333	0.777778	0.782966	0.735186
171	0.8294	0.484848	0.629098	0.550725	0.781915	0.44	0.830189	0.333333	0.768421	0.625	0.855828	0.451613	0.75	0.802278	0.911111	0.777778	0.786669	0.739106
172	0.825354	0.515152	0.670082	0.565217	0.787234	0.44	0.820755	0.333333	0.810526	0.645833	0.858896	0.419355	0.712963	0.807974	0.866667	0.796296	0.790372	0.743803
173	0.814565	0.484848	0.635246	0.57971	0.787234	0.44	0.83805	0.333333	0.757895	0.666667	0.834356	0.419355	0.731481	0.815297	0.888889	0.814815	0.786052	0.738618
174	0.836143	0.545455	0.668033	0.550725	0.781915	0.52	0.841195	0.333333	0.747368	0.645833	0.877301	0.451613	0.722222	0.808788	0.933333	0.777778	0.797367	0.75223
175	0.820634	0.515152	0.663934	0.565217	0.81383	0.48	0.828616	0.333333	0.8	0.6875	0.874233	0.451613	0.685185	0.79821	0.955556	0.777778	0.789549	0.74343
176	0.817937	0.515152	0.663934	0.536232	0.776596	0.48	0.841195	0.333333	0.768421	0.645833	0.874233	0.354839	0.675926	0.804719	0.933333	0.777778	0.788109	0.741723
177	0.827377	0.515152	0.657787	0.507246	0.776596	0.4	0.841195	0	0.789474	0.6875	0.865031	0.419355	0.712963	0.818552	0.911111	0.796296	0.794281	0.748145
178	0.814565	0.484848	0.64959	0.521739	0.728723	0.44	0.836478	0	0.8	0.666667	0.874233	0.451613	0.694444	0.804719	0.911111	0.722222	0.783378	0.735632
179	0.827377	0.484848	0.672131	0.536232	0.797872	0.44	0.839623	0	0.831579	0.666667	0.880368	0.483871	0.703704	0.794142	0.888889	0.777778	0.792018	0.74643
180	0.824005	0.484848	0.653689	0.536232	0.765957	0.52	0.841195	0	0.821053	0.666667	0.877301	0.451613	0.722222	0.804719	0.888889	0.796296	0.791195	0.744968
181	0.821308	0.515152	0.651639	0.478261	0.797872	0.48	0.834906	0	0.8	0.708333	0.843558	0.483871	0.740741	0.814483	0.866667	0.796296	0.790372	0.743931
182	0.823331	0.515152	0.643443	0.536232	0.781915	0.4	0.827044	0	0.821053	0.6875	0.852761	0.419355	0.648148	0.817738	0.866667	0.703704	0.787081	0.739222
183	0.826028	0.454545	0.637295	0.478261	0.755319	0.48	0.847484	0	0.757895	0.666667	0.846626	0.451613	0.675926	0.801465	0.911111	0.777778	0.784201	0.736284
184	0.823331	0.515152	0.645492	0.463768	0.792553	0.48	0.828616	0	0.831579	0.645833	0.868098	0.548387	0.694444	0.799024	0.911111	0.814815	0.786875	0.740234
185	0.823331	0.515152	0.641393	0.507246	0.760638	0.36	0.850629	0	0.821053	0.6875	0.874233	0.516129	0.694444	0.806347	0.888889	0.833333	0.790372	0.744207
186	0.814565	0.484848	0.647541	0.478261	0.787234	0.48	0.83805	0	0.789474	0.6875	0.877301	0.387097	0.685185	0.801465	0.888889	0.740741	0.783995	0.736227
187	0.817937	0.515152	0.665984	0.521739	0.771277	0.4	0.84434	0	0.8	0.645833	0.858896	0.483871	0.648148	0.817738	0.888889	0.740741	0.789961	0.743141
188	0.815914	0.545455	0.64959	0.492754	0.765957	0.48	0.836478	0	0.778947	0.666667	0.865031	0.387097	0.75	0.803906	0.888889	0.740741	0.785024	0.737983
189	0.823331	0.515152	0.641393	0.463768	0.792553	0.36	0.831761	0	0.810526	0.625	0.855828	0.451613	0.731481	0.806347	0.866667	0.777778	0.786052	0.738917
190	0.821308	0.515152	0.641393	0.478261	0.797872	0.48	0.822327	0	0.8	0.666667	0.861963	0.451613	0.712963	0.809601	0.911111	0.814815	0.787081	0.739759
191	0.815239	0.515152	0.651639	0.434783	0.776596	0.4	0.836478	0	0.789474	0.666667	0.843558	0.548387	0.666667	0.795769	0.888889	0.777778	0.780292	0.732273
192	0.811868	0.484848	0.67418	0.521739	0.765957	0.48	0.845912	0	0.8	0.666667	0.889571	0.451613	0.712963	0.796583	0.933333	0.796296	0.788315	0.742167
193	0.826028	0.484848	0.665984	0.434783	0.744681	0.4	0.842767	0	0.842105	0.666667	0.871166	0.516129	0.657407	0.811229	0.933333	0.796296	0.791401	0.745089
194	0.806473	0.484848	0.647541	0.507246	0.819149	0.4	0.827044	0	0.8	0.666667	0.871166	0.419355	0.638889	0.794142	0.866667	0.740741	0.778029	0.729546
195	0.825354	0.454545	0.659836	0.521739	0.765957	0.52	0.833333	0	0.810526	0.729167	0.874233	0.419355	0.703704	0.799024	0.888889	0.722222	0.788109	0.741519
196	0.811868	0.515152	0.64959	0.507246	0.771277	0.44	0.845912	0	0.8	0.666667	0.861963	0.419355	0.712963	0.79821	0.933333	0.759259	0.783789	0.736572
197	0.815914	0.484848	0.639344	0.507246	0.771277	0.52	0.849057	0	0.810526	0.791667	0.886503	0.354839	0.722222	0.803906	0.955556	0.703704	0.788521	0.742626
198	0.816588	0.575758	0.670082	0.449275	0.792553	0.48	0.831761	0	0.8	0.6875	0.846626	0.419355	0.722222	0.807974	0.911111	0.759259	0.787698	0.741216
199	0.821982	0.484848	0.659836	0.463768	0.781915	0.48	0.827044	0	0.778947	0.729167	0.889571	0.419355	0.694444	0.79821	0.911111	0.814815	0.787287	0.740662
200	0.82468	0.454545	0.647541	0.449275	0.792553	0.48	0.839623	0	0.757895	0.666667	0.852761	0.419355	0.740741	0.809601	0.911111	0.814815	0.788932	0.74237
201	0.813891	0.454545	0.678279	0.478261	0.765957	0.48	0.83805	0	0.8	0.6875	0.883436	0.419355	0.740741	0.805533	0.911111	0.722222	0.788932	0.742826
202	0.824005	0.575758	0.657787	0.507246	0.771277	0.48	0.845912	0	0.821053	0.729167	0.858896	0.387097	0.703704	0.804719	0.933333	0.796296	0.791401	0.745646
203	0.822657	0.484848	0.645492	0.521739	0.81383	0.48	0.842767	0	0.789474	0.625	0.858896	0.354839	0.75	0.808788	0.911111	0.666667	0.789138	0.742466
204	0.817937	0.545455	0.659836	0.536232	0.787234	0.44	0.852201	0	0.810526	0.6875	0.861963	0.387097	0.703704	0.815297	0.888889	0.777778	0.792841	0.747273
205	0.812542	0.545455	0.661885	0.507246	0.781915	0.4	0.841195	0	0.778947	0.625	0.840491	0.419355	0.731481	0.808788	0.911111	0.703704	0.785024	0.737649
206	0.817937	0.545455	0.688525	0.536232	0.787234	0.48	0.830189	0	0.8	0.625	0.874233	0.419355	0.722222	0.805533	0.911111	0.722222	0.790784	0.744771
207	0.815914	0.515152	0.64959	0.478261	0.803191	0.4	0.836478	0	0.821053	0.6875	0.865031	0.387097	0.694444	0.792514	0.911111	0.685185	0.782144	0.734604
208	0.826703	0.515152	0.678279	0.521739	0.760638	0.48	0.831761	0	0.778947	0.666667	0.883436	0.387097	0.722222	0.811229	0.933333	0.666667	0.792635	0.746611
209	0.821308	0.545455	0.64959	0.507246	0.787234	0.52	0.825472	0.333333	0.736842	0.604167	0.883436	0.548387	0.712963	0.801465	0.911111	0.666667	0.785435	0.738296
210	0.814565	0.575758	0.633197	0.507246	0.771277	0.48	0.827044	0.333333	0.757895	0.625	0.865031	0.387097	0.740741	0.803092	0.933333	0.759259	0.781938	0.733359
211	0.813891	0.545455	0.684426	0.507246	0.819149	0.56	0.820755	0.333333	0.768421	0.6875	0.868098	0.419355	0.694444	0.80716	0.955556	0.759259	0.789549	0.743204
212	0.813891	0.545455	0.659836	0.507246	0.755319	0.48	0.841195	0.333333	0.768421	0.645833	0.874233	0.483871	0.703704	0.799837	0.911111	0.685185	0.784407	0.736827
213	0.819285	0.606061	0.651639	0.507246	0.808511	0.48	0.828616	0.333333	0.789474	0.604167	0.855828	0.387097	0.712963	0.804719	0.911111	0.740741	0.786258	0.739113
214	0.819285	0.575758	0.688525	0.492754	0.760638	0.4	0.831761	0.333333	0.768421	0.645833	0.855828	0.419355	0.712963	0.796583	0.911111	0.685185	0.785229	0.737906
215	0.810519	0.484848	0.647541	0.463768	0.771277	0.48	0.828616	0.333333	0.789474	0.645833	0.861963	0.451613	0.731481	0.799837	0.933333	0.685185	0.780292	0.73202
216	0.824005	0.484848	0.647541	0.521739	0.803191	0.48	0.827044	0.333333	0.778947	0.666667	0.880368	0.451613	0.740741	0.797396	0.911111	0.703704	0.787081	0.740129
217	0.814565	0.575758	0.651639	0.507246	0.808511	0.48	0.827044	0.333333	0.821053	0.666667	0.861963	0.451613	0.694444	0.802278	0.955556	0.740741	0.785847	0.739028
218	0.821308	0.545455	0.641393	0.492754	0.787234	0.52	0.831761	0.333333	0.778947	0.604167	0.865031	0.451613	0.694444	0.799837	0.955556	0.740741	0.784612	0.736962
219	0.807822	0.515152	0.655738	0.478261	0.787234	0.48	0.823899	0.333333	0.8	0.625	0.849693	0.387097	0.731481	0.804719	0.911111	0.722222	0.780909	0.732926
220	0.82468	0.545455	0.661885	0.492754	0.744681	0.4	0.841195	0.333333	0.757895	0.729167	0.843558	0.451613	0.722222	0.812856	0.933333	0.759259	0.789961	0.743349
221	0.812542	0.515152	0.627049	0.478261	0.776596	0.48	0.822327	0.333333	0.778947	0.625	0.865031	0.451613	0.787037	0.803092	0.888889	0.685185	0.780086	0.731891
222	0.835469	0.545455	0.680328	0.507246	0.781915	0.44	0.825472	0.333333	0.821053	0.604167	0.865031	0.419355	0.703704	0.794142	0.933333	0.685185	0.790167	0.743474
223	0.816588	0.575758	0.639344	0.565217	0.797872	0.48	0.827044	0.333333	0.768421	0.6875	0.861963	0.516129	0.731481	0.800651	0.933333	0.722222	0.785229	0.737867
224	0.820634	0.545455	0.665984	0.521739	0.792553	0.48	0.845912	0.333333	0.810526	0.6875	0.865031	0.387097	0.703704	0.797396	0.911111	0.703704	0.788932	0.742199
225	0.818611	0.454545	0.653689	0.478261	0.771277	0.56	0.836478	0.333333	0.778947	0.6875	0.874233	0.354839	0.722222	0.812856	0.933333	0.685185	0.788315	0.741443
226	0.821982	0.545455	0.678279	0.463768	0.819149	0.4	0.827044	0.333333	0.768421	0.625	0.858896	0.419355	0.712963	0.79821	0.933333	0.685185	0.786669	0.739689
227	0.808496	0.484848	0.665984	0.492754	0.771277	0.48	0.822327	0.333333	0.768421	0.729167	0.849693	0.387097	0.703704	0.807974	0.933333	0.703704	0.781938	0.733824
228	0.818611	0.454545	0.639344	0.478261	0.81383	0.52	0.828616	0.333333	0.768421	0.729167	0.855828	0.387097	0.666667	0.809601	0.955556	0.777778	0.785641	0.737833
229	0.811868	0.545455	0.668033	0.434783	0.845745	0.44	0.834906	0.333333	0.789474	0.708333	0.855828	0.419355	0.722222	0.810415	0.911111	0.740741	0.789138	0.742404
230	0.815914	0.575758	0.618852	0.521739	0.776596	0.44	0.83805	0.333333	0.757895	0.6875	0.886503	0.354839	0.712963	0.806347	0.955556	0.685185	0.783995	0.736167
231	0.81996	0.545455	0.633197	0.463768	0.803191	0.36	0.830189	0.333333	0.831579	0.604167	0.904908	0.322581	0.685185	0.811229	0.933333	0.685185	0.787287	0.740383
232	0.813891	0.545455	0.643443	0.492754	0.760638	0.48	0.833333	0.333333	0.789474	0.666667	0.865031	0.419355	0.731481	0.816111	0.911111	0.703704	0.786258	0.738831
233	0.810519	0.606061	0.64959	0.478261	0.797872	0.4	0.833333	0.333333	0.778947	0.666667	0.868098	0.354839	0.712963	0.804719	0.911111	0.722222	0.783584	0.735826
234	0.820634	0.575758	0.645492	0.463768	0.792553	0.44	0.834906	0.333333	0.8	0.645833	0.858896	0.419355	0.722222	0.805533	0.955556	0.722222	0.786875	0.7398
235	0.808496	0.484848	0.627049	0.521739	0.787234	0.48	0.819182	0.333333	0.810526	0.708333	0.858896	0.354839	0.740741	0.797396	0.933333	0.722222	0.778029	0.729569
236	0.820634	0.515152	0.670082	0.550725	0.771277	0.4	0.836478	0.333333	0.768421	0.625	0.865031	0.387097	0.722222	0.81367	0.911111	0.740741	0.790578	0.744044
237	0.818611	0.545455	0.645492	0.536232	0.75	0.48	0.831761	0.333333	0.778947	0.6875	0.865031	0.387097	0.731481	0.793328	0.933333	0.703704	0.782144	0.734335
238	0.817262	0.545455	0.647541	0.521739	0.776596	0.4	0.81761	0.333333	0.757895	0.708333	0.855828	0.354839	0.722222	0.817738	0.911111	0.648148	0.784612	0.736702
239	0.809171	0.545455	0.633197	0.594203	0.744681	0.36	0.831761	0.333333	0.789474	0.645833	0.868098	0.322581	0.768519	0.803906	0.911111	0.777778	0.781732	0.73361
240	0.820634	0.545455	0.682377	0.57971	0.792553	0.4	0.828616	0.333333	0.810526	0.625	0.871166	0.322581	0.703704	0.794955	0.933333	0.703704	0.787698	0.741092
241	0.825354	0.606061	0.645492	0.536232	0.776596	0.4	0.823899	0.333333	0.810526	0.604167	0.871166	0.419355	0.703704	0.802278	0.866667	0.666667	0.785229	0.737616
242	0.807148	0.606061	0.645492	0.521739	0.771277	0.4	0.819182	0.333333	0.789474	0.666667	0.865031	0.451613	0.712963	0.800651	0.866667	0.703704	0.778852	0.730165
243	0.823331	0.515152	0.631148	0.521739	0.781915	0.44	0.831761	0.333333	0.821053	0.645833	0.865031	0.419355	0.703704	0.805533	0.866667	0.685185	0.785024	0.737421
244	0.818611	0.545455	0.647541	0.608696	0.792553	0.44	0.825472	0.333333	0.810526	0.645833	0.849693	0.387097	0.703704	0.81367	0.888889	0.685185	0.787081	0.73992
245	0.82468	0.545455	0.645492	0.449275	0.760638	0.48	0.842767	0.333333	0.831579	0.604167	0.868098	0.451613	0.731481	0.807974	0.844444	0.703704	0.788315	0.741243
246	0.81996	0.454545	0.625	0.463768	0.765957	0.44	0.822327	0.333333	0.778947	0.666667	0.858896	0.387097	0.703704	0.819365	0.844444	0.648148	0.781938	0.733322
247	0.817262	0.484848	0.639344	0.449275	0.797872	0.48	0.839623	0.333333	0.831579	0.6875	0.852761	0.354839	0.712963	0.812856	0.933333	0.666667	0.786464	0.739198
248	0.815239	0.484848	0.655738	0.536232	0.75	0.4	0.83805	0.333333	0.768421	0.666667	0.861963	0.354839	0.712963	0.801465	0.866667	0.703704	0.782349	0.734378
249	0.807822	0.515152	0.633197	0.478261	0.808511	0.44	0.828616	0.333333	0.8	0.6875	0.868098	0.451613	0.675926	0.794142	0.933333	0.611111	0.777206	0.728722
250	0.811194	0.424242	0.655738	0.492754	0.787234	0.44	0.842767	0.333333	0.789474	0.604167	0.861963	0.419355	0.694444	0.794142	0.933333	0.685185	0.780704	0.732565
251	0.807822	0.484848	0.653689	0.478261	0.776596	0.4	0.839623	0.333333	0.821053	0.645833	0.871166	0.419355	0.685185	0.797396	0.844444	0.703704	0.780292	0.731854
252	0.803102	0.454545	0.643443	0.521739	0.803191	0.48	0.850629	0.333333	0.810526	0.541667	0.861963	0.419355	0.694444	0.794142	0.888889	0.62963	0.778235	0.730063
253	0.815914	0.545455	0.643443	0.565217	0.765957	0.44	0.84434	0.333333	0.789474	0.645833	0.877301	0.387097	0.685185	0.809601	0.822222	0.703704	0.786258	0.739024
254	0.817937	0.454545	0.655738	0.507246	0.797872	0.48	0.830189	0.333333	0.8	0.583333	0.865031	0.483871	0.694444	0.801465	0.911111	0.666667	0.784201	0.736862
255	0.817262	0.545455	0.653689	0.521739	0.819149	0.52	0.83805	0.333333	0.789474	0.75	0.868098	0.451613	0.722222	0.799837	0.888889	0.685185	0.788315	0.741863
256	0.815914	0.484848	0.641393	0.463768	0.755319	0.56	0.834906	0.333333	0.778947	0.645833	0.861963	0.387097	0.675926	0.808788	0.888889	0.703704	0.782144	0.734148
257	0.805799	0.515152	0.639344	0.507246	0.797872	0.44	0.827044	0.333333	0.768421	0.6875	0.843558	0.451613	0.666667	0.803906	0.933333	0.648148	0.777412	0.728643
258	0.805799	0.484848	0.645492	0.550725	0.776596	0.48	0.81761	0.333333	0.789474	0.645833	0.868098	0.387097	0.703704	0.800651	0.888889	0.685185	0.777823	0.729175
259	0.817262	0.515152	0.668033	0.492754	0.797872	0.44	0.841195	0.333333	0.789474	0.708333	0.855828	0.354839	0.648148	0.801465	0.888889	0.685185	0.785229	0.738157
260	0.806473	0.484848	0.643443	0.507246	0.771277	0.48	0.834906	0.333333	0.8	0.666667	0.849693	0.419355	0.666667	0.795769	0.866667	0.722222	0.776795	0.728088
261	0.812542	0.515152	0.64959	0.507246	0.797872	0.48	0.836478	0.333333	0.747368	0.6875	0.871166	0.419355	0.611111	0.801465	0.888889	0.722222	0.781732	0.733877
262	0.807822	0.545455	0.620902	0.507246	0.792553	0.48	0.820755	0.333333	0.8	0.6875	0.828221	0.354839	0.703704	0.801465	0.888889	0.685185	0.774738	0.725483
263	0.815914	0.515152	0.631148	0.478261	0.776596	0.52	0.814465	0.333333	0.810526	0.729167	0.868098	0.419355	0.685185	0.80716	0.844444	0.62963	0.780086	0.731122
264	0.811194	0.515152	0.625	0.507246	0.808511	0.48	0.842767	0.333333	0.757895	0.6875	0.871166	0.451613	0.648148	0.794955	0.866667	0.62963	0.778441	0.730376
265	0.812542	0.545455	0.641393	0.434783	0.787234	0.48	0.820755	0.333333	0.757895	0.645833	0.868098	0.419355	0.666667	0.812042	0.888889	0.611111	0.779881	0.731573
266	0.811868	0.515152	0.643443	0.536232	0.739362	0.48	0.822327	0.333333	0.757895	0.6875	0.865031	0.387097	0.657407	0.816111	0.933333	0.685185	0.781526	0.733327
267	0.811194	0.484848	0.633197	0.478261	0.792553	0.48	0.84434	0.333333	0.778947	0.6875	0.865031	0.419355	0.675926	0.79821	0.844444	0.685185	0.779881	0.731792
268	0.814565	0.575758	0.663934	0.492754	0.781915	0.4	0.841195	0.333333	0.768421	0.645833	0.880368	0.516129	0.694444	0.796583	0.911111	0.703704	0.785435	0.738725
269	0.813216	0.575758	0.64959	0.521739	0.734043	0.48	0.836478	0.333333	0.8	0.708333	0.874233	0.387097	0.703704	0.819365	0.888889	0.703704	0.787698	0.740854
270	0.808496	0.545455	0.639344	0.492754	0.797872	0.48	0.814465	0.333333	0.8	0.604167	0.880368	0.419355	0.675926	0.79821	0.911111	0.685185	0.777823	0.729344
271	0.803776	0.515152	0.651639	0.478261	0.797872	0.48	0.823899	0.333333	0.768421	0.6875	0.877301	0.387097	0.675926	0.781937	0.866667	0.703704	0.773915	0.724949
272	0.809171	0.606061	0.620902	0.478261	0.776596	0.44	0.827044	0.333333	0.778947	0.75	0.831288	0.387097	0.638889	0.812042	0.933333	0.648148	0.777001	0.727649
273	0.81996	0.515152	0.629098	0.478261	0.771277	0.48	0.839623	0.333333	0.768421	0.625	0.861963	0.387097	0.694444	0.800651	0.888889	0.666667	0.780909	0.732463
274	0.818611	0.515152	0.608607	0.507246	0.75	0.48	0.820755	0.333333	0.778947	0.625	0.849693	0.387097	0.694444	0.794142	0.888889	0.62963	0.772886	0.722435
275	0.818611	0.515152	0.647541	0.492754	0.75	0.52	0.827044	0.333333	0.8	0.645833	0.880368	0.419355	0.648148	0.803906	0.888889	0.611111	0.781732	0.733804
276	0.810519	0.515152	0.627049	0.492754	0.755319	0.48	0.833333	0.333333	0.757895	0.645833	0.858896	0.419355	0.666667	0.806347	0.911111	0.685185	0.777823	0.729335
277	0.811868	0.484848	0.659836	0.565217	0.771277	0.52	0.833333	0.333333	0.768421	0.625	0.874233	0.354839	0.657407	0.802278	0.911111	0.62963	0.781938	0.733951
278	0.822657	0.515152	0.631148	0.478261	0.787234	0.48	0.834906	0.333333	0.778947	0.604167	0.855828	0.387097	0.666667	0.794142	0.911111	0.592593	0.778646	0.729658
279	0.822657	0.424242	0.635246	0.507246	0.781915	0.52	0.820755	0.333333	0.747368	0.666667	0.874233	0.354839	0.638889	0.804719	0.911111	0.648148	0.780704	0.731719
280	0.816588	0.484848	0.645492	0.478261	0.771277	0.52	0.839623	0.333333	0.747368	0.645833	0.855828	0.419355	0.657407	0.814483	0.844444	0.62963	0.782966	0.734816
281	0.817937	0.545455	0.608607	0.492754	0.781915	0.52	0.828616	0.333333	0.768421	0.625	0.858896	0.322581	0.611111	0.812856	0.866667	0.685185	0.778441	0.729554
282	0.803776	0.575758	0.645492	0.449275	0.792553	0.4	0.823899	0.333333	0.768421	0.6875	0.849693	0.419355	0.611111	0.812042	0.866667	0.537037	0.775355	0.725902
283	0.825354	0.484848	0.64959	0.536232	0.787234	0.48	0.823899	0.333333	0.768421	0.666667	0.871166	0.322581	0.638889	0.809601	0.866667	0.703704	0.785641	0.737985
284	0.809171	0.454545	0.631148	0.550725	0.808511	0.44	0.823899	0.333333	0.8	0.604167	0.871166	0.419355	0.675926	0.803906	0.888889	0.685185	0.779469	0.730857
285	0.807822	0.515152	0.653689	0.521739	0.787234	0.4	0.811321	0.333333	0.778947	0.729167	0.883436	0.419355	0.638889	0.805533	0.933333	0.592593	0.779264	0.730766
286	0.807148	0.454545	0.643443	0.536232	0.787234	0.52	0.81761	0.333333	0.768421	0.666667	0.874233	0.419355	0.648148	0.815297	0.888889	0.648148	0.780704	0.731986
287	0.803776	0.454545	0.647541	0.565217	0.771277	0.52	0.834906	0.333333	0.757895	0.583333	0.843558	0.419355	0.648148	0.799837	0.888889	0.62963	0.774943	0.725656
288	0.813216	0.454545	0.655738	0.507246	0.776596	0.44	0.839623	0.333333	0.768421	0.645833	0.868098	0.451613	0.638889	0.795769	0.911111	0.666667	0.780292	0.731698
289	0.809171	0.515152	0.651639	0.536232	0.771277	0.36	0.830189	0.333333	0.8	0.625	0.865031	0.387097	0.703704	0.820179	0.888889	0.592593	0.783995	0.736122
290	0.818611	0.545455	0.635246	0.521739	0.755319	0.44	0.81761	0.333333	0.789474	0.583333	0.852761	0.387097	0.648148	0.799837	0.866667	0.574074	0.775149	0.725209
291	0.79973	0.666667	0.641393	0.57971	0.765957	0.4	0.831761	0.333333	0.8	0.604167	0.883436	0.451613	0.712963	0.79821	0.866667	0.666667	0.778646	0.73037
292	0.814565	0.515152	0.647541	0.492754	0.787234	0.4	0.834906	0.333333	0.789474	0.6875	0.868098	0.290323	0.694444	0.80716	0.888889	0.555556	0.782144	0.733769
293	0.811868	0.545455	0.655738	0.507246	0.75	0.44	0.834906	0.333333	0.789474	0.645833	0.868098	0.354839	0.648148	0.791701	0.911111	0.592593	0.777001	0.727734
294	0.816588	0.454545	0.661885	0.521739	0.81383	0.44	0.823899	0.333333	0.789474	0.604167	0.846626	0.451613	0.694444	0.807974	0.866667	0.574074	0.782966	0.734904
295	0.813891	0.515152	0.663934	0.521739	0.75	0.4	0.823899	0.333333	0.821053	0.583333	0.865031	0.354839	0.703704	0.814483	0.888889	0.537037	0.782761	0.734198
296	0.81996	0.484848	0.641393	0.550725	0.781915	0.48	0.834906	0.333333	0.789474	0.5625	0.868098	0.354839	0.712963	0.799837	0.911111	0.611111	0.782555	0.73417
297	0.815914	0.515152	0.643443	0.536232	0.755319	0.44	0.811321	0.333333	0.768421	0.708333	0.861963	0.451613	0.638889	0.802278	0.933333	0.62963	0.777823	0.728373
298	0.813891	0.575758	0.627049	0.507246	0.765957	0.44	0.825472	0.333333	0.747368	0.6875	0.855828	0.387097	0.657407	0.810415	0.911111	0.574074	0.778029	0.72898
299	0.811868	0.545455	0.635246	0.507246	0.765957	0.44	0.827044	0.333333	0.778947	0.645833	0.865031	0.387097	0.657407	0.807974	0.888889	0.5	0.777412	0.728188
300	0.810519	0.484848	0.639344	0.507246	0.765957	0.44	0.83805	0.333333	0.778947	0.645833	0.871166	0.322581	0.685185	0.799837	0.888889	0.574074	0.777823	0.729371
301	0.806473	0.575758	0.64959	0.492754	0.765957	0.4	0.847484	0.333333	0.810526	0.6875	0.865031	0.451613	0.675926	0.803092	0.844444	0.5	0.779881	0.731326
302	0.805799	0.515152	0.647541	0.536232	0.760638	0.4	0.825472	0.333333	0.789474	0.583333	0.861963	0.451613	0.722222	0.799837	0.888889	0.555556	0.776178	0.7269
303	0.809171	0.454545	0.64959	0.449275	0.771277	0.44	0.814465	0.333333	0.810526	0.625	0.846626	0.387097	0.657407	0.799837	0.844444	0.574074	0.772681	0.722206
304	0.826028	0.515152	0.635246	0.521739	0.781915	0.44	0.827044	0.333333	0.789474	0.604167	0.861963	0.451613	0.703704	0.820179	0.911111	0.611111	0.787904	0.740553
305	0.809845	0.515152	0.635246	0.565217	0.781915	0.44	0.828616	0.333333	0.821053	0.6875	0.855828	0.451613	0.62963	0.800651	0.866667	0.574074	0.777412	0.72814
306	0.815239	0.575758	0.639344	0.550725	0.797872	0.44	0.822327	0.333333	0.768421	0.625	0.895706	0.419355	0.675926	0.790073	0.888889	0.62963	0.779469	0.731284
307	0.823331	0.515152	0.643443	0.521739	0.728723	0.44	0.836478	0.333333	0.778947	0.625	0.880368	0.451613	0.685185	0.819365	0.911111	0.62963	0.787904	0.740458
308	0.821308	0.575758	0.639344	0.536232	0.760638	0.48	0.819182	0.333333	0.789474	0.645833	0.861963	0.516129	0.62963	0.796583	0.888889	0.611111	0.778852	0.729734
309	0.808496	0.545455	0.631148	0.463768	0.765957	0.48	0.820755	0.333333	0.736842	0.625	0.868098	0.451613	0.638889	0.799024	0.911111	0.592593	0.772886	0.722435
310	0.82468	0.454545	0.653689	0.478261	0.744681	0.36	0.836478	0.333333	0.8	0.604167	0.837423	0.387097	0.666667	0.79821	0.866667	0.574074	0.778646	0.729448
311	0.817937	0.545455	0.659836	0.478261	0.787234	0.44	0.820755	0.333333	0.747368	0.666667	0.858896	0.419355	0.685185	0.816924	0.888889	0.666667	0.785435	0.738173
312	0.816588	0.454545	0.641393	0.478261	0.781915	0.48	0.823899	0.333333	0.768421	0.75	0.868098	0.419355	0.694444	0.790073	0.866667	0.62963	0.777618	0.72844
313	0.822657	0.545455	0.637295	0.478261	0.781915	0.52	0.822327	0.333333	0.757895	0.6875	0.846626	0.451613	0.731481	0.799837	0.888889	0.62963	0.781115	0.732438
314	0.815914	0.575758	0.629098	0.478261	0.787234	0.44	0.831761	0.333333	0.757895	0.6875	0.874233	0.419355	0.694444	0.788446	0.888889	0.648148	0.777618	0.728463
315	0.816588	0.575758	0.633197	0.478261	0.792553	0.56	0.820755	0.333333	0.789474	0.645833	0.858896	0.387097	0.712963	0.799837	0.866667	0.62963	0.779469	0.730792
316	0.812542	0.515152	0.64959	0.507246	0.760638	0.52	0.812893	0.333333	0.821053	0.666667	0.837423	0.516129	0.685185	0.791701	0.866667	0.62963	0.774943	0.725241
317	0.82468	0.484848	0.610656	0.507246	0.797872	0.56	0.839623	0.333333	0.810526	0.729167	0.861963	0.451613	0.62037	0.792514	0.911111	0.611111	0.780292	0.731291
318	0.816588	0.515152	0.647541	0.463768	0.771277	0.48	0.841195	0.333333	0.778947	0.604167	0.880368	0.419355	0.666667	0.788446	0.888889	0.592593	0.778646	0.730146
319	0.821982	0.545455	0.639344	0.507246	0.792553	0.52	0.833333	0.333333	0.747368	0.604167	0.868098	0.419355	0.675926	0.797396	0.866667	0.611111	0.781321	0.732771
320	0.813891	0.454545	0.659836	0.478261	0.792553	0.48	0.825472	0.333333	0.789474	0.625	0.858896	0.387097	0.592593	0.820993	0.866667	0.666667	0.783584	0.735223
321	0.817262	0.515152	0.651639	0.434783	0.792553	0.56	0.834906	0.333333	0.768421	0.645833	0.852761	0.483871	0.657407	0.803092	0.844444	0.648148	0.781732	0.73341
322	0.828051	0.515152	0.614754	0.478261	0.771277	0.52	0.834906	0.333333	0.747368	0.604167	0.865031	0.516129	0.611111	0.805533	0.844444	0.62963	0.780498	0.731248
323	0.808496	0.424242	0.64959	0.463768	0.765957	0.44	0.809748	0.333333	0.821053	0.666667	0.874233	0.419355	0.657407	0.816111	0.866667	0.648148	0.779469	0.730202
324	0.823331	0.575758	0.655738	0.434783	0.797872	0.52	0.841195	0.333333	0.768421	0.6875	0.871166	0.419355	0.675926	0.816111	0.822222	0.703704	0.790578	0.743909
325	0.818611	0.424242	0.598361	0.478261	0.744681	0.56	0.84434	0.333333	0.789474	0.666667	0.874233	0.419355	0.675926	0.796583	0.866667	0.703704	0.777412	0.727914
326	0.821308	0.515152	0.616803	0.507246	0.755319	0.56	0.822327	0.333333	0.768421	0.604167	0.849693	0.387097	0.62037	0.791701	0.911111	0.592593	0.772475	0.721633
327	0.814565	0.484848	0.629098	0.492754	0.797872	0.52	0.823899	0.333333	0.747368	0.604167	0.855828	0.419355	0.703704	0.808788	0.844444	0.62963	0.779058	0.730032
328	0.812542	0.484848	0.633197	0.434783	0.776596	0.48	0.811321	0.333333	0.778947	0.625	0.883436	0.419355	0.638889	0.801465	0.888889	0.62963	0.775149	0.725057
329	0.813216	0.424242	0.629098	0.536232	0.781915	0.64	0.828616	0.333333	0.789474	0.645833	0.858896	0.483871	0.657407	0.812856	0.888889	0.648148	0.781938	0.733562
330	0.815239	0.454545	0.647541	0.492754	0.755319	0.52	0.823899	0.333333	0.768421	0.604167	0.849693	0.419355	0.666667	0.790073	0.866667	0.62963	0.773915	0.723811
331	0.807148	0.575758	0.651639	0.492754	0.771277	0.6	0.836478	0.333333	0.768421	0.583333	0.874233	0.451613	0.666667	0.807974	0.866667	0.592593	0.781115	0.732585
332	0.827377	0.545455	0.633197	0.478261	0.760638	0.48	0.827044	0.333333	0.736842	0.708333	0.883436	0.387097	0.694444	0.794955	0.888889	0.685185	0.782144	0.734023
333	0.815914	0.515152	0.643443	0.478261	0.797872	0.52	0.825472	0.333333	0.757895	0.6875	0.877301	0.419355	0.648148	0.802278	0.866667	0.62963	0.780909	0.732309
334	0.805799	0.515152	0.625	0.521739	0.771277	0.48	0.816038	0.333333	0.747368	0.604167	0.846626	0.387097	0.611111	0.786819	0.888889	0.611111	0.766098	0.714421
335	0.822657	0.515152	0.651639	0.478261	0.760638	0.52	0.814465	0.333333	0.810526	0.604167	0.852761	0.387097	0.62963	0.796583	0.888889	0.611111	0.777412	0.727849
336	0.813891	0.545455	0.633197	0.536232	0.787234	0.48	0.823899	0.333333	0.789474	0.75	0.904908	0.451613	0.703704	0.825061	0.888889	0.62963	0.789961	0.74318
337	0.812542	0.575758	0.637295	0.492754	0.781915	0.44	0.822327	0.333333	0.778947	0.604167	0.852761	0.419355	0.537037	0.794142	0.888889	0.62963	0.772063	0.721406
338	0.817937	0.545455	0.647541	0.463768	0.755319	0.44	0.809748	0.333333	0.8	0.6875	0.886503	0.387097	0.685185	0.804719	0.911111	0.666667	0.781321	0.732823
339	0.803776	0.484848	0.614754	0.492754	0.792553	0.6	0.822327	0.333333	0.778947	0.6875	0.871166	0.419355	0.675926	0.803092	0.888889	0.685185	0.775766	0.726708
340	0.809171	0.454545	0.637295	0.449275	0.792553	0.56	0.828616	0.333333	0.747368	0.6875	0.861963	0.387097	0.648148	0.793328	0.911111	0.648148	0.774738	0.724803
341	0.815239	0.515152	0.631148	0.492754	0.803191	0.56	0.822327	0.333333	0.747368	0.645833	0.868098	0.451613	0.648148	0.794955	0.844444	0.62963	0.776589	0.727128
342	0.811868	0.515152	0.651639	0.507246	0.755319	0.48	0.825472	0.333333	0.789474	0.666667	0.855828	0.354839	0.638889	0.808788	0.888889	0.574074	0.778646	0.72928
343	0.820634	0.545455	0.651639	0.521739	0.776596	0.56	0.822327	0.333333	0.747368	0.666667	0.843558	0.451613	0.666667	0.806347	0.866667	0.648148	0.782144	0.733994
344	0.820634	0.575758	0.627049	0.478261	0.739362	0.48	0.805031	0.333333	0.789474	0.666667	0.874233	0.354839	0.648148	0.79821	0.911111	0.62963	0.775149	0.725311
345	0.823331	0.515152	0.620902	0.507246	0.760638	0.56	0.825472	0.333333	0.747368	0.666667	0.886503	0.387097	0.648148	0.804719	0.866667	0.648148	0.780909	0.732282
346	0.816588	0.515152	0.635246	0.492754	0.781915	0.48	0.830189	0.333333	0.789474	0.645833	0.883436	0.419355	0.657407	0.79821	0.911111	0.740741	0.781732	0.733619
347	0.826028	0.484848	0.631148	0.550725	0.792553	0.48	0.825472	0.333333	0.768421	0.625	0.843558	0.419355	0.657407	0.806347	0.888889	0.722222	0.782966	0.734616
348	0.801079	0.606061	0.643443	0.536232	0.787234	0.52	0.825472	0.333333	0.789474	0.625	0.865031	0.419355	0.666667	0.795769	0.866667	0.648148	0.775561	0.726664
349	0.818611	0.545455	0.637295	0.492754	0.776596	0.52	0.836478	0.333333	0.821053	0.6875	0.855828	0.419355	0.694444	0.78275	0.866667	0.666667	0.778441	0.729672
350	0.81996	0.636364	0.625	0.536232	0.808511	0.6	0.836478	0.333333	0.757895	0.645833	0.883436	0.354839	0.611111	0.792514	0.888889	0.666667	0.781115	0.733135
351	0.819285	0.606061	0.665984	0.478261	0.765957	0.52	0.825472	0.333333	0.778947	0.666667	0.871166	0.387097	0.722222	0.795769	0.888889	0.648148	0.783584	0.736152
352	0.820634	0.484848	0.635246	0.463768	0.781915	0.56	0.842767	0.333333	0.747368	0.604167	0.840491	0.419355	0.62037	0.803906	0.866667	0.62963	0.779264	0.729635
353	0.816588	0.606061	0.596311	0.492754	0.792553	0.6	0.811321	0.333333	0.757895	0.645833	0.849693	0.451613	0.638889	0.80716	0.888889	0.685185	0.775355	0.72512
354	0.826703	0.484848	0.657787	0.492754	0.81383	0.52	0.803459	0.333333	0.778947	0.645833	0.855828	0.322581	0.685185	0.794955	0.866667	0.703704	0.781115	0.732565
355	0.826703	0.575758	0.647541	0.492754	0.771277	0.56	0.822327	0.333333	0.810526	0.645833	0.871166	0.419355	0.703704	0.79821	0.866667	0.703704	0.785229	0.737628
356	0.823331	0.575758	0.641393	0.478261	0.75	0.56	0.800314	0.333333	0.810526	0.645833	0.837423	0.387097	0.694444	0.794142	0.888889	0.685185	0.775972	0.726391
357	0.815239	0.515152	0.631148	0.463768	0.781915	0.6	0.820755	0.333333	0.757895	0.666667	0.852761	0.483871	0.685185	0.805533	0.911111	0.722222	0.780086	0.731399
358	0.813891	0.515152	0.622951	0.449275	0.792553	0.52	0.823899	0.333333	0.778947	0.604167	0.868098	0.387097	0.62037	0.809601	0.911111	0.685185	0.778441	0.728895
359	0.817262	0.515152	0.627049	0.536232	0.797872	0.52	0.825472	0.333333	0.757895	0.666667	0.877301	0.354839	0.657407	0.809601	0.888889	0.722222	0.783172	0.735044
360	0.810519	0.515152	0.655738	0.463768	0.819149	0.56	0.830189	0.333333	0.821053	0.666667	0.868098	0.354839	0.675926	0.788446	0.866667	0.703704	0.779881	0.732099
361	0.818611	0.545455	0.592213	0.492754	0.797872	0.48	0.809748	0.333333	0.768421	0.6875	0.865031	0.387097	0.657407	0.799024	0.888889	0.666667	0.773915	0.723604
362	0.81996	0.515152	0.641393	0.463768	0.835106	0.56	0.822327	0.333333	0.789474	0.604167	0.871166	0.354839	0.666667	0.820993	0.911111	0.685185	0.788109	0.741034
363	0.816588	0.575758	0.635246	0.492754	0.781915	0.56	0.822327	0.333333	0.778947	0.645833	0.846626	0.387097	0.685185	0.807974	0.866667	0.62963	0.780086	0.731399
364	0.8294	0.545455	0.627049	0.507246	0.797872	0.52	0.825472	0.333333	0.789474	0.604167	0.886503	0.354839	0.675926	0.79821	0.866667	0.685185	0.784201	0.736616
365	0.811194	0.606061	0.629098	0.42029	0.792553	0.52	0.839623	0.333333	0.757895	0.6875	0.883436	0.419355	0.611111	0.792514	0.888889	0.722222	0.777823	0.729211
366	0.817262	0.575758	0.631148	0.434783	0.787234	0.56	0.798742	0.333333	0.768421	0.583333	0.892638	0.419355	0.62963	0.791701	0.888889	0.648148	0.773709	0.723773
367	0.811868	0.545455	0.616803	0.492754	0.787234	0.52	0.811321	0.333333	0.757895	0.6875	0.880368	0.419355	0.722222	0.799024	0.911111	0.722222	0.777618	0.728958
368	0.821308	0.515152	0.670082	0.507246	0.808511	0.52	0.820755	0.333333	0.778947	0.6875	0.855828	0.387097	0.675926	0.806347	0.866667	0.62963	0.785847	0.738208
369	0.813891	0.606061	0.610656	0.492754	0.81383	0.56	0.811321	0.333333	0.778947	0.645833	0.855828	0.451613	0.694444	0.792514	0.888889	0.685185	0.774943	0.725572
370	0.814565	0.454545	0.620902	0.492754	0.771277	0.52	0.816038	0.333333	0.789474	0.708333	0.834356	0.387097	0.685185	0.807974	0.866667	0.666667	0.776178	0.726822
371	0.824005	0.515152	0.639344	0.521739	0.797872	0.52	0.827044	0.333333	0.778947	0.75	0.886503	0.354839	0.768519	0.809601	0.866667	0.648148	0.789755	0.743049
372	0.808496	0.545455	0.627049	0.492754	0.765957	0.52	0.823899	0.333333	0.768421	0.708333	0.843558	0.419355	0.722222	0.804719	0.888889	0.611111	0.776383	0.727054
373	0.820634	0.545455	0.633197	0.463768	0.787234	0.52	0.808176	0.333333	0.8	0.708333	0.877301	0.387097	0.666667	0.810415	0.911111	0.740741	0.783584	0.735483
374	0.817262	0.606061	0.625	0.463768	0.81383	0.52	0.833333	0.333333	0.736842	0.666667	0.880368	0.354839	0.694444	0.801465	0.866667	0.703704	0.782349	0.734406
375	0.813216	0.545455	0.631148	0.507246	0.81383	0.6	0.819182	0.333333	0.789474	0.6875	0.886503	0.483871	0.657407	0.808788	0.844444	0.722222	0.783995	0.736443
376	0.814565	0.515152	0.635246	0.463768	0.819149	0.44	0.809748	0.333333	0.778947	0.708333	0.861963	0.451613	0.638889	0.816111	0.955556	0.703704	0.782555	0.734058
377	0.813891	0.545455	0.627049	0.492754	0.819149	0.52	0.827044	0.333333	0.778947	0.6875	0.874233	0.419355	0.657407	0.808788	0.888889	0.722222	0.783378	0.735017
378	0.813891	0.545455	0.625	0.463768	0.803191	0.52	0.820755	0.333333	0.747368	0.604167	0.861963	0.387097	0.648148	0.805533	0.822222	0.666667	0.776589	0.727168
379	0.808496	0.606061	0.594262	0.521739	0.819149	0.52	0.833333	0.333333	0.768421	0.708333	0.886503	0.451613	0.638889	0.804719	0.866667	0.740741	0.779675	0.731102
380	0.811868	0.515152	0.618852	0.478261	0.808511	0.52	0.814465	0.333333	0.810526	0.729167	0.858896	0.419355	0.722222	0.80716	0.888889	0.666667	0.779881	0.730599
381	0.817262	0.575758	0.641393	0.463768	0.829787	0.56	0.825472	0.333333	0.757895	0.729167	0.874233	0.387097	0.703704	0.800651	0.866667	0.666667	0.783995	0.736654
382	0.820634	0.575758	0.612705	0.521739	0.792553	0.52	0.819182	0.333333	0.757895	0.645833	0.871166	0.451613	0.675926	0.80716	0.888889	0.685185	0.781321	0.732883
383	0.80445	0.606061	0.631148	0.507246	0.819149	0.48	0.816038	0.333333	0.726316	0.6875	0.874233	0.387097	0.685185	0.809601	0.888889	0.740741	0.779675	0.731256
384	0.824005	0.454545	0.602459	0.449275	0.797872	0.52	0.828616	0.333333	0.778947	0.666667	0.861963	0.387097	0.694444	0.790073	0.911111	0.759259	0.777618	0.728003
385	0.822657	0.575758	0.643443	0.507246	0.808511	0.52	0.805031	0.333333	0.778947	0.708333	0.886503	0.387097	0.685185	0.797396	0.911111	0.62963	0.782555	0.734688
386	0.813216	0.575758	0.616803	0.463768	0.819149	0.48	0.814465	0.333333	0.736842	0.645833	0.886503	0.387097	0.657407	0.81367	0.933333	0.666667	0.780498	0.731723
387	0.813216	0.454545	0.598361	0.521739	0.781915	0.52	0.825472	0.333333	0.778947	0.708333	0.880368	0.451613	0.638889	0.792514	0.888889	0.685185	0.774326	0.724607
388	0.813891	0.545455	0.631148	0.521739	0.771277	0.52	0.825472	0.333333	0.8	0.666667	0.886503	0.419355	0.648148	0.804719	0.866667	0.62963	0.780704	0.732455
389	0.810519	0.515152	0.651639	0.507246	0.803191	0.48	0.820755	0.333333	0.768421	0.645833	0.883436	0.419355	0.740741	0.806347	0.888889	0.722222	0.784407	0.737165
390	0.828726	0.484848	0.647541	0.507246	0.781915	0.44	0.825472	0.333333	0.789474	0.645833	0.877301	0.387097	0.731481	0.816111	0.844444	0.703704	0.790372	0.743539
391	0.807822	0.606061	0.655738	0.507246	0.787234	0.52	0.820755	0.333333	0.778947	0.6875	0.852761	0.419355	0.648148	0.803906	0.866667	0.740741	0.780086	0.731893
392	0.809171	0.545455	0.618852	0.492754	0.781915	0.52	0.812893	0.333333	0.810526	0.645833	0.886503	0.387097	0.685185	0.806347	0.911111	0.703704	0.778646	0.729712
393	0.817937	0.575758	0.637295	0.521739	0.803191	0.48	0.812893	0.333333	0.757895	0.666667	0.868098	0.451613	0.740741	0.792514	0.866667	0.666667	0.779675	0.731293
394	0.805799	0.575758	0.625	0.536232	0.797872	0.56	0.831761	0.333333	0.789474	0.6875	0.889571	0.387097	0.648148	0.820993	0.888889	0.685185	0.785024	0.737435
395	0.803776	0.515152	0.639344	0.463768	0.787234	0.52	0.823899	0.333333	0.747368	0.708333	0.865031	0.451613	0.694444	0.802278	0.933333	0.759259	0.778441	0.730268
396	0.810519	0.484848	0.645492	0.492754	0.797872	0.52	0.827044	0.333333	0.757895	0.708333	0.858896	0.354839	0.712963	0.797396	0.911111	0.666667	0.779264	0.731072
397	0.813891	0.484848	0.625	0.507246	0.829787	0.6	0.825472	0.333333	0.747368	0.625	0.877301	0.354839	0.685185	0.800651	0.866667	0.648148	0.779675	0.730826
398	0.813216	0.515152	0.629098	0.536232	0.797872	0.52	0.822327	0.333333	0.768421	0.645833	0.877301	0.387097	0.694444	0.793328	0.888889	0.648148	0.777823	0.729393
399	0.815239	0.484848	0.635246	0.57971	0.792553	0.52	0.836478	0.333333	0.757895	0.645833	0.874233	0.451613	0.694444	0.811229	0.866667	0.685185	0.785847	0.738578
400	0.831423	0.515152	0.653689	0.521739	0.803191	0.48	0.836478	0.333333	0.778947	0.708333	0.871166	0.451613	0.666667	0.793328	0.888889	0.648148	0.787698	0.74068
401	0.81996	0.575758	0.606557	0.492754	0.771277	0.52	0.795597	0.333333	0.821053	0.666667	0.852761	0.419355	0.666667	0.803906	0.911111	0.740741	0.775972	0.726247
402	0.807822	0.515152	0.622951	0.550725	0.808511	0.48	0.812893	0.333333	0.789474	0.708333	0.868098	0.419355	0.722222	0.794955	0.888889	0.666667	0.776589	0.727811
403	0.811868	0.515152	0.663934	0.507246	0.829787	0.52	0.79717	0.333333	0.747368	0.6875	0.871166	0.419355	0.777778	0.792514	0.977778	0.722222	0.781526	0.73426
404	0.806473	0.515152	0.651639	0.507246	0.808511	0.52	0.809748	0.333333	0.747368	0.666667	0.858896	0.451613	0.675926	0.799024	0.911111	0.703704	0.777206	0.728239
405	0.817262	0.575758	0.629098	0.536232	0.808511	0.52	0.816038	0.333333	0.768421	0.625	0.886503	0.387097	0.657407	0.808788	0.933333	0.703704	0.783584	0.735982
406	0.811194	0.606061	0.625	0.521739	0.81383	0.56	0.803459	0.333333	0.757895	0.645833	0.877301	0.387097	0.685185	0.807974	0.888889	0.685185	0.779264	0.73061
407	0.821982	0.636364	0.620902	0.507246	0.776596	0.52	0.831761	0.333333	0.747368	0.625	0.868098	0.354839	0.657407	0.804719	0.888889	0.722222	0.781938	0.733119
408	0.822657	0.484848	0.618852	0.536232	0.835106	0.52	0.812893	0.333333	0.768421	0.666667	0.868098	0.419355	0.675926	0.792514	0.888889	0.666667	0.779058	0.730237
409	0.819285	0.575758	0.631148	0.492754	0.776596	0.48	0.820755	0.333333	0.757895	0.708333	0.886503	0.354839	0.731481	0.807974	0.911111	0.62963	0.783789	0.736207
410	0.823331	0.515152	0.635246	0.521739	0.808511	0.52	0.819182	0.333333	0.789474	0.708333	0.861963	0.387097	0.694444	0.807974	0.888889	0.703704	0.785641	0.738336
411	0.819285	0.575758	0.643443	0.492754	0.829787	0.48	0.814465	0.333333	0.789474	0.666667	0.874233	0.451613	0.675926	0.794142	0.866667	0.722222	0.782144	0.734734
412	0.815239	0.515152	0.633197	0.521739	0.781915	0.52	0.805031	0.333333	0.768421	0.6875	0.865031	0.354839	0.666667	0.814483	0.866667	0.722222	0.780498	0.73211
413	0.81996	0.515152	0.633197	0.521739	0.808511	0.48	0.816038	0.333333	0.810526	0.666667	0.883436	0.451613	0.685185	0.800651	0.911111	0.740741	0.784201	0.736497
414	0.825354	0.575758	0.637295	0.521739	0.797872	0.52	0.81761	0.333333	0.757895	0.6875	0.877301	0.451613	0.666667	0.799024	0.888889	0.685185	0.783789	0.736111
415	0.805799	0.484848	0.602459	0.478261	0.792553	0.52	0.81761	0.333333	0.768421	0.708333	0.874233	0.419355	0.666667	0.78926	0.844444	0.740741	0.770623	0.720085
416	0.818611	0.484848	0.584016	0.507246	0.803191	0.52	0.828616	0.333333	0.778947	0.645833	0.852761	0.354839	0.694444	0.802278	0.888889	0.740741	0.777001	0.727588
417	0.815914	0.575758	0.602459	0.492754	0.803191	0.52	0.816038	0.333333	0.768421	0.645833	0.865031	0.419355	0.675926	0.799024	0.888889	0.666667	0.775766	0.726102
418	0.822657	0.545455	0.618852	0.463768	0.819149	0.56	0.822327	0.333333	0.736842	0.625	0.852761	0.419355	0.62963	0.778682	0.888889	0.777778	0.773915	0.724158
419	0.813891	0.575758	0.645492	0.536232	0.824468	0.52	0.828616	0.333333	0.778947	0.604167	0.874233	0.451613	0.657407	0.80716	0.955556	0.703704	0.785847	0.738556
420	0.811868	0.484848	0.629098	0.492754	0.797872	0.48	0.828616	0.333333	0.789474	0.708333	0.868098	0.419355	0.712963	0.807974	0.888889	0.685185	0.782349	0.734284
421	0.813891	0.545455	0.620902	0.492754	0.819149	0.48	0.814465	0.333333	0.757895	0.729167	0.889571	0.387097	0.611111	0.793328	0.866667	0.759259	0.777001	0.728429
422	0.815239	0.515152	0.604508	0.550725	0.760638	0.52	0.816038	0.333333	0.778947	0.6875	0.883436	0.354839	0.62037	0.805533	0.911111	0.666667	0.776589	0.726885
423	0.812542	0.515152	0.663934	0.478261	0.81383	0.52	0.806604	0.333333	0.789474	0.708333	0.865031	0.354839	0.703704	0.79821	0.866667	0.648148	0.780086	0.731626
424	0.821982	0.515152	0.631148	0.507246	0.819149	0.52	0.819182	0.333333	0.778947	0.645833	0.895706	0.387097	0.62963	0.800651	0.866667	0.777778	0.783789	0.735874
425	0.809171	0.515152	0.622951	0.521739	0.824468	0.44	0.830189	0.333333	0.768421	0.666667	0.868098	0.387097	0.657407	0.792514	0.955556	0.703704	0.777206	0.727386
426	0.817262	0.515152	0.618852	0.550725	0.835106	0.44	0.808176	0.333333	0.757895	0.75	0.865031	0.419355	0.685185	0.791701	0.888889	0.703704	0.777618	0.728229
427	0.822657	0.484848	0.635246	0.536232	0.829787	0.52	0.830189	0.333333	0.8	0.6875	0.871166	0.483871	0.722222	0.795769	0.911111	0.722222	0.786875	0.73997
428	0.826028	0.484848	0.614754	0.536232	0.81383	0.48	0.827044	0.333333	0.778947	0.583333	0.883436	0.451613	0.638889	0.805533	0.911111	0.685185	0.783995	0.735172
429	0.813216	0.545455	0.641393	0.536232	0.824468	0.6	0.825472	0.333333	0.757895	0.666667	0.886503	0.451613	0.685185	0.796583	0.844444	0.685185	0.782761	0.734946
430	0.811868	0.575758	0.625	0.507246	0.819149	0.56	0.820755	0.333333	0.810526	0.6875	0.861963	0.419355	0.657407	0.812042	0.911111	0.703704	0.782966	0.734897
431	0.815914	0.454545	0.610656	0.521739	0.787234	0.48	0.814465	0.333333	0.810526	0.666667	0.852761	0.387097	0.62037	0.802278	0.911111	0.740741	0.775766	0.726311
432	0.817262	0.545455	0.631148	0.550725	0.760638	0.52	0.812893	0.333333	0.789474	0.708333	0.858896	0.451613	0.648148	0.790887	0.933333	0.62963	0.775766	0.726325
433	0.815239	0.515152	0.629098	0.507246	0.835106	0.48	0.816038	0.333333	0.810526	0.6875	0.868098	0.419355	0.712963	0.800651	0.866667	0.722222	0.782144	0.734444
434	0.820634	0.545455	0.641393	0.463768	0.803191	0.44	0.812893	0.333333	0.757895	0.6875	0.874233	0.451613	0.703704	0.807974	0.911111	0.759259	0.784818	0.737342
435	0.819285	0.515152	0.627049	0.536232	0.765957	0.44	0.816038	0.333333	0.810526	0.6875	0.861963	0.451613	0.703704	0.79821	0.844444	0.648148	0.778646	0.72979
436	0.814565	0.575758	0.637295	0.507246	0.808511	0.44	0.820755	0.333333	0.778947	0.729167	0.880368	0.387097	0.694444	0.809601	0.866667	0.740741	0.785024	0.737797
437	0.828726	0.515152	0.647541	0.492754	0.797872	0.4	0.834906	0.333333	0.789474	0.6875	0.886503	0.387097	0.731481	0.811229	0.911111	0.759259	0.793047	0.747238
438	0.813891	0.545455	0.633197	0.507246	0.803191	0.56	0.819182	0.333333	0.789474	0.625	0.883436	0.451613	0.722222	0.806347	0.911111	0.722222	0.784201	0.737043
439	0.82468	0.545455	0.643443	0.492754	0.81383	0.52	0.827044	0.333333	0.778947	0.625	0.858896	0.451613	0.712963	0.793328	0.933333	0.685185	0.783995	0.736449
440	0.816588	0.515152	0.643443	0.463768	0.824468	0.4	0.823899	0.333333	0.778947	0.708333	0.871166	0.419355	0.638889	0.79821	0.866667	0.648148	0.780292	0.731761
441	0.810519	0.484848	0.622951	0.449275	0.824468	0.56	0.820755	0.333333	0.8	0.666667	0.871166	0.387097	0.611111	0.800651	0.911111	0.703704	0.777206	0.727915
442	0.813216	0.606061	0.616803	0.550725	0.81383	0.48	0.808176	0.333333	0.768421	0.6875	0.883436	0.354839	0.675926	0.793328	0.844444	0.62963	0.775561	0.726444
443	0.827377	0.575758	0.639344	0.521739	0.803191	0.4	0.823899	0.333333	0.768421	0.625	0.865031	0.419355	0.657407	0.803906	0.866667	0.759259	0.785229	0.737654
444	0.79973	0.575758	0.639344	0.507246	0.835106	0.56	0.839623	0.333333	0.789474	0.645833	0.855828	0.451613	0.657407	0.808788	0.911111	0.703704	0.781938	0.734305
445	0.823331	0.484848	0.627049	0.536232	0.819149	0.56	0.831761	0.333333	0.778947	0.666667	0.880368	0.387097	0.638889	0.803906	0.866667	0.703704	0.785229	0.737635
446	0.805799	0.515152	0.645492	0.536232	0.765957	0.52	0.812893	0.333333	0.789474	0.645833	0.858896	0.387097	0.703704	0.796583	0.933333	0.685185	0.775766	0.726558
447	0.815914	0.575758	0.637295	0.521739	0.824468	0.48	0.828616	0.333333	0.778947	0.708333	0.880368	0.451613	0.611111	0.802278	0.866667	0.759259	0.784201	0.736952
448	0.817262	0.515152	0.627049	0.478261	0.819149	0.48	0.825472	0.333333	0.778947	0.645833	0.880368	0.387097	0.62963	0.791701	0.822222	0.648148	0.777001	0.728005
449	0.816588	0.515152	0.606557	0.492754	0.808511	0.52	0.825472	0.333333	0.8	0.6875	0.858896	0.451613	0.611111	0.802278	0.888889	0.740741	0.778441	0.729388
450	0.823331	0.545455	0.618852	0.492754	0.835106	0.52	0.819182	0.333333	0.789474	0.5625	0.865031	0.419355	0.685185	0.802278	0.822222	0.722222	0.781732	0.733226
451	0.816588	0.545455	0.639344	0.507246	0.829787	0.52	0.828616	0.333333	0.821053	0.666667	0.874233	0.419355	0.666667	0.812042	0.866667	0.703704	0.787492	0.740451
452	0.819285	0.484848	0.641393	0.521739	0.797872	0.44	0.819182	0.333333	0.778947	0.625	0.883436	0.419355	0.685185	0.81367	0.911111	0.740741	0.786464	0.739353
453	0.816588	0.636364	0.633197	0.565217	0.808511	0.52	0.81761	0.333333	0.8	0.625	0.871166	0.419355	0.62037	0.799837	0.888889	0.740741	0.781526	0.733312
454	0.811194	0.515152	0.618852	0.478261	0.792553	0.52	0.814465	0.333333	0.778947	0.708333	0.907975	0.354839	0.731481	0.803906	0.866667	0.685185	0.780498	0.732126
455	0.81996	0.484848	0.612705	0.507246	0.797872	0.52	0.811321	0.333333	0.757895	0.6875	0.880368	0.354839	0.648148	0.79821	0.911111	0.592593	0.776178	0.726432
456	0.821982	0.545455	0.645492	0.550725	0.781915	0.4	0.825472	0.333333	0.778947	0.645833	0.852761	0.354839	0.666667	0.810415	0.866667	0.722222	0.784407	0.736243
457	0.820634	0.515152	0.629098	0.478261	0.803191	0.36	0.805031	0.333333	0.757895	0.645833	0.874233	0.387097	0.666667	0.797396	0.844444	0.740741	0.777001	0.727468
458	0.819285	0.575758	0.592213	0.550725	0.792553	0.52	0.822327	0.333333	0.778947	0.604167	0.871166	0.419355	0.740741	0.812042	0.866667	0.685185	0.781938	0.733489
459	0.827377	0.515152	0.598361	0.492754	0.81383	0.48	0.800314	0.333333	0.757895	0.6875	0.858896	0.387097	0.648148	0.809601	0.866667	0.759259	0.779058	0.729896
460	0.822657	0.545455	0.606557	0.536232	0.861702	0.56	0.812893	0.333333	0.768421	0.666667	0.852761	0.419355	0.685185	0.810415	0.911111	0.722222	0.783995	0.735899
461	0.821308	0.515152	0.618852	0.536232	0.840426	0.56	0.827044	0.333333	0.789474	0.645833	0.855828	0.419355	0.685185	0.790887	0.866667	0.722222	0.780704	0.732901
462	0.828051	0.515152	0.606557	0.492754	0.808511	0.6	0.809748	0.333333	0.736842	0.666667	0.874233	0.451613	0.666667	0.808788	0.911111	0.703704	0.782555	0.733866
463	0.813891	0.484848	0.586066	0.550725	0.75	0.56	0.830189	0.333333	0.8	0.666667	0.880368	0.354839	0.675926	0.812856	0.888889	0.685185	0.778852	0.729762
464	0.810519	0.545455	0.616803	0.507246	0.760638	0.6	0.822327	0.333333	0.789474	0.666667	0.865031	0.451613	0.648148	0.806347	0.888889	0.740741	0.778029	0.72918
465	0.823331	0.515152	0.616803	0.492754	0.781915	0.56	0.836478	0.333333	0.810526	0.645833	0.886503	0.354839	0.62963	0.816111	0.866667	0.740741	0.786875	0.739534
466	0.812542	0.545455	0.614754	0.507246	0.781915	0.64	0.839623	0.333333	0.8	0.645833	0.871166	0.387097	0.675926	0.807974	0.933333	0.685185	0.782555	0.734385
467	0.816588	0.545455	0.631148	0.492754	0.808511	0.52	0.823899	0.333333	0.8	0.666667	0.877301	0.451613	0.675926	0.797396	0.911111	0.685185	0.781732	0.734222
468	0.816588	0.575758	0.633197	0.550725	0.797872	0.52	0.81761	0.333333	0.821053	0.583333	0.889571	0.387097	0.648148	0.819365	0.888889	0.685185	0.786464	0.73924
469	0.824005	0.484848	0.610656	0.492754	0.803191	0.48	0.812893	0.333333	0.768421	0.6875	0.840491	0.419355	0.666667	0.812856	0.933333	0.685185	0.780498	0.73131
470	0.815914	0.515152	0.631148	0.507246	0.803191	0.52	0.825472	0.333333	0.768421	0.645833	0.883436	0.483871	0.703704	0.800651	0.888889	0.759259	0.783378	0.735764
471	0.815914	0.575758	0.625	0.521739	0.803191	0.48	0.803459	0.333333	0.768421	0.666667	0.883436	0.451613	0.648148	0.794955	0.866667	0.703704	0.776795	0.727689
472	0.828051	0.545455	0.618852	0.449275	0.819149	0.52	0.819182	0.333333	0.8	0.645833	0.883436	0.419355	0.685185	0.802278	0.888889	0.666667	0.784201	0.736351
473	0.817937	0.515152	0.590164	0.463768	0.808511	0.56	0.825472	0.333333	0.757895	0.6875	0.892638	0.451613	0.703704	0.802278	0.888889	0.722222	0.780292	0.731793
474	0.814565	0.545455	0.622951	0.536232	0.760638	0.64	0.822327	0.333333	0.768421	0.6875	0.874233	0.451613	0.666667	0.803906	0.911111	0.703704	0.780498	0.73192
475	0.821308	0.454545	0.629098	0.565217	0.808511	0.48	0.812893	0.333333	0.736842	0.625	0.892638	0.419355	0.703704	0.808788	0.911111	0.685185	0.784407	0.736455
476	0.817937	0.515152	0.620902	0.463768	0.760638	0.52	0.806604	0.333333	0.778947	0.645833	0.868098	0.419355	0.648148	0.797396	0.955556	0.722222	0.775149	0.725054
477	0.817937	0.484848	0.612705	0.507246	0.771277	0.56	0.822327	0.333333	0.757895	0.666667	0.865031	0.387097	0.675926	0.803906	0.933333	0.722222	0.778852	0.729626
478	0.813891	0.545455	0.614754	0.478261	0.797872	0.44	0.842767	0.333333	0.789474	0.645833	0.868098	0.387097	0.675926	0.793328	0.955556	0.740741	0.779264	0.730496
479	0.802428	0.484848	0.604508	0.478261	0.81383	0.52	0.809748	0.333333	0.757895	0.604167	0.883436	0.387097	0.601852	0.815297	0.888889	0.685185	0.773709	0.723644
480	0.825354	0.454545	0.614754	0.478261	0.792553	0.56	0.825472	0.333333	0.768421	0.770833	0.874233	0.387097	0.638889	0.81367	0.933333	0.777778	0.786052	0.73825
481	0.812542	0.515152	0.627049	0.536232	0.776596	0.52	0.823899	0.333333	0.768421	0.666667	0.865031	0.322581	0.657407	0.812042	0.933333	0.611111	0.779675	0.730634
482	0.806473	0.606061	0.629098	0.463768	0.808511	0.64	0.819182	0.333333	0.821053	0.625	0.868098	0.419355	0.666667	0.808788	0.933333	0.703704	0.780704	0.732787
483	0.813216	0.515152	0.622951	0.492754	0.744681	0.52	0.833333	0.333333	0.8	0.666667	0.895706	0.451613	0.675926	0.815297	0.955556	0.685185	0.784612	0.736825
484	0.826028	0.575758	0.645492	0.492754	0.829787	0.48	0.820755	0.333333	0.778947	0.708333	0.855828	0.387097	0.657407	0.807974	0.911111	0.740741	0.787492	0.74029
485	0.817937	0.545455	0.637295	0.521739	0.781915	0.48	0.809748	0.333333	0.768421	0.666667	0.880368	0.387097	0.62963	0.812042	0.911111	0.722222	0.782349	0.733946
486	0.811868	0.484848	0.618852	0.478261	0.787234	0.44	0.811321	0.333333	0.768421	0.645833	0.877301	0.419355	0.722222	0.803092	0.933333	0.759259	0.778029	0.728911
487	0.8294	0.575758	0.622951	0.478261	0.787234	0.64	0.81761	0.333333	0.789474	0.666667	0.861963	0.419355	0.685185	0.817738	0.888889	0.648148	0.787081	0.739258
488	0.807822	0.454545	0.602459	0.478261	0.797872	0.52	0.816038	0.333333	0.768421	0.666667	0.861963	0.419355	0.694444	0.783564	0.888889	0.703704	0.768978	0.718103
489	0.815914	0.515152	0.616803	0.492754	0.829787	0.56	0.805031	0.333333	0.757895	0.583333	0.858896	0.419355	0.703704	0.801465	0.888889	0.703704	0.777001	0.727461
490	0.806473	0.515152	0.622951	0.478261	0.797872	0.6	0.816038	0.333333	0.778947	0.5	0.855828	0.483871	0.638889	0.801465	0.911111	0.703704	0.773503	0.723546
491	0.812542	0.515152	0.635246	0.507246	0.776596	0.52	0.814465	0.333333	0.757895	0.645833	0.852761	0.483871	0.694444	0.794142	0.911111	0.722222	0.775972	0.726691
492	0.807148	0.545455	0.612705	0.492754	0.803191	0.56	0.834906	0.333333	0.778947	0.625	0.883436	0.483871	0.611111	0.797396	0.955556	0.685185	0.777206	0.728825
493	0.813891	0.484848	0.643443	0.536232	0.835106	0.48	0.827044	0.333333	0.705263	0.625	0.874233	0.419355	0.685185	0.811229	0.888889	0.648148	0.783995	0.736269
494	0.805125	0.545455	0.620902	0.492754	0.835106	0.56	0.830189	0.333333	0.778947	0.6875	0.861963	0.354839	0.722222	0.790073	0.888889	0.703704	0.776589	0.727545
495	0.812542	0.545455	0.641393	0.521739	0.797872	0.64	0.814465	0.333333	0.768421	0.583333	0.865031	0.387097	0.666667	0.788446	0.911111	0.666667	0.775561	0.726014
496	0.811868	0.545455	0.627049	0.521739	0.824468	0.56	0.822327	0.333333	0.768421	0.625	0.871166	0.451613	0.648148	0.800651	0.911111	0.740741	0.780292	0.732101
497	0.809171	0.545455	0.629098	0.536232	0.781915	0.56	0.812893	0.333333	0.768421	0.583333	0.849693	0.387097	0.675926	0.811229	0.888889	0.722222	0.777618	0.728623
498	0.814565	0.545455	0.631148	0.550725	0.808511	0.56	0.801887	0.333333	0.789474	0.625	0.886503	0.387097	0.675926	0.810415	0.866667	0.703704	0.781938	0.733452
499	0.823331	0.545455	0.668033	0.521739	0.808511	0.52	0.811321	0.333333	0.778947	0.583333	0.858896	0.419355	0.638889	0.803906	0.888889	0.740741	0.784818	0.737728
500	0.828726	0.545455	0.625	0.492754	0.792553	0.48	0.819182	0.333333	0.768421	0.583333	0.886503	0.451613	0.675926	0.795769	0.911111	0.722222	0.782555	0.734401
501	0.805125	0.484848	0.622951	0.492754	0.824468	0.52	0.827044	0.333333	0.736842	0.625	0.852761	0.419355	0.62963	0.811229	0.888889	0.666667	0.776589	0.727421
502	0.810519	0.545455	0.614754	0.449275	0.787234	0.48	0.809748	0.333333	0.757895	0.583333	0.880368	0.451613	0.666667	0.811229	0.955556	0.685185	0.777001	0.727765
503	0.811868	0.484848	0.629098	0.492754	0.797872	0.44	0.830189	0.333333	0.810526	0.645833	0.843558	0.451613	0.712963	0.815297	0.888889	0.777778	0.783584	0.735837
504	0.820634	0.484848	0.629098	0.449275	0.808511	0.56	0.812893	0.333333	0.715789	0.6875	0.846626	0.419355	0.685185	0.791701	0.955556	0.685185	0.775972	0.726181
505	0.807148	0.484848	0.655738	0.463768	0.797872	0.52	0.81761	0.333333	0.778947	0.666667	0.858896	0.419355	0.611111	0.807974	0.888889	0.703704	0.778646	0.729587
506	0.807148	0.515152	0.657787	0.521739	0.808511	0.68	0.822327	0.333333	0.757895	0.604167	0.865031	0.451613	0.666667	0.794142	0.888889	0.703704	0.779058	0.73115
507	0.818611	0.515152	0.610656	0.507246	0.824468	0.44	0.827044	0.333333	0.778947	0.604167	0.852761	0.419355	0.685185	0.809601	0.911111	0.648148	0.780909	0.732166
508	0.809171	0.545455	0.608607	0.507246	0.797872	0.64	0.808176	0.333333	0.747368	0.666667	0.865031	0.451613	0.685185	0.799837	0.911111	0.722222	0.774943	0.726046
509	0.815239	0.515152	0.627049	0.521739	0.787234	0.6	0.803459	0.333333	0.757895	0.604167	0.868098	0.451613	0.712963	0.815297	0.911111	0.759259	0.782144	0.73399
510	0.814565	0.575758	0.643443	0.507246	0.781915	0.56	0.825472	0.333333	0.757895	0.5625	0.898773	0.483871	0.611111	0.807974	0.866667	0.648148	0.782349	0.73405
511	0.803102	0.545455	0.625	0.492754	0.787234	0.48	0.823899	0.333333	0.768421	0.625	0.855828	0.387097	0.694444	0.801465	0.911111	0.62963	0.773915	0.724747
512	0.817262	0.454545	0.622951	0.550725	0.776596	0.48	0.809748	0.333333	0.768421	0.666667	0.889571	0.419355	0.666667	0.792514	0.911111	0.666667	0.776383	0.727025
513	0.807822	0.575758	0.641393	0.521739	0.765957	0.56	0.81761	0.333333	0.768421	0.666667	0.889571	0.419355	0.703704	0.799837	0.911111	0.62963	0.779058	0.730798
514	0.816588	0.484848	0.616803	0.536232	0.792553	0.52	0.823899	0.333333	0.778947	0.625	0.91411	0.419355	0.657407	0.781937	0.866667	0.592593	0.775561	0.726592
515	0.808496	0.545455	0.622951	0.507246	0.803191	0.56	0.847484	0.333333	0.757895	0.604167	0.880368	0.419355	0.685185	0.794955	0.888889	0.722222	0.780086	0.732317
516	0.807148	0.545455	0.608607	0.507246	0.797872	0.52	0.819182	0.333333	0.768421	0.5625	0.892638	0.419355	0.703704	0.794142	0.933333	0.611111	0.774121	0.724707
517	0.816588	0.545455	0.627049	0.492754	0.765957	0.6	0.812893	0.333333	0.768421	0.604167	0.868098	0.387097	0.703704	0.793328	0.911111	0.740741	0.776589	0.727474
518	0.817937	0.545455	0.637295	0.507246	0.792553	0.6	0.811321	0.333333	0.747368	0.666667	0.868098	0.419355	0.731481	0.783564	0.911111	0.648148	0.776589	0.727405
519	0.826028	0.515152	0.657787	0.492754	0.781915	0.52	0.805031	0.333333	0.8	0.583333	0.871166	0.451613	0.722222	0.807974	0.911111	0.740741	0.786669	0.739808
520	0.802428	0.575758	0.631148	0.492754	0.787234	0.56	0.792453	0.333333	0.789474	0.645833	0.868098	0.419355	0.740741	0.816111	0.911111	0.648148	0.777412	0.728724
521	0.802428	0.575758	0.659836	0.521739	0.771277	0.68	0.825472	0.333333	0.8	0.645833	0.874233	0.451613	0.648148	0.799024	0.911111	0.685185	0.779881	0.732195
522	0.811868	0.636364	0.633197	0.521739	0.771277	0.52	0.819182	0.333333	0.789474	0.666667	0.877301	0.451613	0.675926	0.809601	0.911111	0.722222	0.782761	0.734986
523	0.815914	0.575758	0.618852	0.521739	0.765957	0.56	0.806604	0.333333	0.789474	0.5625	0.874233	0.354839	0.703704	0.794955	0.866667	0.685185	0.774738	0.725198
524	0.813891	0.575758	0.633197	0.507246	0.765957	0.48	0.805031	0.333333	0.747368	0.625	0.880368	0.451613	0.712963	0.794955	0.888889	0.555556	0.774532	0.725165
525	0.811194	0.575758	0.635246	0.536232	0.781915	0.48	0.812893	0.333333	0.736842	0.625	0.889571	0.419355	0.712963	0.800651	0.911111	0.592593	0.778235	0.729736
526	0.809845	0.545455	0.614754	0.507246	0.771277	0.56	0.820755	0.333333	0.768421	0.5625	0.877301	0.322581	0.712963	0.808788	0.888889	0.611111	0.776795	0.727598
527	0.81996	0.575758	0.641393	0.507246	0.755319	0.48	0.812893	0.333333	0.778947	0.625	0.868098	0.451613	0.675926	0.825061	0.911111	0.666667	0.785847	0.738011
528	0.813891	0.515152	0.612705	0.521739	0.776596	0.56	0.823899	0.333333	0.747368	0.625	0.877301	0.451613	0.685185	0.800651	0.888889	0.611111	0.776795	0.727503
529	0.811868	0.515152	0.627049	0.536232	0.75	0.56	0.816038	0.333333	0.757895	0.583333	0.858896	0.387097	0.722222	0.804719	0.888889	0.648148	0.776178	0.727097
530	0.818611	0.606061	0.618852	0.478261	0.760638	0.52	0.830189	0.333333	0.757895	0.5625	0.886503	0.387097	0.703704	0.796583	0.911111	0.685185	0.779058	0.730284
531	0.801079	0.545455	0.631148	0.492754	0.824468	0.6	0.816038	0.333333	0.757895	0.583333	0.90184	0.451613	0.712963	0.816924	0.933333	0.666667	0.782761	0.735225
532	0.819285	0.515152	0.637295	0.478261	0.835106	0.48	0.816038	0.333333	0.8	0.645833	0.880368	0.419355	0.731481	0.800651	0.933333	0.62963	0.783995	0.736668
533	0.811868	0.515152	0.614754	0.507246	0.808511	0.6	0.803459	0.333333	0.736842	0.625	0.852761	0.387097	0.712963	0.80716	0.933333	0.611111	0.775355	0.725679
534	0.81996	0.606061	0.639344	0.478261	0.803191	0.6	0.795597	0.333333	0.757895	0.604167	0.855828	0.419355	0.675926	0.801465	0.888889	0.685185	0.778029	0.72919
535	0.816588	0.545455	0.64959	0.449275	0.819149	0.56	0.806604	0.333333	0.747368	0.645833	0.877301	0.387097	0.657407	0.805533	0.933333	0.722222	0.781938	0.73384
536	0.816588	0.575758	0.616803	0.507246	0.771277	0.52	0.819182	0.333333	0.757895	0.5625	0.858896	0.387097	0.703704	0.806347	0.888889	0.648148	0.777412	0.728064
537	0.808496	0.545455	0.620902	0.492754	0.787234	0.6	0.805031	0.333333	0.789474	0.583333	0.861963	0.387097	0.685185	0.81367	0.888889	0.611111	0.776178	0.726506
538	0.813891	0.575758	0.633197	0.521739	0.765957	0.52	0.816038	0.333333	0.821053	0.583333	0.874233	0.387097	0.703704	0.802278	0.888889	0.648148	0.779264	0.730246
539	0.810519	0.515152	0.627049	0.507246	0.765957	0.48	0.805031	0.333333	0.778947	0.645833	0.877301	0.387097	0.75	0.812042	0.888889	0.722222	0.779675	0.73166
540	0.815914	0.545455	0.657787	0.507246	0.797872	0.52	0.800314	0.333333	0.778947	0.583333	0.877301	0.451613	0.712963	0.815297	0.955556	0.555556	0.783995	0.736359
541	0.803776	0.484848	0.592213	0.463768	0.771277	0.6	0.81761	0.333333	0.8	0.583333	0.861963	0.451613	0.740741	0.805533	0.888889	0.555556	0.77124	0.720662
542	0.811194	0.575758	0.629098	0.507246	0.771277	0.52	0.822327	0.333333	0.810526	0.625	0.868098	0.387097	0.685185	0.801465	0.955556	0.666667	0.778852	0.730425
543	0.797707	0.575758	0.665984	0.492754	0.781915	0.44	0.811321	0.333333	0.778947	0.645833	0.858896	0.419355	0.712963	0.817738	0.888889	0.703704	0.780498	0.733058
544	0.817262	0.515152	0.620902	0.463768	0.81383	0.6	0.814465	0.333333	0.778947	0.583333	0.880368	0.354839	0.759259	0.819365	0.888889	0.703704	0.785435	0.73783
545	0.808496	0.545455	0.606557	0.492754	0.803191	0.52	0.79717	0.333333	0.768421	0.520833	0.877301	0.451613	0.712963	0.799837	0.911111	0.685185	0.772475	0.722344
546	0.814565	0.575758	0.637295	0.449275	0.787234	0.52	0.822327	0.333333	0.768421	0.541667	0.886503	0.387097	0.722222	0.790073	0.888889	0.703704	0.777823	0.729059
547	0.812542	0.545455	0.64959	0.463768	0.803191	0.52	0.831761	0.333333	0.778947	0.5625	0.865031	0.451613	0.685185	0.795769	0.888889	0.62963	0.779469	0.731221
548	0.815239	0.545455	0.627049	0.478261	0.771277	0.48	0.800314	0.333333	0.778947	0.583333	0.895706	0.387097	0.703704	0.803906	0.911111	0.685185	0.777823	0.729027
549	0.807822	0.515152	0.590164	0.521739	0.734043	0.48	0.811321	0.333333	0.747368	0.604167	0.858896	0.419355	0.675926	0.80716	0.888889	0.685185	0.769595	0.718973
550	0.803102	0.454545	0.64959	0.594203	0.808511	0.44	0.798742	0.333333	0.757895	0.625	0.858896	0.387097	0.722222	0.795769	0.911111	0.611111	0.773503	0.724392
551	0.817262	0.545455	0.645492	0.42029	0.792553	0.48	0.809748	0.333333	0.757895	0.520833	0.877301	0.387097	0.685185	0.791701	0.933333	0.666667	0.775766	0.72658
552	0.8294	0.515152	0.604508	0.449275	0.781915	0.52	0.806604	0.333333	0.789474	0.5625	0.898773	0.419355	0.731481	0.786819	0.888889	0.592593	0.776178	0.726592
553	0.812542	0.575758	0.637295	0.449275	0.744681	0.52	0.801887	0.333333	0.789474	0.583333	0.865031	0.419355	0.694444	0.796583	0.933333	0.703704	0.773915	0.724536
554	0.819285	0.515152	0.614754	0.507246	0.771277	0.56	0.81761	0.333333	0.778947	0.666667	0.886503	0.354839	0.685185	0.796583	0.933333	0.648148	0.778235	0.729461
555	0.822657	0.484848	0.594262	0.536232	0.765957	0.48	0.827044	0.333333	0.768421	0.583333	0.895706	0.387097	0.638889	0.801465	0.933333	0.648148	0.778029	0.728416
556	0.814565	0.575758	0.643443	0.536232	0.765957	0.64	0.81761	0.333333	0.8	0.541667	0.871166	0.387097	0.703704	0.810415	0.933333	0.685185	0.783378	0.735818
557	0.803776	0.515152	0.620902	0.478261	0.787234	0.56	0.790881	0.333333	0.768421	0.541667	0.874233	0.387097	0.75	0.794955	0.955556	0.703704	0.770623	0.720477
558	0.819285	0.606061	0.622951	0.507246	0.760638	0.44	0.789308	0.333333	0.8	0.604167	0.858896	0.451613	0.712963	0.790073	0.933333	0.648148	0.772475	0.722399
559	0.811194	0.575758	0.608607	0.449275	0.75	0.64	0.801887	0.333333	0.768421	0.625	0.861963	0.419355	0.666667	0.795769	0.888889	0.685185	0.7698	0.719093
560	0.808496	0.515152	0.614754	0.521739	0.771277	0.48	0.798742	0.333333	0.757895	0.5625	0.871166	0.419355	0.740741	0.806347	0.911111	0.666667	0.773915	0.724345
561	0.810519	0.575758	0.625	0.521739	0.760638	0.44	0.814465	0.333333	0.778947	0.625	0.874233	0.419355	0.731481	0.792514	0.933333	0.62963	0.774738	0.725266
562	0.815914	0.606061	0.643443	0.463768	0.739362	0.56	0.806604	0.333333	0.789474	0.625	0.889571	0.419355	0.712963	0.808788	0.933333	0.666667	0.781732	0.733599
563	0.803776	0.515152	0.608607	0.492754	0.797872	0.44	0.812893	0.333333	0.736842	0.583333	0.858896	0.354839	0.731481	0.80716	0.911111	0.666667	0.772681	0.722804
564	0.814565	0.515152	0.610656	0.492754	0.765957	0.56	0.792453	0.333333	0.715789	0.520833	0.840491	0.387097	0.731481	0.811229	0.888889	0.648148	0.771446	0.7205
565	0.812542	0.575758	0.655738	0.507246	0.776596	0.52	0.811321	0.333333	0.736842	0.583333	0.865031	0.451613	0.75	0.80716	0.888889	0.666667	0.781321	0.73327
566	0.817937	0.515152	0.622951	0.521739	0.776596	0.48	0.812893	0.333333	0.736842	0.604167	0.892638	0.419355	0.759259	0.807974	0.888889	0.62963	0.781321	0.732693
567	0.805125	0.545455	0.627049	0.492754	0.781915	0.52	0.812893	0.333333	0.768421	0.583333	0.861963	0.387097	0.722222	0.796583	0.866667	0.685185	0.772886	0.723258
568	0.813216	0.515152	0.608607	0.492754	0.808511	0.6	0.81761	0.333333	0.789474	0.666667	0.871166	0.451613	0.731481	0.809601	0.888889	0.611111	0.780498	0.732335
569	0.819285	0.575758	0.633197	0.507246	0.781915	0.4	0.806604	0.333333	0.778947	0.583333	0.865031	0.451613	0.703704	0.790073	0.866667	0.611111	0.774738	0.725252
570	0.809171	0.545455	0.661885	0.507246	0.787234	0.56	0.808176	0.333333	0.778947	0.625	0.90184	0.387097	0.740741	0.777055	0.955556	0.611111	0.776383	0.728245
571	0.826703	0.575758	0.602459	0.434783	0.776596	0.48	0.806604	0.333333	0.757895	0.666667	0.892638	0.387097	0.675926	0.803906	0.955556	0.611111	0.778646	0.729453
572	0.813216	0.575758	0.643443	0.463768	0.797872	0.56	0.806604	0.333333	0.789474	0.6875	0.892638	0.419355	0.657407	0.814483	0.911111	0.611111	0.783172	0.735426
573	0.813891	0.515152	0.637295	0.449275	0.819149	0.52	0.806604	0.333333	0.810526	0.645833	0.865031	0.387097	0.712963	0.80716	0.866667	0.685185	0.780498	0.732085
574	0.815239	0.606061	0.622951	0.536232	0.765957	0.4	0.811321	0.333333	0.789474	0.604167	0.871166	0.419355	0.740741	0.790887	0.911111	0.62963	0.775355	0.726254
575	0.812542	0.575758	0.651639	0.492754	0.808511	0.48	0.822327	0.333333	0.747368	0.625	0.895706	0.387097	0.703704	0.791701	0.888889	0.685185	0.780704	0.733307
576	0.818611	0.484848	0.659836	0.507246	0.781915	0.48	0.809748	0.333333	0.757895	0.604167	0.861963	0.451613	0.712963	0.814483	0.933333	0.648148	0.784407	0.736823
577	0.812542	0.545455	0.655738	0.449275	0.781915	0.6	0.806604	0.333333	0.8	0.604167	0.843558	0.354839	0.712963	0.803092	0.911111	0.592593	0.777206	0.728641
578	0.814565	0.545455	0.635246	0.478261	0.819149	0.48	0.809748	0.333333	0.747368	0.645833	0.861963	0.451613	0.712963	0.79821	0.933333	0.666667	0.778441	0.729851
579	0.817262	0.575758	0.631148	0.492754	0.797872	0.48	0.809748	0.333333	0.768421	0.645833	0.880368	0.483871	0.731481	0.809601	0.933333	0.592593	0.782761	0.735335
580	0.807822	0.545455	0.645492	0.492754	0.787234	0.52	0.811321	0.333333	0.747368	0.666667	0.877301	0.387097	0.759259	0.79821	0.888889	0.574074	0.777206	0.728715
581	0.816588	0.484848	0.637295	0.492754	0.776596	0.44	0.794025	0.333333	0.726316	0.583333	0.874233	0.419355	0.703704	0.797396	0.888889	0.648148	0.773709	0.723516
582	0.809845	0.515152	0.637295	0.463768	0.797872	0.48	0.808176	0.333333	0.747368	0.604167	0.895706	0.419355	0.731481	0.805533	0.866667	0.611111	0.778441	0.729727
583	0.817262	0.545455	0.637295	0.507246	0.776596	0.48	0.786164	0.333333	0.747368	0.625	0.871166	0.387097	0.75	0.797396	0.933333	0.648148	0.775561	0.726321
584	0.808496	0.545455	0.633197	0.536232	0.797872	0.48	0.819182	0.333333	0.8	0.5625	0.886503	0.419355	0.722222	0.804719	0.888889	0.703704	0.781115	0.733308
585	0.805125	0.545455	0.635246	0.449275	0.765957	0.6	0.792453	0.333333	0.778947	0.5625	0.883436	0.387097	0.731481	0.810415	0.866667	0.62963	0.774738	0.725626
586	0.79973	0.575758	0.657787	0.492754	0.803191	0.48	0.811321	0.333333	0.757895	0.583333	0.858896	0.419355	0.703704	0.79821	0.888889	0.592593	0.773915	0.72499
587	0.813891	0.606061	0.625	0.463768	0.81383	0.56	0.814465	0.333333	0.778947	0.6875	0.880368	0.451613	0.740741	0.805533	0.866667	0.703704	0.782761	0.735006
588	0.814565	0.545455	0.651639	0.492754	0.760638	0.56	0.808176	0.333333	0.768421	0.604167	0.855828	0.419355	0.712963	0.796583	0.888889	0.555556	0.775561	0.726584
589	0.817937	0.454545	0.635246	0.478261	0.765957	0.52	0.803459	0.333333	0.757895	0.541667	0.868098	0.387097	0.703704	0.808788	0.911111	0.574074	0.776589	0.727084
590	0.817937	0.545455	0.641393	0.463768	0.781915	0.52	0.81761	0.333333	0.736842	0.625	0.865031	0.387097	0.675926	0.791701	0.911111	0.592593	0.775561	0.726361
591	0.815239	0.515152	0.639344	0.449275	0.797872	0.52	0.812893	0.333333	0.778947	0.625	0.877301	0.419355	0.722222	0.806347	0.888889	0.611111	0.780704	0.732563
592	0.819285	0.515152	0.641393	0.507246	0.81383	0.52	0.809748	0.333333	0.736842	0.583333	0.871166	0.419355	0.731481	0.806347	0.911111	0.648148	0.782349	0.734203
593	0.813891	0.606061	0.618852	0.478261	0.797872	0.56	0.808176	0.333333	0.736842	0.5625	0.898773	0.419355	0.777778	0.802278	0.866667	0.611111	0.778852	0.730481
594	0.818611	0.484848	0.639344	0.507246	0.781915	0.6	0.814465	0.333333	0.768421	0.604167	0.852761	0.451613	0.759259	0.799837	0.955556	0.648148	0.780704	0.732497
595	0.821982	0.545455	0.651639	0.434783	0.797872	0.56	0.828616	0.333333	0.778947	0.5625	0.880368	0.451613	0.712963	0.815297	0.888889	0.648148	0.788521	0.742126
596	0.82468	0.575758	0.643443	0.478261	0.803191	0.48	0.79717	0.333333	0.726316	0.583333	0.861963	0.451613	0.722222	0.812042	0.955556	0.574074	0.782144	0.733545
597	0.817937	0.575758	0.629098	0.492754	0.765957	0.52	0.806604	0.333333	0.768421	0.604167	0.868098	0.419355	0.740741	0.799024	0.911111	0.518519	0.776178	0.726667
598	0.818611	0.545455	0.620902	0.478261	0.739362	0.48	0.806604	0.333333	0.789474	0.625	0.846626	0.451613	0.740741	0.802278	0.911111	0.574074	0.774738	0.72437
599	0.817937	0.515152	0.637295	0.521739	0.792553	0.52	0.803459	0.333333	0.778947	0.604167	0.874233	0.419355	0.75	0.78275	0.888889	0.611111	0.775149	0.726347
600	0.811194	0.606061	0.608607	0.492754	0.803191	0.6	0.814465	0.333333	0.8	0.625	0.852761	0.419355	0.712963	0.803906	0.933333	0.611111	0.776795	0.727704
601	0.813891	0.515152	0.64959	0.492754	0.787234	0.48	0.808176	0.333333	0.736842	0.625	0.871166	0.419355	0.722222	0.788446	0.888889	0.555556	0.774326	0.72471
602	0.816588	0.454545	0.614754	0.492754	0.75	0.56	0.798742	0.333333	0.757895	0.5625	0.883436	0.451613	0.712963	0.786005	0.888889	0.740741	0.771035	0.72109
603	0.812542	0.484848	0.625	0.42029	0.760638	0.52	0.786164	0.333333	0.778947	0.708333	0.861963	0.354839	0.75	0.799837	0.888889	0.592593	0.771035	0.720485
604	0.815239	0.454545	0.620902	0.507246	0.765957	0.56	0.827044	0.333333	0.726316	0.625	0.868098	0.387097	0.722222	0.799837	0.888889	0.592593	0.776383	0.726684
605	0.806473	0.575758	0.635246	0.507246	0.787234	0.56	0.811321	0.333333	0.747368	0.666667	0.865031	0.419355	0.694444	0.794142	0.911111	0.62963	0.774121	0.724905
606	0.813216	0.515152	0.612705	0.449275	0.734043	0.64	0.828616	0.333333	0.747368	0.583333	0.871166	0.451613	0.759259	0.786005	0.933333	0.648148	0.772886	0.723186
607	0.818611	0.575758	0.631148	0.492754	0.792553	0.56	0.798742	0.333333	0.715789	0.666667	0.883436	0.451613	0.722222	0.794142	0.866667	0.703704	0.777618	0.728706
608	0.811868	0.484848	0.631148	0.478261	0.765957	0.52	0.805031	0.333333	0.747368	0.625	0.883436	0.419355	0.703704	0.793328	0.955556	0.611111	0.773503	0.723863
609	0.820634	0.484848	0.631148	0.478261	0.739362	0.52	0.814465	0.333333	0.747368	0.604167	0.865031	0.419355	0.722222	0.794955	0.933333	0.722222	0.776795	0.72756
610	0.8294	0.575758	0.633197	0.492754	0.819149	0.56	0.814465	0.333333	0.778947	0.583333	0.895706	0.387097	0.75	0.803092	0.955556	0.62963	0.787904	0.740953
611	0.817262	0.454545	0.645492	0.463768	0.776596	0.48	0.825472	0.333333	0.747368	0.625	0.843558	0.387097	0.657407	0.791701	0.888889	0.611111	0.774121	0.724484
612	0.81996	0.515152	0.655738	0.463768	0.787234	0.6	0.809748	0.333333	0.757895	0.625	0.861963	0.451613	0.685185	0.80716	0.911111	0.685185	0.782761	0.73482
613	0.816588	0.575758	0.627049	0.463768	0.803191	0.48	0.801887	0.333333	0.747368	0.645833	0.874233	0.451613	0.712963	0.786819	0.911111	0.592593	0.773503	0.723855
614	0.813216	0.575758	0.629098	0.449275	0.787234	0.44	0.823899	0.333333	0.747368	0.5625	0.871166	0.451613	0.75	0.796583	0.933333	0.685185	0.778029	0.729326
615	0.811868	0.575758	0.657787	0.478261	0.755319	0.56	0.814465	0.333333	0.778947	0.604167	0.846626	0.419355	0.722222	0.803092	0.888889	0.611111	0.778029	0.729469
616	0.808496	0.575758	0.627049	0.463768	0.81383	0.68	0.81761	0.333333	0.747368	0.645833	0.861963	0.387097	0.712963	0.816111	0.933333	0.62963	0.781321	0.733249
617	0.810519	0.606061	0.653689	0.492754	0.75	0.52	0.811321	0.333333	0.747368	0.604167	0.880368	0.387097	0.740741	0.780309	0.888889	0.592593	0.772681	0.72332
618	0.807822	0.484848	0.643443	0.449275	0.760638	0.52	0.823899	0.333333	0.747368	0.645833	0.877301	0.419355	0.712963	0.805533	0.911111	0.592593	0.777823	0.729181
619	0.813891	0.575758	0.653689	0.463768	0.781915	0.52	0.825472	0.333333	0.726316	0.666667	0.843558	0.451613	0.666667	0.787632	0.911111	0.685185	0.775766	0.727028
620	0.824005	0.484848	0.637295	0.492754	0.797872	0.44	0.812893	0.333333	0.726316	0.645833	0.874233	0.387097	0.685185	0.81367	0.911111	0.62963	0.783378	0.735115
621	0.807822	0.454545	0.651639	0.492754	0.771277	0.52	0.795597	0.333333	0.747368	0.625	0.865031	0.354839	0.759259	0.803906	0.888889	0.666667	0.775561	0.726686
622	0.80445	0.545455	0.618852	0.507246	0.792553	0.48	0.812893	0.333333	0.747368	0.604167	0.883436	0.419355	0.703704	0.803092	0.844444	0.62963	0.774121	0.724524
623	0.813891	0.484848	0.616803	0.478261	0.765957	0.56	0.812893	0.333333	0.768421	0.645833	0.858896	0.419355	0.740741	0.812042	0.866667	0.666667	0.778235	0.728862
624	0.815239	0.575758	0.622951	0.405797	0.819149	0.52	0.806604	0.333333	0.747368	0.5625	0.852761	0.387097	0.722222	0.803906	0.911111	0.666667	0.775972	0.726431
625	0.813891	0.606061	0.596311	0.492754	0.787234	0.56	0.830189	0.333333	0.726316	0.604167	0.883436	0.451613	0.722222	0.81367	0.911111	0.648148	0.781115	0.73286
626	0.815239	0.515152	0.641393	0.434783	0.765957	0.56	0.819182	0.333333	0.715789	0.625	0.871166	0.451613	0.740741	0.812042	0.911111	0.592593	0.780909	0.732167
627	0.811868	0.545455	0.64959	0.463768	0.792553	0.6	0.819182	0.333333	0.747368	0.583333	0.895706	0.419355	0.675926	0.801465	0.911111	0.666667	0.780909	0.733191
628	0.814565	0.545455	0.647541	0.463768	0.787234	0.56	0.833333	0.333333	0.768421	0.625	0.871166	0.419355	0.731481	0.797396	0.888889	0.740741	0.782966	0.735807
629	0.808496	0.606061	0.604508	0.449275	0.797872	0.48	0.81761	0.333333	0.757895	0.625	0.852761	0.451613	0.666667	0.78275	0.888889	0.666667	0.767743	0.716695
630	0.817262	0.484848	0.616803	0.449275	0.781915	0.6	0.805031	0.333333	0.757895	0.625	0.871166	0.419355	0.731481	0.777055	0.888889	0.685185	0.770418	0.720405
631	0.828726	0.515152	0.612705	0.463768	0.803191	0.56	0.816038	0.333333	0.694737	0.5625	0.865031	0.419355	0.75	0.799837	0.955556	0.740741	0.781115	0.732192
632	0.825354	0.515152	0.620902	0.463768	0.797872	0.56	0.820755	0.333333	0.768421	0.583333	0.871166	0.419355	0.694444	0.793328	0.888889	0.740741	0.779881	0.731179
633	0.819285	0.545455	0.64959	0.492754	0.776596	0.52	0.828616	0.333333	0.778947	0.645833	0.865031	0.451613	0.694444	0.807974	0.888889	0.62963	0.784612	0.736743
634	0.8294	0.515152	0.633197	0.42029	0.744681	0.56	0.809748	0.333333	0.810526	0.625	0.880368	0.387097	0.694444	0.781937	0.911111	0.537037	0.774943	0.725196
635	0.809171	0.636364	0.635246	0.507246	0.760638	0.56	0.809748	0.333333	0.768421	0.666667	0.911043	0.451613	0.740741	0.78926	0.911111	0.722222	0.778646	0.730721
636	0.815914	0.545455	0.64959	0.492754	0.808511	0.56	0.830189	0.333333	0.8	0.625	0.852761	0.451613	0.712963	0.809601	0.866667	0.574074	0.784612	0.737232
637	0.81996	0.545455	0.625	0.492754	0.744681	0.52	0.81761	0.333333	0.778947	0.645833	0.846626	0.419355	0.731481	0.796583	0.955556	0.62963	0.776795	0.72719
638	0.803776	0.606061	0.598361	0.463768	0.781915	0.56	0.814465	0.333333	0.757895	0.541667	0.868098	0.451613	0.703704	0.802278	0.933333	0.62963	0.77124	0.720845
639	0.808496	0.545455	0.639344	0.478261	0.771277	0.52	0.819182	0.333333	0.757895	0.604167	0.858896	0.419355	0.694444	0.795769	0.911111	0.592593	0.773915	0.72408
640	0.822657	0.545455	0.606557	0.434783	0.797872	0.56	0.823899	0.333333	0.789474	0.583333	0.880368	0.419355	0.694444	0.775427	0.888889	0.62963	0.773092	0.723383
641	0.826028	0.515152	0.653689	0.42029	0.797872	0.48	0.823899	0.333333	0.747368	0.625	0.886503	0.354839	0.685185	0.803092	0.933333	0.592593	0.784407	0.736627
642	0.820634	0.515152	0.665984	0.492754	0.803191	0.52	0.812893	0.333333	0.757895	0.583333	0.898773	0.451613	0.694444	0.800651	0.888889	0.592593	0.784407	0.737067
643	0.812542	0.575758	0.629098	0.507246	0.792553	0.4	0.820755	0.333333	0.778947	0.666667	0.861963	0.419355	0.657407	0.807974	0.888889	0.666667	0.779264	0.730546
644	0.811194	0.484848	0.614754	0.449275	0.808511	0.48	0.814465	0.333333	0.736842	0.583333	0.858896	0.354839	0.722222	0.805533	0.888889	0.648148	0.774532	0.724815
645	0.812542	0.545455	0.647541	0.463768	0.797872	0.52	0.81761	0.333333	0.757895	0.5625	0.871166	0.354839	0.740741	0.812856	0.888889	0.555556	0.781321	0.733132
646	0.830748	0.454545	0.645492	0.550725	0.771277	0.52	0.822327	0.333333	0.778947	0.666667	0.871166	0.419355	0.675926	0.799837	0.888889	0.62963	0.784818	0.737335
647	0.81996	0.575758	0.633197	0.463768	0.787234	0.48	0.830189	0.333333	0.789474	0.6875	0.871166	0.387097	0.740741	0.807974	0.888889	0.648148	0.785229	0.73783
648	0.816588	0.636364	0.633197	0.405797	0.792553	0.56	0.819182	0.333333	0.789474	0.625	0.865031	0.354839	0.703704	0.806347	0.888889	0.611111	0.780086	0.731512
649	0.815239	0.575758	0.604508	0.449275	0.808511	0.56	0.83805	0.333333	0.757895	0.604167	0.886503	0.419355	0.694444	0.78926	0.866667	0.703704	0.777412	0.728416
650	0.811868	0.484848	0.643443	0.492754	0.787234	0.52	0.814465	0.333333	0.747368	0.5	0.871166	0.419355	0.731481	0.797396	0.933333	0.666667	0.777001	0.727516
651	0.810519	0.515152	0.633197	0.507246	0.776596	0.6	0.825472	0.333333	0.789474	0.708333	0.865031	0.387097	0.722222	0.796583	0.844444	0.574074	0.777412	0.72853
652	0.812542	0.545455	0.633197	0.478261	0.792553	0.56	0.830189	0.333333	0.768421	0.645833	0.883436	0.419355	0.685185	0.812856	0.911111	0.611111	0.783584	0.73581
653	0.823331	0.484848	0.612705	0.478261	0.776596	0.52	0.830189	0.333333	0.768421	0.6875	0.874233	0.451613	0.685185	0.801465	0.933333	0.648148	0.781321	0.732766
654	0.823331	0.545455	0.637295	0.478261	0.797872	0.52	0.795597	0.333333	0.789474	0.625	0.861963	0.419355	0.722222	0.809601	0.911111	0.648148	0.781938	0.733987
655	0.813216	0.606061	0.622951	0.478261	0.787234	0.52	0.828616	0.333333	0.747368	0.604167	0.855828	0.419355	0.648148	0.794955	0.888889	0.574074	0.773915	0.723975
656	0.815914	0.545455	0.641393	0.42029	0.781915	0.56	0.830189	0.333333	0.8	0.708333	0.868098	0.419355	0.712963	0.791701	0.866667	0.648148	0.779675	0.73139
657	0.820634	0.575758	0.647541	0.463768	0.765957	0.56	0.825472	0.333333	0.778947	0.604167	0.883436	0.451613	0.731481	0.805533	0.888889	0.685185	0.785641	0.738365
658	0.826028	0.636364	0.641393	0.449275	0.776596	0.44	0.823899	0.333333	0.694737	0.708333	0.858896	0.451613	0.712963	0.802278	0.955556	0.555556	0.782144	0.733941
659	0.810519	0.545455	0.633197	0.463768	0.787234	0.56	0.825472	0.333333	0.778947	0.666667	0.889571	0.419355	0.731481	0.804719	0.911111	0.574074	0.781321	0.733438
660	0.815914	0.515152	0.631148	0.434783	0.744681	0.6	0.845912	0.333333	0.768421	0.604167	0.849693	0.419355	0.694444	0.809601	0.955556	0.648148	0.781526	0.73341
661	0.821982	0.575758	0.622951	0.449275	0.792553	0.48	0.827044	0.333333	0.789474	0.583333	0.880368	0.419355	0.777778	0.791701	0.933333	0.574074	0.780498	0.732078
662	0.819285	0.575758	0.657787	0.42029	0.787234	0.48	0.81761	0.333333	0.757895	0.645833	0.868098	0.419355	0.731481	0.805533	0.933333	0.611111	0.783378	0.735489
663	0.815239	0.636364	0.635246	0.463768	0.781915	0.56	0.827044	0.333333	0.757895	0.6875	0.874233	0.387097	0.694444	0.794955	0.866667	0.648148	0.779264	0.730849
664	0.812542	0.515152	0.618852	0.478261	0.787234	0.56	0.819182	0.333333	0.757895	0.604167	0.861963	0.451613	0.685185	0.790073	0.888889	0.611111	0.772475	0.722247
665	0.819285	0.454545	0.633197	0.449275	0.765957	0.56	0.819182	0.333333	0.768421	0.645833	0.880368	0.419355	0.657407	0.805533	0.866667	0.62963	0.779264	0.730282
666	0.825354	0.575758	0.618852	0.478261	0.765957	0.56	0.833333	0.333333	0.736842	0.625	0.883436	0.451613	0.75	0.811229	0.955556	0.703704	0.787492	0.740429
667	0.81996	0.454545	0.592213	0.478261	0.760638	0.52	0.814465	0.333333	0.789474	0.645833	0.874233	0.354839	0.703704	0.796583	0.888889	0.666667	0.773709	0.723064
668	0.812542	0.606061	0.633197	0.42029	0.776596	0.52	0.831761	0.333333	0.789474	0.583333	0.892638	0.419355	0.694444	0.809601	0.955556	0.62963	0.782966	0.735025
669	0.823331	0.575758	0.651639	0.449275	0.797872	0.6	0.842767	0.333333	0.757895	0.625	0.874233	0.322581	0.694444	0.800651	0.888889	0.666667	0.786464	0.739626
670	0.79973	0.575758	0.635246	0.449275	0.787234	0.48	0.836478	0.333333	0.747368	0.625	0.90184	0.451613	0.712963	0.806347	0.866667	0.722222	0.780498	0.73269
671	0.814565	0.515152	0.604508	0.492754	0.739362	0.64	0.823899	0.333333	0.778947	0.6875	0.889571	0.451613	0.703704	0.828316	0.888889	0.722222	0.785435	0.737947
672	0.807822	0.545455	0.594262	0.507246	0.787234	0.56	0.823899	0.333333	0.757895	0.645833	0.892638	0.548387	0.694444	0.78926	0.911111	0.740741	0.774532	0.725493
673	0.821982	0.606061	0.629098	0.507246	0.765957	0.52	0.814465	0.333333	0.736842	0.6875	0.865031	0.419355	0.657407	0.804719	0.888889	0.537037	0.778441	0.729535
674	0.817937	0.484848	0.614754	0.492754	0.760638	0.52	0.81761	0.333333	0.768421	0.604167	0.895706	0.419355	0.685185	0.803906	0.911111	0.611111	0.778235	0.729051
675	0.815914	0.545455	0.635246	0.434783	0.797872	0.52	0.822327	0.333333	0.768421	0.666667	0.855828	0.451613	0.75	0.808788	0.866667	0.611111	0.781732	0.733546
676	0.821308	0.484848	0.614754	0.478261	0.803191	0.48	0.819182	0.333333	0.768421	0.625	0.877301	0.451613	0.712963	0.810415	0.888889	0.703704	0.782966	0.73476
677	0.819285	0.545455	0.606557	0.449275	0.787234	0.44	0.823899	0.333333	0.757895	0.645833	0.874233	0.419355	0.731481	0.80716	0.955556	0.611111	0.780086	0.731673
678	0.821308	0.606061	0.635246	0.507246	0.781915	0.48	0.814465	0.333333	0.768421	0.666667	0.886503	0.354839	0.731481	0.784378	0.933333	0.759259	0.780086	0.732097
679	0.814565	0.575758	0.608607	0.478261	0.803191	0.48	0.820755	0.333333	0.778947	0.625	0.861963	0.451613	0.731481	0.79821	0.888889	0.648148	0.777001	0.72807
680	0.821982	0.545455	0.606557	0.478261	0.765957	0.56	0.806604	0.333333	0.768421	0.645833	0.861963	0.451613	0.685185	0.800651	0.888889	0.648148	0.775561	0.725692
681	0.824005	0.575758	0.631148	0.463768	0.771277	0.56	0.816038	0.333333	0.8	0.645833	0.865031	0.419355	0.722222	0.79821	0.911111	0.592593	0.780498	0.732254
682	0.82468	0.515152	0.606557	0.478261	0.739362	0.48	0.827044	0.333333	0.8	0.6875	0.865031	0.387097	0.694444	0.803906	0.866667	0.611111	0.778646	0.729224
683	0.826703	0.545455	0.608607	0.521739	0.755319	0.56	0.827044	0.333333	0.757895	0.625	0.861963	0.387097	0.703704	0.796583	0.911111	0.685185	0.779264	0.729591
684	0.822657	0.454545	0.606557	0.521739	0.776596	0.52	0.81761	0.333333	0.778947	0.625	0.874233	0.516129	0.685185	0.797396	0.911111	0.592593	0.777412	0.72792
685	0.826703	0.515152	0.622951	0.478261	0.75	0.48	0.823899	0.333333	0.810526	0.5625	0.895706	0.387097	0.666667	0.815297	0.866667	0.648148	0.784612	0.736766
686	0.819285	0.545455	0.645492	0.492754	0.75	0.56	0.830189	0.333333	0.778947	0.625	0.895706	0.419355	0.685185	0.802278	0.933333	0.62963	0.783995	0.736008
687	0.822657	0.575758	0.639344	0.405797	0.739362	0.56	0.839623	0.333333	0.778947	0.666667	0.880368	0.419355	0.648148	0.791701	0.955556	0.592593	0.779881	0.731234
688	0.821308	0.515152	0.622951	0.507246	0.739362	0.52	0.822327	0.333333	0.810526	0.666667	0.871166	0.419355	0.75	0.812042	0.911111	0.611111	0.783584	0.735618
689	0.817262	0.606061	0.616803	0.507246	0.739362	0.52	0.822327	0.333333	0.789474	0.708333	0.877301	0.387097	0.694444	0.80716	0.955556	0.555556	0.779881	0.731168
690	0.809171	0.545455	0.616803	0.492754	0.787234	0.52	0.816038	0.333333	0.757895	0.625	0.880368	0.451613	0.703704	0.797396	0.866667	0.685185	0.775355	0.726178
691	0.823331	0.575758	0.604508	0.449275	0.776596	0.44	0.814465	0.333333	0.768421	0.645833	0.880368	0.451613	0.675926	0.791701	0.933333	0.666667	0.775766	0.726051
692	0.816588	0.545455	0.641393	0.463768	0.760638	0.52	0.822327	0.333333	0.789474	0.645833	0.874233	0.451613	0.657407	0.799024	0.844444	0.518519	0.777206	0.728385
693	0.821982	0.606061	0.637295	0.492754	0.755319	0.52	0.819182	0.333333	0.8	0.583333	0.874233	0.483871	0.666667	0.79821	0.933333	0.574074	0.779881	0.731223
694	0.811868	0.606061	0.641393	0.478261	0.734043	0.52	0.836478	0.333333	0.789474	0.604167	0.871166	0.387097	0.694444	0.804719	0.911111	0.574074	0.779675	0.730846
695	0.828051	0.545455	0.633197	0.536232	0.771277	0.52	0.820755	0.333333	0.789474	0.5625	0.880368	0.387097	0.740741	0.788446	0.911111	0.666667	0.781732	0.733742
696	0.81996	0.606061	0.622951	0.463768	0.771277	0.56	0.816038	0.333333	0.778947	0.708333	0.868098	0.451613	0.712963	0.80716	0.955556	0.62963	0.782144	0.733933
697	0.813216	0.575758	0.645492	0.463768	0.744681	0.52	0.816038	0.333333	0.757895	0.604167	0.880368	0.354839	0.722222	0.794955	0.888889	0.666667	0.776589	0.727485
698	0.827377	0.606061	0.647541	0.449275	0.760638	0.48	0.801887	0.333333	0.757895	0.604167	0.874233	0.451613	0.703704	0.806347	0.933333	0.611111	0.782144	0.73366
699	0.816588	0.575758	0.655738	0.463768	0.728723	0.44	0.820755	0.333333	0.768421	0.6875	0.868098	0.354839	0.685185	0.804719	0.888889	0.555556	0.778852	0.730182
700	0.80445	0.545455	0.620902	0.478261	0.760638	0.44	0.81761	0.333333	0.778947	0.583333	0.858896	0.451613	0.648148	0.787632	0.955556	0.685185	0.768566	0.717849
701	0.818611	0.515152	0.622951	0.42029	0.771277	0.48	0.823899	0.333333	0.747368	0.583333	0.886503	0.419355	0.722222	0.795769	0.866667	0.685185	0.777412	0.728199
702	0.812542	0.575758	0.631148	0.492754	0.75	0.48	0.806604	0.333333	0.726316	0.645833	0.91411	0.419355	0.685185	0.801465	0.911111	0.611111	0.777001	0.727987
703	0.821982	0.575758	0.622951	0.42029	0.739362	0.48	0.816038	0.333333	0.757895	0.6875	0.874233	0.419355	0.712963	0.814483	0.844444	0.685185	0.781321	0.732504
704	0.810519	0.575758	0.618852	0.521739	0.734043	0.56	0.825472	0.333333	0.778947	0.625	0.865031	0.451613	0.666667	0.805533	0.888889	0.685185	0.776795	0.727203
705	0.824005	0.606061	0.625	0.492754	0.765957	0.56	0.831761	0.333333	0.747368	0.625	0.892638	0.451613	0.685185	0.816924	0.955556	0.666667	0.788315	0.741273
706	0.828051	0.575758	0.616803	0.521739	0.760638	0.44	0.801887	0.333333	0.778947	0.645833	0.892638	0.419355	0.675926	0.804719	0.911111	0.666667	0.781115	0.732466
707	0.813216	0.545455	0.616803	0.434783	0.765957	0.52	0.819182	0.333333	0.778947	0.645833	0.889571	0.387097	0.648148	0.800651	0.955556	0.592593	0.775561	0.726349
708	0.814565	0.606061	0.635246	0.463768	0.765957	0.44	0.822327	0.333333	0.789474	0.666667	0.880368	0.419355	0.666667	0.797396	0.888889	0.611111	0.777823	0.728536
709	0.820634	0.666667	0.622951	0.478261	0.744681	0.48	0.81761	0.333333	0.747368	0.645833	0.874233	0.419355	0.657407	0.795769	0.911111	0.666667	0.776589	0.727152
710	0.821308	0.575758	0.594262	0.521739	0.734043	0.52	0.801887	0.333333	0.789474	0.5625	0.892638	0.451613	0.694444	0.794955	0.888889	0.574074	0.772475	0.722361
711	0.818611	0.545455	0.627049	0.449275	0.765957	0.48	0.823899	0.333333	0.768421	0.666667	0.868098	0.387097	0.638889	0.810415	0.888889	0.703704	0.780292	0.731171
712	0.830074	0.575758	0.629098	0.463768	0.75	0.56	0.831761	0.333333	0.789474	0.708333	0.861963	0.419355	0.638889	0.792514	0.911111	0.648148	0.780909	0.73243
713	0.831423	0.545455	0.588115	0.463768	0.734043	0.6	0.81761	0.333333	0.778947	0.6875	0.871166	0.387097	0.703704	0.795769	0.888889	0.611111	0.776383	0.726293
714	0.811194	0.545455	0.637295	0.478261	0.728723	0.56	0.814465	0.333333	0.8	0.708333	0.880368	0.387097	0.62037	0.802278	0.933333	0.62963	0.776178	0.727258
715	0.828726	0.575758	0.622951	0.463768	0.755319	0.48	0.83805	0.333333	0.8	0.6875	0.883436	0.451613	0.703704	0.796583	0.888889	0.62963	0.784201	0.736641
716	0.817937	0.545455	0.635246	0.449275	0.787234	0.6	0.820755	0.333333	0.768421	0.708333	0.868098	0.451613	0.712963	0.800651	0.866667	0.722222	0.781938	0.733902
717	0.814565	0.606061	0.610656	0.492754	0.765957	0.6	0.822327	0.333333	0.726316	0.645833	0.861963	0.419355	0.731481	0.805533	0.933333	0.648148	0.778235	0.729258
718	0.817262	0.606061	0.645492	0.478261	0.739362	0.52	0.809748	0.333333	0.821053	0.583333	0.871166	0.419355	0.712963	0.811229	0.933333	0.62963	0.781938	0.733894
719	0.824005	0.575758	0.635246	0.42029	0.787234	0.56	0.819182	0.333333	0.778947	0.645833	0.871166	0.483871	0.740741	0.801465	0.911111	0.592593	0.782966	0.73503
720	0.812542	0.575758	0.620902	0.42029	0.723404	0.56	0.825472	0.333333	0.789474	0.625	0.849693	0.419355	0.657407	0.803092	0.911111	0.592593	0.773092	0.722908
721	0.815914	0.636364	0.643443	0.42029	0.744681	0.44	0.820755	0.333333	0.789474	0.625	0.911043	0.387097	0.685185	0.811229	0.933333	0.592593	0.783172	0.735144
722	0.815914	0.575758	0.598361	0.449275	0.781915	0.52	0.811321	0.333333	0.789474	0.666667	0.874233	0.419355	0.685185	0.814483	0.888889	0.574074	0.777618	0.728298
723	0.815914	0.575758	0.643443	0.478261	0.744681	0.44	0.83805	0.333333	0.757895	0.625	0.877301	0.322581	0.694444	0.796583	0.888889	0.648148	0.779264	0.730487
724	0.827377	0.515152	0.631148	0.507246	0.728723	0.56	0.812893	0.333333	0.778947	0.625	0.871166	0.419355	0.694444	0.796583	0.911111	0.574074	0.778235	0.729045
725	0.813891	0.575758	0.625	0.449275	0.75	0.52	0.820755	0.333333	0.789474	0.625	0.868098	0.387097	0.722222	0.79821	0.911111	0.592593	0.775766	0.726307
726	0.822657	0.545455	0.602459	0.478261	0.792553	0.6	0.833333	0.333333	0.768421	0.666667	0.889571	0.419355	0.740741	0.801465	0.866667	0.703704	0.783789	0.736149
727	0.809171	0.636364	0.627049	0.434783	0.75	0.52	0.811321	0.333333	0.768421	0.666667	0.892638	0.483871	0.648148	0.805533	0.911111	0.648148	0.776589	0.727018
728	0.817937	0.575758	0.604508	0.434783	0.75	0.44	0.814465	0.333333	0.747368	0.625	0.883436	0.483871	0.675926	0.804719	0.888889	0.685185	0.775766	0.726085
729	0.827377	0.666667	0.633197	0.478261	0.75	0.52	0.801887	0.333333	0.736842	0.625	0.865031	0.387097	0.675926	0.792514	0.911111	0.740741	0.777206	0.727542
730	0.823331	0.606061	0.606557	0.449275	0.739362	0.56	0.816038	0.333333	0.736842	0.645833	0.858896	0.483871	0.666667	0.790887	0.888889	0.62963	0.772475	0.722104
731	0.817937	0.484848	0.579918	0.434783	0.739362	0.44	0.823899	0.333333	0.768421	0.625	0.865031	0.354839	0.75	0.790073	0.888889	0.722222	0.770212	0.719008
732	0.817937	0.575758	0.586066	0.463768	0.760638	0.52	0.827044	0.333333	0.747368	0.583333	0.868098	0.451613	0.703704	0.801465	0.933333	0.648148	0.774943	0.724993
733	0.823331	0.545455	0.64959	0.42029	0.755319	0.6	0.825472	0.333333	0.789474	0.5625	0.883436	0.451613	0.638889	0.781123	0.955556	0.574074	0.776589	0.726989
734	0.816588	0.666667	0.631148	0.449275	0.787234	0.56	0.842767	0.333333	0.736842	0.604167	0.858896	0.419355	0.703704	0.794955	0.911111	0.648148	0.780086	0.731647
735	0.82468	0.545455	0.635246	0.449275	0.760638	0.52	0.816038	0.333333	0.757895	0.625	0.861963	0.451613	0.722222	0.803092	0.888889	0.685185	0.781115	0.732621
736	0.817262	0.515152	0.620902	0.463768	0.739362	0.52	0.836478	0.333333	0.747368	0.708333	0.861963	0.419355	0.675926	0.799024	0.888889	0.685185	0.777618	0.728273
737	0.81996	0.515152	0.592213	0.405797	0.755319	0.48	0.823899	0.333333	0.768421	0.645833	0.877301	0.419355	0.675926	0.794142	0.888889	0.703704	0.773298	0.723006
738	0.820634	0.575758	0.614754	0.463768	0.760638	0.44	0.816038	0.333333	0.757895	0.645833	0.895706	0.483871	0.657407	0.793328	0.955556	0.648148	0.776795	0.727201
739	0.807148	0.454545	0.639344	0.449275	0.755319	0.48	0.808176	0.333333	0.768421	0.625	0.874233	0.483871	0.722222	0.799837	0.888889	0.703704	0.774738	0.725349
740	0.817937	0.606061	0.590164	0.42029	0.755319	0.44	0.827044	0.333333	0.778947	0.6875	0.865031	0.387097	0.712963	0.79821	0.888889	0.722222	0.775149	0.725129
741	0.833446	0.575758	0.614754	0.449275	0.718085	0.4	0.831761	0.333333	0.747368	0.645833	0.880368	0.451613	0.638889	0.803906	0.955556	0.648148	0.781526	0.732597
742	0.824005	0.606061	0.604508	0.42029	0.723404	0.4	0.823899	0.333333	0.726316	0.645833	0.865031	0.387097	0.703704	0.807974	0.933333	0.722222	0.777823	0.727959
743	0.819285	0.545455	0.610656	0.478261	0.760638	0.52	0.814465	0.333333	0.789474	0.708333	0.871166	0.483871	0.731481	0.791701	0.911111	0.611111	0.776178	0.726493
744	0.809171	0.636364	0.606557	0.405797	0.771277	0.4	0.836478	0.333333	0.8	0.6875	0.883436	0.387097	0.712963	0.793328	0.911111	0.555556	0.774532	0.724905
745	0.823331	0.606061	0.598361	0.463768	0.744681	0.4	0.828616	0.333333	0.726316	0.666667	0.865031	0.387097	0.759259	0.79821	0.888889	0.703704	0.777412	0.727984
746	0.823331	0.515152	0.625	0.434783	0.75	0.6	0.812893	0.333333	0.778947	0.6875	0.886503	0.354839	0.694444	0.811229	0.911111	0.703704	0.782761	0.73435
747	0.813216	0.545455	0.612705	0.507246	0.771277	0.44	0.808176	0.333333	0.757895	0.666667	0.868098	0.483871	0.722222	0.801465	0.888889	0.703704	0.775972	0.726503
748	0.818611	0.606061	0.616803	0.507246	0.803191	0.48	0.841195	0.333333	0.768421	0.666667	0.895706	0.419355	0.666667	0.787632	0.911111	0.611111	0.780292	0.732409
749	0.813891	0.606061	0.608607	0.449275	0.776596	0.56	0.827044	0.333333	0.757895	0.604167	0.855828	0.419355	0.694444	0.803906	0.866667	0.777778	0.777412	0.728184
750	0.828051	0.575758	0.60041	0.507246	0.739362	0.56	0.808176	0.333333	0.778947	0.666667	0.883436	0.451613	0.694444	0.808788	0.844444	0.685185	0.780704	0.731587
751	0.815239	0.484848	0.625	0.434783	0.75	0.48	0.84434	0.333333	0.736842	0.708333	0.846626	0.419355	0.694444	0.790073	0.933333	0.592593	0.774326	0.724667
752	0.822657	0.545455	0.60041	0.449275	0.739362	0.56	0.827044	0.333333	0.789474	0.666667	0.868098	0.419355	0.712963	0.823434	0.955556	0.592593	0.783584	0.735099
753	0.828051	0.636364	0.627049	0.492754	0.808511	0.6	0.819182	0.333333	0.747368	0.604167	0.883436	0.451613	0.666667	0.818552	0.844444	0.611111	0.787698	0.740105
754	0.811868	0.545455	0.610656	0.492754	0.744681	0.4	0.827044	0.333333	0.736842	0.645833	0.877301	0.419355	0.657407	0.790887	0.911111	0.611111	0.771035	0.72003
755	0.823331	0.484848	0.622951	0.449275	0.755319	0.56	0.81761	0.333333	0.715789	0.6875	0.877301	0.451613	0.675926	0.803092	0.866667	0.703704	0.779058	0.729927
756	0.811194	0.545455	0.608607	0.521739	0.776596	0.48	0.83805	0.333333	0.757895	0.645833	0.852761	0.419355	0.666667	0.799024	0.933333	0.703704	0.776383	0.727034
757	0.821982	0.545455	0.633197	0.434783	0.718085	0.48	0.827044	0.333333	0.757895	0.729167	0.843558	0.483871	0.657407	0.811229	0.888889	0.740741	0.780704	0.731656
758	0.821982	0.515152	0.612705	0.42029	0.776596	0.44	0.801887	0.333333	0.736842	0.6875	0.865031	0.451613	0.685185	0.799837	0.911111	0.703704	0.774943	0.724742
759	0.817937	0.545455	0.584016	0.463768	0.776596	0.52	0.828616	0.333333	0.8	0.708333	0.880368	0.516129	0.666667	0.801465	0.888889	0.611111	0.777206	0.728366
760	0.808496	0.636364	0.596311	0.434783	0.739362	0.36	0.823899	0.333333	0.736842	0.666667	0.865031	0.387097	0.694444	0.79821	0.844444	0.722222	0.770006	0.719132
761	0.821308	0.545455	0.612705	0.449275	0.755319	0.52	0.816038	0.333333	0.778947	0.6875	0.886503	0.419355	0.675926	0.790887	0.933333	0.685185	0.776383	0.727134
762	0.811194	0.575758	0.616803	0.434783	0.760638	0.44	0.830189	0.333333	0.789474	0.729167	0.880368	0.483871	0.648148	0.797396	0.955556	0.611111	0.776383	0.727404
763	0.81996	0.545455	0.614754	0.463768	0.739362	0.52	0.81761	0.333333	0.768421	0.75	0.865031	0.516129	0.703704	0.794142	0.911111	0.703704	0.777001	0.727791
764	0.820634	0.575758	0.635246	0.434783	0.765957	0.52	0.814465	0.333333	0.757895	0.645833	0.889571	0.451613	0.712963	0.802278	0.911111	0.611111	0.780909	0.732166
765	0.819285	0.515152	0.602459	0.463768	0.723404	0.48	0.81761	0.333333	0.8	0.583333	0.865031	0.451613	0.638889	0.811229	0.933333	0.592593	0.774943	0.724745
766	0.817937	0.575758	0.620902	0.449275	0.739362	0.4	0.814465	0.333333	0.747368	0.666667	0.877301	0.451613	0.638889	0.811229	0.911111	0.740741	0.778441	0.729317
767	0.805799	0.575758	0.616803	0.42029	0.744681	0.44	0.833333	0.333333	0.757895	0.708333	0.871166	0.419355	0.685185	0.791701	0.911111	0.703704	0.772475	0.722554
768	0.814565	0.575758	0.629098	0.449275	0.734043	0.52	0.814465	0.333333	0.8	0.6875	0.858896	0.451613	0.675926	0.795769	0.888889	0.574074	0.773503	0.72386
769	0.818611	0.575758	0.594262	0.434783	0.728723	0.44	0.823899	0.333333	0.726316	0.645833	0.861963	0.387097	0.666667	0.786819	0.911111	0.685185	0.768566	0.717145
770	0.806473	0.575758	0.625	0.434783	0.744681	0.4	0.828616	0.333333	0.747368	0.666667	0.886503	0.451613	0.657407	0.795769	0.866667	0.703704	0.773503	0.723587
771	0.82468	0.606061	0.616803	0.405797	0.718085	0.36	0.805031	0.333333	0.747368	0.604167	0.858896	0.387097	0.62963	0.816111	0.955556	0.666667	0.775766	0.725335
772	0.810519	0.606061	0.618852	0.449275	0.734043	0.56	0.820755	0.333333	0.768421	0.645833	0.858896	0.387097	0.675926	0.808788	0.888889	0.592593	0.774532	0.725034
773	0.822657	0.575758	0.606557	0.463768	0.734043	0.52	0.806604	0.333333	0.8	0.645833	0.883436	0.483871	0.657407	0.799837	0.866667	0.703704	0.776178	0.726306
774	0.812542	0.575758	0.606557	0.463768	0.755319	0.48	0.806604	0.333333	0.757895	0.583333	0.861963	0.451613	0.657407	0.796583	0.955556	0.648148	0.770006	0.718915
775	0.81996	0.606061	0.622951	0.434783	0.771277	0.48	0.828616	0.333333	0.778947	0.6875	0.849693	0.387097	0.703704	0.792514	0.911111	0.666667	0.777206	0.728236
776	0.82468	0.484848	0.633197	0.449275	0.765957	0.36	0.823899	0.333333	0.778947	0.6875	0.889571	0.451613	0.703704	0.796583	0.933333	0.685185	0.782144	0.733634
777	0.825354	0.575758	0.602459	0.463768	0.75	0.4	0.806604	0.333333	0.768421	0.75	0.886503	0.451613	0.712963	0.802278	0.866667	0.703704	0.778852	0.730058
778	0.813891	0.545455	0.618852	0.449275	0.734043	0.48	0.820755	0.333333	0.747368	0.708333	0.855828	0.483871	0.657407	0.796583	0.888889	0.62963	0.772269	0.721715
779	0.817262	0.636364	0.618852	0.449275	0.755319	0.44	0.81761	0.333333	0.768421	0.625	0.871166	0.516129	0.648148	0.799837	0.911111	0.648148	0.775972	0.726507
780	0.812542	0.606061	0.588115	0.449275	0.723404	0.44	0.816038	0.333333	0.757895	0.6875	0.892638	0.387097	0.712963	0.809601	0.866667	0.740741	0.775355	0.725472
781	0.817262	0.545455	0.592213	0.449275	0.734043	0.4	0.814465	0.333333	0.747368	0.604167	0.880368	0.419355	0.685185	0.80716	0.933333	0.703704	0.774121	0.723665
782	0.807822	0.606061	0.608607	0.449275	0.75	0.48	0.800314	0.333333	0.768421	0.6875	0.855828	0.483871	0.703704	0.799024	0.911111	0.759259	0.77124	0.720554
783	0.819285	0.606061	0.629098	0.449275	0.771277	0.36	0.81761	0.333333	0.768421	0.625	0.874233	0.419355	0.712963	0.793328	0.955556	0.666667	0.777618	0.728653
784	0.82468	0.575758	0.608607	0.478261	0.744681	0.44	0.814465	0.333333	0.747368	0.625	0.855828	0.419355	0.731481	0.795769	0.933333	0.685185	0.775766	0.726045
785	0.821982	0.515152	0.610656	0.507246	0.776596	0.44	0.814465	0.333333	0.757895	0.666667	0.886503	0.387097	0.685185	0.803906	0.955556	0.685185	0.780086	0.731599
786	0.813891	0.545455	0.635246	0.42029	0.787234	0.52	0.814465	0.333333	0.757895	0.625	0.868098	0.483871	0.712963	0.808788	0.866667	0.62963	0.779264	0.730676
787	0.830748	0.545455	0.618852	0.463768	0.744681	0.44	0.822327	0.333333	0.726316	0.666667	0.871166	0.419355	0.731481	0.803092	0.888889	0.796296	0.782966	0.734655
788	0.816588	0.545455	0.618852	0.492754	0.755319	0.52	0.823899	0.333333	0.778947	0.708333	0.877301	0.451613	0.731481	0.807974	0.888889	0.685185	0.782144	0.733925
789	0.817937	0.545455	0.610656	0.434783	0.803191	0.52	0.812893	0.333333	0.726316	0.666667	0.849693	0.483871	0.657407	0.784378	0.888889	0.703704	0.770829	0.720448
790	0.826703	0.575758	0.596311	0.492754	0.739362	0.4	0.823899	0.333333	0.8	0.666667	0.874233	0.451613	0.703704	0.809601	0.888889	0.648148	0.781115	0.7324
791	0.817262	0.575758	0.616803	0.434783	0.718085	0.36	0.831761	0.333333	0.768421	0.729167	0.895706	0.483871	0.694444	0.799024	0.911111	0.685185	0.778852	0.730047
792	0.813891	0.515152	0.618852	0.463768	0.728723	0.4	0.825472	0.333333	0.778947	0.708333	0.865031	0.387097	0.712963	0.795769	0.866667	0.703704	0.774532	0.724957
793	0.830074	0.515152	0.60041	0.449275	0.739362	0.44	0.827044	0.333333	0.747368	0.625	0.877301	0.451613	0.685185	0.797396	0.888889	0.722222	0.778235	0.728581
794	0.80445	0.484848	0.635246	0.405797	0.75	0.44	0.834906	0.333333	0.778947	0.666667	0.849693	0.419355	0.703704	0.797396	0.844444	0.703704	0.773298	0.72348
795	0.825354	0.484848	0.612705	0.507246	0.744681	0.4	0.822327	0.333333	0.736842	0.666667	0.865031	0.451613	0.62963	0.799024	0.888889	0.722222	0.776589	0.726931
796	0.825354	0.484848	0.60041	0.492754	0.760638	0.36	0.809748	0.333333	0.778947	0.6875	0.874233	0.419355	0.694444	0.794142	0.822222	0.759259	0.775355	0.725198
797	0.816588	0.545455	0.614754	0.434783	0.739362	0.44	0.820755	0.333333	0.747368	0.604167	0.90184	0.419355	0.768519	0.794142	0.911111	0.648148	0.776383	0.727335
798	0.81996	0.424242	0.610656	0.478261	0.712766	0.4	0.814465	0.333333	0.768421	0.645833	0.852761	0.419355	0.712963	0.792514	0.888889	0.703704	0.771035	0.720183
799	0.820634	0.424242	0.608607	0.463768	0.760638	0.44	0.805031	0.333333	0.8	0.666667	0.858896	0.451613	0.731481	0.787632	0.866667	0.648148	0.771446	0.720428
800	0.821308	0.575758	0.616803	0.492754	0.728723	0.44	0.816038	0.333333	0.757895	0.604167	0.871166	0.483871	0.740741	0.820179	0.866667	0.759259	0.783378	0.735197
801	0.816588	0.424242	0.610656	0.507246	0.723404	0.48	0.828616	0.333333	0.736842	0.666667	0.883436	0.419355	0.685185	0.816111	0.888889	0.740741	0.780498	0.731341
802	0.817262	0.484848	0.622951	0.492754	0.739362	0.52	0.830189	0.333333	0.757895	0.645833	0.886503	0.451613	0.722222	0.799024	0.933333	0.62963	0.779469	0.730948
803	0.819285	0.454545	0.635246	0.434783	0.771277	0.48	0.828616	0.333333	0.768421	0.6875	0.886503	0.387097	0.611111	0.785191	0.866667	0.666667	0.775149	0.725544
804	0.828051	0.545455	0.637295	0.478261	0.771277	0.44	0.81761	0.333333	0.757895	0.625	0.855828	0.419355	0.703704	0.790073	0.933333	0.722222	0.779469	0.730469
805	0.811194	0.454545	0.596311	0.434783	0.75	0.52	0.831761	0.333333	0.715789	0.625	0.852761	0.451613	0.638889	0.783564	0.933333	0.722222	0.766509	0.715112
806	0.823331	0.454545	0.618852	0.565217	0.75	0.48	0.816038	0.333333	0.8	0.583333	0.880368	0.419355	0.648148	0.804719	0.911111	0.611111	0.779058	0.729542
807	0.820634	0.424242	0.625	0.478261	0.765957	0.36	0.822327	0.333333	0.757895	0.645833	0.840491	0.354839	0.666667	0.799837	0.844444	0.685185	0.774326	0.724189
808	0.815239	0.545455	0.641393	0.536232	0.765957	0.44	0.827044	0.333333	0.768421	0.6875	0.889571	0.483871	0.740741	0.810415	0.933333	0.574074	0.785641	0.738315
809	0.825354	0.454545	0.639344	0.492754	0.734043	0.36	0.827044	0.333333	0.715789	0.604167	0.874233	0.419355	0.675926	0.804719	0.911111	0.62963	0.779881	0.730602
810	0.812542	0.515152	0.614754	0.478261	0.723404	0.4	0.819182	0.333333	0.789474	0.645833	0.877301	0.419355	0.685185	0.806347	0.911111	0.666667	0.775561	0.725951
811	0.815914	0.454545	0.610656	0.478261	0.776596	0.48	0.831761	0.333333	0.726316	0.625	0.871166	0.387097	0.694444	0.80716	0.933333	0.722222	0.779058	0.730228
812	0.820634	0.545455	0.616803	0.507246	0.728723	0.36	0.834906	0.333333	0.778947	0.666667	0.865031	0.387097	0.666667	0.809601	0.933333	0.592593	0.779675	0.730162
813	0.81996	0.545455	0.633197	0.478261	0.728723	0.56	0.814465	0.333333	0.8	0.541667	0.874233	0.419355	0.657407	0.808788	0.933333	0.574074	0.778441	0.729205
814	0.815914	0.606061	0.612705	0.478261	0.771277	0.52	0.800314	0.333333	0.768421	0.625	0.868098	0.387097	0.703704	0.790073	0.866667	0.62963	0.771035	0.720467
815	0.822657	0.575758	0.641393	0.478261	0.744681	0.44	0.831761	0.333333	0.768421	0.625	0.877301	0.419355	0.666667	0.796583	0.866667	0.648148	0.780292	0.731798
816	0.801079	0.515152	0.622951	0.478261	0.755319	0.48	0.805031	0.333333	0.789474	0.645833	0.861963	0.419355	0.685185	0.801465	0.888889	0.574074	0.769183	0.718458
817	0.823331	0.454545	0.633197	0.449275	0.787234	0.48	0.820755	0.333333	0.778947	0.6875	0.877301	0.451613	0.666667	0.800651	0.866667	0.611111	0.780498	0.731717
818	0.813891	0.545455	0.639344	0.478261	0.765957	0.44	0.809748	0.333333	0.757895	0.645833	0.895706	0.387097	0.731481	0.796583	0.844444	0.666667	0.777618	0.728402
819	0.825354	0.484848	0.602459	0.492754	0.75	0.44	0.814465	0.333333	0.778947	0.666667	0.874233	0.516129	0.675926	0.807974	0.866667	0.685185	0.779264	0.729688
820	0.809171	0.515152	0.586066	0.507246	0.734043	0.36	0.803459	0.333333	0.757895	0.645833	0.865031	0.354839	0.712963	0.794955	0.911111	0.666667	0.766098	0.714285
821	0.815239	0.484848	0.645492	0.521739	0.792553	0.52	0.806604	0.333333	0.778947	0.708333	0.861963	0.419355	0.657407	0.80716	0.888889	0.648148	0.780086	0.731831
822	0.805799	0.515152	0.596311	0.492754	0.755319	0.44	0.823899	0.333333	0.757895	0.645833	0.865031	0.451613	0.694444	0.796583	0.911111	0.685185	0.770623	0.719922
823	0.809845	0.515152	0.618852	0.492754	0.744681	0.44	0.814465	0.333333	0.789474	0.6875	0.895706	0.387097	0.675926	0.79821	0.866667	0.62963	0.774121	0.724059
824	0.805125	0.545455	0.612705	0.463768	0.75	0.52	0.808176	0.333333	0.778947	0.645833	0.865031	0.387097	0.712963	0.792514	0.911111	0.685185	0.769389	0.718671
825	0.824005	0.575758	0.612705	0.507246	0.739362	0.52	0.820755	0.333333	0.768421	0.666667	0.865031	0.419355	0.694444	0.795769	0.888889	0.759259	0.778441	0.729314
826	0.817937	0.515152	0.602459	0.463768	0.739362	0.56	0.822327	0.333333	0.757895	0.708333	0.895706	0.419355	0.685185	0.803092	0.911111	0.722222	0.778646	0.729215
827	0.817262	0.484848	0.641393	0.492754	0.760638	0.48	0.831761	0.333333	0.736842	0.729167	0.883436	0.419355	0.75	0.801465	0.866667	0.703704	0.783584	0.735524
828	0.80445	0.515152	0.612705	0.550725	0.744681	0.52	0.814465	0.333333	0.726316	0.729167	0.877301	0.451613	0.675926	0.796583	0.888889	0.740741	0.772475	0.722593
829	0.820634	0.484848	0.60041	0.478261	0.760638	0.44	0.819182	0.333333	0.757895	0.666667	0.889571	0.387097	0.657407	0.793328	0.911111	0.555556	0.773092	0.722553
830	0.816588	0.545455	0.631148	0.434783	0.723404	0.44	0.811321	0.333333	0.789474	0.6875	0.883436	0.387097	0.703704	0.78275	0.844444	0.62963	0.77124	0.721144
831	0.815239	0.515152	0.622951	0.492754	0.734043	0.56	0.805031	0.333333	0.768421	0.666667	0.877301	0.387097	0.694444	0.805533	0.933333	0.592593	0.775766	0.726105
832	0.821982	0.545455	0.620902	0.478261	0.760638	0.44	0.798742	0.333333	0.789474	0.645833	0.877301	0.387097	0.703704	0.79821	0.933333	0.62963	0.776178	0.726666
833	0.818611	0.454545	0.602459	0.492754	0.696809	0.44	0.816038	0.333333	0.757895	0.666667	0.849693	0.354839	0.703704	0.805533	0.888889	0.740741	0.772886	0.721955
834	0.815239	0.515152	0.616803	0.507246	0.739362	0.52	0.816038	0.333333	0.778947	0.6875	0.858896	0.451613	0.648148	0.808788	0.866667	0.648148	0.776178	0.726799
835	0.809845	0.515152	0.586066	0.550725	0.776596	0.52	0.816038	0.333333	0.736842	0.5625	0.880368	0.419355	0.685185	0.78275	0.866667	0.685185	0.767332	0.716188
836	0.807148	0.515152	0.614754	0.463768	0.765957	0.4	0.820755	0.333333	0.789474	0.708333	0.889571	0.451613	0.648148	0.799024	0.933333	0.62963	0.774326	0.724597
837	0.821982	0.515152	0.622951	0.507246	0.734043	0.52	0.812893	0.333333	0.778947	0.666667	0.874233	0.419355	0.722222	0.808788	0.866667	0.740741	0.781526	0.732685
838	0.822657	0.484848	0.60041	0.492754	0.755319	0.48	0.822327	0.333333	0.810526	0.6875	0.871166	0.451613	0.768519	0.800651	0.888889	0.648148	0.779881	0.731063
839	0.809171	0.515152	0.602459	0.521739	0.75	0.44	0.816038	0.333333	0.757895	0.708333	0.889571	0.451613	0.685185	0.806347	0.866667	0.703704	0.775766	0.726294
840	0.81996	0.484848	0.651639	0.478261	0.744681	0.52	0.801887	0.333333	0.810526	0.729167	0.831288	0.451613	0.657407	0.80716	0.933333	0.685185	0.778852	0.729709
841	0.811868	0.575758	0.610656	0.507246	0.739362	0.52	0.823899	0.333333	0.768421	0.6875	0.877301	0.451613	0.675926	0.799837	0.911111	0.740741	0.776795	0.727204
842	0.810519	0.545455	0.614754	0.492754	0.765957	0.48	0.827044	0.333333	0.757895	0.666667	0.886503	0.516129	0.703704	0.79821	0.888889	0.685185	0.777618	0.728495
843	0.825354	0.515152	0.614754	0.507246	0.723404	0.4	0.820755	0.333333	0.715789	0.645833	0.865031	0.451613	0.685185	0.810415	0.844444	0.722222	0.779058	0.729677
844	0.819285	0.545455	0.647541	0.536232	0.755319	0.44	0.809748	0.333333	0.8	0.6875	0.865031	0.419355	0.712963	0.820179	0.911111	0.648148	0.785847	0.738443
845	0.812542	0.484848	0.627049	0.492754	0.744681	0.52	0.816038	0.333333	0.778947	0.6875	0.855828	0.451613	0.583333	0.80716	0.933333	0.740741	0.775766	0.725839
846	0.816588	0.575758	0.592213	0.492754	0.760638	0.48	0.816038	0.333333	0.757895	0.666667	0.868098	0.387097	0.648148	0.792514	0.844444	0.685185	0.770623	0.719959
847	0.821982	0.545455	0.622951	0.565217	0.734043	0.4	0.792453	0.333333	0.757895	0.6875	0.843558	0.419355	0.638889	0.78926	0.933333	0.740741	0.770829	0.719718
848	0.814565	0.484848	0.629098	0.521739	0.744681	0.44	0.814465	0.333333	0.821053	0.75	0.877301	0.419355	0.740741	0.794142	0.866667	0.592593	0.777001	0.728048
849	0.811194	0.575758	0.612705	0.492754	0.744681	0.44	0.836478	0.333333	0.747368	0.729167	0.858896	0.451613	0.601852	0.792514	0.933333	0.685185	0.772886	0.722514
850	0.821982	0.606061	0.592213	0.507246	0.734043	0.48	0.820755	0.333333	0.757895	0.708333	0.855828	0.354839	0.657407	0.801465	0.866667	0.759259	0.775149	0.724686
851	0.808496	0.545455	0.622951	0.492754	0.755319	0.56	0.801887	0.333333	0.747368	0.75	0.877301	0.387097	0.62037	0.799024	0.911111	0.703704	0.772475	0.722065
852	0.815239	0.575758	0.590164	0.449275	0.787234	0.52	0.79717	0.333333	0.747368	0.666667	0.877301	0.419355	0.685185	0.793328	0.933333	0.759259	0.771446	0.721002
853	0.816588	0.484848	0.633197	0.492754	0.765957	0.4	0.822327	0.333333	0.821053	0.645833	0.861963	0.451613	0.611111	0.814483	0.888889	0.62963	0.780292	0.731738
854	0.812542	0.484848	0.608607	0.507246	0.739362	0.4	0.823899	0.333333	0.768421	0.6875	0.855828	0.387097	0.62963	0.787632	0.911111	0.703704	0.769183	0.717977
855	0.826028	0.424242	0.608607	0.521739	0.739362	0.44	0.811321	0.333333	0.768421	0.6875	0.871166	0.419355	0.601852	0.814483	0.866667	0.62963	0.777823	0.727837
856	0.81996	0.545455	0.629098	0.463768	0.734043	0.4	0.823899	0.333333	0.757895	0.708333	0.846626	0.387097	0.62963	0.790887	0.933333	0.796296	0.774532	0.724437
857	0.820634	0.575758	0.618852	0.478261	0.755319	0.48	0.820755	0.333333	0.789474	0.729167	0.861963	0.387097	0.666667	0.78926	0.844444	0.722222	0.775561	0.725725
858	0.813891	0.545455	0.614754	0.507246	0.760638	0.4	0.825472	0.333333	0.8	0.666667	0.846626	0.483871	0.666667	0.801465	0.933333	0.537037	0.774738	0.724825
859	0.803102	0.545455	0.612705	0.449275	0.744681	0.52	0.814465	0.333333	0.768421	0.666667	0.855828	0.387097	0.657407	0.805533	0.933333	0.759259	0.771652	0.721109
860	0.815239	0.606061	0.629098	0.478261	0.755319	0.48	0.828616	0.333333	0.747368	0.75	0.865031	0.516129	0.675926	0.790887	0.888889	0.703704	0.777412	0.728722
861	0.811194	0.515152	0.60041	0.550725	0.765957	0.48	0.823899	0.333333	0.747368	0.729167	0.868098	0.451613	0.657407	0.800651	0.866667	0.759259	0.775561	0.725719
862	0.811194	0.545455	0.637295	0.521739	0.755319	0.56	0.825472	0.333333	0.778947	0.6875	0.871166	0.419355	0.685185	0.792514	0.888889	0.685185	0.777412	0.728903
863	0.813891	0.484848	0.625	0.492754	0.734043	0.48	0.798742	0.333333	0.8	0.6875	0.874233	0.419355	0.666667	0.78926	0.888889	0.592593	0.7698	0.718844
864	0.817262	0.424242	0.622951	0.463768	0.744681	0.4	0.798742	0.333333	0.768421	0.6875	0.895706	0.451613	0.722222	0.792514	0.888889	0.666667	0.773709	0.723573
865	0.811868	0.454545	0.60041	0.507246	0.718085	0.48	0.831761	0.333333	0.789474	0.6875	0.898773	0.483871	0.675926	0.810415	0.888889	0.555556	0.777412	0.728033
866	0.821308	0.575758	0.616803	0.449275	0.776596	0.52	0.822327	0.333333	0.715789	0.6875	0.852761	0.516129	0.675926	0.811229	0.933333	0.740741	0.781526	0.732887
867	0.821308	0.545455	0.629098	0.478261	0.744681	0.44	0.828616	0.333333	0.8	0.6875	0.852761	0.419355	0.75	0.810415	0.933333	0.666667	0.783789	0.735849
868	0.813891	0.484848	0.622951	0.507246	0.765957	0.44	0.825472	0.333333	0.8	0.6875	0.858896	0.451613	0.694444	0.800651	0.911111	0.703704	0.778441	0.729369
869	0.815239	0.484848	0.618852	0.492754	0.765957	0.44	0.812893	0.333333	0.821053	0.666667	0.858896	0.516129	0.722222	0.809601	0.844444	0.722222	0.779675	0.730743
870	0.807148	0.515152	0.608607	0.536232	0.755319	0.44	0.827044	0.333333	0.8	0.645833	0.865031	0.419355	0.712963	0.804719	0.888889	0.648148	0.775766	0.725957
871	0.815914	0.575758	0.625	0.521739	0.728723	0.4	0.847484	0.333333	0.8	0.708333	0.868098	0.354839	0.657407	0.799024	0.866667	0.703704	0.779881	0.731365
872	0.81996	0.515152	0.629098	0.507246	0.734043	0.48	0.81761	0.333333	0.789474	0.729167	0.874233	0.387097	0.722222	0.809601	0.911111	0.611111	0.781732	0.733029
873	0.815914	0.515152	0.612705	0.449275	0.792553	0.44	0.823899	0.333333	0.715789	0.666667	0.843558	0.419355	0.731481	0.794955	0.911111	0.666667	0.774121	0.723932
874	0.822657	0.515152	0.602459	0.492754	0.760638	0.36	0.814465	0.333333	0.768421	0.666667	0.883436	0.451613	0.685185	0.790073	0.911111	0.777778	0.775766	0.725679
875	0.823331	0.545455	0.627049	0.463768	0.734043	0.44	0.809748	0.333333	0.778947	0.708333	0.880368	0.387097	0.666667	0.801465	0.844444	0.703704	0.778029	0.728601
876	0.818611	0.575758	0.629098	0.565217	0.760638	0.52	0.816038	0.333333	0.778947	0.708333	0.865031	0.451613	0.657407	0.797396	0.888889	0.685185	0.779058	0.730709
877	0.813891	0.454545	0.602459	0.478261	0.776596	0.44	0.828616	0.333333	0.747368	0.6875	0.880368	0.483871	0.675926	0.829129	0.866667	0.685185	0.783378	0.734913
878	0.820634	0.484848	0.604508	0.463768	0.776596	0.52	0.801887	0.333333	0.778947	0.708333	0.858896	0.387097	0.657407	0.780309	0.911111	0.777778	0.770006	0.719082
879	0.81996	0.424242	0.627049	0.449275	0.734043	0.44	0.798742	0.333333	0.789474	0.708333	0.861963	0.483871	0.759259	0.797396	0.888889	0.666667	0.775149	0.725228
880	0.813891	0.454545	0.627049	0.463768	0.781915	0.52	0.808176	0.333333	0.768421	0.666667	0.889571	0.419355	0.694444	0.794142	0.888889	0.777778	0.776795	0.727967
881	0.819285	0.515152	0.590164	0.492754	0.760638	0.52	0.79717	0.333333	0.789474	0.6875	0.858896	0.419355	0.703704	0.797396	0.888889	0.62963	0.77124	0.720513
882	0.822657	0.515152	0.631148	0.521739	0.75	0.44	0.822327	0.333333	0.789474	0.729167	0.852761	0.387097	0.731481	0.79821	0.866667	0.648148	0.779881	0.731361
883	0.820634	0.515152	0.616803	0.492754	0.755319	0.6	0.808176	0.333333	0.778947	0.75	0.865031	0.451613	0.675926	0.800651	0.866667	0.685185	0.777618	0.728496
884	0.813216	0.515152	0.588115	0.536232	0.755319	0.48	0.831761	0.333333	0.778947	0.645833	0.874233	0.419355	0.657407	0.799837	0.888889	0.685185	0.774532	0.724025
885	0.813216	0.515152	0.614754	0.521739	0.75	0.48	0.805031	0.333333	0.768421	0.708333	0.880368	0.451613	0.62963	0.796583	0.844444	0.685185	0.772475	0.721891
886	0.815914	0.515152	0.594262	0.478261	0.765957	0.52	0.809748	0.333333	0.768421	0.666667	0.861963	0.419355	0.648148	0.800651	0.844444	0.703704	0.771858	0.720941
887	0.815914	0.484848	0.627049	0.492754	0.755319	0.52	0.800314	0.333333	0.789474	0.604167	0.880368	0.419355	0.62963	0.804719	0.933333	0.611111	0.774943	0.724625
888	0.813216	0.545455	0.594262	0.536232	0.776596	0.48	0.811321	0.333333	0.736842	0.708333	0.861963	0.419355	0.685185	0.793328	0.866667	0.740741	0.771858	0.72156
889	0.807822	0.454545	0.598361	0.492754	0.765957	0.36	0.822327	0.333333	0.736842	0.666667	0.858896	0.387097	0.666667	0.783564	0.866667	0.685185	0.76548	0.71349
890	0.82468	0.484848	0.631148	0.478261	0.739362	0.4	0.801887	0.333333	0.810526	0.729167	0.898773	0.354839	0.648148	0.80716	0.888889	0.574074	0.779469	0.730203
891	0.810519	0.515152	0.631148	0.521739	0.755319	0.4	0.825472	0.333333	0.789474	0.708333	0.861963	0.387097	0.694444	0.81367	0.888889	0.666667	0.780498	0.731813
892	0.806473	0.515152	0.588115	0.521739	0.760638	0.4	0.825472	0.333333	0.789474	0.6875	0.858896	0.419355	0.703704	0.79821	0.933333	0.666667	0.771652	0.721318
893	0.801753	0.515152	0.604508	0.550725	0.771277	0.48	0.81761	0.333333	0.757895	0.708333	0.865031	0.354839	0.62963	0.785191	0.911111	0.740741	0.767332	0.716188
894	0.813216	0.484848	0.616803	0.492754	0.734043	0.4	0.831761	0.333333	0.8	0.6875	0.892638	0.354839	0.638889	0.79821	0.911111	0.685185	0.776383	0.726931
895	0.809171	0.515152	0.616803	0.536232	0.771277	0.36	0.801887	0.333333	0.778947	0.6875	0.855828	0.419355	0.666667	0.790073	0.866667	0.685185	0.768978	0.717971
896	0.814565	0.515152	0.629098	0.492754	0.744681	0.52	0.806604	0.333333	0.789474	0.729167	0.865031	0.387097	0.675926	0.812042	0.888889	0.740741	0.779264	0.730245
897	0.817937	0.484848	0.641393	0.463768	0.739362	0.48	0.803459	0.333333	0.778947	0.6875	0.895706	0.419355	0.62963	0.806347	0.844444	0.62963	0.777618	0.727577
898	0.812542	0.393939	0.610656	0.536232	0.760638	0.52	0.798742	0.333333	0.757895	0.6875	0.865031	0.419355	0.638889	0.814483	0.888889	0.759259	0.775355	0.725062
899	0.813216	0.454545	0.633197	0.478261	0.765957	0.4	0.831761	0.333333	0.768421	0.625	0.883436	0.419355	0.62037	0.810415	0.888889	0.62963	0.779264	0.730457
900	0.816588	0.545455	0.608607	0.507246	0.739362	0.52	0.814465	0.333333	0.810526	0.645833	0.871166	0.451613	0.611111	0.793328	0.933333	0.666667	0.772886	0.722438
901	0.803776	0.515152	0.637295	0.507246	0.771277	0.4	0.816038	0.333333	0.757895	0.708333	0.892638	0.354839	0.675926	0.819365	0.866667	0.703704	0.780704	0.732051
902	0.806473	0.515152	0.618852	0.507246	0.755319	0.44	0.814465	0.333333	0.757895	0.6875	0.877301	0.419355	0.601852	0.81367	0.933333	0.759259	0.776383	0.726721
903	0.815914	0.545455	0.616803	0.507246	0.776596	0.44	0.823899	0.333333	0.768421	0.6875	0.865031	0.387097	0.648148	0.80716	0.911111	0.740741	0.779469	0.730394
904	0.807148	0.484848	0.612705	0.478261	0.771277	0.48	0.827044	0.333333	0.768421	0.6875	0.886503	0.354839	0.685185	0.791701	0.866667	0.648148	0.772681	0.722582
905	0.815914	0.515152	0.614754	0.478261	0.755319	0.48	0.806604	0.333333	0.768421	0.708333	0.846626	0.419355	0.712963	0.796583	0.844444	0.685185	0.772475	0.722223
906	0.81996	0.575758	0.616803	0.478261	0.765957	0.44	0.828616	0.333333	0.768421	0.708333	0.877301	0.419355	0.694444	0.797396	0.911111	0.685185	0.779881	0.731131
907	0.818611	0.515152	0.604508	0.507246	0.744681	0.44	0.808176	0.333333	0.789474	0.6875	0.874233	0.387097	0.62963	0.796583	0.844444	0.703704	0.772475	0.721972
908	0.805125	0.484848	0.606557	0.521739	0.787234	0.56	0.820755	0.333333	0.757895	0.666667	0.868098	0.387097	0.703704	0.799837	0.911111	0.685185	0.774121	0.724106
909	0.811194	0.575758	0.610656	0.521739	0.787234	0.44	0.83805	0.333333	0.778947	0.6875	0.880368	0.322581	0.657407	0.799024	0.933333	0.722222	0.779058	0.730399
910	0.815239	0.515152	0.598361	0.521739	0.75	0.4	0.81761	0.333333	0.736842	0.6875	0.858896	0.419355	0.675926	0.790887	0.866667	0.722222	0.770418	0.719428
911	0.808496	0.424242	0.622951	0.478261	0.739362	0.52	0.808176	0.333333	0.768421	0.708333	0.871166	0.419355	0.722222	0.799837	0.866667	0.759259	0.773915	0.724315
912	0.80445	0.484848	0.635246	0.449275	0.765957	0.44	0.828616	0.333333	0.747368	0.729167	0.861963	0.354839	0.638889	0.801465	0.866667	0.685185	0.773709	0.723947
913	0.819285	0.484848	0.596311	0.507246	0.755319	0.48	0.825472	0.333333	0.757895	0.708333	0.871166	0.387097	0.675926	0.797396	0.911111	0.722222	0.775972	0.725923
914	0.809171	0.575758	0.620902	0.478261	0.771277	0.44	0.811321	0.333333	0.726316	0.729167	0.849693	0.354839	0.675926	0.794142	0.866667	0.685185	0.770418	0.720355
915	0.813891	0.515152	0.598361	0.492754	0.739362	0.48	0.79717	0.333333	0.747368	0.645833	0.849693	0.387097	0.675926	0.796583	0.888889	0.722222	0.767538	0.715756
916	0.810519	0.454545	0.614754	0.434783	0.744681	0.48	0.809748	0.333333	0.747368	0.729167	0.892638	0.354839	0.657407	0.803906	0.933333	0.740741	0.774326	0.724008
917	0.813216	0.484848	0.60041	0.42029	0.75	0.4	0.831761	0.333333	0.757895	0.708333	0.877301	0.419355	0.648148	0.793328	0.933333	0.666667	0.772063	0.72174
918	0.821308	0.484848	0.633197	0.478261	0.776596	0.48	0.800314	0.333333	0.8	0.729167	0.868098	0.387097	0.657407	0.807974	0.866667	0.759259	0.780498	0.732058
919	0.81996	0.545455	0.608607	0.449275	0.734043	0.4	0.801887	0.333333	0.726316	0.6875	0.877301	0.387097	0.638889	0.812856	0.888889	0.740741	0.775355	0.724998
920	0.827377	0.515152	0.60041	0.478261	0.776596	0.32	0.822327	0.333333	0.768421	0.708333	0.871166	0.354839	0.648148	0.796583	0.911111	0.703704	0.777206	0.727557
921	0.814565	0.484848	0.610656	0.463768	0.75	0.4	0.789308	0.333333	0.768421	0.6875	0.886503	0.419355	0.666667	0.795769	0.933333	0.722222	0.770829	0.720201
922	0.817262	0.545455	0.608607	0.507246	0.765957	0.4	0.809748	0.333333	0.747368	0.75	0.880368	0.451613	0.657407	0.793328	0.844444	0.722222	0.774121	0.724036
923	0.809845	0.484848	0.608607	0.449275	0.760638	0.32	0.828616	0.333333	0.810526	0.729167	0.855828	0.387097	0.694444	0.809601	0.866667	0.703704	0.776383	0.726959
924	0.821308	0.515152	0.608607	0.478261	0.744681	0.48	0.822327	0.333333	0.747368	0.666667	0.883436	0.322581	0.685185	0.793328	0.866667	0.722222	0.775355	0.725201
925	0.815239	0.515152	0.592213	0.507246	0.760638	0.48	0.822327	0.333333	0.768421	0.729167	0.877301	0.322581	0.685185	0.802278	0.888889	0.703704	0.775766	0.725898
926	0.802428	0.515152	0.608607	0.492754	0.744681	0.4	0.801887	0.333333	0.747368	0.708333	0.852761	0.387097	0.657407	0.795769	0.933333	0.648148	0.765275	0.713698
927	0.820634	0.484848	0.612705	0.434783	0.760638	0.44	0.816038	0.333333	0.778947	0.75	0.855828	0.419355	0.675926	0.799024	0.933333	0.722222	0.776383	0.726641
928	0.815239	0.454545	0.606557	0.478261	0.771277	0.52	0.814465	0.333333	0.778947	0.708333	0.880368	0.419355	0.657407	0.808788	0.822222	0.666667	0.776795	0.727542
929	0.816588	0.515152	0.584016	0.492754	0.776596	0.36	0.803459	0.333333	0.778947	0.708333	0.855828	0.419355	0.638889	0.806347	0.933333	0.685185	0.772063	0.721384
930	0.820634	0.484848	0.604508	0.492754	0.734043	0.4	0.808176	0.333333	0.789474	0.729167	0.849693	0.451613	0.657407	0.799024	0.888889	0.722222	0.773092	0.722652
931	0.81996	0.515152	0.631148	0.507246	0.792553	0.48	0.825472	0.333333	0.736842	0.6875	0.868098	0.419355	0.703704	0.803092	0.911111	0.759259	0.783172	0.734883
932	0.814565	0.393939	0.625	0.478261	0.776596	0.32	0.820755	0.333333	0.778947	0.6875	0.846626	0.451613	0.685185	0.800651	0.888889	0.666667	0.774943	0.724794
933	0.808496	0.454545	0.592213	0.521739	0.760638	0.44	0.816038	0.333333	0.757895	0.729167	0.858896	0.451613	0.657407	0.80716	0.888889	0.62963	0.771652	0.72118
934	0.815914	0.484848	0.622951	0.463768	0.755319	0.48	0.800314	0.333333	0.757895	0.708333	0.877301	0.419355	0.740741	0.804719	0.866667	0.740741	0.777412	0.728018
935	0.814565	0.515152	0.633197	0.536232	0.765957	0.28	0.820755	0.333333	0.747368	0.6875	0.871166	0.419355	0.722222	0.791701	0.822222	0.648148	0.775355	0.725421
936	0.818611	0.515152	0.60041	0.478261	0.739362	0.36	0.822327	0.333333	0.768421	0.6875	0.886503	0.419355	0.657407	0.809601	0.888889	0.648148	0.777206	0.727451
937	0.807148	0.484848	0.596311	0.507246	0.734043	0.4	0.801887	0.333333	0.8	0.625	0.861963	0.322581	0.694444	0.801465	0.933333	0.611111	0.767332	0.715765
938	0.821982	0.575758	0.625	0.507246	0.787234	0.4	0.814465	0.333333	0.778947	0.6875	0.874233	0.419355	0.675926	0.818552	0.866667	0.666667	0.784612	0.736437
939	0.811194	0.515152	0.610656	0.521739	0.760638	0.44	0.811321	0.333333	0.747368	0.708333	0.877301	0.387097	0.657407	0.809601	0.911111	0.685185	0.775972	0.726395

## Sheet: K-nearest neighbors
Number of features	Biological membrane	Cell periphery	Cytoplasm	Cytoplasmic vesicle	Endoplasmic reticulum	Endosome	Extracellular space or cell surface	Flagellum or cilium	Golgi apparatus	Microtubule cytoskeleton	Mitochondrion	Nuclear periphery	Nucleolus	Nucleus	Peroxisome	Vacuole	Overall accuracy	MCC
1	0.099123	0.272727	0	0.130435	0	0	0.183962	0	0.042105	0	0.223926	0	0	0.393002	0	0	0.173215	0.052856
2	0.197572	0.333333	0.288934	0.072464	0	0.12	0	0	0.063158	0	0.190184	0.032258	0	0.310822	0	0.092593	0.186999	0.123379
3	0.368173	0.060606	0.143443	0.086957	0.021277	0.32	0.235849	0	0	0.0625	0.374233	0	0.12037	0.38812	0	0.018519	0.288418	0.218407
4	0.281861	0.363636	0.229508	0.144928	0.031915	0.4	0.312893	0	0.031579	0.0625	0.266871	0.032258	0.203704	0.484133	0	0.018519	0.304258	0.237843
5	0.308833	0.454545	0.272541	0.115942	0.303191	0.2	0.457547	0	0.021053	0.041667	0.239264	0	0	0.381611	0	0.37037	0.316396	0.257983
6	0.251517	0.454545	0.247951	0.028986	0.505319	0.32	0.418239	0	0.094737	0.083333	0.619632	0.032258	0	0.39463	0	0.277778	0.328328	0.280743
7	0.448415	0.363636	0.297131	0.231884	0.085106	0.24	0.415094	0	0.136842	0.041667	0.665644	0.064516	0	0.451587	0.022222	0.314815	0.397243	0.333365
8	0.447741	0.363636	0.278689	0.15942	0.12766	0.48	0.488994	0	0.094737	0.041667	0.610429	0.096774	0.231481	0.4345	0	0.314815	0.403003	0.33602
9	0.404585	0.333333	0.344262	0.275362	0.202128	0.52	0.448113	0.333333	0.157895	0	0.693252	0.064516	0.009259	0.28153	0.066667	0.259259	0.358362	0.29848
10	0.151045	0.454545	0.297131	0.188406	0.239362	0.48	0.551887	0.333333	0.031579	0.104167	0.733129	0.032258	0.12963	0.554109	0.066667	0.203704	0.362683	0.308936
11	0.373567	0.212121	0.356557	0.144928	0.324468	0.4	0.509434	0	0.178947	0.083333	0.760736	0.096774	0.148148	0.538649	0.066667	0.259259	0.43345	0.368942
12	0.465273	0.424242	0.319672	0.289855	0.196809	0.32	0.610063	0.333333	0.157895	0.125	0.773006	0.16129	0.092593	0.603743	0.066667	0.148148	0.484468	0.417517
13	0.465273	0.30303	0.315574	0.318841	0.117021	0.4	0.572327	0	0.242105	0.125	0.763804	0.129032	0.138889	0.693247	0.044444	0.277778	0.501543	0.432586
14	0.426163	0.363636	0.502049	0.347826	0.175532	0.52	0.59434	0	0.2	0.041667	0.757669	0.129032	0.111111	0.624085	0.088889	0.203704	0.494343	0.429937
15	0.393796	0.515152	0.479508	0.304348	0.271277	0.4	0.647799	0	0.210526	0.0625	0.800613	0.129032	0.166667	0.650936	0.111111	0.111111	0.503189	0.440362
16	0.553608	0.454545	0.522541	0.376812	0.441489	0.44	0.669811	0.666667	0.157895	0.125	0.662577	0.096774	0.12963	0.545972	0.066667	0.037037	0.528492	0.461737
17	0.634525	0.333333	0.661885	0.289855	0.680851	0.52	0.693396	0.333333	0.115789	0.208333	0.733129	0.193548	0.166667	0.668836	0.266667	0.185185	0.618391	0.554014
18	0.66824	0.515152	0.645492	0.318841	0.648936	0.48	0.721698	0.333333	0.2	0.125	0.671779	0.225806	0.203704	0.720911	0.244444	0.092593	0.640609	0.57579
19	0.660148	0.484848	0.655738	0.405797	0.56383	0.48	0.767296	0	0.178947	0.0625	0.785276	0.225806	0.175926	0.587469	0.266667	0.185185	0.616128	0.552029
20	0.662846	0.515152	0.635246	0.463768	0.468085	0.56	0.72327	0.333333	0.210526	0.145833	0.831288	0.225806	0.194444	0.630594	0.177778	0.203704	0.6223	0.558167
21	0.672286	0.606061	0.547131	0.347826	0.632979	0.6	0.783019	0.333333	0.168421	0.166667	0.757669	0.16129	0.259259	0.702197	0.088889	0.055556	0.640815	0.576246
22	0.677006	0.545455	0.612705	0.246377	0.739362	0.48	0.720126	0	0.147368	0.208333	0.723926	0.322581	0.240741	0.586656	0.266667	0.314815	0.615717	0.551496
23	0.65408	0.575758	0.651639	0.333333	0.712766	0.48	0.737421	0	0.252632	0.208333	0.696319	0.290323	0.287037	0.628967	0.266667	0.277778	0.62662	0.564267
24	0.759272	0.545455	0.64959	0.333333	0.691489	0.56	0.787736	0.333333	0.178947	0.083333	0.769939	0.258065	0.231481	0.696501	0.288889	0.259259	0.682576	0.620354
25	0.78085	0.606061	0.641393	0.347826	0.68617	0.56	0.768868	0.666667	0.126316	0.291667	0.693252	0.290323	0.240741	0.655818	0.288889	0.12963	0.671055	0.607587
26	0.769386	0.515152	0.631148	0.333333	0.707447	0.56	0.778302	0.666667	0.178947	0.229167	0.726994	0.290323	0.240741	0.707079	0.311111	0.148148	0.68381	0.621653
27	0.782198	0.454545	0.704918	0.391304	0.771277	0.52	0.831761	0.333333	0.168421	0.270833	0.855828	0.387097	0.277778	0.682669	0.377778	0.240741	0.710348	0.65387
28	0.780175	0.606061	0.680328	0.376812	0.648936	0.44	0.79717	0.333333	0.2	0.208333	0.846626	0.483871	0.259259	0.708706	0.466667	0.240741	0.70541	0.646545
29	0.778152	0.606061	0.696721	0.478261	0.702128	0.56	0.761006	0.333333	0.221053	0.291667	0.831288	0.516129	0.277778	0.715216	0.488889	0.259259	0.708702	0.650717
30	0.776804	0.636364	0.668033	0.449275	0.75	0.6	0.759434	0.666667	0.178947	0.229167	0.834356	0.516129	0.277778	0.672905	0.4	0.296296	0.694919	0.636766
31	0.772084	0.636364	0.661885	0.478261	0.787234	0.68	0.773585	0	0.147368	0.354167	0.846626	0.516129	0.305556	0.693247	0.466667	0.240741	0.703765	0.646126
32	0.774107	0.575758	0.715164	0.42029	0.712766	0.52	0.77673	0.333333	0.242105	0.229167	0.815951	0.516129	0.277778	0.72498	0.488889	0.277778	0.711993	0.655694
33	0.79029	0.545455	0.709016	0.362319	0.776596	0.64	0.768868	0.666667	0.178947	0.25	0.779141	0.483871	0.305556	0.696501	0.444444	0.240741	0.706439	0.648873
34	0.772084	0.575758	0.723361	0.478261	0.81383	0.64	0.79717	0.333333	0.2	0.291667	0.806748	0.483871	0.25	0.707893	0.422222	0.277778	0.713639	0.657804
35	0.792313	0.515152	0.741803	0.507246	0.819149	0.64	0.812893	0.666667	0.157895	0.270833	0.855828	0.483871	0.305556	0.710334	0.533333	0.314815	0.729685	0.675732
36	0.786918	0.666667	0.741803	0.434783	0.771277	0.56	0.792453	0.333333	0.242105	0.354167	0.877301	0.548387	0.342593	0.736371	0.577778	0.240741	0.734211	0.681284
37	0.792313	0.606061	0.729508	0.463768	0.819149	0.56	0.81761	0.333333	0.242105	0.416667	0.898773	0.516129	0.333333	0.755085	0.577778	0.314815	0.746966	0.69592
38	0.796359	0.69697	0.745902	0.449275	0.744681	0.6	0.805031	0.666667	0.273684	0.333333	0.898773	0.516129	0.361111	0.746949	0.6	0.296296	0.744497	0.692636
39	0.781524	0.69697	0.745902	0.434783	0.760638	0.52	0.75	0	0.305263	0.3125	0.904908	0.483871	0.398148	0.754272	0.622222	0.37037	0.73668	0.684317
40	0.801079	0.666667	0.754098	0.478261	0.888298	0.52	0.806604	0.666667	0.484211	0.333333	0.920245	0.516129	0.333333	0.75834	0.644444	0.333333	0.760955	0.712465
41	0.803102	0.69697	0.743852	0.507246	0.87234	0.52	0.786164	0.666667	0.547368	0.270833	0.90184	0.516129	0.342593	0.762408	0.622222	0.37037	0.758692	0.709387
42	0.790964	0.69697	0.745902	0.521739	0.861702	0.56	0.806604	0.333333	0.442105	0.354167	0.904908	0.451613	0.37037	0.751017	0.6	0.351852	0.753549	0.703854
43	0.784221	0.69697	0.75	0.492754	0.87766	0.56	0.786164	0.666667	0.452632	0.375	0.91411	0.419355	0.453704	0.750203	0.555556	0.351852	0.751697	0.702423
44	0.786244	0.727273	0.75	0.521739	0.888298	0.56	0.811321	0	0.631579	0.291667	0.91411	0.419355	0.462963	0.769731	0.533333	0.388889	0.764246	0.716674
45	0.786244	0.757576	0.77459	0.550725	0.87234	0.56	0.772013	0.666667	0.621053	0.3125	0.923313	0.419355	0.37963	0.764036	0.533333	0.296296	0.75828	0.710257
46	0.782873	0.727273	0.745902	0.521739	0.882979	0.68	0.794025	0.333333	0.494737	0.333333	0.904908	0.387097	0.361111	0.755085	0.533333	0.333333	0.751491	0.702051
47	0.790964	0.727273	0.756148	0.492754	0.87766	0.64	0.81761	0.333333	0.442105	0.3125	0.929448	0.354839	0.472222	0.764036	0.511111	0.314815	0.761777	0.71397
48	0.787593	0.69697	0.739754	0.550725	0.888298	0.6	0.811321	0.333333	0.452632	0.333333	0.935583	0.387097	0.388889	0.763222	0.577778	0.351852	0.759103	0.710413
49	0.789616	0.727273	0.772541	0.536232	0.867021	0.64	0.772013	0	0.463158	0.354167	0.941718	0.322581	0.509259	0.754272	0.577778	0.388889	0.75828	0.710601
50	0.79501	0.727273	0.760246	0.550725	0.856383	0.64	0.79717	0.333333	0.473684	0.270833	0.935583	0.354839	0.481481	0.776241	0.555556	0.296296	0.764863	0.717293
51	0.791639	0.69697	0.778689	0.57971	0.893617	0.68	0.808176	0.333333	0.557895	0.3125	0.944785	0.354839	0.462963	0.775427	0.533333	0.388889	0.771858	0.726071
52	0.784221	0.757576	0.780738	0.57971	0.87234	0.6	0.795597	0.666667	0.526316	0.333333	0.95092	0.387097	0.453704	0.778682	0.555556	0.425926	0.768978	0.722895
53	0.786244	0.727273	0.762295	0.57971	0.882979	0.64	0.839623	0.666667	0.557895	0.333333	0.95092	0.387097	0.398148	0.781123	0.533333	0.425926	0.773709	0.727908
54	0.792987	0.606061	0.786885	0.57971	0.867021	0.64	0.820755	0.333333	0.568421	0.291667	0.947853	0.354839	0.398148	0.769731	0.577778	0.388889	0.770623	0.724647
55	0.795684	0.666667	0.780738	0.565217	0.861702	0.76	0.834906	0	0.652632	0.333333	0.941718	0.419355	0.5	0.786819	0.644444	0.462963	0.783172	0.739326
56	0.796359	0.666667	0.780738	0.57971	0.87234	0.72	0.825472	0	0.705263	0.333333	0.947853	0.548387	0.518519	0.794142	0.622222	0.462963	0.786875	0.743633
57	0.792987	0.69697	0.770492	0.550725	0.882979	0.68	0.834906	0.333333	0.663158	0.3125	0.935583	0.580645	0.546296	0.776241	0.6	0.462963	0.780498	0.736343
58	0.797033	0.666667	0.784836	0.57971	0.882979	0.72	0.823899	0.666667	0.684211	0.333333	0.941718	0.516129	0.490741	0.775427	0.6	0.444444	0.781321	0.73724
59	0.797033	0.575758	0.768443	0.565217	0.898936	0.68	0.850629	0.666667	0.663158	0.291667	0.93865	0.516129	0.518519	0.803092	0.6	0.462963	0.789549	0.746173
60	0.79501	0.515152	0.786885	0.536232	0.888298	0.76	0.853774	0.333333	0.642105	0.291667	0.944785	0.612903	0.509259	0.788446	0.6	0.518519	0.787492	0.744313
61	0.79501	0.666667	0.768443	0.550725	0.904255	0.72	0.84434	0.666667	0.652632	0.4375	0.941718	0.612903	0.472222	0.791701	0.6	0.481481	0.787287	0.743606
62	0.797707	0.666667	0.768443	0.57971	0.920213	0.76	0.858491	0.666667	0.726316	0.333333	0.95092	0.580645	0.527778	0.784378	0.577778	0.481481	0.791195	0.748874
63	0.801753	0.636364	0.778689	0.608696	0.909574	0.68	0.849057	0.666667	0.726316	0.291667	0.947853	0.580645	0.546296	0.790887	0.577778	0.537037	0.793664	0.751456
64	0.801079	0.69697	0.782787	0.623188	0.909574	0.68	0.847484	0.666667	0.757895	0.354167	0.953988	0.612903	0.648148	0.809601	0.577778	0.444444	0.802098	0.761532
65	0.80445	0.606061	0.795082	0.623188	0.925532	0.72	0.855346	0	0.726316	0.333333	0.947853	0.612903	0.703704	0.796583	0.577778	0.481481	0.802304	0.761857
66	0.79973	0.636364	0.764344	0.57971	0.904255	0.68	0.860063	0.333333	0.736842	0.375	0.947853	0.645161	0.694444	0.803906	0.666667	0.5	0.800658	0.759941
67	0.805799	0.545455	0.778689	0.565217	0.893617	0.72	0.880503	0.666667	0.778947	0.458333	0.957055	0.612903	0.685185	0.809601	0.666667	0.62963	0.810533	0.77156
68	0.802428	0.69697	0.780738	0.565217	0.893617	0.64	0.883648	0.333333	0.8	0.395833	0.95092	0.580645	0.666667	0.807974	0.666667	0.62963	0.808887	0.769731
69	0.801079	0.69697	0.784836	0.594203	0.882979	0.64	0.900943	0.333333	0.789474	0.3125	0.947853	0.580645	0.685185	0.810415	0.666667	0.62963	0.810944	0.772529
70	0.803776	0.606061	0.745902	0.594203	0.893617	0.68	0.882075	0.666667	0.747368	0.4375	0.957055	0.612903	0.648148	0.811229	0.644444	0.62963	0.806007	0.76573
71	0.796359	0.606061	0.788934	0.637681	0.893617	0.64	0.891509	0.666667	0.747368	0.541667	0.960123	0.677419	0.703704	0.823434	0.644444	0.62963	0.815676	0.778287
72	0.79973	0.636364	0.793033	0.594203	0.888298	0.68	0.88522	0.666667	0.778947	0.395833	0.953988	0.677419	0.685185	0.821806	0.666667	0.648148	0.814236	0.776089
73	0.80445	0.606061	0.780738	0.608696	0.914894	0.64	0.896226	0.333333	0.810526	0.354167	0.96319	0.677419	0.694444	0.811229	0.688889	0.722222	0.815882	0.778297
74	0.808496	0.606061	0.788934	0.623188	0.914894	0.68	0.896226	0.333333	0.810526	0.3125	0.960123	0.677419	0.703704	0.820179	0.688889	0.685185	0.81979	0.782695
75	0.801753	0.636364	0.790984	0.57971	0.920213	0.68	0.899371	0.666667	0.810526	0.416667	0.960123	0.645161	0.722222	0.828316	0.711111	0.666667	0.821642	0.785227
76	0.800405	0.636364	0.778689	0.652174	0.904255	0.68	0.886792	0.666667	0.8	0.375	0.969325	0.645161	0.731481	0.815297	0.666667	0.703704	0.815676	0.778106
77	0.803776	0.606061	0.82582	0.652174	0.914894	0.68	0.894654	0.333333	0.8	0.375	0.957055	0.677419	0.712963	0.815297	0.711111	0.685185	0.821642	0.785393
78	0.805125	0.666667	0.803279	0.695652	0.904255	0.68	0.889937	0.666667	0.810526	0.458333	0.960123	0.741935	0.722222	0.824247	0.711111	0.685185	0.82411	0.788027
79	0.803102	0.636364	0.809426	0.695652	0.914894	0.68	0.894654	0.666667	0.810526	0.333333	0.953988	0.709677	0.703704	0.825875	0.711111	0.648148	0.82267	0.786394
80	0.806473	0.666667	0.803279	0.710145	0.920213	0.68	0.907233	0.666667	0.831579	0.520833	0.953988	0.741935	0.685185	0.825061	0.711111	0.648148	0.827196	0.792102
81	0.802428	0.606061	0.788934	0.710145	0.920213	0.68	0.889937	0.666667	0.810526	0.4375	0.953988	0.741935	0.694444	0.829943	0.733333	0.648148	0.822259	0.785936
82	0.805125	0.636364	0.797131	0.724638	0.920213	0.68	0.889937	0.666667	0.810526	0.479167	0.957055	0.774194	0.685185	0.826688	0.711111	0.685185	0.824316	0.788338
83	0.801753	0.606061	0.786885	0.73913	0.920213	0.68	0.891509	0.333333	0.810526	0.375	0.953988	0.774194	0.685185	0.812856	0.666667	0.648148	0.816704	0.779314
84	0.809845	0.575758	0.809426	0.768116	0.914894	0.68	0.896226	0.666667	0.810526	0.395833	0.966258	0.774194	0.666667	0.819365	0.711111	0.722222	0.825756	0.79005
85	0.803102	0.636364	0.803279	0.768116	0.914894	0.68	0.908805	0.666667	0.821053	0.395833	0.957055	0.774194	0.675926	0.823434	0.711111	0.759259	0.826373	0.791097
86	0.814565	0.575758	0.811475	0.782609	0.920213	0.68	0.894654	0.666667	0.789474	0.5	0.953988	0.774194	0.675926	0.832384	0.688889	0.722222	0.830693	0.795615
87	0.807148	0.545455	0.795082	0.811594	0.920213	0.68	0.897799	0.666667	0.810526	0.5625	0.960123	0.774194	0.666667	0.830757	0.711111	0.777778	0.829048	0.794195
88	0.806473	0.545455	0.815574	0.782609	0.909574	0.68	0.900943	0.333333	0.863158	0.520833	0.957055	0.774194	0.657407	0.83808	0.711111	0.722222	0.831722	0.797267
89	0.811868	0.606061	0.780738	0.73913	0.914894	0.68	0.896226	0.666667	0.863158	0.520833	0.95092	0.774194	0.694444	0.823434	0.755556	0.703704	0.826373	0.790453
90	0.813891	0.515152	0.805328	0.768116	0.920213	0.68	0.88522	0.666667	0.852632	0.520833	0.957055	0.806452	0.703704	0.825061	0.733333	0.685185	0.828636	0.793325
91	0.807822	0.606061	0.805328	0.811594	0.909574	0.76	0.894654	0.333333	0.852632	0.4375	0.960123	0.806452	0.685185	0.827502	0.711111	0.703704	0.828636	0.793612
92	0.812542	0.606061	0.807377	0.884058	0.898936	0.76	0.90566	0.666667	0.852632	0.5	0.944785	0.806452	0.685185	0.816924	0.711111	0.685185	0.829253	0.794551
93	0.80445	0.606061	0.793033	0.855072	0.909574	0.72	0.900943	0.666667	0.863158	0.541667	0.941718	0.806452	0.694444	0.825061	0.755556	0.722222	0.828019	0.793018
94	0.80445	0.636364	0.821721	0.855072	0.904255	0.8	0.891509	0.666667	0.863158	0.4375	0.947853	0.806452	0.685185	0.825061	0.711111	0.703704	0.828636	0.793907
95	0.806473	0.636364	0.782787	0.855072	0.914894	0.76	0.886792	0.666667	0.894737	0.5	0.93865	0.806452	0.712963	0.830757	0.711111	0.740741	0.828019	0.79308
96	0.808496	0.606061	0.803279	0.869565	0.909574	0.8	0.896226	0.666667	0.873684	0.5	0.944785	0.806452	0.694444	0.829129	0.733333	0.685185	0.830693	0.796209
97	0.801753	0.636364	0.803279	0.855072	0.914894	0.76	0.894654	0.666667	0.884211	0.479167	0.947853	0.806452	0.694444	0.828316	0.711111	0.740741	0.828842	0.794162
98	0.807148	0.666667	0.79918	0.84058	0.904255	0.72	0.893082	0.666667	0.884211	0.4375	0.957055	0.806452	0.731481	0.834825	0.688889	0.759259	0.831928	0.797527
99	0.811868	0.636364	0.786885	0.826087	0.898936	0.76	0.888365	0.666667	0.863158	0.645833	0.953988	0.806452	0.740741	0.819365	0.711111	0.759259	0.829048	0.793941
100	0.812542	0.606061	0.829918	0.826087	0.909574	0.76	0.883648	0.666667	0.863158	0.645833	0.953988	0.806452	0.731481	0.83808	0.711111	0.759259	0.837688	0.804197
101	0.808496	0.636364	0.793033	0.797101	0.904255	0.76	0.88522	0.666667	0.852632	0.666667	0.953988	0.806452	0.712963	0.832384	0.733333	0.759259	0.830899	0.79615
102	0.806473	0.69697	0.793033	0.811594	0.893617	0.72	0.893082	0.666667	0.884211	0.666667	0.960123	0.774194	0.712963	0.828316	0.711111	0.759259	0.830899	0.796164
103	0.807822	0.727273	0.788934	0.811594	0.888298	0.72	0.872642	0.666667	0.894737	0.666667	0.95092	0.774194	0.731481	0.834011	0.688889	0.759259	0.829459	0.794353
104	0.817937	0.484848	0.805328	0.826087	0.893617	0.72	0.896226	0.666667	0.873684	0.645833	0.941718	0.774194	0.740741	0.830757	0.666667	0.777778	0.83419	0.79978
105	0.817262	0.666667	0.807377	0.811594	0.893617	0.72	0.899371	0.666667	0.873684	0.645833	0.947853	0.774194	0.731481	0.832384	0.666667	0.759259	0.836042	0.802176
106	0.816588	0.545455	0.80123	0.826087	0.893617	0.72	0.900943	0.666667	0.894737	0.645833	0.957055	0.774194	0.731481	0.83157	0.688889	0.777778	0.836042	0.802046
107	0.815914	0.606061	0.797131	0.811594	0.898936	0.72	0.900943	0.666667	0.884211	0.645833	0.960123	0.806452	0.722222	0.835639	0.711111	0.759259	0.836865	0.803037
108	0.819285	0.484848	0.811475	0.811594	0.904255	0.72	0.904088	0.666667	0.884211	0.708333	0.957055	0.83871	0.740741	0.832384	0.711111	0.759259	0.839333	0.806051
109	0.816588	0.424242	0.809426	0.797101	0.914894	0.72	0.90566	0.666667	0.894737	0.6875	0.95092	0.806452	0.731481	0.833198	0.866667	0.759259	0.839128	0.805914
110	0.808496	0.636364	0.807377	0.811594	0.925532	0.72	0.897799	0.666667	0.884211	0.708333	0.95092	0.83871	0.740741	0.829943	0.866667	0.740741	0.836865	0.80358
111	0.809845	0.666667	0.79918	0.797101	0.914894	0.72	0.894654	0.666667	0.905263	0.6875	0.95092	0.806452	0.740741	0.843775	0.888889	0.740741	0.839333	0.806312
112	0.81996	0.636364	0.807377	0.811594	0.909574	0.72	0.902516	0.666667	0.884211	0.6875	0.95092	0.83871	0.740741	0.841334	0.888889	0.740741	0.843242	0.810736
113	0.815914	0.636364	0.803279	0.797101	0.914894	0.72	0.891509	0.666667	0.905263	0.6875	0.941718	0.83871	0.740741	0.838893	0.888889	0.740741	0.839333	0.806016
114	0.815914	0.666667	0.821721	0.797101	0.920213	0.72	0.894654	0.666667	0.915789	0.708333	0.941718	0.83871	0.740741	0.834011	0.888889	0.740741	0.841185	0.80864
115	0.817262	0.484848	0.807377	0.826087	0.914894	0.72	0.904088	0.666667	0.894737	0.6875	0.957055	0.83871	0.75	0.840521	0.888889	0.722222	0.842419	0.809682
116	0.817937	0.545455	0.815574	0.826087	0.909574	0.72	0.908805	0.666667	0.894737	0.729167	0.953988	0.83871	0.759259	0.839707	0.888889	0.722222	0.844476	0.81241
117	0.810519	0.606061	0.79918	0.811594	0.914894	0.72	0.90566	0.666667	0.894737	0.708333	0.941718	0.806452	0.75	0.832384	0.911111	0.703704	0.837276	0.803938
118	0.812542	0.636364	0.807377	0.811594	0.920213	0.72	0.891509	0.666667	0.905263	0.729167	0.953988	0.83871	0.787037	0.835639	0.911111	0.703704	0.840362	0.807702
119	0.820634	0.454545	0.82377	0.826087	0.914894	0.72	0.904088	0.666667	0.894737	0.708333	0.957055	0.83871	0.787037	0.842148	0.888889	0.685185	0.845916	0.813977
120	0.816588	0.636364	0.817623	0.826087	0.909574	0.72	0.896226	0.666667	0.894737	0.708333	0.953988	0.806452	0.787037	0.839707	0.888889	0.703704	0.843242	0.810926
121	0.81996	0.636364	0.815574	0.84058	0.909574	0.72	0.910377	0.666667	0.894737	0.708333	0.960123	0.806452	0.787037	0.83808	0.933333	0.722222	0.846739	0.815114
122	0.810519	0.636364	0.827869	0.855072	0.925532	0.72	0.90566	0.666667	0.894737	0.708333	0.960123	0.774194	0.796296	0.844589	0.888889	0.759259	0.846945	0.815706
123	0.813891	0.484848	0.829918	0.84058	0.920213	0.72	0.907233	0.666667	0.894737	0.729167	0.960123	0.806452	0.787037	0.844589	0.866667	0.740741	0.846739	0.815126
124	0.815239	0.545455	0.821721	0.855072	0.914894	0.72	0.922956	0.666667	0.873684	0.708333	0.95092	0.806452	0.787037	0.849471	0.888889	0.740741	0.849002	0.817758
125	0.816588	0.727273	0.827869	0.84058	0.914894	0.72	0.902516	0.666667	0.884211	0.75	0.95092	0.806452	0.796296	0.842962	0.888889	0.759259	0.847768	0.816625
126	0.81996	0.606061	0.834016	0.855072	0.914894	0.72	0.91195	0.666667	0.894737	0.729167	0.953988	0.806452	0.814815	0.842148	0.911111	0.722222	0.850237	0.819343
127	0.817262	0.636364	0.82582	0.855072	0.930851	0.76	0.899371	0.666667	0.905263	0.75	0.953988	0.806452	0.814815	0.843775	0.911111	0.740741	0.849002	0.818071
128	0.813216	0.545455	0.838115	0.855072	0.925532	0.72	0.902516	0.666667	0.873684	0.75	0.944785	0.806452	0.805556	0.854353	0.888889	0.722222	0.849208	0.817975
129	0.819285	0.575758	0.836066	0.84058	0.925532	0.72	0.910377	0.666667	0.905263	0.729167	0.947853	0.806452	0.824074	0.843775	0.911111	0.703704	0.850237	0.819416
130	0.825354	0.666667	0.817623	0.869565	0.925532	0.72	0.913522	0.666667	0.915789	0.729167	0.941718	0.806452	0.805556	0.851098	0.911111	0.722222	0.853117	0.822741
131	0.821308	0.606061	0.838115	0.855072	0.925532	0.72	0.907233	0.666667	0.905263	0.75	0.944785	0.806452	0.805556	0.847844	0.933333	0.703704	0.851882	0.82142
132	0.823331	0.636364	0.831967	0.869565	0.914894	0.72	0.916667	0.666667	0.905263	0.729167	0.95092	0.806452	0.805556	0.84703	0.955556	0.722222	0.853528	0.82324
133	0.821982	0.666667	0.821721	0.855072	0.920213	0.76	0.913522	0.666667	0.884211	0.729167	0.953988	0.774194	0.805556	0.843775	0.911111	0.722222	0.850442	0.819438
134	0.821982	0.666667	0.827869	0.84058	0.920213	0.76	0.916667	0.666667	0.894737	0.75	0.953988	0.806452	0.805556	0.847844	0.911111	0.740741	0.853117	0.822741
135	0.819285	0.727273	0.834016	0.84058	0.93617	0.72	0.910377	0.666667	0.894737	0.729167	0.95092	0.806452	0.796296	0.839707	0.911111	0.740741	0.850237	0.819532
136	0.817937	0.666667	0.805328	0.84058	0.930851	0.72	0.922956	0.666667	0.873684	0.729167	0.947853	0.806452	0.787037	0.844589	0.911111	0.740741	0.848385	0.817223
137	0.816588	0.757576	0.85041	0.84058	0.952128	0.72	0.919811	0.666667	0.905263	0.75	0.947853	0.806452	0.824074	0.844589	0.911111	0.740741	0.855174	0.82601
138	0.816588	0.757576	0.844262	0.84058	0.93617	0.72	0.915094	0.666667	0.905263	0.75	0.957055	0.806452	0.824074	0.85598	0.911111	0.759259	0.857025	0.827991
139	0.821308	0.727273	0.829918	0.84058	0.957447	0.72	0.915094	0.666667	0.905263	0.75	0.95092	0.806452	0.833333	0.851098	0.911111	0.740741	0.855997	0.826472
140	0.820634	0.727273	0.82582	0.855072	0.946809	0.72	0.908805	0.666667	0.905263	0.791667	0.944785	0.83871	0.833333	0.840521	0.911111	0.740741	0.851882	0.821563
141	0.817262	0.69697	0.819672	0.84058	0.930851	0.72	0.910377	0.666667	0.905263	0.8125	0.941718	0.83871	0.833333	0.848657	0.933333	0.740741	0.851677	0.821317
142	0.821982	0.757576	0.817623	0.84058	0.941489	0.72	0.899371	0.666667	0.915789	0.791667	0.953988	0.806452	0.833333	0.846216	0.933333	0.759259	0.852499	0.822145
143	0.818611	0.757576	0.836066	0.84058	0.93617	0.72	0.908805	0.666667	0.894737	0.791667	0.944785	0.83871	0.833333	0.845403	0.933333	0.759259	0.853322	0.823475
144	0.824005	0.787879	0.819672	0.826087	0.941489	0.68	0.913522	0.666667	0.915789	0.8125	0.953988	0.83871	0.833333	0.847844	0.933333	0.759259	0.855791	0.826316
145	0.830074	0.727273	0.831967	0.84058	0.952128	0.68	0.908805	0.666667	0.915789	0.8125	0.95092	0.806452	0.842593	0.843775	0.933333	0.759259	0.857231	0.827968
146	0.830074	0.757576	0.852459	0.811594	0.941489	0.76	0.902516	0.666667	0.915789	0.8125	0.953988	0.83871	0.833333	0.848657	0.933333	0.833333	0.860523	0.832014
147	0.826028	0.787879	0.846311	0.797101	0.93617	0.72	0.919811	0.666667	0.926316	0.8125	0.960123	0.806452	0.842593	0.848657	0.933333	0.833333	0.86114	0.832764
148	0.830074	0.757576	0.862705	0.826087	0.952128	0.72	0.908805	0.666667	0.905263	0.8125	0.957055	0.83871	0.851852	0.849471	0.933333	0.87037	0.863814	0.83607
149	0.828726	0.787879	0.831967	0.826087	0.93617	0.72	0.922956	0.666667	0.905263	0.8125	0.953988	0.83871	0.861111	0.844589	0.933333	0.87037	0.860523	0.831975
150	0.830074	0.757576	0.852459	0.84058	0.946809	0.72	0.916667	0.666667	0.915789	0.8125	0.957055	0.83871	0.861111	0.847844	0.933333	0.87037	0.863814	0.836007
151	0.828726	0.757576	0.844262	0.84058	0.946809	0.76	0.913522	0.666667	0.905263	0.8125	0.95092	0.83871	0.842593	0.85598	0.933333	0.87037	0.863403	0.835388
152	0.832097	0.787879	0.842213	0.826087	0.946809	0.72	0.90566	0.666667	0.915789	0.8125	0.957055	0.806452	0.851852	0.854353	0.933333	0.87037	0.863197	0.834949
153	0.8294	0.787879	0.848361	0.84058	0.952128	0.72	0.918239	0.666667	0.915789	0.8125	0.957055	0.83871	0.833333	0.847844	0.911111	0.833333	0.86258	0.834568
154	0.833446	0.787879	0.858607	0.84058	0.941489	0.72	0.916667	0.666667	0.915789	0.8125	0.95092	0.83871	0.842593	0.845403	0.911111	0.851852	0.863608	0.835776
155	0.828051	0.757576	0.85041	0.84058	0.946809	0.72	0.916667	0.666667	0.926316	0.8125	0.944785	0.806452	0.851852	0.852726	0.911111	0.833333	0.86258	0.834357
156	0.832097	0.757576	0.854508	0.855072	0.946809	0.72	0.915094	0.666667	0.926316	0.8125	0.95092	0.83871	0.851852	0.840521	0.911111	0.814815	0.861551	0.833418
157	0.827377	0.757576	0.848361	0.855072	0.946809	0.72	0.919811	0.666667	0.915789	0.8125	0.947853	0.83871	0.842593	0.845403	0.911111	0.814815	0.860728	0.832477
158	0.8294	0.757576	0.852459	0.869565	0.952128	0.72	0.913522	0.666667	0.915789	0.791667	0.957055	0.83871	0.851852	0.851098	0.911111	0.814815	0.863403	0.835377
159	0.827377	0.757576	0.856557	0.84058	0.952128	0.76	0.908805	0.666667	0.926316	0.791667	0.953988	0.83871	0.851852	0.852726	0.911111	0.87037	0.863403	0.835494
160	0.830074	0.787879	0.860656	0.826087	0.941489	0.76	0.915094	0.666667	0.926316	0.791667	0.95092	0.806452	0.851852	0.851912	0.911111	0.87037	0.864431	0.836738
161	0.830748	0.757576	0.877049	0.84058	0.962766	0.76	0.910377	0.666667	0.926316	0.833333	0.944785	0.83871	0.851852	0.851098	0.911111	0.87037	0.866488	0.839434
162	0.834794	0.757576	0.840164	0.826087	0.957447	0.76	0.919811	0.666667	0.926316	0.833333	0.93865	0.83871	0.851852	0.847844	0.911111	0.87037	0.863608	0.835655
163	0.83412	0.727273	0.840164	0.826087	0.946809	0.76	0.916667	0.666667	0.915789	0.791667	0.95092	0.83871	0.833333	0.847844	0.911111	0.87037	0.862168	0.833779
164	0.832771	0.757576	0.858607	0.84058	0.957447	0.76	0.918239	0.666667	0.926316	0.770833	0.947853	0.806452	0.842593	0.850285	0.911111	0.851852	0.864843	0.837168
165	0.828726	0.787879	0.846311	0.826087	0.952128	0.76	0.915094	0.666667	0.915789	0.854167	0.960123	0.83871	0.842593	0.853539	0.911111	0.888889	0.864637	0.837046
166	0.824005	0.787879	0.848361	0.811594	0.946809	0.76	0.924528	0.666667	0.905263	0.854167	0.96319	0.83871	0.851852	0.850285	0.911111	0.87037	0.863403	0.835617
167	0.822657	0.818182	0.842213	0.797101	0.946809	0.76	0.916667	0.666667	0.915789	0.875	0.96319	0.83871	0.851852	0.837266	0.911111	0.907407	0.858877	0.830406
168	0.824005	0.818182	0.854508	0.811594	0.941489	0.76	0.918239	0.666667	0.915789	0.875	0.966258	0.83871	0.842593	0.858421	0.911111	0.87037	0.865666	0.838262
169	0.828726	0.787879	0.842213	0.797101	0.941489	0.76	0.930818	0.666667	0.915789	0.875	0.957055	0.83871	0.851852	0.842962	0.911111	0.851852	0.86258	0.834746
170	0.831423	0.848485	0.842213	0.811594	0.946809	0.76	0.927673	0.666667	0.926316	0.895833	0.957055	0.83871	0.861111	0.837266	0.911111	0.851852	0.862991	0.835151
171	0.830748	0.848485	0.854508	0.811594	0.946809	0.76	0.927673	0.666667	0.905263	0.875	0.957055	0.83871	0.861111	0.849471	0.911111	0.87037	0.866694	0.839442
172	0.832097	0.878788	0.858607	0.826087	0.946809	0.76	0.918239	0.666667	0.926316	0.854167	0.960123	0.83871	0.851852	0.851098	0.911111	0.87037	0.867311	0.840123
173	0.832771	0.848485	0.862705	0.811594	0.941489	0.76	0.922956	0.666667	0.936842	0.854167	0.953988	0.83871	0.842593	0.844589	0.911111	0.87037	0.865871	0.83861
174	0.834794	0.848485	0.856557	0.811594	0.946809	0.76	0.926101	0.333333	0.915789	0.875	0.960123	0.83871	0.861111	0.847844	0.911111	0.87037	0.867723	0.840699
175	0.833446	0.818182	0.854508	0.797101	0.941489	0.76	0.929245	0.666667	0.926316	0.854167	0.957055	0.83871	0.87037	0.850285	0.911111	0.87037	0.867723	0.840769
176	0.832771	0.818182	0.877049	0.811594	0.941489	0.76	0.916667	0.666667	0.936842	0.875	0.96319	0.83871	0.861111	0.842962	0.911111	0.87037	0.867106	0.8404
177	0.831423	0.818182	0.870902	0.811594	0.957447	0.76	0.921384	0.666667	0.915789	0.875	0.96319	0.806452	0.888889	0.855167	0.911111	0.833333	0.869986	0.843664
178	0.830748	0.818182	0.856557	0.811594	0.952128	0.76	0.910377	0.666667	0.915789	0.875	0.957055	0.83871	0.888889	0.850285	0.911111	0.833333	0.865254	0.837956
179	0.83412	0.848485	0.856557	0.811594	0.952128	0.76	0.916667	0.666667	0.915789	0.875	0.96319	0.83871	0.888889	0.852726	0.911111	0.87037	0.868751	0.842097
180	0.832771	0.818182	0.879098	0.826087	0.952128	0.76	0.929245	0.666667	0.915789	0.854167	0.96319	0.83871	0.87037	0.849471	0.911111	0.888889	0.871014	0.844928
181	0.836143	0.818182	0.846311	0.797101	0.946809	0.76	0.922956	0.666667	0.926316	0.854167	0.953988	0.83871	0.861111	0.861676	0.911111	0.907407	0.869986	0.843224
182	0.831423	0.818182	0.856557	0.811594	0.946809	0.76	0.922956	0.666667	0.915789	0.854167	0.953988	0.83871	0.861111	0.847844	0.911111	0.888889	0.865871	0.838476
183	0.827377	0.818182	0.868852	0.797101	0.946809	0.76	0.929245	0.666667	0.915789	0.875	0.957055	0.83871	0.861111	0.863303	0.911111	0.907407	0.871014	0.84481
184	0.828051	0.818182	0.862705	0.797101	0.946809	0.76	0.916667	0.666667	0.926316	0.875	0.953988	0.83871	0.861111	0.85598	0.911111	0.888889	0.8669	0.839743
185	0.828051	0.787879	0.870902	0.797101	0.941489	0.76	0.919811	0.666667	0.915789	0.875	0.953988	0.806452	0.87037	0.854353	0.911111	0.907407	0.867311	0.840388
186	0.831423	0.818182	0.870902	0.826087	0.952128	0.76	0.921384	0.666667	0.915789	0.875	0.947853	0.806452	0.87037	0.856794	0.911111	0.907407	0.86978	0.843356
187	0.830074	0.818182	0.864754	0.782609	0.941489	0.76	0.915094	0.666667	0.915789	0.875	0.95092	0.83871	0.87963	0.854353	0.911111	0.888889	0.866694	0.839572
188	0.825354	0.787879	0.860656	0.797101	0.952128	0.72	0.93239	0.666667	0.926316	0.895833	0.944785	0.83871	0.87963	0.851912	0.911111	0.87037	0.866488	0.839569
189	0.828726	0.848485	0.875	0.797101	0.946809	0.72	0.924528	0.666667	0.936842	0.895833	0.953988	0.83871	0.87963	0.860862	0.866667	0.888889	0.871014	0.844797
190	0.828726	0.787879	0.875	0.797101	0.941489	0.72	0.927673	0.666667	0.926316	0.895833	0.953988	0.83871	0.87963	0.851098	0.866667	0.87037	0.867928	0.841234
191	0.827377	0.848485	0.868852	0.811594	0.946809	0.72	0.926101	0.666667	0.926316	0.895833	0.947853	0.83871	0.87963	0.864117	0.911111	0.87037	0.870808	0.844622
192	0.830074	0.848485	0.881148	0.811594	0.952128	0.72	0.915094	0.666667	0.926316	0.895833	0.957055	0.806452	0.87963	0.859235	0.911111	0.87037	0.870808	0.844513
193	0.828726	0.787879	0.870902	0.811594	0.93617	0.72	0.930818	0.666667	0.926316	0.895833	0.95092	0.806452	0.87963	0.847844	0.911111	0.888889	0.867311	0.840414
194	0.826703	0.818182	0.868852	0.811594	0.946809	0.72	0.926101	0.666667	0.947368	0.895833	0.960123	0.806452	0.888889	0.860049	0.911111	0.888889	0.870808	0.844626
195	0.828051	0.818182	0.872951	0.826087	0.952128	0.72	0.919811	0.666667	0.957895	0.895833	0.960123	0.806452	0.87963	0.860049	0.933333	0.888889	0.871426	0.845248
196	0.8294	0.848485	0.862705	0.84058	0.941489	0.72	0.927673	0.666667	0.947368	0.895833	0.969325	0.806452	0.888889	0.851912	0.933333	0.907407	0.870603	0.844383
197	0.821982	0.818182	0.85041	0.797101	0.946809	0.72	0.919811	0.666667	0.936842	0.895833	0.953988	0.806452	0.87037	0.851098	0.933333	0.888889	0.863403	0.835542
198	0.825354	0.848485	0.862705	0.811594	0.941489	0.72	0.940252	0.666667	0.947368	0.895833	0.944785	0.806452	0.87963	0.860049	0.933333	0.907407	0.870808	0.844628
199	0.82468	0.848485	0.85041	0.811594	0.952128	0.72	0.927673	0.666667	0.936842	0.895833	0.953988	0.806452	0.87963	0.868186	0.933333	0.907407	0.870603	0.844247
200	0.828051	0.818182	0.868852	0.811594	0.946809	0.72	0.929245	0.666667	0.936842	0.895833	0.95092	0.806452	0.87963	0.853539	0.933333	0.888889	0.869163	0.842661
201	0.827377	0.848485	0.877049	0.811594	0.952128	0.72	0.924528	0.666667	0.947368	0.895833	0.957055	0.806452	0.87963	0.851098	0.911111	0.87037	0.869163	0.842894
202	0.828726	0.818182	0.831967	0.811594	0.952128	0.72	0.922956	0.666667	0.947368	0.895833	0.957055	0.806452	0.87963	0.865745	0.911111	0.888889	0.868546	0.84149
203	0.827377	0.848485	0.866803	0.826087	0.946809	0.72	0.922956	0.666667	0.947368	0.895833	0.953988	0.806452	0.87037	0.85598	0.911111	0.888889	0.868957	0.842243
204	0.830074	0.818182	0.858607	0.797101	0.952128	0.72	0.924528	0.666667	0.936842	0.895833	0.95092	0.806452	0.87037	0.859235	0.911111	0.87037	0.868957	0.842142
205	0.8294	0.848485	0.858607	0.826087	0.957447	0.72	0.924528	0.666667	0.947368	0.9375	0.953988	0.774194	0.87037	0.861676	0.911111	0.87037	0.870808	0.844283
206	0.8294	0.818182	0.862705	0.826087	0.946809	0.72	0.921384	0.666667	0.947368	0.9375	0.95092	0.774194	0.87037	0.851912	0.888889	0.888889	0.867517	0.840339
207	0.828051	0.848485	0.875	0.84058	0.962766	0.72	0.922956	0.666667	0.957895	0.9375	0.953988	0.774194	0.87037	0.858421	0.888889	0.87037	0.871426	0.845264
208	0.822657	0.878788	0.872951	0.826087	0.952128	0.72	0.93239	0.666667	0.947368	0.9375	0.953988	0.741935	0.87037	0.864931	0.888889	0.87037	0.871631	0.845575
209	0.820634	0.848485	0.862705	0.855072	0.962766	0.72	0.913522	0.666667	0.905263	0.916667	0.957055	0.741935	0.87963	0.858421	0.911111	0.87037	0.866077	0.838802
210	0.821982	0.818182	0.879098	0.855072	0.957447	0.72	0.922956	0.666667	0.915789	0.9375	0.953988	0.774194	0.87963	0.849471	0.911111	0.87037	0.867106	0.84037
211	0.823331	0.848485	0.866803	0.84058	0.952128	0.76	0.918239	0.666667	0.936842	0.916667	0.957055	0.774194	0.888889	0.864117	0.911111	0.888889	0.870191	0.843896
212	0.820634	0.818182	0.864754	0.855072	0.941489	0.76	0.918239	0.666667	0.936842	0.916667	0.953988	0.774194	0.888889	0.858421	0.911111	0.888889	0.867106	0.840207
213	0.820634	0.878788	0.881148	0.84058	0.957447	0.72	0.922956	0.666667	0.936842	0.895833	0.957055	0.774194	0.888889	0.853539	0.911111	0.907407	0.868957	0.842545
214	0.823331	0.818182	0.868852	0.84058	0.957447	0.72	0.93239	0.666667	0.936842	0.895833	0.960123	0.774194	0.888889	0.860049	0.911111	0.888889	0.871014	0.844956
215	0.82468	0.818182	0.852459	0.826087	0.957447	0.76	0.918239	0.666667	0.936842	0.916667	0.953988	0.774194	0.888889	0.855167	0.933333	0.888889	0.866694	0.839442
216	0.826703	0.848485	0.881148	0.826087	0.957447	0.76	0.935535	0.666667	0.947368	0.916667	0.953988	0.774194	0.888889	0.864117	0.933333	0.925926	0.87554	0.850441
217	0.822657	0.848485	0.891393	0.826087	0.946809	0.76	0.919811	0.666667	0.947368	0.916667	0.960123	0.774194	0.888889	0.852726	0.933333	0.925926	0.870397	0.844415
218	0.815914	0.818182	0.870902	0.84058	0.952128	0.76	0.913522	0.666667	0.947368	0.895833	0.953988	0.774194	0.87963	0.84703	0.933333	0.907407	0.863197	0.835855
219	0.826703	0.848485	0.872951	0.826087	0.952128	0.76	0.916667	0.666667	0.936842	0.916667	0.953988	0.774194	0.888889	0.849471	0.933333	0.907407	0.867928	0.841381
220	0.821982	0.848485	0.887295	0.826087	0.946809	0.76	0.933962	0.666667	0.936842	0.9375	0.96319	0.774194	0.888889	0.840521	0.933333	0.907407	0.868546	0.842479
221	0.817262	0.818182	0.883197	0.826087	0.952128	0.76	0.929245	0.666667	0.936842	0.9375	0.960123	0.741935	0.87963	0.85598	0.933333	0.925926	0.869574	0.843521
222	0.824005	0.818182	0.860656	0.826087	0.952128	0.76	0.919811	0.666667	0.936842	0.9375	0.960123	0.774194	0.87963	0.84703	0.933333	0.907407	0.865871	0.838789
223	0.825354	0.848485	0.875	0.826087	0.952128	0.76	0.924528	0.666667	0.936842	0.9375	0.947853	0.774194	0.888889	0.849471	0.933333	0.907407	0.868546	0.842193
224	0.821308	0.878788	0.877049	0.826087	0.946809	0.76	0.91195	0.666667	0.936842	0.9375	0.95092	0.774194	0.888889	0.851912	0.933333	0.925926	0.8669	0.840178
225	0.826028	0.848485	0.893443	0.84058	0.957447	0.76	0.929245	0.666667	0.936842	0.9375	0.960123	0.774194	0.87963	0.861676	0.933333	0.888889	0.875129	0.850131
226	0.822657	0.818182	0.877049	0.84058	0.957447	0.76	0.924528	0.666667	0.936842	0.9375	0.95092	0.774194	0.888889	0.852726	0.933333	0.925926	0.869368	0.843065
227	0.81996	0.878788	0.883197	0.811594	0.962766	0.76	0.915094	0.666667	0.936842	0.9375	0.957055	0.774194	0.888889	0.860049	0.933333	0.925926	0.870397	0.844348
228	0.819285	0.848485	0.868852	0.84058	0.962766	0.76	0.926101	0.666667	0.936842	0.9375	0.96319	0.741935	0.888889	0.842148	0.955556	0.907407	0.866077	0.83941
229	0.822657	0.848485	0.875	0.84058	0.957447	0.76	0.922956	0.666667	0.936842	0.9375	0.960123	0.741935	0.888889	0.852726	0.955556	0.888889	0.869368	0.843093
230	0.825354	0.848485	0.879098	0.797101	0.962766	0.72	0.926101	0.666667	0.926316	0.9375	0.960123	0.741935	0.888889	0.863303	0.955556	0.925926	0.873277	0.84774
231	0.824005	0.818182	0.872951	0.811594	0.962766	0.68	0.91195	0.666667	0.915789	0.9375	0.947853	0.709677	0.888889	0.854353	0.955556	0.925926	0.866694	0.839803
232	0.819285	0.818182	0.883197	0.811594	0.962766	0.68	0.907233	0.666667	0.926316	0.916667	0.947853	0.741935	0.888889	0.864931	0.955556	0.907407	0.86834	0.841765
233	0.825354	0.818182	0.866803	0.826087	0.962766	0.68	0.922956	0.666667	0.915789	0.916667	0.953988	0.741935	0.888889	0.84703	0.955556	0.925926	0.866694	0.839923
234	0.824005	0.818182	0.868852	0.826087	0.962766	0.68	0.924528	0.666667	0.915789	0.916667	0.95092	0.741935	0.888889	0.851912	0.955556	0.925926	0.867723	0.841009
235	0.8294	0.818182	0.879098	0.811594	0.962766	0.68	0.922956	0.666667	0.926316	0.916667	0.953988	0.741935	0.888889	0.863303	0.955556	0.907407	0.873071	0.847111
236	0.821982	0.848485	0.875	0.811594	0.957447	0.68	0.922956	0.666667	0.926316	0.9375	0.947853	0.774194	0.87963	0.860862	0.955556	0.925926	0.86978	0.843484
237	0.826703	0.848485	0.885246	0.811594	0.962766	0.68	0.921384	0.666667	0.936842	0.9375	0.953988	0.774194	0.888889	0.847844	0.955556	0.925926	0.86978	0.843646
238	0.826028	0.848485	0.875	0.811594	0.962766	0.68	0.927673	0.666667	0.947368	0.9375	0.953988	0.741935	0.888889	0.852726	0.955556	0.907407	0.870397	0.844118
239	0.825354	0.848485	0.866803	0.811594	0.946809	0.68	0.918239	0.666667	0.957895	0.9375	0.953988	0.774194	0.888889	0.858421	0.955556	0.925926	0.869574	0.84306
240	0.825354	0.848485	0.866803	0.797101	0.952128	0.68	0.922956	0.666667	0.957895	0.9375	0.957055	0.774194	0.888889	0.855167	0.955556	0.925926	0.869574	0.843123
241	0.822657	0.818182	0.879098	0.797101	0.952128	0.68	0.913522	0.666667	0.957895	0.9375	0.953988	0.774194	0.888889	0.848657	0.955556	0.907407	0.866488	0.839682
242	0.823331	0.818182	0.856557	0.753623	0.952128	0.68	0.916667	0.666667	0.968421	0.9375	0.95092	0.774194	0.87963	0.859235	0.933333	0.925926	0.866694	0.839489
243	0.826028	0.848485	0.872951	0.768116	0.952128	0.68	0.921384	0.666667	0.947368	0.9375	0.957055	0.774194	0.87037	0.860862	0.933333	0.925926	0.870397	0.844131
244	0.82468	0.818182	0.868852	0.782609	0.952128	0.72	0.935535	0.666667	0.947368	0.9375	0.957055	0.774194	0.87037	0.853539	0.933333	0.907407	0.869574	0.843229
245	0.825354	0.848485	0.860656	0.782609	0.946809	0.68	0.927673	0.666667	0.947368	0.9375	0.953988	0.774194	0.87037	0.854353	0.933333	0.907407	0.867723	0.840825
246	0.832771	0.848485	0.866803	0.753623	0.941489	0.76	0.919811	0.666667	0.957895	0.9375	0.957055	0.774194	0.87037	0.851912	0.933333	0.907407	0.869163	0.842447
247	0.826703	0.818182	0.875	0.753623	0.946809	0.76	0.919811	0.666667	0.957895	0.9375	0.95092	0.774194	0.87963	0.857608	0.933333	0.907407	0.869368	0.842673
248	0.8294	0.818182	0.870902	0.782609	0.93617	0.76	0.919811	0.666667	0.947368	0.9375	0.957055	0.774194	0.87963	0.856794	0.933333	0.907407	0.86978	0.843263
249	0.830074	0.848485	0.879098	0.768116	0.946809	0.76	0.913522	0.666667	0.936842	0.9375	0.960123	0.774194	0.87963	0.858421	0.933333	0.907407	0.870808	0.844443
250	0.826028	0.878788	0.883197	0.768116	0.946809	0.76	0.919811	0.666667	0.957895	0.9375	0.95092	0.774194	0.87963	0.860862	0.933333	0.888889	0.87122	0.844874
251	0.828051	0.909091	0.879098	0.768116	0.952128	0.76	0.93239	0.666667	0.936842	0.9375	0.957055	0.774194	0.87963	0.856794	0.933333	0.888889	0.872454	0.846648
252	0.832097	0.818182	0.877049	0.768116	0.946809	0.8	0.922956	0.666667	0.936842	0.9375	0.957055	0.774194	0.87963	0.863303	0.955556	0.888889	0.873483	0.847514
253	0.828726	0.878788	0.891393	0.768116	0.952128	0.8	0.935535	0.666667	0.936842	0.9375	0.953988	0.806452	0.87037	0.86249	0.955556	0.888889	0.875746	0.850528
254	0.82468	0.818182	0.868852	0.768116	0.952128	0.8	0.93239	0.666667	0.947368	0.9375	0.953988	0.806452	0.87037	0.855167	0.933333	0.907407	0.86978	0.843586
255	0.826703	0.818182	0.877049	0.782609	0.952128	0.8	0.93239	0.666667	0.957895	0.9375	0.957055	0.806452	0.87037	0.866558	0.933333	0.907407	0.874717	0.849354
256	0.825354	0.909091	0.866803	0.768116	0.946809	0.8	0.929245	0.666667	0.978947	0.9375	0.960123	0.806452	0.87037	0.861676	0.933333	0.888889	0.872249	0.84628
257	0.8294	0.939394	0.887295	0.768116	0.957447	0.8	0.918239	0.666667	0.978947	0.9375	0.960123	0.806452	0.87037	0.849471	0.933333	0.907407	0.871837	0.846136
258	0.828051	0.909091	0.872951	0.753623	0.946809	0.84	0.924528	0.666667	0.957895	0.9375	0.957055	0.774194	0.87037	0.859235	0.955556	0.907407	0.872043	0.846096
259	0.824005	0.909091	0.883197	0.753623	0.957447	0.84	0.922956	0.666667	0.957895	0.916667	0.96319	0.806452	0.87037	0.842148	0.933333	0.888889	0.867723	0.841483
260	0.826703	0.909091	0.895492	0.73913	0.946809	0.84	0.922956	0.666667	0.957895	0.916667	0.95092	0.806452	0.87963	0.849471	0.933333	0.888889	0.870397	0.844503
261	0.828726	0.909091	0.872951	0.768116	0.957447	0.8	0.926101	0.666667	0.978947	0.916667	0.953988	0.806452	0.87963	0.850285	0.933333	0.888889	0.870603	0.844546
262	0.832097	0.878788	0.883197	0.73913	0.957447	0.84	0.921384	0.666667	0.978947	0.875	0.969325	0.806452	0.87963	0.867372	0.933333	0.888889	0.876569	0.85156
263	0.826028	0.909091	0.860656	0.73913	0.946809	0.84	0.935535	0.666667	0.968421	0.916667	0.966258	0.806452	0.87963	0.85598	0.933333	0.888889	0.87122	0.845277
264	0.830748	0.909091	0.858607	0.753623	0.952128	0.84	0.926101	0.666667	0.978947	0.916667	0.957055	0.806452	0.87963	0.855167	0.933333	0.907407	0.87122	0.845055
265	0.8294	0.909091	0.887295	0.753623	0.946809	0.84	0.924528	0.666667	0.978947	0.916667	0.966258	0.806452	0.87963	0.861676	0.933333	0.888889	0.875334	0.85013
266	0.827377	0.909091	0.864754	0.768116	0.941489	0.84	0.918239	0.666667	0.978947	0.916667	0.972393	0.806452	0.87037	0.851098	0.933333	0.888889	0.869163	0.842725
267	0.826028	0.909091	0.868852	0.753623	0.946809	0.84	0.924528	0.666667	0.968421	0.9375	0.96319	0.806452	0.87963	0.85598	0.933333	0.888889	0.870808	0.844682
268	0.826028	0.878788	0.868852	0.782609	0.941489	0.84	0.916667	0.666667	0.968421	0.916667	0.960123	0.806452	0.87963	0.843775	0.933333	0.888889	0.866283	0.839477
269	0.82468	0.878788	0.858607	0.782609	0.941489	0.84	0.915094	0.666667	0.957895	0.916667	0.96319	0.806452	0.87037	0.864931	0.933333	0.907407	0.869986	0.843335
270	0.823331	0.878788	0.875	0.753623	0.962766	0.84	0.922956	0.666667	0.947368	0.916667	0.960123	0.806452	0.861111	0.857608	0.933333	0.888889	0.869986	0.843908
271	0.828051	0.878788	0.879098	0.753623	0.952128	0.84	0.915094	0.666667	0.978947	0.916667	0.966258	0.806452	0.87037	0.863303	0.933333	0.888889	0.873071	0.847214
272	0.831423	0.909091	0.864754	0.753623	0.952128	0.84	0.924528	0.666667	0.957895	0.9375	0.96319	0.806452	0.87037	0.85598	0.933333	0.888889	0.871837	0.845713
273	0.827377	0.909091	0.870902	0.768116	0.952128	0.84	0.930818	0.666667	0.957895	0.9375	0.969325	0.806452	0.87037	0.859235	0.933333	0.907407	0.873689	0.848118
274	0.821308	0.909091	0.875	0.753623	0.946809	0.84	0.929245	0.666667	0.957895	0.916667	0.960123	0.83871	0.87037	0.856794	0.933333	0.888889	0.870191	0.844196
275	0.827377	0.878788	0.875	0.753623	0.952128	0.84	0.935535	0.666667	0.957895	0.916667	0.957055	0.83871	0.87963	0.868186	0.933333	0.888889	0.875746	0.850619
276	0.828051	0.909091	0.868852	0.753623	0.946809	0.84	0.922956	0.666667	0.957895	0.916667	0.960123	0.806452	0.87963	0.861676	0.933333	0.888889	0.872043	0.846243
277	0.827377	0.939394	0.885246	0.768116	0.952128	0.84	0.926101	0.666667	0.957895	0.895833	0.96319	0.83871	0.87037	0.868186	0.933333	0.888889	0.876157	0.85112
278	0.830748	0.909091	0.877049	0.768116	0.941489	0.8	0.921384	0.666667	0.957895	0.916667	0.969325	0.870968	0.87037	0.84703	0.955556	0.907407	0.870808	0.845032
279	0.830074	0.909091	0.870902	0.782609	0.941489	0.8	0.915094	0.666667	0.936842	0.895833	0.960123	0.870968	0.87037	0.856794	0.955556	0.888889	0.870397	0.844352
280	0.826703	0.939394	0.872951	0.782609	0.946809	0.8	0.921384	0.666667	0.947368	0.895833	0.966258	0.83871	0.851852	0.851098	0.955556	0.888889	0.869368	0.843186
281	0.832771	0.909091	0.854508	0.797101	0.941489	0.8	0.926101	0.666667	0.947368	0.875	0.96319	0.83871	0.851852	0.861676	0.955556	0.888889	0.872043	0.845829
282	0.830074	0.939394	0.862705	0.797101	0.946809	0.8	0.916667	0.666667	0.947368	0.895833	0.960123	0.83871	0.851852	0.866558	0.955556	0.888889	0.872454	0.846503
283	0.8294	0.909091	0.893443	0.782609	0.946809	0.8	0.93239	0.666667	0.947368	0.875	0.96319	0.870968	0.851852	0.863303	0.955556	0.888889	0.876363	0.851551
284	0.830748	0.909091	0.877049	0.782609	0.952128	0.8	0.921384	0.666667	0.947368	0.895833	0.96319	0.83871	0.851852	0.859235	0.955556	0.925926	0.873277	0.847664
285	0.824005	0.878788	0.860656	0.753623	0.946809	0.8	0.919811	0.666667	0.947368	0.875	0.96319	0.870968	0.851852	0.854353	0.955556	0.925926	0.867311	0.84073
286	0.825354	0.909091	0.858607	0.797101	0.952128	0.8	0.927673	0.666667	0.947368	0.916667	0.96319	0.870968	0.851852	0.846216	0.955556	0.925926	0.867928	0.841451
287	0.82468	0.939394	0.870902	0.782609	0.952128	0.8	0.918239	0.666667	0.947368	0.916667	0.969325	0.83871	0.851852	0.861676	0.955556	0.925926	0.871837	0.846072
288	0.828051	0.909091	0.875	0.811594	0.952128	0.8	0.924528	0.666667	0.957895	0.895833	0.96319	0.870968	0.851852	0.857608	0.955556	0.925926	0.873071	0.847669
289	0.825354	0.909091	0.860656	0.782609	0.941489	0.84	0.929245	0.666667	0.947368	0.875	0.969325	0.870968	0.851852	0.861676	0.955556	0.925926	0.871837	0.846037
290	0.834794	0.909091	0.879098	0.797101	0.946809	0.84	0.93239	0.666667	0.947368	0.875	0.966258	0.83871	0.842593	0.852726	0.955556	0.925926	0.874511	0.849165
291	0.828726	0.909091	0.883197	0.797101	0.952128	0.84	0.921384	0.666667	0.968421	0.916667	0.966258	0.870968	0.842593	0.857608	0.955556	0.925926	0.8741	0.848711
292	0.828051	0.909091	0.877049	0.782609	0.957447	0.84	0.918239	0.666667	0.957895	0.916667	0.969325	0.83871	0.842593	0.860049	0.955556	0.925926	0.873277	0.847783
293	0.830074	0.909091	0.879098	0.811594	0.952128	0.84	0.924528	0.666667	0.947368	0.895833	0.972393	0.83871	0.842593	0.855167	0.955556	0.925926	0.873689	0.848186
294	0.826703	0.909091	0.862705	0.797101	0.952128	0.84	0.924528	0.666667	0.968421	0.916667	0.969325	0.83871	0.842593	0.853539	0.955556	0.925926	0.870808	0.844561
295	0.824005	0.939394	0.879098	0.797101	0.957447	0.84	0.924528	0.666667	0.957895	0.916667	0.966258	0.870968	0.842593	0.857608	0.955556	0.925926	0.872866	0.847256
296	0.827377	0.909091	0.895492	0.811594	0.952128	0.84	0.922956	0.666667	0.957895	0.895833	0.96319	0.83871	0.851852	0.864117	0.955556	0.925926	0.876363	0.851454
297	0.830748	0.939394	0.891393	0.797101	0.957447	0.84	0.927673	0.666667	0.957895	0.916667	0.960123	0.83871	0.851852	0.858421	0.955556	0.925926	0.876363	0.851507
298	0.827377	0.939394	0.872951	0.797101	0.952128	0.84	0.933962	0.666667	0.957895	0.916667	0.953988	0.83871	0.851852	0.868999	0.955556	0.925926	0.876363	0.8513
299	0.826703	0.939394	0.879098	0.797101	0.957447	0.84	0.924528	0.666667	0.947368	0.916667	0.957055	0.83871	0.851852	0.860049	0.955556	0.925926	0.873483	0.847987
300	0.826703	0.909091	0.875	0.782609	0.957447	0.8	0.921384	0.666667	0.947368	0.916667	0.96319	0.83871	0.851852	0.87144	0.955556	0.925926	0.875334	0.849966
301	0.823331	0.909091	0.868852	0.782609	0.952128	0.8	0.921384	0.666667	0.957895	0.895833	0.960123	0.83871	0.851852	0.872254	0.955556	0.925926	0.873483	0.847915
302	0.825354	0.909091	0.875	0.797101	0.957447	0.8	0.924528	0.666667	0.947368	0.916667	0.969325	0.83871	0.851852	0.859235	0.955556	0.925926	0.872866	0.847235
303	0.822657	0.909091	0.866803	0.782609	0.957447	0.8	0.915094	0.666667	0.957895	0.895833	0.96319	0.83871	0.851852	0.859235	0.955556	0.925926	0.869368	0.843028
304	0.822657	0.909091	0.879098	0.811594	0.957447	0.8	0.938679	0.666667	0.957895	0.895833	0.966258	0.83871	0.851852	0.851912	0.955556	0.925926	0.872454	0.847061
305	0.823331	0.939394	0.883197	0.782609	0.962766	0.8	0.933962	0.666667	0.947368	0.895833	0.96319	0.83871	0.851852	0.864931	0.955556	0.925926	0.875334	0.85026
306	0.820634	0.909091	0.864754	0.811594	0.962766	0.8	0.937107	0.666667	0.936842	0.916667	0.953988	0.83871	0.851852	0.86249	0.955556	0.925926	0.872043	0.846529
307	0.819285	0.939394	0.881148	0.797101	0.957447	0.8	0.933962	0.666667	0.957895	0.916667	0.957055	0.83871	0.851852	0.868186	0.955556	0.925926	0.874717	0.849645
308	0.818611	0.909091	0.885246	0.811594	0.952128	0.8	0.940252	0.666667	0.957895	0.916667	0.96319	0.83871	0.851852	0.854353	0.955556	0.925926	0.872454	0.847234
309	0.824005	0.939394	0.866803	0.811594	0.957447	0.8	0.915094	0.666667	0.947368	0.916667	0.957055	0.83871	0.851852	0.865745	0.955556	0.925926	0.871631	0.8456
310	0.822657	0.909091	0.877049	0.797101	0.957447	0.8	0.926101	0.666667	0.957895	0.895833	0.969325	0.870968	0.851852	0.863303	0.955556	0.925926	0.873689	0.848368
311	0.81996	0.909091	0.862705	0.811594	0.957447	0.8	0.930818	0.666667	0.947368	0.916667	0.96319	0.870968	0.851852	0.86249	0.955556	0.925926	0.871631	0.845877
312	0.827377	0.939394	0.887295	0.811594	0.957447	0.8	0.926101	0.666667	0.957895	0.895833	0.969325	0.870968	0.851852	0.867372	0.955556	0.925926	0.877597	0.853006
313	0.824005	0.909091	0.881148	0.811594	0.957447	0.8	0.924528	0.666667	0.957895	0.916667	0.966258	0.870968	0.861111	0.870627	0.955556	0.925926	0.876569	0.851686
314	0.825354	0.878788	0.889344	0.782609	0.952128	0.8	0.922956	0.666667	0.947368	0.895833	0.96319	0.870968	0.861111	0.858421	0.955556	0.925926	0.873071	0.847696
315	0.820634	0.878788	0.877049	0.811594	0.957447	0.8	0.927673	0.666667	0.957895	0.895833	0.96319	0.870968	0.861111	0.863303	0.955556	0.925926	0.873071	0.847754
316	0.828051	0.909091	0.872951	0.811594	0.957447	0.8	0.930818	0.666667	0.957895	0.916667	0.96319	0.870968	0.861111	0.863303	0.955556	0.925926	0.875746	0.850644
317	0.821982	0.878788	0.883197	0.811594	0.957447	0.84	0.930818	0.666667	0.947368	0.875	0.966258	0.870968	0.861111	0.855167	0.955556	0.925926	0.872454	0.847039
318	0.824005	0.878788	0.877049	0.811594	0.957447	0.84	0.927673	0.666667	0.957895	0.895833	0.96319	0.870968	0.861111	0.860049	0.955556	0.925926	0.873483	0.847992
319	0.826028	0.878788	0.877049	0.797101	0.946809	0.84	0.935535	0.666667	0.926316	0.875	0.96319	0.870968	0.851852	0.870627	0.955556	0.925926	0.876157	0.851148
320	0.826703	0.878788	0.866803	0.811594	0.952128	0.84	0.910377	0.666667	0.957895	0.895833	0.96319	0.870968	0.861111	0.861676	0.955556	0.925926	0.87122	0.845265
321	0.827377	0.878788	0.883197	0.797101	0.952128	0.84	0.930818	0.666667	0.957895	0.916667	0.96319	0.870968	0.851852	0.858421	0.955556	0.925926	0.874717	0.849489
322	0.826028	0.878788	0.889344	0.797101	0.952128	0.84	0.930818	0.666667	0.957895	0.875	0.960123	0.870968	0.861111	0.863303	0.955556	0.925926	0.875746	0.850707
323	0.823331	0.878788	0.881148	0.797101	0.957447	0.84	0.921384	0.666667	0.957895	0.875	0.972393	0.870968	0.861111	0.864931	0.955556	0.925926	0.874306	0.849047
324	0.827377	0.878788	0.885246	0.797101	0.957447	0.84	0.930818	0.666667	0.968421	0.875	0.972393	0.870968	0.861111	0.86249	0.955556	0.925926	0.876774	0.852046
325	0.827377	0.878788	0.872951	0.797101	0.957447	0.84	0.927673	0.666667	0.957895	0.875	0.969325	0.870968	0.861111	0.857608	0.955556	0.925926	0.873483	0.84793
326	0.824005	0.909091	0.870902	0.826087	0.962766	0.84	0.933962	0.666667	0.947368	0.875	0.966258	0.870968	0.861111	0.861676	0.955556	0.925926	0.874511	0.849383
327	0.8294	0.878788	0.883197	0.826087	0.946809	0.84	0.927673	0.666667	0.957895	0.895833	0.969325	0.870968	0.861111	0.869813	0.955556	0.925926	0.87842	0.853691
328	0.830074	0.878788	0.858607	0.797101	0.952128	0.84	0.919811	0.666667	0.947368	0.875	0.966258	0.870968	0.851852	0.855167	0.955556	0.925926	0.870397	0.844097
329	0.826028	0.878788	0.879098	0.811594	0.952128	0.84	0.930818	0.666667	0.936842	0.895833	0.969325	0.870968	0.861111	0.861676	0.955556	0.925926	0.874923	0.849797
330	0.826028	0.878788	0.870902	0.797101	0.957447	0.84	0.929245	0.666667	0.947368	0.895833	0.96319	0.870968	0.861111	0.858421	0.955556	0.925926	0.872866	0.847307
331	0.825354	0.878788	0.883197	0.826087	0.952128	0.84	0.924528	0.666667	0.947368	0.875	0.96319	0.870968	0.87037	0.852726	0.955556	0.925926	0.872043	0.846466
332	0.826028	0.909091	0.877049	0.797101	0.957447	0.84	0.929245	0.666667	0.936842	0.875	0.96319	0.870968	0.861111	0.864117	0.955556	0.925926	0.874717	0.849455
333	0.825354	0.909091	0.881148	0.797101	0.952128	0.84	0.929245	0.666667	0.936842	0.875	0.972393	0.870968	0.861111	0.854353	0.955556	0.925926	0.872866	0.847345
334	0.826703	0.878788	0.89959	0.797101	0.957447	0.84	0.922956	0.666667	0.936842	0.895833	0.97546	0.870968	0.87037	0.86249	0.955556	0.925926	0.87698	0.852344
335	0.828726	0.878788	0.889344	0.811594	0.952128	0.84	0.927673	0.666667	0.947368	0.875	0.969325	0.870968	0.87037	0.863303	0.955556	0.925926	0.87698	0.852354
336	0.82468	0.909091	0.887295	0.826087	0.957447	0.84	0.929245	0.666667	0.947368	0.916667	0.978528	0.870968	0.87963	0.865745	0.955556	0.925926	0.878214	0.853958
337	0.82468	0.878788	0.864754	0.826087	0.941489	0.84	0.933962	0.666667	0.947368	0.9375	0.972393	0.870968	0.87963	0.860049	0.955556	0.925926	0.8741	0.848822
338	0.826703	0.878788	0.879098	0.811594	0.946809	0.84	0.937107	0.666667	0.957895	0.916667	0.97546	0.870968	0.861111	0.858421	0.955556	0.925926	0.875951	0.85105
339	0.824005	0.878788	0.870902	0.811594	0.952128	0.84	0.943396	0.666667	0.947368	0.916667	0.97546	0.870968	0.851852	0.852726	0.955556	0.925926	0.873483	0.848296
340	0.826703	0.878788	0.883197	0.826087	0.952128	0.84	0.940252	0.666667	0.947368	0.9375	0.969325	0.870968	0.861111	0.868186	0.955556	0.925926	0.879243	0.855124
341	0.828726	0.878788	0.881148	0.811594	0.946809	0.84	0.937107	0.666667	0.947368	0.916667	0.953988	0.903226	0.861111	0.857608	0.955556	0.925926	0.875129	0.849983
342	0.826703	0.878788	0.889344	0.811594	0.952128	0.84	0.927673	0.666667	0.947368	0.9375	0.972393	0.870968	0.861111	0.874695	0.955556	0.925926	0.87986	0.855546
343	0.825354	0.878788	0.891393	0.811594	0.952128	0.84	0.918239	0.666667	0.947368	0.9375	0.972393	0.870968	0.861111	0.855167	0.955556	0.925926	0.873483	0.848206
344	0.830748	0.878788	0.891393	0.811594	0.946809	0.84	0.933962	0.666667	0.947368	0.916667	0.969325	0.870968	0.861111	0.865745	0.955556	0.925926	0.879243	0.854914
345	0.83412	0.878788	0.870902	0.811594	0.952128	0.84	0.918239	0.666667	0.947368	0.9375	0.972393	0.870968	0.861111	0.872254	0.955556	0.925926	0.87842	0.853678
346	0.825354	0.939394	0.870902	0.826087	0.957447	0.84	0.93239	0.666667	0.926316	0.916667	0.97546	0.870968	0.861111	0.870627	0.955556	0.907407	0.877391	0.852603
347	0.827377	0.909091	0.887295	0.826087	0.957447	0.84	0.937107	0.666667	0.936842	0.916667	0.972393	0.903226	0.861111	0.856794	0.955556	0.907407	0.876774	0.851948
348	0.826028	0.909091	0.889344	0.826087	0.962766	0.84	0.927673	0.666667	0.936842	0.895833	0.97546	0.870968	0.861111	0.852726	0.955556	0.907407	0.874306	0.849154
349	0.824005	0.909091	0.879098	0.826087	0.957447	0.84	0.927673	0.666667	0.936842	0.895833	0.972393	0.870968	0.861111	0.861676	0.955556	0.907407	0.874511	0.849427
350	0.826703	0.909091	0.883197	0.811594	0.952128	0.84	0.929245	0.666667	0.936842	0.916667	0.978528	0.870968	0.87037	0.869813	0.955556	0.907407	0.87842	0.853733
351	0.825354	0.909091	0.883197	0.811594	0.957447	0.84	0.933962	0.666667	0.936842	0.916667	0.97546	0.83871	0.87037	0.859235	0.955556	0.907407	0.875746	0.850802
352	0.828726	0.909091	0.877049	0.826087	0.962766	0.84	0.937107	0.666667	0.936842	0.895833	0.978528	0.83871	0.87037	0.863303	0.955556	0.907407	0.878009	0.853333
353	0.827377	0.909091	0.889344	0.811594	0.957447	0.84	0.938679	0.666667	0.936842	0.895833	0.981595	0.83871	0.87037	0.861676	0.955556	0.907407	0.87842	0.853968
354	0.828051	0.939394	0.877049	0.811594	0.957447	0.84	0.938679	0.666667	0.947368	0.916667	0.97546	0.83871	0.87037	0.868186	0.955556	0.907407	0.879243	0.854864
355	0.828051	0.909091	0.879098	0.782609	0.957447	0.84	0.933962	0.666667	0.947368	0.895833	0.972393	0.870968	0.87037	0.868186	0.955556	0.907407	0.878009	0.85317
356	0.831423	0.939394	0.885246	0.811594	0.946809	0.84	0.935535	0.666667	0.947368	0.916667	0.984663	0.870968	0.87037	0.859235	0.955556	0.907407	0.878832	0.854409
357	0.830074	0.939394	0.870902	0.811594	0.952128	0.84	0.927673	0.666667	0.957895	0.916667	0.957055	0.870968	0.87963	0.866558	0.955556	0.907407	0.876569	0.851324
358	0.830748	0.909091	0.870902	0.811594	0.957447	0.84	0.93239	0.666667	0.947368	0.916667	0.969325	0.83871	0.87963	0.867372	0.955556	0.907407	0.878009	0.853191
359	0.826028	0.909091	0.875	0.811594	0.952128	0.84	0.941824	0.666667	0.947368	0.895833	0.957055	0.870968	0.87963	0.860862	0.955556	0.907407	0.87554	0.850418
360	0.825354	0.939394	0.881148	0.826087	0.957447	0.84	0.941824	0.666667	0.947368	0.916667	0.966258	0.870968	0.87963	0.868999	0.955556	0.907407	0.879449	0.855315
361	0.828726	0.939394	0.891393	0.811594	0.952128	0.84	0.927673	0.666667	0.947368	0.895833	0.96319	0.870968	0.87963	0.861676	0.955556	0.925926	0.877186	0.852415
362	0.831423	0.939394	0.895492	0.826087	0.957447	0.84	0.924528	0.666667	0.947368	0.916667	0.969325	0.870968	0.87963	0.859235	0.955556	0.925926	0.87842	0.853823
363	0.83412	0.939394	0.870902	0.811594	0.957447	0.84	0.926101	0.666667	0.957895	0.9375	0.97546	0.870968	0.87963	0.863303	0.955556	0.925926	0.878626	0.853853
364	0.830748	0.909091	0.879098	0.826087	0.946809	0.84	0.927673	0.666667	0.947368	0.895833	0.97546	0.870968	0.87963	0.868999	0.955556	0.925926	0.879037	0.854466
365	0.828726	0.939394	0.862705	0.855072	0.952128	0.84	0.93239	0.666667	0.936842	0.895833	0.966258	0.870968	0.87963	0.867372	0.955556	0.925926	0.87698	0.852001
366	0.8294	0.939394	0.881148	0.826087	0.946809	0.84	0.93239	0.666667	0.936842	0.916667	0.972393	0.870968	0.87963	0.856794	0.955556	0.925926	0.876363	0.851596
367	0.830748	0.909091	0.887295	0.826087	0.952128	0.84	0.946541	0.666667	0.936842	0.916667	0.972393	0.870968	0.87963	0.867372	0.955556	0.907407	0.881712	0.857753
368	0.831423	0.939394	0.877049	0.826087	0.952128	0.84	0.921384	0.666667	0.926316	0.895833	0.972393	0.870968	0.87963	0.867372	0.955556	0.925926	0.877597	0.852876
369	0.828051	0.939394	0.870902	0.826087	0.952128	0.84	0.929245	0.666667	0.926316	0.9375	0.978528	0.870968	0.87963	0.864931	0.955556	0.925926	0.877186	0.852343
370	0.832097	0.909091	0.893443	0.826087	0.946809	0.84	0.93239	0.666667	0.926316	0.895833	0.972393	0.870968	0.87963	0.868186	0.955556	0.907407	0.880477	0.856444
371	0.828051	0.909091	0.870902	0.826087	0.946809	0.84	0.930818	0.666667	0.936842	0.916667	0.981595	0.870968	0.87963	0.870627	0.955556	0.907407	0.87842	0.853701
372	0.828726	0.878788	0.875	0.826087	0.946809	0.84	0.933962	0.666667	0.936842	0.916667	0.960123	0.870968	0.87963	0.863303	0.955556	0.925926	0.876157	0.85105
373	0.835469	0.878788	0.866803	0.84058	0.946809	0.84	0.919811	0.666667	0.936842	0.895833	0.978528	0.870968	0.87963	0.866558	0.955556	0.925926	0.877597	0.852576
374	0.8294	0.878788	0.879098	0.84058	0.946809	0.84	0.929245	0.666667	0.936842	0.895833	0.972393	0.870968	0.87963	0.868186	0.955556	0.925926	0.878214	0.853455
375	0.826028	0.909091	0.885246	0.84058	0.946809	0.84	0.927673	0.666667	0.936842	0.9375	0.978528	0.870968	0.87963	0.865745	0.977778	0.925926	0.878214	0.853659
376	0.830074	0.909091	0.891393	0.84058	0.957447	0.84	0.916667	0.666667	0.936842	0.916667	0.966258	0.870968	0.87963	0.867372	0.977778	0.925926	0.87842	0.85375
377	0.830748	0.939394	0.893443	0.84058	0.941489	0.84	0.919811	0.666667	0.936842	0.916667	0.969325	0.870968	0.87963	0.873068	0.977778	0.925926	0.880477	0.856262
378	0.825354	0.939394	0.893443	0.84058	0.946809	0.84	0.922956	0.666667	0.936842	0.895833	0.969325	0.870968	0.888889	0.861676	0.977778	0.925926	0.876569	0.851829
379	0.8294	0.909091	0.897541	0.84058	0.952128	0.84	0.927673	0.666667	0.936842	0.916667	0.969325	0.870968	0.888889	0.86249	0.977778	0.925926	0.879243	0.854906
380	0.832097	0.909091	0.860656	0.84058	0.952128	0.84	0.929245	0.666667	0.936842	0.916667	0.97546	0.870968	0.888889	0.855167	0.977778	0.925926	0.875129	0.849808
381	0.828726	0.939394	0.877049	0.84058	0.952128	0.84	0.935535	0.666667	0.936842	0.916667	0.978528	0.870968	0.87963	0.866558	0.977778	0.925926	0.879654	0.855473
382	0.830074	0.939394	0.879098	0.84058	0.952128	0.84	0.935535	0.666667	0.936842	0.895833	0.978528	0.870968	0.888889	0.865745	0.977778	0.925926	0.880066	0.855867
383	0.831423	0.939394	0.887295	0.84058	0.957447	0.84	0.929245	0.666667	0.936842	0.916667	0.972393	0.870968	0.888889	0.866558	0.977778	0.925926	0.880683	0.856635
384	0.830074	0.909091	0.881148	0.84058	0.957447	0.84	0.929245	0.666667	0.936842	0.895833	0.978528	0.870968	0.888889	0.861676	0.977778	0.925926	0.87842	0.85392
385	0.828726	0.909091	0.872951	0.84058	0.957447	0.84	0.926101	0.666667	0.936842	0.895833	0.981595	0.870968	0.87037	0.86249	0.977778	0.925926	0.876774	0.852043
386	0.828051	0.909091	0.875	0.84058	0.957447	0.84	0.919811	0.666667	0.936842	0.895833	0.97546	0.870968	0.87037	0.858421	0.977778	0.925926	0.874511	0.849145
387	0.828726	0.909091	0.881148	0.84058	0.957447	0.84	0.918239	0.666667	0.936842	0.895833	0.984663	0.870968	0.87037	0.860049	0.977778	0.925926	0.876157	0.851371
388	0.835469	0.939394	0.893443	0.855072	0.952128	0.8	0.926101	0.666667	0.936842	0.916667	0.972393	0.870968	0.87037	0.859235	0.977778	0.907407	0.879449	0.855059
389	0.828726	0.909091	0.891393	0.884058	0.957447	0.8	0.929245	0.666667	0.936842	0.916667	0.972393	0.870968	0.87037	0.857608	0.977778	0.907407	0.877597	0.853187
390	0.8294	0.909091	0.881148	0.884058	0.957447	0.8	0.93239	0.666667	0.936842	0.895833	0.978528	0.870968	0.87037	0.86249	0.977778	0.907407	0.878626	0.854186
391	0.8294	0.909091	0.879098	0.884058	0.957447	0.8	0.918239	0.666667	0.936842	0.916667	0.978528	0.870968	0.87037	0.866558	0.977778	0.907407	0.877803	0.853121
392	0.830074	0.909091	0.872951	0.884058	0.957447	0.8	0.927673	0.666667	0.936842	0.916667	0.972393	0.870968	0.87037	0.861676	0.977778	0.907407	0.87698	0.852099
393	0.831423	0.939394	0.879098	0.855072	0.941489	0.8	0.935535	0.666667	0.936842	0.895833	0.966258	0.83871	0.87037	0.867372	0.977778	0.907407	0.878832	0.854292
394	0.828726	0.909091	0.883197	0.869565	0.952128	0.8	0.93239	0.666667	0.936842	0.895833	0.978528	0.83871	0.87037	0.869813	0.977778	0.907407	0.87986	0.855438
395	0.83412	0.909091	0.879098	0.869565	0.946809	0.8	0.918239	0.666667	0.936842	0.916667	0.97546	0.870968	0.87037	0.86249	0.977778	0.907407	0.877391	0.852475
396	0.828726	0.909091	0.885246	0.869565	0.952128	0.8	0.915094	0.666667	0.936842	0.875	0.972393	0.870968	0.87037	0.868186	0.977778	0.907407	0.87698	0.851955
397	0.83412	0.939394	0.866803	0.869565	0.952128	0.8	0.937107	0.666667	0.936842	0.875	0.972393	0.870968	0.87037	0.866558	0.977778	0.907407	0.879449	0.855028
398	0.8294	0.848485	0.870902	0.869565	0.952128	0.84	0.930818	0.666667	0.936842	0.895833	0.978528	0.870968	0.87963	0.868999	0.977778	0.907407	0.878626	0.853885
399	0.828051	0.909091	0.866803	0.855072	0.952128	0.84	0.922956	0.666667	0.936842	0.875	0.978528	0.870968	0.87963	0.867372	0.977778	0.907407	0.876363	0.851369
400	0.83412	0.878788	0.877049	0.855072	0.946809	0.84	0.929245	0.666667	0.936842	0.916667	0.966258	0.870968	0.87963	0.866558	0.977778	0.907407	0.879037	0.854481
401	0.831423	0.878788	0.870902	0.855072	0.957447	0.84	0.93239	0.666667	0.957895	0.875	0.966258	0.870968	0.87963	0.855167	0.977778	0.907407	0.87554	0.850594
402	0.832097	0.878788	0.872951	0.855072	0.952128	0.84	0.937107	0.666667	0.957895	0.875	0.97546	0.870968	0.87963	0.860049	0.977778	0.925926	0.87842	0.854024
403	0.832771	0.878788	0.881148	0.855072	0.952128	0.84	0.930818	0.666667	0.957895	0.875	0.972393	0.870968	0.87963	0.864931	0.977778	0.925926	0.879654	0.855339
404	0.830748	0.878788	0.872951	0.855072	0.952128	0.84	0.935535	0.666667	0.957895	0.875	0.978528	0.870968	0.87963	0.863303	0.977778	0.925926	0.878832	0.854446
405	0.827377	0.939394	0.872951	0.855072	0.946809	0.84	0.924528	0.666667	0.957895	0.916667	0.97546	0.870968	0.87037	0.858421	0.977778	0.925926	0.875334	0.850314
406	0.828726	0.909091	0.856557	0.855072	0.946809	0.84	0.93239	0.666667	0.947368	0.916667	0.969325	0.870968	0.87037	0.860049	0.977778	0.925926	0.874717	0.849387
407	0.8294	0.909091	0.870902	0.855072	0.962766	0.84	0.924528	0.666667	0.957895	0.916667	0.960123	0.870968	0.87963	0.868186	0.977778	0.925926	0.877803	0.853125
408	0.8294	0.939394	0.875	0.855072	0.952128	0.84	0.930818	0.666667	0.957895	0.916667	0.966258	0.870968	0.87963	0.856794	0.977778	0.925926	0.876363	0.851685
409	0.828726	0.878788	0.862705	0.855072	0.952128	0.84	0.922956	0.666667	0.936842	0.875	0.96319	0.83871	0.87963	0.868999	0.977778	0.925926	0.875334	0.849923
410	0.832771	0.909091	0.852459	0.855072	0.957447	0.84	0.926101	0.666667	0.936842	0.895833	0.966258	0.870968	0.87963	0.872254	0.977778	0.907407	0.877597	0.852459
411	0.832097	0.878788	0.862705	0.855072	0.957447	0.84	0.916667	0.666667	0.936842	0.916667	0.969325	0.870968	0.87963	0.865745	0.977778	0.907407	0.875746	0.850526
412	0.828726	0.878788	0.860656	0.855072	0.957447	0.84	0.924528	0.666667	0.936842	0.875	0.972393	0.870968	0.87963	0.859235	0.977778	0.907407	0.873689	0.848136
413	0.828726	0.909091	0.872951	0.855072	0.952128	0.84	0.933962	0.666667	0.936842	0.895833	0.97546	0.870968	0.87963	0.868186	0.977778	0.925926	0.879037	0.854769
414	0.826703	0.878788	0.846311	0.84058	0.952128	0.84	0.933962	0.666667	0.936842	0.875	0.97546	0.870968	0.87963	0.858421	0.977778	0.907407	0.872454	0.84673
415	0.832097	0.878788	0.860656	0.855072	0.957447	0.84	0.937107	0.666667	0.926316	0.875	0.97546	0.870968	0.87963	0.861676	0.977778	0.925926	0.877186	0.852493
416	0.823331	0.878788	0.879098	0.855072	0.952128	0.84	0.926101	0.666667	0.936842	0.875	0.972393	0.870968	0.87963	0.864117	0.977778	0.907407	0.875129	0.850084
417	0.830074	0.878788	0.879098	0.855072	0.957447	0.84	0.933962	0.666667	0.936842	0.916667	0.978528	0.870968	0.87037	0.861676	0.977778	0.907407	0.87842	0.854029
418	0.825354	0.878788	0.862705	0.855072	0.952128	0.84	0.930818	0.666667	0.926316	0.875	0.960123	0.870968	0.87037	0.868186	0.977778	0.925926	0.874717	0.84929
419	0.828051	0.878788	0.848361	0.855072	0.962766	0.84	0.93239	0.666667	0.936842	0.895833	0.97546	0.870968	0.888889	0.870627	0.977778	0.907407	0.87698	0.851919
420	0.828051	0.848485	0.879098	0.855072	0.962766	0.84	0.930818	0.666667	0.936842	0.875	0.96319	0.870968	0.888889	0.861676	0.977778	0.907407	0.876363	0.851595
421	0.826028	0.878788	0.877049	0.855072	0.962766	0.84	0.935535	0.666667	0.936842	0.875	0.966258	0.870968	0.888889	0.872254	0.977778	0.907407	0.879243	0.854938
422	0.826028	0.848485	0.881148	0.855072	0.957447	0.84	0.941824	0.666667	0.936842	0.916667	0.969325	0.870968	0.888889	0.858421	0.977778	0.907407	0.877186	0.852826
423	0.822657	0.848485	0.862705	0.855072	0.946809	0.84	0.921384	0.666667	0.936842	0.916667	0.96319	0.870968	0.898148	0.855167	0.977778	0.907407	0.870191	0.844144
424	0.825354	0.878788	0.877049	0.855072	0.962766	0.84	0.921384	0.666667	0.936842	0.916667	0.969325	0.870968	0.898148	0.867372	0.977778	0.888889	0.876569	0.851813
425	0.826703	0.848485	0.883197	0.855072	0.962766	0.84	0.927673	0.666667	0.936842	0.875	0.957055	0.870968	0.898148	0.867372	0.977778	0.907407	0.877186	0.852489
426	0.826028	0.939394	0.883197	0.855072	0.968085	0.8	0.926101	0.666667	0.936842	0.916667	0.960123	0.870968	0.898148	0.866558	0.977778	0.888889	0.877597	0.853048
427	0.823331	0.939394	0.864754	0.855072	0.952128	0.8	0.915094	0.666667	0.936842	0.875	0.978528	0.870968	0.907407	0.860049	0.977778	0.888889	0.872249	0.846589
428	0.820634	0.939394	0.870902	0.855072	0.962766	0.8	0.927673	0.666667	0.936842	0.875	0.969325	0.83871	0.907407	0.859235	0.977778	0.888889	0.873071	0.847923
429	0.824005	0.939394	0.854508	0.855072	0.962766	0.8	0.915094	0.666667	0.936842	0.875	0.966258	0.83871	0.907407	0.854353	0.977778	0.888889	0.869368	0.843198
430	0.822657	0.939394	0.872951	0.855072	0.962766	0.8	0.915094	0.666667	0.936842	0.916667	0.96319	0.83871	0.907407	0.868999	0.977778	0.888889	0.874717	0.849611
431	0.823331	0.939394	0.854508	0.855072	0.962766	0.8	0.926101	0.666667	0.936842	0.916667	0.969325	0.83871	0.907407	0.851912	0.977778	0.907407	0.870808	0.845128
432	0.826703	0.939394	0.868852	0.855072	0.957447	0.8	0.919811	0.666667	0.915789	0.9375	0.95092	0.83871	0.907407	0.858421	0.977778	0.888889	0.872249	0.846577
433	0.824005	0.939394	0.872951	0.855072	0.952128	0.8	0.933962	0.666667	0.926316	0.916667	0.969325	0.83871	0.907407	0.855167	0.977778	0.888889	0.873894	0.848904
434	0.816588	0.909091	0.877049	0.855072	0.952128	0.8	0.926101	0.666667	0.926316	0.895833	0.969325	0.83871	0.907407	0.848657	0.977778	0.888889	0.868957	0.843123
435	0.81996	0.909091	0.872951	0.855072	0.952128	0.8	0.927673	0.666667	0.926316	0.916667	0.953988	0.83871	0.907407	0.861676	0.977778	0.888889	0.872249	0.846603
436	0.825354	0.939394	0.883197	0.84058	0.957447	0.84	0.927673	0.666667	0.915789	0.916667	0.966258	0.806452	0.907407	0.857608	0.977778	0.888889	0.874717	0.849708
437	0.821308	0.909091	0.864754	0.84058	0.962766	0.84	0.930818	0.666667	0.905263	0.875	0.96319	0.806452	0.898148	0.860862	0.977778	0.888889	0.871837	0.84609
438	0.817937	0.939394	0.866803	0.84058	0.957447	0.84	0.93239	0.666667	0.915789	0.916667	0.96319	0.806452	0.916667	0.857608	0.977778	0.907407	0.871631	0.846169
439	0.81996	0.939394	0.854508	0.855072	0.957447	0.84	0.93239	0.666667	0.915789	0.9375	0.957055	0.806452	0.916667	0.866558	0.977778	0.907407	0.873277	0.847874
440	0.821308	0.909091	0.870902	0.84058	0.957447	0.84	0.922956	0.666667	0.905263	0.958333	0.969325	0.806452	0.916667	0.860049	0.977778	0.888889	0.87266	0.847324
441	0.823331	0.878788	0.864754	0.84058	0.957447	0.84	0.929245	0.666667	0.915789	0.916667	0.969325	0.806452	0.916667	0.86249	0.977778	0.888889	0.873689	0.848196
442	0.823331	0.909091	0.872951	0.84058	0.957447	0.84	0.930818	0.666667	0.915789	0.916667	0.96319	0.806452	0.916667	0.860862	0.977778	0.888889	0.8741	0.848965
443	0.821308	0.878788	0.877049	0.84058	0.957447	0.84	0.938679	0.666667	0.915789	0.895833	0.969325	0.806452	0.916667	0.850285	0.977778	0.888889	0.872249	0.846894
444	0.82468	0.909091	0.877049	0.84058	0.962766	0.84	0.943396	0.666667	0.915789	0.875	0.966258	0.806452	0.916667	0.858421	0.977778	0.907407	0.876157	0.851483
445	0.818611	0.909091	0.862705	0.84058	0.957447	0.84	0.927673	0.666667	0.915789	0.9375	0.96319	0.806452	0.916667	0.85598	0.977778	0.888889	0.870191	0.844314
446	0.817937	0.909091	0.866803	0.84058	0.957447	0.84	0.933962	0.666667	0.915789	0.916667	0.972393	0.83871	0.916667	0.860049	0.977778	0.907407	0.873071	0.847971
447	0.822657	0.909091	0.856557	0.84058	0.962766	0.84	0.926101	0.666667	0.915789	0.9375	0.969325	0.83871	0.916667	0.86249	0.977778	0.907407	0.873277	0.84786
448	0.823331	0.939394	0.862705	0.84058	0.957447	0.84	0.919811	0.666667	0.915789	0.854167	0.966258	0.83871	0.916667	0.857608	0.977778	0.888889	0.870808	0.844825
449	0.824005	0.909091	0.858607	0.84058	0.962766	0.84	0.930818	0.666667	0.915789	0.9375	0.966258	0.83871	0.916667	0.859235	0.977778	0.888889	0.873277	0.847944
450	0.822657	0.909091	0.875	0.84058	0.957447	0.84	0.915094	0.666667	0.915789	0.916667	0.957055	0.83871	0.916667	0.860049	0.977778	0.888889	0.871631	0.845837
451	0.815914	0.939394	0.877049	0.84058	0.962766	0.84	0.929245	0.666667	0.915789	0.875	0.972393	0.83871	0.916667	0.854353	0.977778	0.888889	0.87122	0.845748
452	0.821308	0.909091	0.862705	0.84058	0.962766	0.84	0.916667	0.666667	0.915789	0.895833	0.960123	0.83871	0.916667	0.852726	0.977778	0.888889	0.868546	0.842316
453	0.821982	0.909091	0.844262	0.84058	0.962766	0.84	0.921384	0.666667	0.915789	0.895833	0.960123	0.83871	0.916667	0.85598	0.977778	0.944444	0.868957	0.842693
454	0.819285	0.939394	0.852459	0.84058	0.952128	0.8	0.916667	0.666667	0.915789	0.875	0.966258	0.83871	0.916667	0.857608	0.977778	0.907407	0.868134	0.841648
455	0.817262	0.939394	0.854508	0.84058	0.957447	0.8	0.919811	0.666667	0.915789	0.9375	0.96319	0.83871	0.916667	0.851912	0.977778	0.907407	0.867311	0.840955
456	0.817937	0.939394	0.877049	0.84058	0.962766	0.8	0.927673	0.666667	0.915789	0.916667	0.953988	0.83871	0.916667	0.854353	0.977778	0.925926	0.871014	0.845544
457	0.825354	0.939394	0.864754	0.84058	0.962766	0.8	0.919811	0.666667	0.915789	0.916667	0.966258	0.83871	0.916667	0.86249	0.955556	0.907407	0.873483	0.848207
458	0.81996	0.939394	0.872951	0.84058	0.952128	0.8	0.921384	0.666667	0.915789	0.916667	0.960123	0.83871	0.916667	0.851912	0.955556	0.907407	0.869368	0.84346
459	0.816588	0.939394	0.868852	0.84058	0.952128	0.8	0.929245	0.666667	0.915789	0.895833	0.960123	0.83871	0.916667	0.860862	0.955556	0.925926	0.87122	0.845595
460	0.816588	0.939394	0.868852	0.84058	0.962766	0.84	0.916667	0.666667	0.915789	0.9375	0.95092	0.83871	0.916667	0.850285	0.955556	0.907407	0.867106	0.840763
461	0.818611	0.939394	0.846311	0.84058	0.957447	0.84	0.915094	0.666667	0.915789	0.895833	0.966258	0.83871	0.916667	0.843775	0.955556	0.925926	0.864225	0.837285
462	0.817262	0.939394	0.858607	0.84058	0.952128	0.8	0.921384	0.666667	0.915789	0.895833	0.969325	0.83871	0.916667	0.85598	0.955556	0.907407	0.868546	0.842427
463	0.816588	0.939394	0.872951	0.84058	0.962766	0.8	0.922956	0.666667	0.915789	0.916667	0.966258	0.83871	0.916667	0.85598	0.955556	0.925926	0.870603	0.844985
464	0.820634	0.939394	0.862705	0.84058	0.962766	0.8	0.919811	0.666667	0.926316	0.895833	0.972393	0.83871	0.916667	0.848657	0.955556	0.907407	0.868751	0.842677
465	0.817937	0.939394	0.852459	0.826087	0.962766	0.8	0.937107	0.666667	0.926316	0.958333	0.966258	0.83871	0.916667	0.850285	0.955556	0.907407	0.869574	0.843875
466	0.815239	0.939394	0.858607	0.84058	0.957447	0.8	0.930818	0.666667	0.926316	0.895833	0.972393	0.83871	0.916667	0.858421	0.955556	0.907407	0.870397	0.844692
467	0.817262	0.939394	0.875	0.826087	0.962766	0.8	0.929245	0.666667	0.926316	0.875	0.969325	0.83871	0.916667	0.856794	0.955556	0.907407	0.871631	0.846353
468	0.815914	0.939394	0.858607	0.826087	0.957447	0.8	0.93239	0.666667	0.926316	0.895833	0.966258	0.83871	0.907407	0.859235	0.955556	0.907407	0.870191	0.844343
469	0.81996	0.939394	0.860656	0.811594	0.962766	0.8	0.918239	0.666667	0.926316	0.895833	0.969325	0.83871	0.898148	0.854353	0.955556	0.907407	0.868546	0.842268
470	0.81996	0.939394	0.85041	0.811594	0.952128	0.8	0.921384	0.666667	0.926316	0.916667	0.966258	0.83871	0.898148	0.85598	0.955556	0.925926	0.868134	0.84189
471	0.817937	0.939394	0.864754	0.826087	0.957447	0.8	0.933962	0.666667	0.926316	0.9375	0.96319	0.83871	0.907407	0.861676	0.955556	0.907407	0.872454	0.846866
472	0.817937	0.939394	0.852459	0.811594	0.962766	0.84	0.926101	0.666667	0.926316	0.9375	0.969325	0.83871	0.907407	0.865745	0.955556	0.907407	0.871837	0.846057
473	0.818611	0.909091	0.854508	0.826087	0.952128	0.84	0.927673	0.666667	0.926316	0.875	0.966258	0.83871	0.907407	0.855167	0.955556	0.925926	0.868751	0.842636
474	0.823331	0.939394	0.862705	0.826087	0.957447	0.84	0.913522	0.666667	0.926316	0.9375	0.953988	0.83871	0.907407	0.856794	0.955556	0.907407	0.869574	0.843415
475	0.820634	0.939394	0.864754	0.811594	0.952128	0.84	0.916667	0.666667	0.926316	0.916667	0.966258	0.83871	0.907407	0.854353	0.955556	0.907407	0.868957	0.842712
476	0.817262	0.939394	0.866803	0.811594	0.957447	0.84	0.930818	0.666667	0.926316	0.9375	0.960123	0.83871	0.907407	0.858421	0.955556	0.907407	0.871014	0.845478
477	0.815239	0.909091	0.870902	0.826087	0.962766	0.84	0.926101	0.666667	0.926316	0.9375	0.96319	0.903226	0.907407	0.854353	0.955556	0.925926	0.870191	0.844538
478	0.820634	0.909091	0.879098	0.811594	0.962766	0.84	0.916667	0.666667	0.936842	0.916667	0.957055	0.870968	0.907407	0.858421	0.955556	0.925926	0.871631	0.846003
479	0.817262	0.939394	0.870902	0.826087	0.962766	0.84	0.908805	0.666667	0.936842	0.916667	0.966258	0.870968	0.916667	0.846216	0.955556	0.925926	0.8669	0.840719
480	0.821982	0.848485	0.868852	0.826087	0.962766	0.84	0.924528	0.666667	0.936842	0.895833	0.96319	0.870968	0.916667	0.853539	0.955556	0.907407	0.870808	0.845248
481	0.81996	0.909091	0.856557	0.826087	0.962766	0.84	0.921384	0.666667	0.936842	0.895833	0.96319	0.870968	0.916667	0.850285	0.955556	0.925926	0.86834	0.842147
482	0.816588	0.878788	0.868852	0.826087	0.962766	0.84	0.924528	0.666667	0.936842	0.895833	0.966258	0.870968	0.916667	0.856794	0.955556	0.925926	0.870603	0.845077
483	0.818611	0.878788	0.870902	0.811594	0.957447	0.84	0.908805	0.666667	0.936842	0.916667	0.972393	0.870968	0.916667	0.856794	0.955556	0.907407	0.869368	0.84342
484	0.817262	0.878788	0.860656	0.811594	0.957447	0.84	0.922956	0.666667	0.926316	0.895833	0.966258	0.903226	0.916667	0.851098	0.955556	0.925926	0.867928	0.841867
485	0.81996	0.878788	0.864754	0.826087	0.957447	0.84	0.916667	0.666667	0.936842	0.916667	0.972393	0.903226	0.907407	0.849471	0.955556	0.925926	0.868751	0.842863
486	0.816588	0.909091	0.860656	0.811594	0.957447	0.84	0.922956	0.666667	0.926316	0.916667	0.969325	0.870968	0.898148	0.853539	0.955556	0.925926	0.86834	0.84223
487	0.822657	0.909091	0.875	0.826087	0.962766	0.84	0.93239	0.666667	0.915789	0.916667	0.96319	0.870968	0.907407	0.848657	0.955556	0.907407	0.871426	0.845947
488	0.819285	0.909091	0.879098	0.811594	0.957447	0.84	0.926101	0.666667	0.926316	0.916667	0.957055	0.870968	0.907407	0.859235	0.955556	0.925926	0.872249	0.846839
489	0.815914	0.909091	0.85041	0.797101	0.946809	0.88	0.935535	0.666667	0.915789	0.875	0.969325	0.870968	0.907407	0.860862	0.955556	0.925926	0.86978	0.843902
490	0.819285	0.909091	0.856557	0.826087	0.946809	0.88	0.927673	0.666667	0.926316	0.958333	0.957055	0.870968	0.898148	0.859235	0.955556	0.925926	0.870397	0.844452
491	0.817937	0.878788	0.870902	0.826087	0.957447	0.88	0.919811	0.666667	0.926316	0.9375	0.96319	0.870968	0.898148	0.86249	0.955556	0.888889	0.87122	0.84561
492	0.818611	0.939394	0.856557	0.826087	0.957447	0.88	0.916667	0.666667	0.926316	0.875	0.966258	0.870968	0.888889	0.861676	0.955556	0.907407	0.869368	0.843325
493	0.821308	0.939394	0.875	0.797101	0.957447	0.88	0.910377	0.666667	0.926316	0.895833	0.972393	0.870968	0.898148	0.860049	0.955556	0.907407	0.87122	0.845464
494	0.824005	0.939394	0.860656	0.811594	0.957447	0.88	0.922956	0.666667	0.926316	0.895833	0.969325	0.870968	0.898148	0.850285	0.955556	0.907407	0.86978	0.843727
495	0.81996	0.939394	0.872951	0.797101	0.957447	0.88	0.93239	0.666667	0.926316	0.916667	0.966258	0.870968	0.898148	0.860049	0.955556	0.907407	0.873277	0.848132
496	0.817937	0.939394	0.868852	0.811594	0.962766	0.88	0.916667	0.666667	0.926316	0.9375	0.97546	0.870968	0.888889	0.855167	0.955556	0.907407	0.869986	0.844191
497	0.817262	0.909091	0.85041	0.797101	0.962766	0.88	0.922956	0.666667	0.926316	0.895833	0.966258	0.870968	0.898148	0.85598	0.955556	0.907407	0.867723	0.84134
498	0.815239	0.939394	0.856557	0.811594	0.962766	0.88	0.916667	0.666667	0.926316	0.9375	0.966258	0.870968	0.898148	0.86249	0.955556	0.907407	0.869368	0.843338
499	0.817262	0.909091	0.862705	0.797101	0.962766	0.88	0.915094	0.666667	0.936842	0.895833	0.95092	0.870968	0.898148	0.860049	0.955556	0.907407	0.868134	0.841856
500	0.821982	0.939394	0.852459	0.797101	0.957447	0.88	0.922956	0.666667	0.926316	0.9375	0.96319	0.870968	0.898148	0.866558	0.955556	0.907407	0.872249	0.846469
501	0.817937	0.939394	0.881148	0.811594	0.952128	0.88	0.910377	0.666667	0.926316	0.895833	0.972393	0.870968	0.898148	0.860862	0.955556	0.907407	0.871014	0.845338
502	0.817937	0.939394	0.854508	0.797101	0.962766	0.88	0.924528	0.666667	0.936842	0.895833	0.966258	0.870968	0.898148	0.85598	0.955556	0.907407	0.868957	0.842867
503	0.813216	0.939394	0.868852	0.811594	0.962766	0.88	0.907233	0.666667	0.936842	0.916667	0.966258	0.870968	0.898148	0.849471	0.955556	0.907407	0.86546	0.83884
504	0.818611	0.878788	0.868852	0.797101	0.962766	0.88	0.924528	0.666667	0.936842	0.895833	0.972393	0.870968	0.888889	0.857608	0.955556	0.907407	0.870808	0.845038
505	0.815914	0.909091	0.864754	0.826087	0.952128	0.88	0.915094	0.666667	0.936842	0.895833	0.96319	0.870968	0.898148	0.86249	0.955556	0.907407	0.869368	0.843359
506	0.818611	0.909091	0.860656	0.826087	0.957447	0.84	0.907233	0.666667	0.947368	0.875	0.97546	0.870968	0.907407	0.860862	0.955556	0.907407	0.869368	0.843175
507	0.817937	0.909091	0.836066	0.797101	0.957447	0.84	0.924528	0.666667	0.947368	0.916667	0.966258	0.870968	0.898148	0.861676	0.955556	0.907407	0.86834	0.841672
508	0.814565	0.909091	0.862705	0.811594	0.946809	0.84	0.919811	0.666667	0.947368	0.875	0.972393	0.870968	0.898148	0.858421	0.955556	0.907407	0.86834	0.842011
509	0.814565	0.909091	0.862705	0.811594	0.962766	0.84	0.918239	0.666667	0.947368	0.875	0.969325	0.870968	0.898148	0.859235	0.955556	0.907407	0.868751	0.842801
510	0.81996	0.909091	0.858607	0.797101	0.952128	0.84	0.919811	0.666667	0.947368	0.958333	0.969325	0.870968	0.907407	0.859235	0.955556	0.907407	0.870603	0.844751
511	0.816588	0.909091	0.868852	0.811594	0.957447	0.84	0.913522	0.666667	0.947368	0.9375	0.966258	0.870968	0.898148	0.846216	0.955556	0.925926	0.866488	0.840052
512	0.81996	0.909091	0.85041	0.811594	0.962766	0.84	0.924528	0.666667	0.947368	0.916667	0.96319	0.870968	0.907407	0.865745	0.955556	0.944444	0.872249	0.846679
513	0.813891	0.909091	0.842213	0.811594	0.962766	0.84	0.922956	0.666667	0.947368	0.895833	0.972393	0.870968	0.888889	0.864931	0.955556	0.944444	0.869163	0.84289
514	0.815914	0.909091	0.866803	0.811594	0.957447	0.84	0.929245	0.666667	0.936842	0.958333	0.960123	0.870968	0.898148	0.863303	0.955556	0.944444	0.872249	0.846722
515	0.815914	0.909091	0.868852	0.811594	0.952128	0.84	0.929245	0.666667	0.947368	0.916667	0.966258	0.870968	0.907407	0.855167	0.955556	0.944444	0.870603	0.845134
516	0.815239	0.909091	0.862705	0.84058	0.946809	0.84	0.915094	0.666667	0.947368	0.895833	0.966258	0.83871	0.907407	0.848657	0.955556	0.944444	0.866077	0.839439
517	0.813891	0.909091	0.864754	0.826087	0.957447	0.84	0.930818	0.666667	0.947368	0.916667	0.97546	0.83871	0.916667	0.867372	0.955556	0.944444	0.873894	0.84892
518	0.814565	0.909091	0.854508	0.811594	0.952128	0.84	0.930818	0.666667	0.947368	0.9375	0.966258	0.83871	0.888889	0.868186	0.955556	0.944444	0.871837	0.846386
519	0.815239	0.909091	0.860656	0.826087	0.957447	0.84	0.90566	0.666667	0.947368	0.916667	0.953988	0.870968	0.87963	0.857608	0.955556	0.944444	0.866077	0.839343
520	0.817262	0.909091	0.848361	0.811594	0.946809	0.84	0.91195	0.666667	0.947368	0.9375	0.969325	0.83871	0.898148	0.857608	0.955556	0.944444	0.867106	0.840528
521	0.816588	0.909091	0.870902	0.811594	0.946809	0.84	0.919811	0.666667	0.947368	0.875	0.969325	0.83871	0.888889	0.864117	0.955556	0.944444	0.871014	0.84535
522	0.813891	0.878788	0.862705	0.811594	0.957447	0.84	0.907233	0.666667	0.947368	0.916667	0.97546	0.83871	0.898148	0.859235	0.955556	0.944444	0.867723	0.841361
523	0.816588	0.909091	0.870902	0.811594	0.946809	0.84	0.926101	0.666667	0.947368	0.895833	0.960123	0.83871	0.898148	0.856794	0.955556	0.944444	0.86978	0.844068
524	0.815914	0.909091	0.866803	0.811594	0.941489	0.84	0.916667	0.666667	0.947368	0.895833	0.972393	0.870968	0.898148	0.865745	0.955556	0.944444	0.871014	0.845288
525	0.817937	0.909091	0.848361	0.826087	0.946809	0.84	0.893082	0.666667	0.947368	0.916667	0.96319	0.870968	0.898148	0.858421	0.955556	0.944444	0.864843	0.837625
526	0.816588	0.909091	0.877049	0.826087	0.952128	0.84	0.921384	0.666667	0.936842	0.916667	0.972393	0.83871	0.898148	0.851912	0.955556	0.944444	0.86978	0.844178
527	0.823331	0.878788	0.856557	0.811594	0.952128	0.84	0.900943	0.666667	0.936842	0.9375	0.96319	0.83871	0.907407	0.863303	0.955556	0.944444	0.869368	0.843084
528	0.821982	0.909091	0.862705	0.826087	0.946809	0.84	0.902516	0.666667	0.936842	0.9375	0.960123	0.870968	0.898148	0.860049	0.955556	0.944444	0.868957	0.842613
529	0.816588	0.878788	0.866803	0.811594	0.952128	0.84	0.91195	0.666667	0.936842	0.854167	0.969325	0.83871	0.898148	0.849471	0.955556	0.944444	0.865666	0.839097
530	0.815914	0.939394	0.85041	0.826087	0.952128	0.84	0.891509	0.666667	0.936842	0.854167	0.969325	0.83871	0.898148	0.851098	0.955556	0.944444	0.862168	0.834683
531	0.817262	0.909091	0.848361	0.826087	0.946809	0.84	0.910377	0.666667	0.936842	0.895833	0.96319	0.83871	0.898148	0.860862	0.955556	0.944444	0.8669	0.840184
532	0.817937	0.909091	0.854508	0.84058	0.946809	0.84	0.922956	0.666667	0.926316	0.875	0.96319	0.83871	0.898148	0.855167	0.955556	0.944444	0.867723	0.841419
533	0.813216	0.939394	0.858607	0.826087	0.946809	0.84	0.918239	0.666667	0.926316	0.895833	0.96319	0.83871	0.898148	0.860862	0.955556	0.944444	0.867723	0.841347
534	0.817937	0.939394	0.844262	0.869565	0.941489	0.84	0.904088	0.666667	0.926316	0.895833	0.96319	0.870968	0.898148	0.86249	0.955556	0.944444	0.8669	0.840007
535	0.81996	0.939394	0.838115	0.84058	0.946809	0.84	0.908805	0.666667	0.926316	0.895833	0.969325	0.83871	0.898148	0.861676	0.955556	0.944444	0.867311	0.840473
536	0.820634	0.909091	0.858607	0.84058	0.957447	0.84	0.913522	0.666667	0.926316	0.895833	0.966258	0.83871	0.888889	0.853539	0.955556	0.925926	0.867723	0.841157
537	0.816588	0.939394	0.856557	0.84058	0.946809	0.84	0.91195	0.666667	0.926316	0.9375	0.966258	0.83871	0.888889	0.859235	0.955556	0.944444	0.867928	0.841639
538	0.81996	0.909091	0.862705	0.84058	0.946809	0.84	0.908805	0.666667	0.926316	0.916667	0.969325	0.870968	0.888889	0.853539	0.955556	0.925926	0.867517	0.841108
539	0.815239	0.909091	0.852459	0.826087	0.952128	0.84	0.921384	0.666667	0.926316	0.9375	0.966258	0.83871	0.888889	0.86249	0.955556	0.944444	0.868957	0.842833
540	0.821982	0.909091	0.852459	0.826087	0.952128	0.84	0.915094	0.666667	0.926316	0.916667	0.966258	0.870968	0.888889	0.864117	0.955556	0.944444	0.870603	0.844551
541	0.818611	0.909091	0.862705	0.84058	0.957447	0.84	0.91195	0.666667	0.926316	0.9375	0.957055	0.870968	0.888889	0.854353	0.955556	0.944444	0.867723	0.841255
542	0.816588	0.909091	0.852459	0.855072	0.952128	0.84	0.922956	0.666667	0.926316	0.9375	0.960123	0.870968	0.87963	0.859235	0.955556	0.944444	0.868751	0.842538
543	0.819285	0.909091	0.868852	0.84058	0.946809	0.84	0.916667	0.666667	0.926316	0.875	0.96319	0.83871	0.87963	0.85598	0.955556	0.925926	0.86834	0.842059
544	0.819285	0.909091	0.860656	0.84058	0.952128	0.84	0.916667	0.666667	0.926316	0.895833	0.96319	0.83871	0.87037	0.859235	0.955556	0.925926	0.868546	0.842021
545	0.816588	0.909091	0.860656	0.84058	0.952128	0.84	0.926101	0.666667	0.926316	0.895833	0.966258	0.870968	0.87963	0.854353	0.955556	0.925926	0.86834	0.842244
546	0.81996	0.878788	0.844262	0.84058	0.952128	0.88	0.910377	0.666667	0.926316	0.895833	0.966258	0.83871	0.87963	0.856794	0.955556	0.925926	0.866077	0.839171
547	0.822657	0.878788	0.868852	0.84058	0.946809	0.84	0.907233	0.666667	0.926316	0.875	0.966258	0.83871	0.87963	0.868186	0.955556	0.925926	0.87122	0.844974
548	0.819285	0.848485	0.856557	0.84058	0.952128	0.84	0.922956	0.666667	0.926316	0.916667	0.966258	0.83871	0.87963	0.868186	0.955556	0.925926	0.871426	0.845407
549	0.821982	0.848485	0.866803	0.84058	0.952128	0.84	0.907233	0.666667	0.926316	0.958333	0.966258	0.83871	0.87963	0.869813	0.955556	0.925926	0.872043	0.846195
550	0.819285	0.848485	0.872951	0.84058	0.952128	0.84	0.91195	0.666667	0.926316	0.854167	0.97546	0.870968	0.87963	0.858421	0.955556	0.925926	0.869368	0.843172
551	0.819285	0.878788	0.854508	0.855072	0.952128	0.84	0.919811	0.666667	0.926316	0.875	0.978528	0.83871	0.851852	0.85598	0.955556	0.925926	0.867928	0.841422
552	0.817937	0.878788	0.862705	0.855072	0.946809	0.84	0.908805	0.666667	0.926316	0.854167	0.969325	0.870968	0.861111	0.86249	0.955556	0.925926	0.867928	0.841205
553	0.814565	0.878788	0.860656	0.855072	0.946809	0.84	0.919811	0.666667	0.926316	0.895833	0.96319	0.870968	0.861111	0.854353	0.955556	0.925926	0.866077	0.839416
554	0.820634	0.878788	0.852459	0.855072	0.952128	0.84	0.910377	0.666667	0.926316	0.854167	0.966258	0.83871	0.87037	0.85598	0.955556	0.925926	0.866283	0.83928
555	0.816588	0.848485	0.864754	0.855072	0.952128	0.84	0.91195	0.666667	0.926316	0.875	0.969325	0.83871	0.861111	0.851098	0.955556	0.925926	0.865254	0.838331
556	0.813891	0.878788	0.866803	0.855072	0.946809	0.84	0.915094	0.666667	0.926316	0.854167	0.966258	0.83871	0.87963	0.861676	0.955556	0.925926	0.867723	0.841148
557	0.813216	0.848485	0.860656	0.855072	0.952128	0.84	0.921384	0.666667	0.926316	0.875	0.972393	0.870968	0.87037	0.859235	0.955556	0.925926	0.867723	0.841178
558	0.814565	0.878788	0.875	0.855072	0.952128	0.84	0.910377	0.666667	0.926316	0.854167	0.969325	0.83871	0.87037	0.851098	0.955556	0.925926	0.865666	0.839037
559	0.810519	0.878788	0.862705	0.855072	0.952128	0.84	0.927673	0.666667	0.926316	0.958333	0.96319	0.83871	0.87037	0.851912	0.955556	0.907407	0.866077	0.839663
560	0.814565	0.878788	0.848361	0.855072	0.952128	0.84	0.918239	0.666667	0.926316	0.875	0.969325	0.83871	0.87037	0.850285	0.955556	0.925926	0.86402	0.836919
561	0.810519	0.878788	0.864754	0.855072	0.941489	0.84	0.915094	0.666667	0.926316	0.833333	0.969325	0.870968	0.87037	0.861676	0.955556	0.925926	0.866283	0.839576
562	0.816588	0.878788	0.854508	0.855072	0.952128	0.84	0.915094	0.666667	0.926316	0.916667	0.96319	0.83871	0.87037	0.859235	0.955556	0.925926	0.867106	0.840443
563	0.811868	0.848485	0.868852	0.855072	0.952128	0.8	0.910377	0.666667	0.926316	0.895833	0.96319	0.83871	0.861111	0.858421	0.955556	0.925926	0.86546	0.838555
564	0.813216	0.878788	0.854508	0.855072	0.946809	0.8	0.919811	0.666667	0.926316	0.875	0.969325	0.83871	0.87037	0.859235	0.955556	0.925926	0.866283	0.839576
565	0.812542	0.878788	0.852459	0.855072	0.946809	0.8	0.913522	0.666667	0.926316	0.895833	0.97546	0.83871	0.87037	0.860049	0.955556	0.925926	0.865871	0.839015
566	0.817937	0.878788	0.846311	0.855072	0.946809	0.8	0.927673	0.666667	0.926316	0.916667	0.969325	0.83871	0.87037	0.859235	0.955556	0.907407	0.868134	0.841581
567	0.809845	0.878788	0.854508	0.855072	0.952128	0.84	0.929245	0.666667	0.926316	0.895833	0.966258	0.83871	0.87963	0.867372	0.955556	0.925926	0.869163	0.84304
568	0.811868	0.878788	0.879098	0.855072	0.952128	0.84	0.904088	0.666667	0.936842	0.875	0.972393	0.83871	0.888889	0.855167	0.955556	0.925926	0.866488	0.840163
569	0.814565	0.878788	0.854508	0.869565	0.952128	0.8	0.913522	0.666667	0.936842	0.895833	0.966258	0.83871	0.87037	0.85598	0.955556	0.907407	0.86546	0.83864
570	0.813891	0.848485	0.866803	0.855072	0.952128	0.8	0.910377	0.666667	0.936842	0.875	0.966258	0.83871	0.87037	0.854353	0.955556	0.925926	0.865254	0.838415
571	0.812542	0.878788	0.868852	0.855072	0.952128	0.8	0.926101	0.666667	0.936842	0.916667	0.966258	0.83871	0.861111	0.860862	0.955556	0.907407	0.868957	0.842977
572	0.813216	0.878788	0.864754	0.855072	0.952128	0.8	0.924528	0.666667	0.936842	0.916667	0.969325	0.83871	0.87037	0.851098	0.955556	0.925926	0.866694	0.840207
573	0.809845	0.878788	0.866803	0.869565	0.952128	0.8	0.919811	0.666667	0.936842	0.916667	0.957055	0.83871	0.87037	0.857608	0.955556	0.925926	0.866283	0.83992
574	0.808496	0.878788	0.854508	0.855072	0.952128	0.8	0.922956	0.666667	0.936842	0.916667	0.96319	0.83871	0.87037	0.848657	0.955556	0.925926	0.862991	0.83598
575	0.814565	0.848485	0.864754	0.869565	0.952128	0.8	0.908805	0.666667	0.936842	0.875	0.966258	0.83871	0.87037	0.864117	0.955556	0.907407	0.867517	0.841028
576	0.807822	0.878788	0.879098	0.869565	0.952128	0.8	0.91195	0.666667	0.936842	0.9375	0.960123	0.83871	0.87037	0.853539	0.955556	0.907407	0.865048	0.838489
577	0.810519	0.878788	0.866803	0.869565	0.952128	0.8	0.908805	0.666667	0.936842	0.9375	0.969325	0.83871	0.87037	0.852726	0.955556	0.925926	0.864843	0.838084
578	0.811868	0.848485	0.856557	0.884058	0.952128	0.84	0.916667	0.666667	0.936842	0.895833	0.969325	0.83871	0.861111	0.849471	0.955556	0.925926	0.86402	0.83703
579	0.807822	0.878788	0.866803	0.855072	0.952128	0.84	0.908805	0.666667	0.936842	0.875	0.960123	0.83871	0.861111	0.861676	0.955556	0.925926	0.864843	0.83791
580	0.809845	0.878788	0.856557	0.855072	0.941489	0.84	0.926101	0.666667	0.936842	0.895833	0.960123	0.83871	0.861111	0.853539	0.955556	0.925926	0.864431	0.837616
581	0.805799	0.878788	0.862705	0.855072	0.952128	0.84	0.91195	0.666667	0.936842	0.916667	0.972393	0.83871	0.861111	0.85598	0.955556	0.907407	0.863814	0.837033
582	0.809171	0.848485	0.862705	0.855072	0.952128	0.84	0.918239	0.666667	0.936842	0.916667	0.966258	0.870968	0.851852	0.857608	0.955556	0.925926	0.865666	0.839039
583	0.806473	0.878788	0.844262	0.855072	0.952128	0.84	0.921384	0.666667	0.936842	0.875	0.96319	0.870968	0.861111	0.855167	0.955556	0.907407	0.862374	0.83516
584	0.803102	0.878788	0.866803	0.869565	0.941489	0.84	0.916667	0.666667	0.936842	0.916667	0.960123	0.870968	0.861111	0.858421	0.955556	0.907407	0.863814	0.83695
585	0.807148	0.848485	0.846311	0.855072	0.952128	0.8	0.902516	0.666667	0.936842	0.895833	0.957055	0.870968	0.861111	0.860862	0.955556	0.907407	0.86114	0.8333
586	0.807822	0.878788	0.856557	0.855072	0.941489	0.8	0.908805	0.666667	0.936842	0.9375	0.960123	0.870968	0.861111	0.852726	0.955556	0.925926	0.861757	0.834146
587	0.809845	0.878788	0.85041	0.855072	0.946809	0.8	0.910377	0.666667	0.936842	0.958333	0.953988	0.83871	0.861111	0.860862	0.955556	0.907407	0.863608	0.836405
588	0.809171	0.848485	0.844262	0.855072	0.946809	0.8	0.913522	0.666667	0.936842	0.916667	0.96319	0.83871	0.851852	0.856794	0.955556	0.907407	0.861963	0.834379
589	0.80445	0.848485	0.866803	0.855072	0.946809	0.8	0.908805	0.666667	0.936842	0.958333	0.966258	0.83871	0.851852	0.850285	0.955556	0.907407	0.86114	0.833609
590	0.810519	0.909091	0.868852	0.855072	0.946809	0.8	0.91195	0.666667	0.936842	0.875	0.957055	0.83871	0.851852	0.86249	0.955556	0.925926	0.865871	0.838938
591	0.80445	0.909091	0.868852	0.855072	0.952128	0.8	0.90566	0.666667	0.936842	0.916667	0.960123	0.83871	0.842593	0.853539	0.955556	0.925926	0.861551	0.834259
592	0.809171	0.878788	0.846311	0.855072	0.952128	0.8	0.927673	0.666667	0.936842	0.916667	0.969325	0.83871	0.851852	0.858421	0.955556	0.907407	0.865254	0.838383
593	0.805125	0.878788	0.864754	0.855072	0.946809	0.8	0.919811	0.666667	0.936842	0.9375	0.96319	0.83871	0.851852	0.856794	0.955556	0.925926	0.864225	0.837492
594	0.805799	0.878788	0.858607	0.855072	0.941489	0.8	0.919811	0.666667	0.936842	0.9375	0.969325	0.83871	0.851852	0.855167	0.955556	0.907407	0.863403	0.836282
595	0.805125	0.878788	0.854508	0.855072	0.946809	0.8	0.899371	0.666667	0.936842	0.895833	0.96319	0.83871	0.851852	0.855167	0.955556	0.925926	0.8597	0.831806
596	0.805799	0.909091	0.866803	0.855072	0.946809	0.8	0.926101	0.666667	0.936842	0.875	0.966258	0.83871	0.851852	0.845403	0.955556	0.907407	0.862168	0.835207
597	0.806473	0.909091	0.870902	0.855072	0.941489	0.8	0.913522	0.666667	0.936842	0.916667	0.969325	0.83871	0.851852	0.844589	0.955556	0.907407	0.861345	0.83405
598	0.801079	0.909091	0.872951	0.855072	0.952128	0.84	0.922956	0.666667	0.936842	0.875	0.96319	0.83871	0.842593	0.857608	0.955556	0.925926	0.864225	0.83768
599	0.807148	0.909091	0.868852	0.855072	0.952128	0.84	0.924528	0.666667	0.936842	0.895833	0.960123	0.83871	0.851852	0.863303	0.955556	0.907407	0.867311	0.841001
600	0.807148	0.878788	0.844262	0.855072	0.952128	0.84	0.924528	0.666667	0.936842	0.895833	0.960123	0.83871	0.851852	0.865745	0.955556	0.907407	0.865254	0.838257
601	0.806473	0.878788	0.866803	0.855072	0.946809	0.8	0.927673	0.666667	0.936842	0.916667	0.966258	0.83871	0.861111	0.855167	0.955556	0.925926	0.865666	0.8392
602	0.810519	0.878788	0.852459	0.855072	0.946809	0.8	0.91195	0.666667	0.936842	0.895833	0.966258	0.83871	0.861111	0.86249	0.955556	0.925926	0.865048	0.838009
603	0.803102	0.878788	0.864754	0.855072	0.957447	0.8	0.910377	0.666667	0.936842	0.895833	0.966258	0.83871	0.861111	0.851098	0.955556	0.925926	0.861345	0.834182
604	0.809171	0.909091	0.85041	0.855072	0.952128	0.8	0.921384	0.666667	0.936842	0.895833	0.960123	0.83871	0.851852	0.853539	0.955556	0.925926	0.863197	0.835941
605	0.807148	0.848485	0.854508	0.855072	0.957447	0.8	0.929245	0.666667	0.936842	0.875	0.966258	0.83871	0.851852	0.849471	0.955556	0.925926	0.862991	0.836038
606	0.806473	0.878788	0.848361	0.855072	0.952128	0.8	0.910377	0.666667	0.936842	0.895833	0.96319	0.83871	0.842593	0.859235	0.955556	0.907407	0.861757	0.834046
607	0.808496	0.909091	0.854508	0.855072	0.952128	0.8	0.93239	0.666667	0.936842	0.916667	0.966258	0.83871	0.851852	0.84703	0.955556	0.925926	0.863814	0.837053
608	0.810519	0.909091	0.872951	0.855072	0.952128	0.8	0.927673	0.666667	0.936842	0.854167	0.960123	0.83871	0.851852	0.861676	0.955556	0.925926	0.86834	0.842143
609	0.806473	0.909091	0.852459	0.855072	0.962766	0.8	0.926101	0.666667	0.936842	0.875	0.972393	0.83871	0.851852	0.859235	0.955556	0.925926	0.865666	0.838957
610	0.810519	0.909091	0.877049	0.855072	0.952128	0.8	0.907233	0.666667	0.936842	0.916667	0.96319	0.83871	0.851852	0.867372	0.955556	0.925926	0.86834	0.841952
611	0.805125	0.909091	0.844262	0.855072	0.941489	0.8	0.918239	0.666667	0.936842	0.895833	0.96319	0.83871	0.851852	0.852726	0.955556	0.907407	0.860317	0.832583
612	0.811868	0.909091	0.872951	0.855072	0.946809	0.8	0.915094	0.666667	0.936842	0.875	0.960123	0.83871	0.851852	0.860049	0.955556	0.888889	0.866283	0.839497
613	0.805799	0.909091	0.852459	0.884058	0.946809	0.8	0.907233	0.666667	0.936842	0.833333	0.96319	0.83871	0.851852	0.86249	0.955556	0.888889	0.862168	0.834608
614	0.807822	0.878788	0.872951	0.869565	0.952128	0.8	0.916667	0.666667	0.936842	0.875	0.96319	0.83871	0.851852	0.857608	0.955556	0.907407	0.865254	0.838519
615	0.809845	0.909091	0.875	0.869565	0.952128	0.84	0.915094	0.666667	0.936842	0.875	0.966258	0.83871	0.851852	0.864117	0.955556	0.907407	0.868134	0.841927
616	0.810519	0.909091	0.848361	0.869565	0.952128	0.84	0.921384	0.666667	0.926316	0.875	0.960123	0.83871	0.851852	0.863303	0.955556	0.907407	0.865666	0.838545
617	0.812542	0.909091	0.866803	0.869565	0.952128	0.84	0.921384	0.666667	0.936842	0.895833	0.966258	0.83871	0.851852	0.860862	0.955556	0.907407	0.86834	0.842115
618	0.811194	0.909091	0.868852	0.869565	0.957447	0.8	0.918239	0.666667	0.936842	0.875	0.96319	0.83871	0.851852	0.856794	0.955556	0.907407	0.866283	0.839688
619	0.807822	0.909091	0.846311	0.869565	0.952128	0.8	0.915094	0.666667	0.936842	0.916667	0.953988	0.83871	0.851852	0.859235	0.955556	0.888889	0.86258	0.835088
620	0.805799	0.878788	0.840164	0.869565	0.952128	0.8	0.929245	0.666667	0.936842	0.854167	0.966258	0.83871	0.851852	0.851912	0.955556	0.907407	0.861551	0.834044
621	0.807822	0.878788	0.864754	0.869565	0.952128	0.8	0.916667	0.666667	0.936842	0.854167	0.957055	0.83871	0.851852	0.855167	0.955556	0.907407	0.863197	0.836058
622	0.808496	0.878788	0.866803	0.869565	0.946809	0.8	0.913522	0.666667	0.936842	0.854167	0.953988	0.83871	0.851852	0.854353	0.955556	0.907407	0.86258	0.835304
623	0.809845	0.848485	0.872951	0.869565	0.946809	0.8	0.913522	0.666667	0.936842	0.854167	0.960123	0.83871	0.851852	0.855167	0.955556	0.907407	0.86402	0.836943
624	0.805125	0.818182	0.848361	0.869565	0.957447	0.8	0.921384	0.666667	0.936842	0.875	0.96319	0.83871	0.851852	0.854353	0.955556	0.907407	0.861551	0.834199
625	0.807148	0.818182	0.877049	0.855072	0.952128	0.8	0.919811	0.666667	0.936842	0.895833	0.957055	0.83871	0.851852	0.864117	0.955556	0.907407	0.866694	0.840217
626	0.805125	0.848485	0.862705	0.855072	0.952128	0.8	0.93239	0.666667	0.936842	0.875	0.960123	0.83871	0.861111	0.851912	0.955556	0.907407	0.863608	0.836708
627	0.805125	0.878788	0.858607	0.855072	0.952128	0.8	0.910377	0.666667	0.936842	0.875	0.953988	0.83871	0.861111	0.854353	0.955556	0.907407	0.860728	0.832981
628	0.803102	0.878788	0.858607	0.855072	0.941489	0.8	0.921384	0.666667	0.936842	0.916667	0.957055	0.83871	0.861111	0.851098	0.955556	0.907407	0.860934	0.833433
629	0.798382	0.848485	0.840164	0.855072	0.952128	0.8	0.918239	0.666667	0.936842	0.875	0.957055	0.83871	0.861111	0.859235	0.955556	0.907407	0.859082	0.831176
630	0.807148	0.878788	0.85041	0.855072	0.946809	0.8	0.91195	0.666667	0.936842	0.875	0.953988	0.83871	0.851852	0.861676	0.955556	0.907407	0.862168	0.83465
631	0.808496	0.878788	0.866803	0.855072	0.952128	0.8	0.919811	0.666667	0.936842	0.895833	0.957055	0.83871	0.861111	0.846216	0.955556	0.907407	0.862168	0.834994
632	0.800405	0.878788	0.858607	0.855072	0.952128	0.84	0.908805	0.666667	0.926316	0.895833	0.957055	0.83871	0.861111	0.858421	0.955556	0.888889	0.860317	0.832545
633	0.80445	0.848485	0.870902	0.855072	0.952128	0.8	0.938679	0.666667	0.936842	0.875	0.95092	0.83871	0.861111	0.853539	0.955556	0.888889	0.864637	0.838034
634	0.805125	0.818182	0.848361	0.855072	0.952128	0.8	0.916667	0.666667	0.926316	0.854167	0.969325	0.83871	0.861111	0.873881	0.955556	0.888889	0.86546	0.838316
635	0.802428	0.878788	0.870902	0.855072	0.941489	0.8	0.900943	0.666667	0.926316	0.875	0.966258	0.83871	0.861111	0.860049	0.955556	0.888889	0.861345	0.833578
636	0.805125	0.878788	0.868852	0.855072	0.952128	0.8	0.916667	0.666667	0.926316	0.916667	0.953988	0.83871	0.861111	0.857608	0.955556	0.888889	0.863403	0.836275
637	0.801079	0.909091	0.860656	0.884058	0.946809	0.8	0.90566	0.666667	0.926316	0.895833	0.966258	0.83871	0.87037	0.843775	0.955556	0.888889	0.857642	0.829707
638	0.800405	0.909091	0.858607	0.884058	0.952128	0.8	0.926101	0.666667	0.926316	0.916667	0.96319	0.83871	0.861111	0.856794	0.955556	0.888889	0.863197	0.836248
639	0.80445	0.909091	0.852459	0.884058	0.962766	0.8	0.921384	0.666667	0.926316	0.916667	0.960123	0.83871	0.87037	0.867372	0.955556	0.888889	0.866283	0.839578
640	0.80445	0.909091	0.877049	0.884058	0.952128	0.8	0.908805	0.666667	0.926316	0.9375	0.966258	0.83871	0.87037	0.860862	0.955556	0.888889	0.865666	0.839023
641	0.805125	0.878788	0.862705	0.884058	0.957447	0.8	0.922956	0.666667	0.926316	0.895833	0.96319	0.83871	0.87037	0.861676	0.955556	0.87037	0.865666	0.838892
642	0.803102	0.878788	0.856557	0.884058	0.952128	0.8	0.924528	0.666667	0.926316	0.875	0.960123	0.870968	0.87037	0.861676	0.933333	0.888889	0.864225	0.837179
643	0.800405	0.909091	0.870902	0.884058	0.952128	0.8	0.919811	0.666667	0.926316	0.895833	0.966258	0.870968	0.861111	0.848657	0.933333	0.888889	0.861551	0.834418
644	0.807822	0.878788	0.877049	0.884058	0.957447	0.8	0.929245	0.666667	0.926316	0.895833	0.969325	0.83871	0.861111	0.837266	0.933333	0.87037	0.86258	0.83567
645	0.805799	0.909091	0.879098	0.884058	0.952128	0.8	0.916667	0.666667	0.926316	0.916667	0.966258	0.83871	0.861111	0.846216	0.933333	0.888889	0.862991	0.836118
646	0.803102	0.878788	0.883197	0.884058	0.952128	0.76	0.922956	0.666667	0.926316	0.895833	0.957055	0.83871	0.87037	0.848657	0.933333	0.888889	0.862991	0.836087
647	0.810519	0.878788	0.858607	0.884058	0.952128	0.76	0.919811	0.666667	0.926316	0.916667	0.960123	0.83871	0.87037	0.851098	0.933333	0.87037	0.863197	0.83596
648	0.80445	0.909091	0.852459	0.884058	0.952128	0.76	0.922956	0.666667	0.926316	0.895833	0.96319	0.83871	0.87037	0.860862	0.933333	0.87037	0.863814	0.836673
649	0.807822	0.909091	0.862705	0.884058	0.946809	0.76	0.921384	0.666667	0.926316	0.9375	0.969325	0.83871	0.87037	0.84703	0.933333	0.888889	0.862991	0.835895
650	0.80445	0.909091	0.866803	0.884058	0.952128	0.8	0.926101	0.666667	0.926316	0.875	0.957055	0.83871	0.87037	0.843775	0.933333	0.87037	0.860934	0.83384
651	0.805125	0.909091	0.854508	0.884058	0.93617	0.76	0.93239	0.666667	0.926316	0.895833	0.966258	0.83871	0.87037	0.856794	0.933333	0.888889	0.864225	0.837395
652	0.808496	0.909091	0.864754	0.884058	0.957447	0.76	0.927673	0.666667	0.926316	0.916667	0.972393	0.83871	0.861111	0.861676	0.933333	0.888889	0.868134	0.842003
653	0.805125	0.909091	0.838115	0.884058	0.946809	0.76	0.919811	0.666667	0.926316	0.895833	0.969325	0.83871	0.87037	0.859235	0.933333	0.888889	0.862168	0.834508
654	0.811194	0.909091	0.864754	0.884058	0.946809	0.76	0.902516	0.666667	0.926316	0.9375	0.969325	0.83871	0.87037	0.848657	0.933333	0.888889	0.862168	0.834683
655	0.808496	0.909091	0.852459	0.855072	0.952128	0.76	0.929245	0.666667	0.926316	0.916667	0.969325	0.83871	0.87037	0.852726	0.933333	0.87037	0.86402	0.837094
656	0.80445	0.909091	0.872951	0.855072	0.952128	0.76	0.924528	0.666667	0.926316	0.895833	0.972393	0.83871	0.87037	0.855167	0.933333	0.888889	0.865048	0.838692
657	0.803102	0.909091	0.864754	0.855072	0.941489	0.76	0.919811	0.666667	0.926316	0.895833	0.96319	0.83871	0.861111	0.848657	0.933333	0.87037	0.860111	0.832671
658	0.808496	0.909091	0.846311	0.855072	0.946809	0.76	0.915094	0.666667	0.926316	0.916667	0.96319	0.83871	0.87037	0.854353	0.933333	0.888889	0.861551	0.833953
659	0.806473	0.909091	0.848361	0.855072	0.957447	0.76	0.927673	0.666667	0.926316	0.9375	0.966258	0.83871	0.861111	0.868999	0.933333	0.888889	0.867106	0.8404
660	0.806473	0.909091	0.844262	0.855072	0.952128	0.76	0.93239	0.666667	0.926316	0.916667	0.96319	0.83871	0.861111	0.870627	0.933333	0.87037	0.8669	0.840317
661	0.806473	0.909091	0.860656	0.855072	0.952128	0.76	0.908805	0.666667	0.926316	0.895833	0.966258	0.83871	0.851852	0.859235	0.933333	0.87037	0.862374	0.834938
662	0.807822	0.909091	0.864754	0.855072	0.952128	0.76	0.915094	0.666667	0.926316	0.916667	0.960123	0.83871	0.87037	0.861676	0.933333	0.87037	0.864843	0.837867
663	0.803102	0.909091	0.862705	0.855072	0.946809	0.76	0.933962	0.666667	0.926316	0.895833	0.960123	0.83871	0.851852	0.856794	0.933333	0.888889	0.863814	0.837047
664	0.806473	0.909091	0.85041	0.855072	0.962766	0.76	0.924528	0.666667	0.926316	0.9375	0.96319	0.83871	0.861111	0.84703	0.933333	0.87037	0.86114	0.833569
665	0.805799	0.939394	0.864754	0.855072	0.941489	0.76	0.915094	0.666667	0.926316	0.875	0.969325	0.83871	0.861111	0.860049	0.933333	0.888889	0.863814	0.836727
666	0.806473	0.939394	0.856557	0.855072	0.941489	0.8	0.924528	0.666667	0.926316	0.875	0.972393	0.83871	0.861111	0.843775	0.933333	0.87037	0.860523	0.833049
667	0.803102	0.939394	0.860656	0.855072	0.952128	0.8	0.919811	0.666667	0.926316	0.916667	0.966258	0.83871	0.861111	0.854353	0.933333	0.888889	0.86258	0.835512
668	0.811194	0.939394	0.870902	0.855072	0.946809	0.8	0.918239	0.666667	0.926316	0.916667	0.966258	0.83871	0.861111	0.853539	0.933333	0.888889	0.86546	0.838564
669	0.807822	0.939394	0.875	0.855072	0.946809	0.8	0.916667	0.666667	0.926316	0.875	0.960123	0.83871	0.861111	0.861676	0.933333	0.87037	0.865666	0.838915
670	0.803776	0.939394	0.875	0.855072	0.946809	0.8	0.918239	0.666667	0.926316	0.916667	0.960123	0.83871	0.861111	0.84703	0.933333	0.87037	0.861345	0.834105
671	0.80445	0.939394	0.85041	0.855072	0.946809	0.8	0.913522	0.666667	0.926316	0.9375	0.957055	0.83871	0.861111	0.845403	0.955556	0.888889	0.858465	0.830588
672	0.809845	0.939394	0.854508	0.855072	0.93617	0.8	0.922956	0.666667	0.926316	0.9375	0.966258	0.83871	0.87037	0.860049	0.933333	0.87037	0.86546	0.838571
673	0.805799	0.939394	0.862705	0.855072	0.946809	0.76	0.915094	0.666667	0.926316	0.916667	0.957055	0.83871	0.87037	0.86249	0.955556	0.87037	0.864225	0.83725
674	0.809171	0.939394	0.856557	0.855072	0.93617	0.76	0.930818	0.666667	0.926316	0.9375	0.966258	0.83871	0.87037	0.853539	0.955556	0.888889	0.865048	0.838142
675	0.805799	0.939394	0.879098	0.855072	0.93617	0.76	0.930818	0.666667	0.926316	0.916667	0.969325	0.83871	0.87037	0.851098	0.933333	0.87037	0.865254	0.838734
676	0.811868	0.939394	0.856557	0.855072	0.93617	0.76	0.913522	0.666667	0.926316	0.895833	0.966258	0.83871	0.861111	0.851098	0.933333	0.87037	0.861963	0.834277
677	0.803102	0.939394	0.856557	0.855072	0.941489	0.76	0.918239	0.666667	0.926316	0.9375	0.966258	0.83871	0.87037	0.866558	0.933333	0.87037	0.864637	0.837719
678	0.806473	0.939394	0.856557	0.855072	0.93617	0.76	0.910377	0.666667	0.926316	0.916667	0.972393	0.83871	0.861111	0.868186	0.933333	0.87037	0.864843	0.837629
679	0.808496	0.939394	0.868852	0.855072	0.930851	0.76	0.918239	0.666667	0.926316	0.9375	0.960123	0.83871	0.87037	0.847844	0.933333	0.87037	0.861963	0.834553
680	0.807148	0.939394	0.872951	0.855072	0.93617	0.76	0.918239	0.666667	0.926316	0.895833	0.966258	0.83871	0.87037	0.852726	0.933333	0.87037	0.863403	0.836365
681	0.80445	0.939394	0.860656	0.855072	0.930851	0.76	0.924528	0.666667	0.926316	0.9375	0.96319	0.83871	0.87963	0.857608	0.955556	0.888889	0.86402	0.837168
682	0.807822	0.909091	0.854508	0.884058	0.93617	0.72	0.924528	0.666667	0.926316	0.916667	0.969325	0.83871	0.87037	0.864117	0.955556	0.907407	0.866488	0.839975
683	0.806473	0.909091	0.82377	0.884058	0.93617	0.72	0.907233	0.666667	0.926316	0.916667	0.966258	0.83871	0.861111	0.85598	0.955556	0.907407	0.85826	0.829887
684	0.809171	0.878788	0.836066	0.884058	0.930851	0.76	0.913522	0.666667	0.926316	0.916667	0.960123	0.83871	0.861111	0.85598	0.955556	0.907407	0.860523	0.832597
685	0.807822	0.909091	0.85041	0.884058	0.93617	0.72	0.907233	0.666667	0.926316	0.916667	0.969325	0.83871	0.851852	0.860862	0.955556	0.907407	0.86258	0.835032
686	0.809171	0.909091	0.862705	0.884058	0.930851	0.72	0.918239	0.666667	0.926316	0.916667	0.957055	0.83871	0.851852	0.858421	0.955556	0.907407	0.86402	0.83682
687	0.813891	0.909091	0.860656	0.884058	0.930851	0.76	0.919811	0.666667	0.926316	0.895833	0.966258	0.83871	0.861111	0.86249	0.955556	0.907407	0.867311	0.840634
688	0.809171	0.909091	0.856557	0.884058	0.93617	0.72	0.926101	0.666667	0.926316	0.895833	0.969325	0.83871	0.861111	0.845403	0.955556	0.907407	0.862168	0.834968
689	0.807822	0.909091	0.852459	0.884058	0.930851	0.72	0.922956	0.666667	0.926316	0.9375	0.957055	0.83871	0.851852	0.854353	0.955556	0.907407	0.862374	0.834944
690	0.808496	0.939394	0.854508	0.884058	0.930851	0.76	0.916667	0.666667	0.926316	0.9375	0.966258	0.83871	0.851852	0.849471	0.977778	0.907407	0.861963	0.83464
691	0.809845	0.939394	0.85041	0.884058	0.930851	0.76	0.927673	0.666667	0.926316	0.916667	0.960123	0.83871	0.842593	0.856794	0.955556	0.907407	0.864225	0.837068
692	0.811868	0.939394	0.866803	0.884058	0.930851	0.76	0.918239	0.666667	0.926316	0.895833	0.972393	0.83871	0.861111	0.844589	0.977778	0.907407	0.863403	0.836426
693	0.814565	0.939394	0.848361	0.855072	0.930851	0.8	0.91195	0.666667	0.926316	0.9375	0.966258	0.83871	0.842593	0.849471	0.955556	0.907407	0.861963	0.83401
694	0.809845	0.909091	0.854508	0.84058	0.93617	0.76	0.922956	0.666667	0.926316	0.958333	0.966258	0.83871	0.851852	0.842962	0.955556	0.907407	0.860934	0.833405
695	0.807822	0.939394	0.838115	0.869565	0.93617	0.76	0.90566	0.666667	0.915789	0.9375	0.953988	0.83871	0.851852	0.858421	0.977778	0.907407	0.859905	0.831787
696	0.811194	0.909091	0.856557	0.84058	0.941489	0.76	0.918239	0.666667	0.926316	0.916667	0.947853	0.83871	0.851852	0.856794	0.977778	0.907407	0.863197	0.835717
697	0.807148	0.939394	0.858607	0.84058	0.946809	0.8	0.908805	0.666667	0.926316	0.958333	0.966258	0.83871	0.851852	0.856794	0.977778	0.907407	0.863197	0.835741
698	0.805799	0.939394	0.868852	0.84058	0.941489	0.8	0.913522	0.666667	0.926316	0.9375	0.96319	0.83871	0.851852	0.864931	0.955556	0.907407	0.865666	0.838887
699	0.805799	0.939394	0.854508	0.84058	0.941489	0.8	0.915094	0.666667	0.926316	0.958333	0.972393	0.83871	0.851852	0.861676	0.977778	0.907407	0.864637	0.837478
700	0.809845	0.939394	0.840164	0.84058	0.946809	0.8	0.904088	0.666667	0.926316	0.958333	0.972393	0.83871	0.851852	0.850285	0.977778	0.907407	0.860317	0.832317
701	0.807822	0.939394	0.866803	0.84058	0.941489	0.8	0.922956	0.666667	0.926316	0.9375	0.957055	0.83871	0.851852	0.853539	0.977778	0.907407	0.864225	0.837387
702	0.809171	0.939394	0.856557	0.84058	0.941489	0.8	0.913522	0.666667	0.926316	0.9375	0.972393	0.83871	0.861111	0.852726	0.977778	0.907407	0.863403	0.83624
703	0.812542	0.939394	0.85041	0.84058	0.93617	0.8	0.904088	0.666667	0.926316	0.9375	0.969325	0.83871	0.842593	0.865745	0.955556	0.907407	0.864843	0.837547
704	0.808496	0.939394	0.864754	0.869565	0.93617	0.8	0.902516	0.666667	0.926316	0.9375	0.969325	0.83871	0.851852	0.857608	0.955556	0.907407	0.863403	0.836178
705	0.809845	0.939394	0.868852	0.869565	0.941489	0.8	0.922956	0.666667	0.926316	0.916667	0.969325	0.83871	0.851852	0.861676	0.977778	0.907407	0.868134	0.841834
706	0.813216	0.939394	0.858607	0.869565	0.946809	0.8	0.924528	0.666667	0.926316	0.916667	0.96319	0.83871	0.842593	0.851912	0.977778	0.907407	0.86546	0.838661
707	0.811194	0.939394	0.868852	0.869565	0.930851	0.8	0.910377	0.666667	0.926316	0.958333	0.96319	0.83871	0.851852	0.85598	0.977778	0.888889	0.864843	0.837969
708	0.812542	0.939394	0.866803	0.869565	0.925532	0.8	0.929245	0.666667	0.926316	0.916667	0.96319	0.83871	0.851852	0.867372	0.955556	0.907407	0.86978	0.843786
709	0.814565	0.969697	0.877049	0.869565	0.925532	0.8	0.91195	0.666667	0.926316	0.895833	0.969325	0.83871	0.851852	0.850285	0.955556	0.925926	0.86546	0.838802
710	0.815914	0.969697	0.856557	0.869565	0.930851	0.8	0.907233	0.666667	0.926316	0.916667	0.966258	0.83871	0.851852	0.85598	0.977778	0.925926	0.865048	0.837937
711	0.815239	0.969697	0.844262	0.869565	0.930851	0.8	0.913522	0.666667	0.926316	0.916667	0.96319	0.83871	0.851852	0.864931	0.955556	0.907407	0.866077	0.838945
712	0.811868	0.969697	0.844262	0.869565	0.93617	0.8	0.930818	0.666667	0.926316	0.916667	0.966258	0.83871	0.851852	0.865745	0.977778	0.925926	0.86834	0.841875
713	0.813216	0.969697	0.870902	0.869565	0.941489	0.8	0.908805	0.666667	0.926316	0.916667	0.969325	0.83871	0.851852	0.864931	0.977778	0.925926	0.868751	0.842495
714	0.812542	0.969697	0.846311	0.84058	0.93617	0.8	0.907233	0.666667	0.926316	0.916667	0.957055	0.83871	0.861111	0.867372	0.955556	0.925926	0.865048	0.837825
715	0.814565	0.969697	0.868852	0.84058	0.930851	0.8	0.91195	0.666667	0.926316	0.916667	0.960123	0.83871	0.851852	0.856794	0.977778	0.907407	0.865666	0.838815
716	0.813216	0.969697	0.852459	0.84058	0.93617	0.8	0.916667	0.666667	0.926316	0.9375	0.96319	0.83871	0.833333	0.858421	0.977778	0.925926	0.865048	0.83798
717	0.809845	0.969697	0.875	0.869565	0.93617	0.8	0.930818	0.666667	0.926316	0.916667	0.947853	0.83871	0.851852	0.864931	0.977778	0.925926	0.869368	0.843303
718	0.810519	0.969697	0.85041	0.869565	0.93617	0.84	0.918239	0.666667	0.926316	0.895833	0.96319	0.83871	0.842593	0.850285	0.977778	0.907407	0.862374	0.834848
719	0.813891	0.969697	0.848361	0.869565	0.93617	0.8	0.915094	0.666667	0.926316	0.916667	0.96319	0.83871	0.851852	0.855167	0.977778	0.925926	0.864431	0.837171
720	0.811194	0.969697	0.868852	0.869565	0.93617	0.84	0.910377	0.666667	0.926316	0.958333	0.953988	0.83871	0.861111	0.863303	0.977778	0.925926	0.867311	0.840856
721	0.807148	0.969697	0.866803	0.869565	0.93617	0.84	0.926101	0.666667	0.926316	0.916667	0.957055	0.83871	0.861111	0.851098	0.977778	0.925926	0.864637	0.837858
722	0.811194	0.969697	0.844262	0.869565	0.93617	0.84	0.907233	0.666667	0.915789	0.9375	0.969325	0.83871	0.851852	0.856794	0.977778	0.925926	0.863197	0.835755
723	0.813216	0.969697	0.870902	0.869565	0.93617	0.84	0.90566	0.666667	0.926316	0.9375	0.966258	0.83871	0.851852	0.857608	0.977778	0.907407	0.866283	0.83956
724	0.813216	0.969697	0.844262	0.869565	0.93617	0.84	0.916667	0.666667	0.915789	0.9375	0.969325	0.83871	0.851852	0.860049	0.955556	0.925926	0.865666	0.838672
725	0.808496	0.969697	0.858607	0.869565	0.93617	0.84	0.918239	0.666667	0.905263	0.916667	0.972393	0.83871	0.851852	0.857608	0.977778	0.925926	0.865254	0.838633
726	0.807822	0.969697	0.852459	0.869565	0.93617	0.84	0.913522	0.666667	0.915789	0.9375	0.957055	0.83871	0.851852	0.857608	0.977778	0.925926	0.863197	0.835974
727	0.807148	0.969697	0.866803	0.869565	0.93617	0.84	0.921384	0.666667	0.915789	0.9375	0.966258	0.83871	0.851852	0.866558	0.955556	0.907407	0.867928	0.841447
728	0.807822	0.969697	0.848361	0.869565	0.93617	0.84	0.926101	0.666667	0.926316	0.958333	0.972393	0.83871	0.851852	0.86249	0.955556	0.907407	0.866694	0.839988
729	0.806473	0.969697	0.85041	0.855072	0.930851	0.84	0.919811	0.666667	0.915789	0.958333	0.96319	0.83871	0.87037	0.869813	0.977778	0.907407	0.8669	0.840168
730	0.805799	0.969697	0.860656	0.84058	0.930851	0.88	0.922956	0.666667	0.926316	0.979167	0.969325	0.83871	0.87037	0.851098	0.955556	0.907407	0.86402	0.837221
731	0.805799	0.969697	0.872951	0.84058	0.93617	0.88	0.927673	0.666667	0.915789	0.979167	0.96319	0.83871	0.87037	0.848657	0.977778	0.907407	0.865048	0.838548
732	0.807822	0.969697	0.860656	0.84058	0.930851	0.88	0.90566	0.666667	0.926316	0.958333	0.966258	0.83871	0.851852	0.853539	0.977778	0.907407	0.862374	0.834913
733	0.807822	0.969697	0.852459	0.84058	0.930851	0.88	0.910377	0.666667	0.926316	0.958333	0.969325	0.83871	0.87037	0.851912	0.977778	0.907407	0.862374	0.834986
734	0.80445	0.969697	0.840164	0.84058	0.930851	0.88	0.915094	0.666667	0.915789	0.9375	0.966258	0.83871	0.87037	0.860049	0.955556	0.907407	0.861963	0.834512
735	0.806473	0.969697	0.838115	0.84058	0.930851	0.88	0.918239	0.666667	0.915789	0.958333	0.966258	0.83871	0.888889	0.858421	0.955556	0.907407	0.862991	0.835548
736	0.805125	0.969697	0.842213	0.84058	0.93617	0.88	0.908805	0.666667	0.915789	0.9375	0.953988	0.83871	0.87037	0.853539	0.955556	0.907407	0.859288	0.831284
737	0.805125	0.969697	0.868852	0.84058	0.93617	0.88	0.908805	0.666667	0.915789	0.9375	0.95092	0.83871	0.87037	0.857608	0.977778	0.907407	0.862991	0.835856
738	0.80445	0.969697	0.85041	0.84058	0.93617	0.88	0.904088	0.666667	0.915789	0.916667	0.969325	0.83871	0.87037	0.855167	0.955556	0.907407	0.860523	0.832906
739	0.807148	0.969697	0.860656	0.84058	0.930851	0.88	0.938679	0.666667	0.915789	0.9375	0.966258	0.83871	0.87037	0.850285	0.955556	0.907407	0.86546	0.838955
740	0.801079	0.969697	0.846311	0.84058	0.941489	0.88	0.926101	0.666667	0.905263	0.916667	0.966258	0.83871	0.87037	0.858421	0.977778	0.907407	0.862785	0.83574
741	0.803776	0.969697	0.827869	0.84058	0.941489	0.88	0.922956	0.666667	0.905263	0.9375	0.96319	0.83871	0.861111	0.853539	0.977778	0.907407	0.859905	0.832113
742	0.803102	0.969697	0.846311	0.84058	0.93617	0.88	0.910377	0.666667	0.905263	0.916667	0.960123	0.83871	0.861111	0.848657	0.977778	0.907407	0.858054	0.830023
743	0.801753	0.969697	0.881148	0.84058	0.941489	0.88	0.90566	0.666667	0.905263	0.9375	0.972393	0.83871	0.861111	0.851912	0.977778	0.907407	0.86258	0.835576
744	0.803776	0.969697	0.854508	0.84058	0.941489	0.88	0.907233	0.666667	0.905263	0.9375	0.95092	0.83871	0.861111	0.863303	0.955556	0.907407	0.861963	0.834353
745	0.803776	0.969697	0.852459	0.826087	0.941489	0.88	0.907233	0.666667	0.915789	0.916667	0.966258	0.83871	0.861111	0.850285	0.977778	0.907407	0.859494	0.831679
746	0.803102	0.969697	0.854508	0.826087	0.941489	0.88	0.924528	0.666667	0.915789	0.916667	0.953988	0.83871	0.861111	0.85598	0.977778	0.907407	0.862374	0.835294
747	0.807822	0.969697	0.842213	0.826087	0.941489	0.84	0.921384	0.666667	0.915789	0.916667	0.966258	0.83871	0.861111	0.843775	0.955556	0.907407	0.859494	0.831682
748	0.803776	0.969697	0.854508	0.826087	0.941489	0.88	0.915094	0.666667	0.915789	0.916667	0.96319	0.83871	0.861111	0.851912	0.977778	0.907407	0.860934	0.83326
749	0.80445	0.969697	0.844262	0.826087	0.941489	0.88	0.907233	0.666667	0.905263	0.916667	0.969325	0.83871	0.861111	0.865745	0.977778	0.907407	0.862785	0.835339
750	0.805125	0.969697	0.854508	0.826087	0.941489	0.88	0.926101	0.666667	0.915789	0.916667	0.957055	0.83871	0.861111	0.860049	0.977778	0.907407	0.864431	0.837381
751	0.803776	0.969697	0.870902	0.826087	0.941489	0.88	0.919811	0.666667	0.936842	0.916667	0.96319	0.83871	0.851852	0.86249	0.977778	0.907407	0.866077	0.839676
752	0.802428	0.969697	0.852459	0.826087	0.93617	0.88	0.919811	0.666667	0.936842	0.916667	0.96319	0.83871	0.861111	0.865745	0.977778	0.907407	0.864637	0.837634
753	0.803102	0.969697	0.85041	0.84058	0.93617	0.88	0.919811	0.666667	0.915789	0.916667	0.960123	0.83871	0.861111	0.86249	0.977778	0.907407	0.863403	0.83616
754	0.801079	0.969697	0.860656	0.84058	0.93617	0.88	0.900943	0.666667	0.915789	0.895833	0.957055	0.83871	0.851852	0.850285	0.955556	0.907407	0.857437	0.829285
755	0.803102	0.969697	0.844262	0.84058	0.93617	0.88	0.922956	0.666667	0.905263	0.916667	0.966258	0.83871	0.851852	0.861676	0.977778	0.907407	0.862991	0.835646
756	0.799056	0.969697	0.842213	0.84058	0.941489	0.88	0.918239	0.666667	0.915789	0.916667	0.95092	0.83871	0.851852	0.853539	0.977778	0.907407	0.85826	0.83018
757	0.803102	0.969697	0.846311	0.84058	0.941489	0.88	0.908805	0.666667	0.915789	0.895833	0.953988	0.83871	0.851852	0.869813	0.955556	0.907407	0.86258	0.834959
758	0.809171	0.969697	0.872951	0.84058	0.93617	0.88	0.915094	0.666667	0.915789	0.895833	0.953988	0.83871	0.851852	0.851912	0.977778	0.925926	0.863608	0.836541
759	0.805125	0.969697	0.877049	0.84058	0.941489	0.88	0.919811	0.666667	0.915789	0.895833	0.96319	0.83871	0.851852	0.857608	0.955556	0.925926	0.86546	0.838897
760	0.807822	0.969697	0.836066	0.84058	0.930851	0.88	0.913522	0.666667	0.915789	0.9375	0.972393	0.83871	0.851852	0.852726	0.977778	0.925926	0.860934	0.833
761	0.80445	0.969697	0.854508	0.84058	0.93617	0.88	0.918239	0.666667	0.915789	0.895833	0.966258	0.870968	0.851852	0.845403	0.977778	0.925926	0.860111	0.832492
762	0.802428	0.969697	0.862705	0.84058	0.941489	0.88	0.927673	0.666667	0.915789	0.895833	0.96319	0.83871	0.851852	0.84703	0.977778	0.925926	0.861757	0.834586
763	0.802428	0.969697	0.868852	0.84058	0.941489	0.88	0.913522	0.666667	0.915789	0.916667	0.972393	0.83871	0.851852	0.858421	0.977778	0.925926	0.864225	0.837341
764	0.80445	0.969697	0.852459	0.84058	0.941489	0.88	0.913522	0.666667	0.915789	0.916667	0.953988	0.870968	0.851852	0.863303	0.955556	0.907407	0.862991	0.835569
765	0.808496	0.969697	0.879098	0.84058	0.941489	0.88	0.907233	0.666667	0.915789	0.916667	0.947853	0.83871	0.861111	0.849471	0.955556	0.925926	0.862374	0.835211
766	0.803776	0.969697	0.862705	0.84058	0.930851	0.88	0.921384	0.666667	0.915789	0.895833	0.957055	0.83871	0.851852	0.858421	0.977778	0.925926	0.863403	0.83617
767	0.802428	0.969697	0.870902	0.84058	0.930851	0.88	0.915094	0.666667	0.926316	0.895833	0.966258	0.870968	0.851852	0.851912	0.955556	0.925926	0.862168	0.834955
768	0.806473	0.969697	0.881148	0.84058	0.941489	0.88	0.899371	0.666667	0.926316	0.916667	0.953988	0.83871	0.851852	0.860049	0.977778	0.925926	0.864225	0.837027
769	0.803776	0.969697	0.877049	0.84058	0.93617	0.88	0.907233	0.666667	0.926316	0.916667	0.957055	0.870968	0.851852	0.866558	0.955556	0.907407	0.86546	0.838535
770	0.806473	1	0.856557	0.84058	0.941489	0.88	0.913522	0.666667	0.926316	0.895833	0.966258	0.870968	0.851852	0.856794	0.977778	0.907407	0.863608	0.836463
771	0.805799	1	0.860656	0.826087	0.941489	0.88	0.921384	0.666667	0.926316	0.895833	0.957055	0.870968	0.851852	0.849471	0.977778	0.907407	0.862168	0.834861
772	0.80445	1	0.877049	0.826087	0.941489	0.88	0.904088	0.666667	0.926316	0.895833	0.957055	0.870968	0.851852	0.860049	0.977778	0.907407	0.863814	0.836742
773	0.802428	1	0.877049	0.826087	0.941489	0.88	0.916667	0.666667	0.926316	0.916667	0.960123	0.870968	0.851852	0.852726	0.977778	0.925926	0.863608	0.836739
774	0.805125	0.969697	0.870902	0.826087	0.93617	0.88	0.915094	0.666667	0.926316	0.895833	0.960123	0.83871	0.851852	0.853539	0.977778	0.925926	0.862991	0.835922
775	0.801753	0.969697	0.868852	0.826087	0.941489	0.88	0.900943	0.666667	0.926316	0.895833	0.966258	0.83871	0.851852	0.854353	0.977778	0.925926	0.860728	0.833004
776	0.803776	0.969697	0.868852	0.826087	0.941489	0.88	0.915094	0.666667	0.926316	0.916667	0.972393	0.83871	0.851852	0.85598	0.955556	0.925926	0.86402	0.837155
777	0.801079	0.969697	0.875	0.826087	0.941489	0.88	0.910377	0.666667	0.926316	0.895833	0.97546	0.870968	0.861111	0.850285	0.977778	0.925926	0.862374	0.835334
778	0.79973	0.969697	0.856557	0.826087	0.941489	0.88	0.916667	0.666667	0.926316	0.916667	0.96319	0.870968	0.851852	0.850285	0.977778	0.907407	0.859905	0.832405
779	0.803776	0.969697	0.875	0.826087	0.941489	0.88	0.921384	0.666667	0.926316	0.895833	0.969325	0.83871	0.851852	0.858421	0.977778	0.925926	0.865871	0.839414
780	0.803102	1	0.856557	0.826087	0.93617	0.88	0.913522	0.666667	0.926316	0.916667	0.972393	0.83871	0.851852	0.858421	0.977778	0.925926	0.863197	0.835985
781	0.803776	1	0.844262	0.826087	0.941489	0.88	0.910377	0.666667	0.926316	0.9375	0.96319	0.870968	0.851852	0.852726	0.977778	0.925926	0.860317	0.832515
782	0.801753	1	0.864754	0.826087	0.941489	0.88	0.908805	0.666667	0.926316	0.895833	0.966258	0.870968	0.851852	0.848657	0.977778	0.907407	0.860111	0.83249
783	0.799056	1	0.872951	0.826087	0.941489	0.88	0.908805	0.666667	0.926316	0.895833	0.966258	0.870968	0.861111	0.853539	0.977778	0.925926	0.861757	0.83453
784	0.79973	1	0.846311	0.826087	0.925532	0.88	0.90566	0.666667	0.926316	0.895833	0.969325	0.870968	0.861111	0.865745	0.977778	0.925926	0.861551	0.833721
785	0.803776	1	0.875	0.826087	0.941489	0.88	0.908805	0.666667	0.926316	0.916667	0.966258	0.870968	0.851852	0.850285	0.977778	0.907407	0.862374	0.835243
786	0.80445	1	0.872951	0.826087	0.941489	0.88	0.902516	0.666667	0.926316	0.895833	0.97546	0.870968	0.851852	0.851098	0.977778	0.907407	0.862168	0.835031
787	0.797707	1	0.864754	0.826087	0.941489	0.88	0.91195	0.666667	0.926316	0.916667	0.966258	0.870968	0.851852	0.86249	0.977778	0.907407	0.862991	0.835811
788	0.802428	1	0.858607	0.826087	0.930851	0.88	0.915094	0.666667	0.926316	0.916667	0.966258	0.870968	0.851852	0.857608	0.977778	0.907407	0.86258	0.835284
789	0.797707	1	0.864754	0.826087	0.941489	0.88	0.910377	0.666667	0.915789	0.895833	0.969325	0.870968	0.851852	0.854353	0.977778	0.925926	0.860728	0.833214
790	0.799056	1	0.864754	0.826087	0.941489	0.88	0.902516	0.666667	0.926316	0.895833	0.957055	0.870968	0.861111	0.844589	0.977778	0.925926	0.857231	0.829028
791	0.800405	1	0.872951	0.826087	0.93617	0.88	0.910377	0.666667	0.926316	0.916667	0.957055	0.870968	0.851852	0.854353	0.977778	0.925926	0.861757	0.834533
792	0.801079	1	0.870902	0.826087	0.941489	0.88	0.910377	0.666667	0.926316	0.916667	0.96319	0.870968	0.851852	0.851098	0.977778	0.925926	0.861551	0.834228
793	0.796359	1	0.877049	0.826087	0.93617	0.88	0.916667	0.666667	0.926316	0.916667	0.96319	0.870968	0.851852	0.849471	0.977778	0.925926	0.860934	0.83393
794	0.796359	1	0.852459	0.826087	0.941489	0.88	0.902516	0.666667	0.915789	0.916667	0.96319	0.870968	0.851852	0.847844	0.977778	0.907407	0.855997	0.827816
795	0.799056	1	0.842213	0.826087	0.941489	0.88	0.897799	0.666667	0.915789	0.916667	0.944785	0.870968	0.851852	0.852726	0.977778	0.925926	0.85538	0.826328
796	0.79973	1	0.866803	0.826087	0.93617	0.88	0.915094	0.666667	0.915789	0.895833	0.969325	0.870968	0.851852	0.860862	0.977778	0.925926	0.863608	0.836682
797	0.802428	1	0.854508	0.826087	0.930851	0.88	0.90566	0.666667	0.915789	0.916667	0.96319	0.870968	0.861111	0.852726	0.977778	0.925926	0.8597	0.831859
798	0.79973	1	0.862705	0.826087	0.941489	0.88	0.930818	0.666667	0.915789	0.958333	0.966258	0.870968	0.851852	0.858421	0.977778	0.925926	0.865254	0.838892
799	0.799056	1	0.852459	0.826087	0.941489	0.88	0.902516	0.666667	0.915789	0.916667	0.969325	0.870968	0.842593	0.853539	0.977778	0.925926	0.858671	0.830751
800	0.801753	1	0.858607	0.826087	0.93617	0.88	0.913522	0.666667	0.915789	0.9375	0.953988	0.870968	0.851852	0.851098	0.977778	0.925926	0.860111	0.832566
801	0.799056	1	0.860656	0.826087	0.941489	0.88	0.913522	0.666667	0.915789	0.9375	0.96319	0.870968	0.851852	0.856794	0.977778	0.925926	0.861757	0.834656
802	0.801079	1	0.868852	0.826087	0.93617	0.88	0.910377	0.666667	0.926316	0.916667	0.966258	0.870968	0.851852	0.851912	0.977778	0.907407	0.861345	0.834056
803	0.801079	1	0.85041	0.826087	0.941489	0.88	0.915094	0.666667	0.926316	0.916667	0.96319	0.870968	0.851852	0.854353	0.977778	0.925926	0.860934	0.833482
804	0.801753	1	0.875	0.826087	0.93617	0.88	0.91195	0.666667	0.926316	0.958333	0.957055	0.870968	0.851852	0.860049	0.955556	0.925926	0.864225	0.837372
805	0.803776	1	0.868852	0.826087	0.941489	0.88	0.910377	0.666667	0.926316	0.916667	0.969325	0.870968	0.851852	0.858421	0.955556	0.925926	0.864225	0.837447
806	0.803776	1	0.852459	0.826087	0.941489	0.88	0.889937	0.666667	0.926316	0.958333	0.966258	0.870968	0.851852	0.857608	0.977778	0.925926	0.860111	0.832102
807	0.798382	1	0.862705	0.826087	0.941489	0.88	0.916667	0.666667	0.926316	0.916667	0.969325	0.903226	0.851852	0.864117	0.977778	0.925926	0.864637	0.838068
808	0.803776	1	0.838115	0.826087	0.941489	0.88	0.907233	0.666667	0.926316	0.916667	0.966258	0.903226	0.842593	0.857608	0.977778	0.925926	0.860523	0.83269
809	0.795684	1	0.840164	0.826087	0.93617	0.88	0.913522	0.666667	0.926316	0.916667	0.960123	0.903226	0.842593	0.86249	0.955556	0.907407	0.859288	0.831214
810	0.797707	1	0.846311	0.826087	0.93617	0.88	0.913522	0.666667	0.926316	0.916667	0.966258	0.903226	0.851852	0.857608	0.977778	0.907407	0.860111	0.832671
811	0.79973	1	0.864754	0.826087	0.941489	0.88	0.91195	0.666667	0.926316	0.916667	0.969325	0.903226	0.842593	0.854353	0.977778	0.888889	0.861551	0.834224
812	0.797033	1	0.829918	0.826087	0.930851	0.88	0.919811	0.666667	0.926316	0.9375	0.966258	0.903226	0.842593	0.865745	0.977778	0.888889	0.860728	0.833018
813	0.797707	1	0.875	0.826087	0.941489	0.88	0.922956	0.666667	0.926316	0.9375	0.96319	0.903226	0.842593	0.859235	0.977778	0.907407	0.864637	0.838127
814	0.797707	1	0.872951	0.826087	0.941489	0.88	0.916667	0.666667	0.936842	0.9375	0.966258	0.903226	0.842593	0.868186	0.977778	0.888889	0.866077	0.839742
815	0.79501	1	0.840164	0.826087	0.930851	0.88	0.90566	0.666667	0.936842	0.916667	0.969325	0.903226	0.842593	0.858421	0.977778	0.907407	0.857848	0.829749
816	0.796359	1	0.856557	0.826087	0.941489	0.88	0.919811	0.666667	0.957895	0.9375	0.969325	0.903226	0.842593	0.852726	0.955556	0.907407	0.86114	0.834052
817	0.798382	1	0.868852	0.811594	0.941489	0.88	0.907233	0.666667	0.957895	0.916667	0.969325	0.903226	0.842593	0.855167	0.977778	0.907407	0.861757	0.834692
818	0.79501	1	0.862705	0.811594	0.93617	0.88	0.921384	0.666667	0.957895	0.895833	0.96319	0.903226	0.842593	0.852726	0.955556	0.907407	0.860317	0.833087
819	0.805125	1	0.846311	0.811594	0.941489	0.88	0.913522	0.666667	0.957895	0.916667	0.966258	0.903226	0.842593	0.860862	0.977778	0.888889	0.863403	0.836181
820	0.796359	1	0.860656	0.811594	0.946809	0.88	0.918239	0.666667	0.957895	0.916667	0.96319	0.903226	0.861111	0.853539	0.977778	0.907407	0.861551	0.834416
821	0.79973	1	0.879098	0.811594	0.941489	0.88	0.910377	0.666667	0.957895	0.895833	0.96319	0.903226	0.861111	0.860049	0.977778	0.907407	0.864637	0.838041
822	0.798382	1	0.881148	0.811594	0.941489	0.88	0.888365	0.666667	0.957895	0.895833	0.96319	0.903226	0.842593	0.864931	0.977778	0.907407	0.862374	0.835034
823	0.800405	1	0.868852	0.811594	0.941489	0.88	0.900943	0.666667	0.957895	0.916667	0.97546	0.903226	0.851852	0.858421	0.977778	0.907407	0.862991	0.836007
824	0.800405	1	0.858607	0.811594	0.946809	0.88	0.908805	0.666667	0.957895	0.916667	0.969325	0.903226	0.851852	0.860862	0.977778	0.907407	0.863403	0.836524
825	0.793661	1	0.872951	0.811594	0.946809	0.88	0.91195	0.666667	0.957895	0.916667	0.96319	0.903226	0.87037	0.859235	0.977778	0.888889	0.86258	0.835972
826	0.797033	1	0.864754	0.811594	0.946809	0.88	0.919811	0.666667	0.957895	0.916667	0.972393	0.903226	0.861111	0.859235	0.955556	0.907407	0.864225	0.837816
827	0.800405	1	0.860656	0.826087	0.925532	0.88	0.91195	0.666667	0.957895	0.895833	0.957055	0.903226	0.861111	0.858421	0.977778	0.907407	0.861963	0.834762
828	0.79973	1	0.868852	0.826087	0.93617	0.88	0.90566	0.666667	0.957895	0.916667	0.960123	0.903226	0.861111	0.854353	0.977778	0.907407	0.861551	0.834426
829	0.797033	1	0.866803	0.826087	0.930851	0.88	0.894654	0.666667	0.957895	0.895833	0.960123	0.903226	0.861111	0.860049	0.977778	0.907407	0.860111	0.8326
830	0.79973	1	0.862705	0.826087	0.941489	0.88	0.919811	0.666667	0.957895	0.916667	0.966258	0.903226	0.861111	0.864117	0.977778	0.907407	0.865871	0.839383
831	0.800405	1	0.842213	0.826087	0.941489	0.88	0.921384	0.666667	0.957895	0.895833	0.96319	0.903226	0.861111	0.872254	0.977778	0.888889	0.865666	0.838999
832	0.800405	1	0.872951	0.826087	0.941489	0.88	0.907233	0.666667	0.957895	0.895833	0.969325	0.903226	0.861111	0.866558	0.955556	0.907407	0.865871	0.839423
833	0.801753	1	0.879098	0.826087	0.941489	0.88	0.918239	0.666667	0.957895	0.895833	0.972393	0.903226	0.861111	0.86249	0.977778	0.888889	0.867517	0.841564
834	0.80445	1	0.887295	0.826087	0.941489	0.88	0.915094	0.666667	0.957895	0.9375	0.966258	0.903226	0.861111	0.864931	0.977778	0.907407	0.869574	0.843955
835	0.805125	1	0.854508	0.826087	0.941489	0.88	0.915094	0.666667	0.957895	0.916667	0.972393	0.903226	0.87037	0.865745	0.955556	0.907407	0.8669	0.840443
836	0.799056	1	0.872951	0.826087	0.941489	0.88	0.915094	0.666667	0.957895	0.916667	0.969325	0.903226	0.87037	0.866558	0.977778	0.907407	0.867106	0.840788
837	0.800405	1	0.883197	0.826087	0.93617	0.88	0.915094	0.666667	0.957895	0.916667	0.972393	0.903226	0.87037	0.855167	0.977778	0.888889	0.86546	0.83941
838	0.803776	1	0.870902	0.826087	0.941489	0.88	0.916667	0.666667	0.957895	0.895833	0.969325	0.903226	0.861111	0.860049	0.977778	0.87037	0.866077	0.839516
839	0.79973	1	0.870902	0.826087	0.93617	0.88	0.91195	0.666667	0.957895	0.895833	0.96319	0.903226	0.861111	0.865745	0.955556	0.888889	0.865048	0.838417
840	0.798382	1	0.854508	0.826087	0.941489	0.88	0.913522	0.666667	0.957895	0.895833	0.972393	0.903226	0.851852	0.869813	0.977778	0.888889	0.865048	0.8382
841	0.796359	1	0.870902	0.826087	0.93617	0.88	0.927673	0.666667	0.957895	0.916667	0.972393	0.903226	0.87037	0.868999	0.977778	0.87037	0.867928	0.841937
842	0.800405	1	0.860656	0.826087	0.941489	0.88	0.904088	0.666667	0.957895	0.916667	0.960123	0.903226	0.861111	0.860862	0.977778	0.888889	0.862374	0.834997
843	0.79501	1	0.870902	0.826087	0.93617	0.88	0.902516	0.666667	0.957895	0.895833	0.972393	0.903226	0.87037	0.857608	0.977778	0.888889	0.861345	0.83415
844	0.799056	1	0.864754	0.84058	0.952128	0.88	0.922956	0.666667	0.957895	0.895833	0.972393	0.903226	0.861111	0.857608	0.977778	0.888889	0.865254	0.838896
845	0.798382	1	0.860656	0.826087	0.952128	0.88	0.91195	0.666667	0.957895	0.895833	0.978528	0.903226	0.851852	0.860862	0.977778	0.888889	0.86402	0.837272
846	0.798382	1	0.879098	0.826087	0.952128	0.88	0.915094	0.666667	0.957895	0.916667	0.97546	0.903226	0.87037	0.855167	0.977778	0.888889	0.865254	0.838948
847	0.795684	1	0.872951	0.826087	0.946809	0.88	0.907233	0.666667	0.957895	0.916667	0.960123	0.903226	0.851852	0.864931	0.977778	0.87037	0.863403	0.836418
848	0.797707	1	0.842213	0.826087	0.946809	0.88	0.902516	0.666667	0.957895	0.916667	0.972393	0.903226	0.861111	0.860049	0.977778	0.888889	0.860317	0.832629
849	0.798382	1	0.875	0.826087	0.952128	0.88	0.915094	0.666667	0.957895	0.916667	0.969325	0.903226	0.861111	0.860049	0.977778	0.888889	0.86546	0.839077
850	0.797707	1	0.840164	0.826087	0.952128	0.88	0.904088	0.666667	0.957895	0.916667	0.966258	0.903226	0.87037	0.848657	0.977778	0.888889	0.857437	0.829437
851	0.801079	1	0.862705	0.811594	0.952128	0.88	0.921384	0.666667	0.957895	0.895833	0.969325	0.903226	0.87037	0.863303	0.977778	0.888889	0.866488	0.840202
852	0.800405	1	0.881148	0.811594	0.952128	0.88	0.904088	0.666667	0.957895	0.895833	0.966258	0.903226	0.861111	0.868186	0.977778	0.888889	0.866694	0.840328
853	0.801753	1	0.860656	0.811594	0.946809	0.88	0.902516	0.666667	0.957895	0.916667	0.966258	0.903226	0.861111	0.858421	0.977778	0.888889	0.862374	0.835139
854	0.796359	1	0.831967	0.811594	0.946809	0.88	0.910377	0.666667	0.957895	0.916667	0.966258	0.903226	0.861111	0.872254	0.977778	0.888889	0.862374	0.834935
855	0.800405	1	0.872951	0.811594	0.952128	0.88	0.913522	0.666667	0.957895	0.895833	0.972393	0.903226	0.842593	0.86249	0.955556	0.888889	0.86546	0.838952
856	0.797707	1	0.856557	0.811594	0.952128	0.88	0.907233	0.666667	0.957895	0.916667	0.97546	0.903226	0.861111	0.868999	0.977778	0.888889	0.864843	0.838133
857	0.79973	1	0.883197	0.811594	0.952128	0.88	0.904088	0.666667	0.957895	0.895833	0.966258	0.903226	0.87037	0.856794	0.977778	0.888889	0.86402	0.837263
858	0.79973	1	0.868852	0.811594	0.952128	0.88	0.927673	0.666667	0.957895	0.895833	0.978528	0.903226	0.861111	0.863303	0.977778	0.888889	0.867928	0.842023
859	0.801079	1	0.856557	0.811594	0.946809	0.88	0.91195	0.666667	0.957895	0.895833	0.96319	0.903226	0.87037	0.863303	0.955556	0.888889	0.863814	0.836872
860	0.802428	1	0.877049	0.811594	0.952128	0.88	0.916667	0.666667	0.957895	0.895833	0.969325	0.903226	0.87963	0.859235	0.977778	0.888889	0.8669	0.840854
861	0.79973	1	0.862705	0.811594	0.952128	0.88	0.910377	0.666667	0.957895	0.895833	0.97546	0.903226	0.87037	0.860862	0.977778	0.888889	0.864431	0.837673
862	0.801079	1	0.879098	0.811594	0.952128	0.88	0.908805	0.666667	0.957895	0.895833	0.972393	0.903226	0.861111	0.85598	0.977778	0.888889	0.864637	0.838121
863	0.802428	1	0.879098	0.811594	0.946809	0.88	0.90566	0.666667	0.936842	0.916667	0.96319	0.903226	0.87963	0.870627	0.977778	0.888889	0.867723	0.841546
864	0.799056	1	0.862705	0.826087	0.952128	0.88	0.904088	0.666667	0.936842	0.895833	0.972393	0.903226	0.861111	0.85598	0.977778	0.888889	0.861551	0.834215
865	0.797707	1	0.875	0.811594	0.952128	0.88	0.902516	0.666667	0.936842	0.916667	0.972393	0.903226	0.87037	0.858421	0.955556	0.888889	0.862785	0.835742
866	0.802428	1	0.856557	0.811594	0.952128	0.88	0.90566	0.666667	0.936842	0.895833	0.960123	0.903226	0.861111	0.864117	0.977778	0.888889	0.863197	0.836064
867	0.797707	1	0.860656	0.811594	0.952128	0.88	0.907233	0.666667	0.947368	0.895833	0.969325	0.903226	0.87037	0.851098	0.977778	0.888889	0.860111	0.832967
868	0.798382	1	0.877049	0.811594	0.946809	0.88	0.927673	0.666667	0.947368	0.895833	0.969325	0.903226	0.861111	0.869813	0.977778	0.888889	0.868957	0.84332
869	0.79973	1	0.868852	0.811594	0.941489	0.88	0.90566	0.666667	0.968421	0.895833	0.972393	0.903226	0.861111	0.867372	0.977778	0.888889	0.86546	0.838992
870	0.797033	1	0.868852	0.811594	0.952128	0.88	0.91195	0.666667	0.968421	0.895833	0.969325	0.903226	0.87037	0.863303	0.977778	0.888889	0.864843	0.838365
871	0.803102	1	0.872951	0.811594	0.946809	0.88	0.896226	0.666667	0.968421	0.895833	0.969325	0.903226	0.842593	0.864117	0.977778	0.888889	0.864431	0.837684
872	0.801079	1	0.866803	0.811594	0.946809	0.88	0.91195	0.666667	0.968421	0.895833	0.960123	0.903226	0.861111	0.857608	0.977778	0.888889	0.863403	0.83654
873	0.799056	1	0.881148	0.811594	0.952128	0.88	0.919811	0.666667	0.968421	0.916667	0.981595	0.903226	0.87037	0.85598	0.977778	0.888889	0.8669	0.840908
874	0.802428	1	0.879098	0.811594	0.946809	0.88	0.913522	0.666667	0.947368	0.895833	0.972393	0.903226	0.861111	0.859235	0.977778	0.888889	0.866077	0.839911
875	0.802428	1	0.864754	0.811594	0.946809	0.88	0.889937	0.666667	0.936842	0.895833	0.969325	0.903226	0.861111	0.853539	0.977778	0.888889	0.8597	0.832037
876	0.801079	1	0.868852	0.811594	0.952128	0.88	0.900943	0.666667	0.957895	0.895833	0.972393	0.903226	0.851852	0.864117	0.977778	0.888889	0.864431	0.837465
877	0.799056	1	0.866803	0.811594	0.952128	0.88	0.913522	0.666667	0.957895	0.895833	0.969325	0.903226	0.861111	0.855167	0.977778	0.888889	0.862991	0.836081
878	0.801079	1	0.866803	0.811594	0.952128	0.88	0.918239	0.666667	0.936842	0.895833	0.96319	0.903226	0.861111	0.860862	0.955556	0.888889	0.864637	0.838025
879	0.797707	1	0.875	0.811594	0.952128	0.88	0.916667	0.666667	0.936842	0.916667	0.97546	0.903226	0.87963	0.858421	0.977778	0.888889	0.865254	0.839104
880	0.79973	1	0.862705	0.811594	0.952128	0.88	0.916667	0.666667	0.936842	0.895833	0.972393	0.903226	0.87037	0.858421	0.977778	0.888889	0.86402	0.837298
881	0.802428	1	0.858607	0.811594	0.93617	0.88	0.916667	0.666667	0.936842	0.895833	0.966258	0.903226	0.87037	0.86249	0.955556	0.888889	0.864225	0.837306
882	0.79973	1	0.872951	0.811594	0.941489	0.88	0.904088	0.666667	0.936842	0.895833	0.972393	0.903226	0.87963	0.854353	0.955556	0.888889	0.861963	0.834957
883	0.79973	1	0.846311	0.811594	0.952128	0.88	0.908805	0.666667	0.936842	0.895833	0.97546	0.903226	0.87963	0.859235	0.977778	0.888889	0.861963	0.834647
884	0.797707	1	0.854508	0.811594	0.946809	0.88	0.896226	0.666667	0.936842	0.895833	0.972393	0.903226	0.87037	0.854353	0.955556	0.888889	0.858465	0.830533
885	0.802428	1	0.856557	0.811594	0.952128	0.88	0.913522	0.666667	0.936842	0.895833	0.972393	0.903226	0.87963	0.851912	0.977778	0.888889	0.862374	0.835316
886	0.797707	1	0.864754	0.811594	0.941489	0.88	0.916667	0.666667	0.936842	0.895833	0.972393	0.903226	0.861111	0.857608	0.955556	0.888889	0.86258	0.835667
887	0.801079	1	0.854508	0.811594	0.946809	0.88	0.908805	0.666667	0.926316	0.895833	0.972393	0.903226	0.87037	0.859235	0.977778	0.888889	0.862374	0.835113
888	0.796359	1	0.854508	0.811594	0.952128	0.88	0.907233	0.666667	0.936842	0.895833	0.969325	0.903226	0.87963	0.858421	0.977778	0.888889	0.860934	0.833666
889	0.797707	1	0.852459	0.811594	0.952128	0.88	0.91195	0.666667	0.936842	0.895833	0.969325	0.903226	0.87037	0.867372	0.977778	0.888889	0.863814	0.836864
890	0.793661	1	0.856557	0.811594	0.941489	0.88	0.915094	0.666667	0.936842	0.895833	0.972393	0.903226	0.888889	0.847844	0.977778	0.888889	0.858671	0.831188
891	0.799056	1	0.862705	0.826087	0.952128	0.88	0.899371	0.666667	0.936842	0.895833	0.972393	0.903226	0.861111	0.849471	0.955556	0.907407	0.859288	0.831474
892	0.797033	1	0.858607	0.811594	0.946809	0.88	0.907233	0.666667	0.936842	0.895833	0.972393	0.870968	0.861111	0.866558	0.977778	0.907407	0.863197	0.836101
893	0.798382	1	0.866803	0.811594	0.952128	0.88	0.908805	0.666667	0.936842	0.916667	0.972393	0.870968	0.87963	0.858421	0.977778	0.907407	0.863403	0.836537
894	0.799056	1	0.864754	0.811594	0.946809	0.88	0.927673	0.666667	0.936842	0.895833	0.972393	0.870968	0.87037	0.851912	0.977778	0.907407	0.863608	0.836933
895	0.792987	1	0.840164	0.811594	0.946809	0.88	0.926101	0.666667	0.926316	0.895833	0.969325	0.870968	0.87963	0.845403	0.955556	0.907407	0.857025	0.829253
896	0.792987	1	0.858607	0.811594	0.946809	0.88	0.899371	0.666667	0.926316	0.895833	0.97546	0.870968	0.87963	0.850285	0.977778	0.907407	0.857231	0.82945
897	0.796359	1	0.856557	0.811594	0.952128	0.88	0.922956	0.666667	0.926316	0.895833	0.978528	0.870968	0.888889	0.852726	0.955556	0.907407	0.862168	0.835263
898	0.797707	0.909091	0.854508	0.811594	0.952128	0.88	0.907233	0.666667	0.947368	0.916667	0.97546	0.870968	0.87963	0.849471	0.955556	0.907407	0.859082	0.831396
899	0.797707	0.909091	0.836066	0.811594	0.941489	0.88	0.913522	0.666667	0.926316	0.916667	0.966258	0.870968	0.861111	0.855167	0.977778	0.907407	0.857848	0.829667
900	0.797033	0.909091	0.864754	0.811594	0.952128	0.88	0.918239	0.666667	0.926316	0.916667	0.96319	0.870968	0.87037	0.847844	0.977778	0.907407	0.8597	0.832396
901	0.792313	0.939394	0.848361	0.811594	0.930851	0.88	0.910377	0.666667	0.926316	0.916667	0.984663	0.870968	0.87963	0.867372	0.977778	0.907407	0.861551	0.834326
902	0.799056	0.939394	0.842213	0.797101	0.946809	0.88	0.907233	0.666667	0.926316	0.916667	0.97546	0.870968	0.87963	0.858421	0.955556	0.907407	0.859905	0.83228
903	0.797033	0.939394	0.864754	0.797101	0.946809	0.88	0.926101	0.666667	0.926316	0.916667	0.984663	0.870968	0.861111	0.855167	0.955556	0.907407	0.863403	0.836687
904	0.797033	0.939394	0.864754	0.811594	0.946809	0.88	0.91195	0.666667	0.926316	0.916667	0.972393	0.870968	0.87963	0.861676	0.955556	0.907407	0.862991	0.836068
905	0.797033	0.939394	0.862705	0.797101	0.952128	0.88	0.926101	0.666667	0.926316	0.916667	0.97546	0.870968	0.87037	0.850285	0.977778	0.907407	0.861963	0.835
906	0.795684	0.939394	0.842213	0.797101	0.952128	0.88	0.938679	0.666667	0.926316	0.895833	0.981595	0.870968	0.87963	0.850285	0.977778	0.907407	0.861551	0.834811
907	0.795684	0.939394	0.862705	0.797101	0.952128	0.88	0.913522	0.666667	0.926316	0.895833	0.978528	0.870968	0.87037	0.860049	0.977778	0.907407	0.862374	0.835166
908	0.800405	0.939394	0.864754	0.797101	0.946809	0.88	0.926101	0.666667	0.926316	0.875	0.978528	0.870968	0.851852	0.851098	0.977778	0.907407	0.86258	0.835636
909	0.792987	0.939394	0.860656	0.797101	0.946809	0.88	0.922956	0.666667	0.926316	0.895833	0.960123	0.870968	0.87037	0.856794	0.977778	0.907407	0.860317	0.832943
910	0.797707	0.939394	0.860656	0.797101	0.952128	0.88	0.904088	0.666667	0.926316	0.895833	0.966258	0.870968	0.87037	0.85598	0.977778	0.907407	0.8597	0.831963
911	0.79501	0.939394	0.860656	0.797101	0.952128	0.88	0.916667	0.666667	0.926316	0.875	0.969325	0.870968	0.87037	0.854353	0.977778	0.907407	0.860111	0.832649
912	0.797707	0.939394	0.854508	0.797101	0.941489	0.88	0.91195	0.666667	0.936842	0.895833	0.960123	0.870968	0.87963	0.857608	0.977778	0.907407	0.860111	0.832274
913	0.797033	0.939394	0.868852	0.797101	0.952128	0.88	0.904088	0.666667	0.926316	0.875	0.966258	0.870968	0.861111	0.853539	0.977778	0.907407	0.859288	0.831834
914	0.79501	0.939394	0.858607	0.797101	0.946809	0.88	0.916667	0.666667	0.936842	0.895833	0.957055	0.870968	0.861111	0.84703	0.977778	0.907407	0.857231	0.829235
915	0.79501	0.939394	0.844262	0.811594	0.952128	0.88	0.913522	0.666667	0.947368	0.895833	0.957055	0.870968	0.87963	0.856794	0.977778	0.907407	0.858877	0.831261
916	0.795684	0.939394	0.864754	0.811594	0.946809	0.88	0.907233	0.666667	0.947368	0.895833	0.966258	0.870968	0.87037	0.841334	0.977778	0.907407	0.856614	0.828706
917	0.791639	0.909091	0.885246	0.811594	0.946809	0.88	0.919811	0.666667	0.947368	0.895833	0.957055	0.870968	0.87963	0.857608	0.977778	0.907407	0.86258	0.836012
918	0.792987	0.909091	0.862705	0.811594	0.946809	0.88	0.915094	0.666667	0.947368	0.895833	0.97546	0.870968	0.87963	0.856794	0.977778	0.907407	0.86114	0.83388
919	0.790964	0.909091	0.875	0.826087	0.946809	0.88	0.910377	0.666667	0.926316	0.895833	0.96319	0.870968	0.87963	0.854353	0.977778	0.907407	0.859494	0.832053
920	0.792313	0.909091	0.858607	0.826087	0.946809	0.88	0.91195	0.666667	0.926316	0.895833	0.969325	0.870968	0.87963	0.857608	0.977778	0.907407	0.8597	0.832203
921	0.789616	0.909091	0.866803	0.826087	0.946809	0.88	0.933962	0.666667	0.926316	0.875	0.972393	0.870968	0.861111	0.854353	0.977778	0.907407	0.861345	0.834623
922	0.790964	0.909091	0.844262	0.84058	0.946809	0.88	0.916667	0.666667	0.926316	0.895833	0.969325	0.870968	0.87037	0.853539	0.977778	0.907407	0.857437	0.829408
923	0.79029	0.939394	0.860656	0.826087	0.946809	0.88	0.927673	0.666667	0.936842	0.895833	0.96319	0.870968	0.87037	0.860862	0.977778	0.907407	0.861963	0.835085
924	0.790964	0.909091	0.862705	0.826087	0.941489	0.88	0.902516	0.666667	0.926316	0.875	0.969325	0.870968	0.87037	0.845403	0.977778	0.907407	0.854762	0.826585
925	0.792313	0.909091	0.864754	0.826087	0.946809	0.88	0.918239	0.666667	0.926316	0.895833	0.966258	0.870968	0.87037	0.84703	0.977778	0.907407	0.858054	0.830695
926	0.788267	0.909091	0.875	0.826087	0.946809	0.88	0.918239	0.666667	0.926316	0.875	0.96319	0.870968	0.87963	0.84703	0.977778	0.888889	0.857437	0.830001
927	0.788941	0.909091	0.858607	0.826087	0.941489	0.88	0.910377	0.666667	0.926316	0.895833	0.966258	0.870968	0.87037	0.860049	0.955556	0.907407	0.85826	0.830493
928	0.792313	0.909091	0.860656	0.826087	0.941489	0.88	0.915094	0.666667	0.926316	0.895833	0.957055	0.870968	0.87037	0.860862	0.955556	0.907407	0.8597	0.832185
929	0.79029	0.909091	0.862705	0.855072	0.946809	0.88	0.916667	0.666667	0.926316	0.895833	0.972393	0.870968	0.888889	0.856794	0.977778	0.907407	0.860728	0.833758
930	0.789616	0.909091	0.862705	0.84058	0.946809	0.88	0.908805	0.666667	0.936842	0.895833	0.96319	0.870968	0.87037	0.838893	0.977778	0.907407	0.85394	0.825746
931	0.789616	0.909091	0.852459	0.855072	0.941489	0.88	0.91195	0.666667	0.926316	0.875	0.960123	0.870968	0.87963	0.846216	0.977778	0.907407	0.854762	0.826547
932	0.788267	0.909091	0.864754	0.855072	0.946809	0.88	0.913522	0.666667	0.926316	0.895833	0.957055	0.870968	0.861111	0.85598	0.955556	0.907407	0.857848	0.830322
933	0.788941	0.909091	0.864754	0.855072	0.946809	0.88	0.919811	0.666667	0.936842	0.875	0.972393	0.870968	0.861111	0.860049	0.977778	0.907407	0.86114	0.834264
934	0.784221	0.909091	0.864754	0.855072	0.93617	0.88	0.913522	0.666667	0.936842	0.895833	0.957055	0.870968	0.87037	0.838893	0.977778	0.907407	0.852499	0.82418
935	0.786244	0.909091	0.846311	0.826087	0.941489	0.88	0.915094	0.666667	0.926316	0.875	0.969325	0.83871	0.888889	0.853539	0.955556	0.907407	0.85538	0.827376
936	0.78557	0.909091	0.868852	0.84058	0.941489	0.88	0.921384	0.666667	0.926316	0.875	0.972393	0.83871	0.87037	0.851912	0.977778	0.907407	0.858054	0.830863
937	0.784895	0.909091	0.856557	0.84058	0.93617	0.88	0.907233	0.666667	0.936842	0.875	0.966258	0.83871	0.861111	0.864117	0.977778	0.907407	0.857231	0.82923
938	0.784895	0.909091	0.844262	0.84058	0.941489	0.84	0.915094	0.666667	0.936842	0.895833	0.960123	0.83871	0.851852	0.854353	0.955556	0.925926	0.854145	0.825667
939	0.782198	0.909091	0.852459	0.84058	0.93617	0.84	0.919811	0.666667	0.926316	0.916667	0.969325	0.83871	0.851852	0.850285	0.955556	0.925926	0.854145	0.825863

## Sheet: Random forest
Number of features	Biological membrane	Cell periphery	Cytoplasm	Cytoplasmic vesicle	Endoplasmic reticulum	Endosome	Extracellular space or cell surface	Flagellum or cilium	Golgi apparatus	Microtubule cytoskeleton	Mitochondrion	Nuclear periphery	Nucleolus	Nucleus	Peroxisome	Vacuole	Overall accuracy	MCC
1	0.909643	0	0	0	0	0	0	0	0	0	0	0	0.990741	0	0	0	0.299527	0.245423
2	0.842212	0	0	0	0	0	0.809748	0	0	0	0	0.129032	0.990741	0	0	0	0.385723	0.327013
3	0.67768	0	0	0.246377	0	0	0.809748	0.333333	0.178947	0	0	0.129032	0.888889	0.205858	0	0	0.392512	0.331077
4	0.846932	0.393939	0	0.15942	0.489362	0.12	0.68239	0.333333	0.136842	0	0	0.225806	0.851852	0	0	0	0.395392	0.349031
5	0.74174	0.333333	0	0.15942	0.489362	0	0.613208	0.333333	0.221053	0	0.466258	0.225806	0.851852	0	0	0.666667	0.39354	0.355721
6	0.739717	0.333333	0	0.144928	0.462766	0.24	0.613208	0.333333	0.210526	0	0.990798	0.225806	0.805556	0.000814	0	0.648148	0.426867	0.39146
7	0.742414	0.363636	0.012295	0.144928	0.468085	0.24	0.617925	0.333333	0.210526	0	0.984663	0.225806	0.805556	0	0	0.648148	0.429336	0.393739
8	0.734322	0.333333	0.006148	0.130435	0.489362	0.32	0.617925	1	0.210526	0	0.981595	0.064516	0.907407	0.004882	0.066667	0.722222	0.431187	0.395721
9	0.734322	0.333333	0.006148	0.173913	0.489362	0.4	0.597484	1	0.210526	0.104167	0.953988	0.419355	0.685185	0.051261	0.288889	0.592593	0.438387	0.395384
10	0.723533	0.30303	0.092213	0.231884	0.494681	0.4	0.643082	1	0.210526	0.104167	0.93865	0.354839	0.453704	0.664768	0.288889	0.574074	0.598848	0.536636
11	0.723533	0.30303	0.106557	0.202899	0.521277	0.44	0.580189	1	0.221053	0.104167	0.957055	0.322581	0.444444	0.665582	0.288889	0.592593	0.594322	0.532265
12	0.728254	0.30303	0.110656	0.246377	0.531915	0.44	0.628931	1	0.221053	0.104167	0.957055	0.322581	0.453704	0.664768	0.288889	0.611111	0.603785	0.54294
13	0.731625	0.30303	0.155738	0.217391	0.537234	0.32	0.636792	1	0.273684	0.25	0.941718	0.419355	0.796296	0.320586	0.288889	0.685185	0.533018	0.480096
14	0.729602	0.30303	0.170082	0.217391	0.537234	0.4	0.644654	1	0.273684	0.291667	0.957055	0.516129	0.518519	0.659072	0.288889	0.555556	0.615305	0.554867
15	0.71207	0.333333	0.422131	0.289855	0.558511	0.4	0.577044	1	0.273684	0.291667	0.957055	0.516129	0.518519	0.659072	0.288889	0.555556	0.628472	0.570219
16	0.768038	0.363636	0.459016	0.304348	0.585106	0.44	0.564465	1	0.273684	0.333333	0.957055	0.483871	0.5	0.688365	0.288889	0.62963	0.657272	0.599217
17	0.755226	0.363636	0.487705	0.405797	0.62766	0.48	0.627358	1	0.368421	0.5625	0.871166	0.548387	0.555556	0.631408	0.533333	0.685185	0.656244	0.600622
18	0.634525	0.636364	0.495902	0.434783	0.62234	0.52	0.644654	1	0.378947	0.5625	0.874233	0.548387	0.555556	0.633035	0.533333	0.666667	0.625386	0.572941
19	0.643965	0.636364	0.506148	0.492754	0.606383	0.6	0.650943	1	0.357895	0.604167	0.892638	0.483871	0.555556	0.632221	0.466667	0.722222	0.631352	0.578911
20	0.637896	0.69697	0.522541	0.492754	0.617021	0.6	0.646226	1	0.368421	0.708333	0.892638	0.483871	0.555556	0.630594	0.466667	0.722222	0.632174	0.581104
21	0.628456	0.69697	0.520492	0.434783	0.553191	0.6	0.677673	1	0.389474	0.708333	0.904908	0.483871	0.583333	0.698942	0.488889	0.685185	0.648838	0.598511
22	0.625759	0.69697	0.528689	0.434783	0.62766	0.56	0.665094	1	0.4	0.708333	0.911043	0.612903	0.546296	0.70057	0.488889	0.666667	0.650689	0.60056
23	0.625759	0.727273	0.528689	0.42029	0.62766	0.56	0.66195	1	0.410526	0.708333	0.923313	0.645161	0.75	0.672091	0.488889	0.666667	0.648838	0.600484
24	0.765341	0.69697	0.530738	0.42029	0.62766	0.56	0.663522	1	0.442105	0.729167	0.917178	0.645161	0.740741	0.670464	0.488889	0.666667	0.691422	0.640358
25	0.766689	0.69697	0.528689	0.434783	0.574468	0.56	0.665094	1	0.442105	0.729167	0.920245	0.645161	0.740741	0.66965	0.488889	0.648148	0.689776	0.638385
26	0.766015	0.666667	0.52459	0.463768	0.62234	0.56	0.685535	1	0.336842	0.75	0.929448	0.612903	0.75	0.671277	0.488889	0.685185	0.693479	0.64263
27	0.776804	0.666667	0.571721	0.492754	0.68617	0.68	0.727987	0.666667	0.421053	0.75	0.907975	0.612903	0.740741	0.699756	0.711111	0.722222	0.720016	0.671016
28	0.772084	0.69697	0.571721	0.478261	0.68617	0.68	0.727987	0.666667	0.378947	0.75	0.917178	0.580645	0.75	0.676159	0.688889	0.703704	0.711993	0.662727
29	0.772084	0.69697	0.567623	0.463768	0.468085	0.72	0.742138	0.666667	0.726316	0.8125	0.90184	0.709677	0.75	0.651749	0.688889	0.722222	0.706233	0.656886
30	0.774781	0.69697	0.571721	0.463768	0.462766	0.68	0.734277	0.666667	0.715789	0.8125	0.917178	0.709677	0.75	0.65419	0.688889	0.703704	0.707262	0.658121
31	0.768712	0.666667	0.57377	0.478261	0.452128	0.68	0.735849	0.666667	0.715789	0.8125	0.91411	0.645161	0.75	0.655004	0.711111	0.722222	0.70541	0.655933
32	0.776804	0.636364	0.569672	0.478261	0.457447	0.68	0.742138	0.666667	0.715789	0.8125	0.91411	0.645161	0.75	0.652563	0.711111	0.722222	0.707673	0.658232
33	0.78085	0.636364	0.57377	0.492754	0.446809	0.72	0.745283	0.666667	0.715789	0.8125	0.91411	0.677419	0.75	0.657445	0.711111	0.722222	0.711171	0.662087
34	0.786244	0.606061	0.618852	0.521739	0.601064	0.72	0.743711	0.666667	0.715789	0.770833	0.904908	0.774194	0.75	0.653377	0.688889	0.740741	0.721868	0.674068
35	0.788267	0.606061	0.631148	0.521739	0.595745	0.72	0.743711	0.666667	0.705263	0.75	0.929448	0.741935	0.740741	0.651749	0.755556	0.703704	0.724131	0.676546
36	0.782198	0.69697	0.706967	0.478261	0.611702	0.64	0.748428	0.666667	0.715789	0.833333	0.929448	0.774194	0.768519	0.721725	0.688889	0.722222	0.749846	0.704628
37	0.778827	0.69697	0.706967	0.478261	0.611702	0.64	0.745283	0.666667	0.715789	0.8125	0.935583	0.741935	0.796296	0.731489	0.755556	0.722222	0.752109	0.707195
38	0.789616	0.69697	0.702869	0.492754	0.617021	0.64	0.751572	0.666667	0.726316	0.833333	0.944785	0.806452	0.796296	0.724166	0.711111	0.703704	0.755194	0.710325
39	0.786918	0.69697	0.70082	0.478261	0.617021	0.64	0.746855	0.666667	0.736842	0.8125	0.93865	0.806452	0.787037	0.725793	0.733333	0.740741	0.753754	0.708657
40	0.788267	0.69697	0.692623	0.478261	0.920213	0.68	0.745283	0.666667	0.726316	0.854167	0.947853	0.806452	0.796296	0.726607	0.711111	0.740741	0.766098	0.723299
41	0.791639	0.69697	0.692623	0.536232	0.914894	0.68	0.792453	0.666667	0.705263	0.854167	0.95092	0.741935	0.796296	0.729862	0.711111	0.685185	0.773503	0.731829
42	0.790964	0.69697	0.694672	0.550725	0.909574	0.68	0.783019	0.666667	0.736842	0.854167	0.95092	0.709677	0.796296	0.725793	0.733333	0.685185	0.771858	0.730125
43	0.78557	0.69697	0.690574	0.565217	0.925532	0.72	0.786164	0.666667	0.715789	0.833333	0.957055	0.645161	0.796296	0.741253	0.666667	0.703704	0.774121	0.73274
44	0.79029	0.69697	0.694672	0.536232	0.920213	0.72	0.779874	0.666667	0.736842	0.833333	0.972393	0.612903	0.805556	0.734744	0.688889	0.722222	0.774738	0.733364
45	0.79029	0.69697	0.692623	0.550725	0.925532	0.72	0.783019	0.666667	0.736842	0.833333	0.96319	0.645161	0.805556	0.739626	0.711111	0.703704	0.776178	0.734973
46	0.791639	0.69697	0.686475	0.550725	0.920213	0.72	0.779874	0.666667	0.715789	0.833333	0.960123	0.677419	0.796296	0.735557	0.644444	0.703704	0.773092	0.731375
47	0.792313	0.69697	0.715164	0.550725	0.920213	0.68	0.784591	0.666667	0.726316	0.791667	0.96319	0.677419	0.796296	0.736371	0.644444	0.722222	0.777001	0.73609
48	0.792313	0.69697	0.715164	0.536232	0.925532	0.68	0.781447	0.666667	0.736842	0.791667	0.96319	0.677419	0.787037	0.734744	0.711111	0.722222	0.776795	0.73584
49	0.795684	0.69697	0.719262	0.550725	0.925532	0.68	0.783019	0.666667	0.715789	0.791667	0.96319	0.645161	0.777778	0.751017	0.666667	0.722222	0.781526	0.740709
50	0.79501	0.69697	0.717213	0.550725	0.914894	0.68	0.778302	0.666667	0.726316	0.8125	0.960123	0.677419	0.787037	0.751831	0.711111	0.722222	0.781321	0.74048
51	0.799056	0.727273	0.711066	0.57971	0.909574	0.68	0.798742	0.666667	0.715789	0.8125	0.96319	0.645161	0.777778	0.74939	0.666667	0.703704	0.783378	0.742789
52	0.79501	0.69697	0.713115	0.521739	0.925532	0.68	0.801887	0.666667	0.715789	0.8125	0.96319	0.612903	0.787037	0.751831	0.711111	0.722222	0.783584	0.743099
53	0.798382	0.69697	0.711066	0.57971	0.920213	0.68	0.792453	0.666667	0.715789	0.791667	0.96319	0.645161	0.777778	0.754272	0.688889	0.722222	0.783995	0.743367
54	0.797033	0.69697	0.717213	0.57971	0.920213	0.68	0.805031	0.666667	0.715789	0.791667	0.957055	0.677419	0.777778	0.747762	0.688889	0.722222	0.783995	0.743603
55	0.805799	0.606061	0.735656	0.521739	0.904255	0.76	0.84434	0.666667	0.757895	0.791667	0.96319	0.645161	0.768519	0.751831	0.711111	0.722222	0.794075	0.754408
56	0.811868	0.606061	0.715164	0.550725	0.914894	0.76	0.83805	0.666667	0.768421	0.791667	0.953988	0.774194	0.787037	0.759154	0.733333	0.722222	0.79675	0.757198
57	0.808496	0.606061	0.727459	0.536232	0.925532	0.76	0.83805	0.666667	0.768421	0.791667	0.96319	0.709677	0.796296	0.756713	0.711111	0.722222	0.79675	0.757479
58	0.809171	0.606061	0.721311	0.536232	0.914894	0.76	0.845912	0.666667	0.768421	0.8125	0.96319	0.709677	0.768519	0.753458	0.711111	0.722222	0.795721	0.756335
59	0.817937	0.575758	0.717213	0.565217	0.930851	0.76	0.847484	0.666667	0.8	0.791667	0.966258	0.709677	0.777778	0.753458	0.688889	0.722222	0.79963	0.760907
60	0.811194	0.575758	0.721311	0.57971	0.925532	0.76	0.855346	0.666667	0.789474	0.8125	0.957055	0.774194	0.787037	0.751017	0.688889	0.703704	0.79819	0.759425
61	0.815239	0.575758	0.723361	0.550725	0.930851	0.76	0.850629	0.666667	0.789474	0.8125	0.953988	0.774194	0.777778	0.754272	0.733333	0.685185	0.799424	0.760619
62	0.83412	0.575758	0.754098	0.652174	0.93617	0.76	0.856918	0.666667	0.810526	0.729167	0.957055	0.806452	0.796296	0.781937	0.688889	0.666667	0.817527	0.780853
63	0.835469	0.575758	0.756148	0.608696	0.941489	0.76	0.860063	0.666667	0.789474	0.729167	0.957055	0.741935	0.805556	0.793328	0.666667	0.685185	0.820407	0.784068
64	0.827377	0.575758	0.754098	0.608696	0.93617	0.76	0.860063	0.666667	0.778947	0.729167	0.953988	0.677419	0.851852	0.806347	0.666667	0.666667	0.820819	0.784208
65	0.830748	0.575758	0.754098	0.623188	0.920213	0.76	0.856918	0.666667	0.821053	0.729167	0.957055	0.677419	0.861111	0.803092	0.644444	0.685185	0.821436	0.784919
66	0.832771	0.575758	0.756148	0.594203	0.925532	0.76	0.858491	0.666667	0.8	0.708333	0.960123	0.677419	0.87963	0.80716	0.711111	0.62963	0.823287	0.787048
67	0.836817	0.575758	0.782787	0.652174	0.930851	0.76	0.886792	0.666667	0.810526	0.729167	0.972393	0.677419	0.851852	0.817738	0.711111	0.62963	0.835219	0.801093
68	0.841537	0.575758	0.790984	0.623188	0.93617	0.76	0.88522	0.666667	0.789474	0.729167	0.966258	0.709677	0.842593	0.821806	0.688889	0.648148	0.837276	0.803321
69	0.842886	0.575758	0.772541	0.637681	0.93617	0.76	0.894654	0.666667	0.789474	0.729167	0.953988	0.677419	0.842593	0.824247	0.711111	0.648148	0.837071	0.802874
70	0.840189	0.575758	0.77459	0.666667	0.930851	0.76	0.893082	0.666667	0.789474	0.75	0.957055	0.677419	0.833333	0.825875	0.688889	0.648148	0.836865	0.802733
71	0.840863	0.575758	0.780738	0.666667	0.941489	0.76	0.899371	0.666667	0.8	0.75	0.957055	0.677419	0.861111	0.83157	0.688889	0.62963	0.840979	0.807748
72	0.83412	0.575758	0.764344	0.652174	0.941489	0.76	0.896226	0.666667	0.8	0.770833	0.960123	0.709677	0.824074	0.835639	0.711111	0.703704	0.838511	0.804859
73	0.845583	0.575758	0.768443	0.666667	0.914894	0.76	0.894654	0.666667	0.810526	0.729167	0.966258	0.709677	0.861111	0.83157	0.711111	0.685185	0.841185	0.807856
74	0.845583	0.575758	0.788934	0.637681	0.920213	0.76	0.888365	0.666667	0.768421	0.708333	0.969325	0.677419	0.851852	0.828316	0.711111	0.703704	0.840362	0.806875
75	0.837492	0.606061	0.784836	0.681159	0.925532	0.76	0.899371	0.666667	0.768421	0.6875	0.966258	0.709677	0.842593	0.834825	0.711111	0.703704	0.841185	0.808018
76	0.845583	0.606061	0.764344	0.710145	0.914894	0.76	0.908805	0.666667	0.8	0.729167	0.953988	0.677419	0.87037	0.830757	0.666667	0.759259	0.842625	0.809363
77	0.846258	0.575758	0.766393	0.681159	0.909574	0.76	0.897799	0.666667	0.810526	0.729167	0.972393	0.645161	0.87963	0.832384	0.688889	0.759259	0.842831	0.80954
78	0.84356	0.606061	0.790984	0.73913	0.920213	0.76	0.891509	0.666667	0.8	0.729167	0.960123	0.677419	0.861111	0.836452	0.644444	0.740741	0.844271	0.811371
79	0.849629	0.575758	0.770492	0.73913	0.930851	0.76	0.908805	0.666667	0.821053	0.666667	0.960123	0.645161	0.87037	0.834011	0.644444	0.685185	0.845094	0.812219
80	0.845583	0.575758	0.772541	0.724638	0.925532	0.76	0.902516	0.666667	0.831579	0.6875	0.953988	0.645161	0.833333	0.834011	0.666667	0.703704	0.842419	0.809041
81	0.848955	0.575758	0.764344	0.695652	0.930851	0.76	0.902516	0.666667	0.810526	0.6875	0.969325	0.645161	0.824074	0.833198	0.666667	0.703704	0.842625	0.809245
82	0.850303	0.545455	0.766393	0.73913	0.93617	0.76	0.902516	0.666667	0.810526	0.708333	0.960123	0.677419	0.861111	0.838893	0.688889	0.740741	0.846534	0.813912
83	0.84356	0.545455	0.77459	0.710145	0.93617	0.76	0.90566	0.666667	0.821053	0.666667	0.96319	0.709677	0.833333	0.845403	0.644444	0.722222	0.845916	0.813051
84	0.846932	0.515152	0.776639	0.782609	0.930851	0.76	0.896226	0.666667	0.810526	0.6875	0.95092	0.741935	0.814815	0.841334	0.688889	0.740741	0.845094	0.812095
85	0.850303	0.545455	0.778689	0.826087	0.930851	0.76	0.897799	0.666667	0.810526	0.6875	0.95092	0.709677	0.833333	0.841334	0.711111	0.759259	0.847974	0.815564
86	0.854349	0.545455	0.784836	0.797101	0.941489	0.76	0.90566	0.666667	0.842105	0.666667	0.947853	0.612903	0.833333	0.851098	0.688889	0.759259	0.852705	0.820924
87	0.850303	0.515152	0.784836	0.753623	0.930851	0.76	0.896226	0.666667	0.842105	0.6875	0.944785	0.645161	0.851852	0.855167	0.711111	0.759259	0.850854	0.818671
88	0.848281	0.545455	0.780738	0.782609	0.920213	0.76	0.899371	0.666667	0.873684	0.666667	0.95092	0.645161	0.851852	0.847844	0.733333	0.777778	0.849825	0.817827
89	0.846258	0.575758	0.77459	0.782609	0.909574	0.76	0.893082	0.666667	0.863158	0.708333	0.947853	0.677419	0.861111	0.853539	0.755556	0.740741	0.849208	0.816785
90	0.846258	0.545455	0.770492	0.826087	0.925532	0.76	0.894654	0.666667	0.894737	0.666667	0.95092	0.677419	0.87037	0.849471	0.711111	0.740741	0.849208	0.817003
91	0.849629	0.606061	0.760246	0.797101	0.904255	0.8	0.904088	0.666667	0.884211	0.6875	0.957055	0.677419	0.861111	0.842962	0.711111	0.777778	0.848797	0.816453
92	0.846258	0.575758	0.758197	0.826087	0.909574	0.84	0.902516	0.666667	0.894737	0.6875	0.953988	0.709677	0.87963	0.843775	0.733333	0.759259	0.848797	0.81674
93	0.848281	0.515152	0.776639	0.811594	0.909574	0.84	0.90566	0.666667	0.905263	0.6875	0.941718	0.677419	0.888889	0.849471	0.755556	0.777778	0.852294	0.820872
94	0.846932	0.545455	0.77459	0.811594	0.930851	0.8	0.900943	0.666667	0.915789	0.6875	0.947853	0.677419	0.861111	0.839707	0.733333	0.759259	0.849002	0.817053
95	0.846932	0.545455	0.778689	0.797101	0.920213	0.8	0.904088	0.666667	0.905263	0.6875	0.944785	0.677419	0.87963	0.846216	0.688889	0.777778	0.850648	0.818857
96	0.850978	0.575758	0.770492	0.811594	0.914894	0.84	0.902516	0.666667	0.915789	0.6875	0.947853	0.645161	0.898148	0.841334	0.711111	0.759259	0.850648	0.8189
97	0.850978	0.545455	0.790984	0.811594	0.920213	0.8	0.90566	0.666667	0.894737	0.6875	0.944785	0.709677	0.87037	0.846216	0.666667	0.814815	0.853528	0.822284
98	0.846932	0.606061	0.770492	0.797101	0.909574	0.76	0.90566	0.666667	0.884211	0.6875	0.947853	0.677419	0.851852	0.841334	0.711111	0.833333	0.848591	0.816342
99	0.848281	0.69697	0.788934	0.797101	0.920213	0.84	0.899371	0.666667	0.894737	0.708333	0.944785	0.709677	0.851852	0.854353	0.8	0.814815	0.855791	0.82488
100	0.846932	0.636364	0.772541	0.797101	0.925532	0.84	0.896226	0.666667	0.894737	0.75	0.947853	0.709677	0.833333	0.85598	0.711111	0.777778	0.852499	0.820797
101	0.851652	0.606061	0.778689	0.797101	0.920213	0.84	0.904088	0.666667	0.894737	0.729167	0.941718	0.741935	0.851852	0.852726	0.755556	0.833333	0.85538	0.824174
102	0.850303	0.636364	0.782787	0.753623	0.925532	0.8	0.891509	0.666667	0.884211	0.75	0.960123	0.709677	0.851852	0.85598	0.733333	0.833333	0.854968	0.823629
103	0.851652	0.636364	0.778689	0.782609	0.914894	0.76	0.899371	0.666667	0.873684	0.729167	0.95092	0.741935	0.833333	0.861676	0.666667	0.777778	0.854762	0.823114
104	0.858395	0.636364	0.784836	0.811594	0.914894	0.8	0.902516	0.666667	0.894737	0.729167	0.96319	0.741935	0.851852	0.864117	0.711111	0.814815	0.861551	0.831365
105	0.855698	0.636364	0.784836	0.768116	0.930851	0.8	0.902516	0.666667	0.863158	0.729167	0.953988	0.741935	0.842593	0.857608	0.711111	0.814815	0.857642	0.826775
106	0.858395	0.636364	0.782787	0.768116	0.920213	0.8	0.899371	0.666667	0.873684	0.75	0.944785	0.741935	0.87963	0.857608	0.666667	0.777778	0.857231	0.826146
107	0.86379	0.666667	0.782787	0.811594	0.925532	0.8	0.900943	0.666667	0.884211	0.708333	0.953988	0.709677	0.861111	0.859235	0.711111	0.87037	0.861757	0.831689
108	0.871881	0.636364	0.77459	0.768116	0.904255	0.76	0.902516	0.666667	0.884211	0.75	0.941718	0.741935	0.842593	0.87144	0.711111	0.777778	0.863197	0.832849
109	0.867835	0.636364	0.776639	0.73913	0.920213	0.72	0.90566	0.666667	0.884211	0.729167	0.93865	0.709677	0.842593	0.872254	0.888889	0.796296	0.86402	0.833861
110	0.865138	0.545455	0.782787	0.797101	0.925532	0.76	0.897799	0.666667	0.873684	0.729167	0.93865	0.677419	0.833333	0.87144	0.866667	0.814815	0.86258	0.832245
111	0.864464	0.606061	0.786885	0.753623	0.904255	0.76	0.896226	0.666667	0.863158	0.75	0.929448	0.741935	0.814815	0.865745	1	0.796296	0.860523	0.829844
112	0.865138	0.575758	0.786885	0.797101	0.914894	0.72	0.900943	0.666667	0.884211	0.729167	0.92638	0.709677	0.842593	0.868186	1	0.814815	0.863197	0.83327
113	0.859744	0.636364	0.770492	0.797101	0.941489	0.72	0.904088	0.666667	0.863158	0.729167	0.929448	0.741935	0.842593	0.865745	0.977778	0.796296	0.860728	0.830194
114	0.867161	0.666667	0.788934	0.797101	0.914894	0.76	0.904088	0.666667	0.873684	0.75	0.941718	0.741935	0.833333	0.864117	0.933333	0.833333	0.864843	0.835169
115	0.865138	0.545455	0.784836	0.73913	0.904255	0.76	0.897799	0.666667	0.873684	0.729167	0.929448	0.741935	0.842593	0.865745	0.955556	0.777778	0.860111	0.829299
116	0.869184	0.575758	0.780738	0.768116	0.909574	0.76	0.893082	0.666667	0.884211	0.729167	0.932515	0.741935	0.824074	0.872254	1	0.833333	0.863814	0.833576
117	0.865138	0.575758	0.782787	0.811594	0.925532	0.76	0.907233	0.666667	0.905263	0.770833	0.932515	0.709677	0.833333	0.873068	0.977778	0.814815	0.866488	0.837223
118	0.863115	0.575758	0.776639	0.855072	0.898936	0.72	0.904088	0.666667	0.873684	0.75	0.92638	0.709677	0.851852	0.869813	0.955556	0.777778	0.861963	0.831591
119	0.867161	0.606061	0.786885	0.826087	0.914894	0.76	0.904088	0.666667	0.884211	0.729167	0.935583	0.709677	0.851852	0.867372	0.955556	0.777778	0.864843	0.835065
120	0.861767	0.606061	0.782787	0.797101	0.920213	0.76	0.90566	0.666667	0.894737	0.729167	0.929448	0.709677	0.851852	0.873068	1	0.796296	0.864637	0.834886
121	0.86851	0.606061	0.776639	0.797101	0.904255	0.72	0.902516	0.666667	0.905263	0.75	0.93865	0.741935	0.861111	0.867372	0.977778	0.814815	0.864843	0.835104
122	0.869184	0.636364	0.780738	0.84058	0.909574	0.76	0.899371	0.666667	0.884211	0.729167	0.941718	0.677419	0.833333	0.866558	0.977778	0.740741	0.863814	0.833929
123	0.867161	0.606061	0.784836	0.811594	0.904255	0.76	0.907233	0.666667	0.884211	0.75	0.932515	0.774194	0.842593	0.876322	0.977778	0.777778	0.867106	0.837827
124	0.869858	0.575758	0.776639	0.811594	0.898936	0.76	0.902516	0.666667	0.873684	0.75	0.935583	0.709677	0.851852	0.872254	0.933333	0.796296	0.864637	0.834682
125	0.865813	0.575758	0.786885	0.797101	0.925532	0.68	0.90566	0.666667	0.894737	0.770833	0.941718	0.709677	0.833333	0.874695	0.977778	0.814815	0.867106	0.837828
126	0.869184	0.606061	0.772541	0.782609	0.914894	0.72	0.904088	0.666667	0.894737	0.75	0.932515	0.709677	0.833333	0.882018	0.977778	0.814815	0.867311	0.83782
127	0.865138	0.606061	0.790984	0.768116	0.909574	0.72	0.90566	0.666667	0.915789	0.770833	0.92638	0.709677	0.842593	0.879577	1	0.796296	0.867517	0.83827
128	0.869184	0.575758	0.77459	0.768116	0.925532	0.72	0.899371	0.666667	0.894737	0.75	0.944785	0.709677	0.824074	0.8869	1	0.796296	0.868751	0.8395
129	0.875253	0.575758	0.786885	0.811594	0.909574	0.72	0.900943	0.666667	0.905263	0.75	0.929448	0.741935	0.842593	0.881204	0.977778	0.740741	0.869574	0.840501
130	0.870533	0.606061	0.784836	0.768116	0.904255	0.76	0.902516	0.666667	0.915789	0.770833	0.935583	0.774194	0.842593	0.886086	0.955556	0.777778	0.870191	0.841314
131	0.880647	0.606061	0.77459	0.782609	0.904255	0.76	0.90566	0.666667	0.894737	0.75	0.93865	0.741935	0.851852	0.881204	1	0.796296	0.871837	0.843094
132	0.874579	0.575758	0.778689	0.768116	0.893617	0.72	0.904088	0.666667	0.915789	0.75	0.93865	0.709677	0.842593	0.884459	0.977778	0.777778	0.869574	0.840364
133	0.875927	0.606061	0.766393	0.782609	0.904255	0.72	0.904088	0.666667	0.884211	0.770833	0.947853	0.741935	0.851852	0.882018	0.977778	0.796296	0.86978	0.840693
134	0.874579	0.69697	0.768443	0.797101	0.909574	0.76	0.907233	0.666667	0.884211	0.770833	0.944785	0.709677	0.842593	0.87795	0.977778	0.796296	0.869574	0.840534
135	0.875927	0.575758	0.77459	0.724638	0.909574	0.68	0.897799	0.333333	0.894737	0.770833	0.941718	0.709677	0.842593	0.882832	0.977778	0.796296	0.868134	0.838596
136	0.878624	0.575758	0.770492	0.768116	0.898936	0.68	0.897799	0.333333	0.894737	0.75	0.947853	0.677419	0.842593	0.890155	1	0.759259	0.870397	0.84129
137	0.873904	0.727273	0.772541	0.768116	0.909574	0.72	0.902516	0.666667	0.884211	0.791667	0.932515	0.677419	0.833333	0.885273	0.977778	0.796296	0.869574	0.840402
138	0.872556	0.69697	0.764344	0.782609	0.904255	0.72	0.896226	0.666667	0.884211	0.791667	0.947853	0.677419	0.833333	0.881204	1	0.814815	0.867723	0.838205
139	0.87323	0.69697	0.770492	0.811594	0.914894	0.68	0.897799	0.666667	0.894737	0.770833	0.944785	0.677419	0.842593	0.882832	0.977778	0.833333	0.86978	0.840768
140	0.87323	0.69697	0.77459	0.826087	0.909574	0.76	0.904088	0.666667	0.905263	0.729167	0.935583	0.709677	0.814815	0.882018	0.977778	0.777778	0.869368	0.840389
141	0.873904	0.666667	0.77459	0.768116	0.893617	0.68	0.899371	0.666667	0.915789	0.770833	0.935583	0.709677	0.833333	0.885273	0.977778	0.759259	0.868546	0.839225
142	0.86851	0.727273	0.772541	0.753623	0.893617	0.68	0.899371	0.666667	0.884211	0.770833	0.944785	0.709677	0.805556	0.883645	0.977778	0.833333	0.866694	0.836957
143	0.875253	0.757576	0.768443	0.768116	0.904255	0.72	0.899371	0.666667	0.873684	0.770833	0.944785	0.709677	0.842593	0.87795	0.977778	0.814815	0.86834	0.839023
144	0.878624	0.727273	0.770492	0.811594	0.904255	0.68	0.899371	0.666667	0.894737	0.75	0.93865	0.677419	0.824074	0.882832	1	0.833333	0.870603	0.84171
145	0.875927	0.666667	0.762295	0.782609	0.920213	0.72	0.894654	0.666667	0.894737	0.75	0.93865	0.709677	0.833333	0.880391	0.977778	0.814815	0.867723	0.838279
146	0.87323	0.666667	0.768443	0.797101	0.920213	0.72	0.894654	0.666667	0.863158	0.770833	0.944785	0.677419	0.805556	0.882832	1	0.87037	0.86834	0.838965
147	0.878624	0.636364	0.778689	0.797101	0.909574	0.76	0.899371	0.666667	0.894737	0.770833	0.947853	0.677419	0.851852	0.8869	1	0.888889	0.874306	0.84609
148	0.881996	0.69697	0.776639	0.753623	0.914894	0.76	0.897799	0.666667	0.894737	0.75	0.941718	0.741935	0.842593	0.881204	0.977778	0.962963	0.873689	0.845537
149	0.879299	0.727273	0.766393	0.768116	0.909574	0.76	0.894654	0.666667	0.894737	0.729167	0.935583	0.709677	0.851852	0.883645	1	0.962963	0.871837	0.843216
150	0.880647	0.666667	0.768443	0.797101	0.925532	0.72	0.897799	0.666667	0.894737	0.729167	0.941718	0.709677	0.87037	0.890155	1	0.944444	0.87554	0.847622
151	0.880647	0.666667	0.77459	0.753623	0.920213	0.72	0.897799	0.666667	0.873684	0.75	0.935583	0.709677	0.851852	0.888527	0.977778	0.981481	0.8741	0.845793
152	0.881996	0.69697	0.778689	0.73913	0.920213	0.72	0.900943	0.666667	0.873684	0.729167	0.947853	0.709677	0.842593	0.883645	0.977778	0.944444	0.8741	0.845838
153	0.881996	0.69697	0.788934	0.753623	0.904255	0.72	0.891509	0.666667	0.863158	0.75	0.941718	0.709677	0.851852	0.8869	0.977778	0.962963	0.874306	0.846118
154	0.876601	0.727273	0.770492	0.782609	0.909574	0.72	0.896226	0.666667	0.852632	0.75	0.93865	0.677419	0.87037	0.887714	1	0.962963	0.872454	0.843958
155	0.877276	0.666667	0.762295	0.768116	0.914894	0.72	0.900943	0.666667	0.873684	0.75	0.929448	0.677419	0.861111	0.885273	0.977778	0.944444	0.870603	0.841638
156	0.877276	0.69697	0.770492	0.768116	0.904255	0.76	0.899371	0.666667	0.852632	0.791667	0.95092	0.645161	0.851852	0.882832	0.977778	0.944444	0.871631	0.842898
157	0.88267	0.636364	0.77459	0.797101	0.914894	0.72	0.896226	0.666667	0.852632	0.729167	0.929448	0.709677	0.87037	0.890155	0.977778	0.925926	0.873894	0.845524
158	0.881996	0.636364	0.770492	0.753623	0.920213	0.68	0.900943	0.666667	0.863158	0.791667	0.947853	0.677419	0.851852	0.883645	1	0.962963	0.873689	0.845353
159	0.880647	0.606061	0.768443	0.73913	0.920213	0.72	0.896226	0.666667	0.873684	0.770833	0.941718	0.645161	0.861111	0.886086	0.977778	0.962963	0.872249	0.843705
160	0.878624	0.606061	0.754098	0.753623	0.909574	0.68	0.900943	0.666667	0.894737	0.770833	0.93865	0.709677	0.87963	0.889341	0.977778	0.962963	0.872249	0.843652
161	0.886042	0.666667	0.760246	0.768116	0.920213	0.72	0.900943	0.666667	0.863158	0.791667	0.93865	0.677419	0.87037	0.889341	1	0.981481	0.875951	0.847973
162	0.877276	0.636364	0.77459	0.753623	0.925532	0.72	0.896226	0.666667	0.873684	0.75	0.947853	0.677419	0.87963	0.879577	0.977778	0.944444	0.871426	0.84282
163	0.880647	0.666667	0.762295	0.73913	0.925532	0.72	0.891509	0.666667	0.852632	0.75	0.947853	0.709677	0.87037	0.878763	1	0.962963	0.870397	0.841453
164	0.884693	0.666667	0.762295	0.73913	0.904255	0.76	0.899371	0.666667	0.852632	0.729167	0.944785	0.677419	0.87963	0.881204	0.977778	0.925926	0.871631	0.842796
165	0.88267	0.636364	0.764344	0.797101	0.914894	0.72	0.900943	0.666667	0.852632	0.770833	0.947853	0.709677	0.87037	0.887714	0.977778	0.962963	0.874923	0.846872
166	0.877276	0.606061	0.768443	0.710145	0.914894	0.64	0.889937	0.333333	0.863158	0.833333	0.947853	0.677419	0.87037	0.881204	1	0.925926	0.868957	0.839732
167	0.877276	0.636364	0.782787	0.753623	0.904255	0.72	0.894654	0.333333	0.863158	0.875	0.944785	0.645161	0.861111	0.8869	0.977778	0.944444	0.873071	0.844677
168	0.878624	0.666667	0.776639	0.753623	0.941489	0.68	0.904088	0.333333	0.873684	0.875	0.941718	0.645161	0.87037	0.883645	0.977778	0.962963	0.875129	0.847266
169	0.877276	0.606061	0.784836	0.724638	0.904255	0.68	0.897799	0.333333	0.863158	0.875	0.944785	0.677419	0.861111	0.883645	1	0.962963	0.87266	0.844277
170	0.88267	0.757576	0.758197	0.710145	0.920213	0.72	0.900943	0.666667	0.842105	0.833333	0.947853	0.645161	0.861111	0.884459	0.977778	0.925926	0.87266	0.84417
171	0.875927	0.727273	0.772541	0.73913	0.914894	0.72	0.897799	0.333333	0.852632	0.833333	0.93865	0.645161	0.87037	0.889341	1	0.925926	0.87266	0.844275
172	0.881996	0.727273	0.762295	0.710145	0.925532	0.72	0.899371	0.666667	0.852632	0.833333	0.947853	0.677419	0.851852	0.881204	1	0.925926	0.872249	0.843772
173	0.884019	0.757576	0.786885	0.710145	0.925532	0.72	0.896226	0.666667	0.852632	0.875	0.95092	0.645161	0.87037	0.880391	1	0.925926	0.875746	0.847894
174	0.88267	0.757576	0.772541	0.724638	0.898936	0.72	0.896226	0.666667	0.852632	0.833333	0.944785	0.645161	0.851852	0.883645	0.977778	0.925926	0.872454	0.843889
175	0.883345	0.757576	0.77459	0.724638	0.920213	0.72	0.893082	0.333333	0.842105	0.854167	0.941718	0.645161	0.861111	0.886086	0.977778	0.944444	0.873894	0.845581
176	0.88739	0.787879	0.77459	0.710145	0.904255	0.72	0.893082	0.666667	0.863158	0.854167	0.941718	0.645161	0.833333	0.889341	1	0.925926	0.875334	0.847165
177	0.884693	0.727273	0.784836	0.710145	0.882979	0.72	0.894654	0.666667	0.863158	0.854167	0.947853	0.645161	0.851852	0.876322	0.977778	0.907407	0.871631	0.842937
178	0.890762	0.69697	0.79918	0.73913	0.914894	0.72	0.900943	0.666667	0.863158	0.875	0.953988	0.677419	0.842593	0.880391	1	0.907407	0.879037	0.85186
179	0.891436	0.757576	0.790984	0.724638	0.914894	0.76	0.896226	0.666667	0.863158	0.916667	0.935583	0.612903	0.842593	0.885273	1	0.925926	0.87842	0.850888
180	0.883345	0.666667	0.793033	0.695652	0.914894	0.68	0.897799	0.666667	0.852632	0.875	0.944785	0.645161	0.824074	0.878763	0.977778	0.925926	0.872866	0.844212
181	0.886716	0.69697	0.780738	0.695652	0.920213	0.76	0.899371	0.666667	0.863158	0.875	0.93865	0.645161	0.833333	0.8869	1	0.925926	0.875951	0.847917
182	0.88739	0.666667	0.790984	0.710145	0.909574	0.68	0.893082	0.666667	0.863158	0.854167	0.953988	0.645161	0.842593	0.883645	1	0.925926	0.875746	0.847857
183	0.886042	0.69697	0.784836	0.695652	0.904255	0.72	0.897799	0.666667	0.863158	0.895833	0.944785	0.645161	0.833333	0.889341	0.977778	0.962963	0.876569	0.848635
184	0.880647	0.69697	0.786885	0.724638	0.925532	0.72	0.894654	0.666667	0.852632	0.895833	0.944785	0.645161	0.851852	0.888527	0.977778	0.944444	0.875746	0.847875
185	0.88739	0.69697	0.788934	0.695652	0.909574	0.68	0.896226	0.666667	0.852632	0.916667	0.932515	0.612903	0.842593	0.891782	0.977778	0.925926	0.876569	0.848585
186	0.885367	0.636364	0.795082	0.73913	0.920213	0.76	0.894654	0.666667	0.863158	0.916667	0.944785	0.645161	0.842593	0.882018	1	0.925926	0.876363	0.848638
187	0.888739	0.636364	0.790984	0.724638	0.930851	0.72	0.893082	0.666667	0.863158	0.895833	0.947853	0.645161	0.842593	0.886086	0.977778	0.925926	0.877597	0.849987
188	0.890762	0.666667	0.797131	0.73913	0.909574	0.64	0.899371	0.666667	0.852632	0.916667	0.941718	0.645161	0.861111	0.882832	0.977778	0.925926	0.878009	0.850528
189	0.888065	0.666667	0.790984	0.724638	0.920213	0.64	0.896226	0.666667	0.863158	0.895833	0.95092	0.645161	0.861111	0.889341	1	0.944444	0.879037	0.851747
190	0.884693	0.606061	0.797131	0.724638	0.914894	0.64	0.893082	0.666667	0.873684	0.895833	0.947853	0.677419	0.842593	0.886086	1	0.944444	0.876569	0.848836
191	0.884019	0.606061	0.809426	0.710145	0.904255	0.68	0.891509	0.666667	0.852632	0.916667	0.944785	0.612903	0.861111	0.882018	0.977778	0.962963	0.87554	0.8476
192	0.88739	0.636364	0.788934	0.710145	0.914894	0.64	0.888365	0.666667	0.852632	0.9375	0.95092	0.645161	0.87037	0.884459	0.977778	0.925926	0.875746	0.847687
193	0.894134	0.69697	0.782787	0.710145	0.909574	0.64	0.894654	0.666667	0.863158	0.895833	0.95092	0.645161	0.851852	0.882018	0.977778	0.925926	0.87698	0.849175
194	0.886716	0.636364	0.784836	0.695652	0.920213	0.68	0.894654	0.666667	0.873684	0.895833	0.944785	0.677419	0.851852	0.879577	1	0.944444	0.874717	0.846616
195	0.895482	0.727273	0.79918	0.681159	0.925532	0.64	0.893082	0.666667	0.863158	0.895833	0.947853	0.677419	0.833333	0.887714	1	0.907407	0.880272	0.853207
196	0.889413	0.69697	0.797131	0.695652	0.925532	0.6	0.893082	0.666667	0.884211	0.854167	0.93865	0.612903	0.851852	0.883645	1	0.962963	0.87698	0.849212
197	0.888065	0.666667	0.788934	0.695652	0.925532	0.68	0.891509	0.666667	0.873684	0.895833	0.947853	0.645161	0.851852	0.888527	1	0.962963	0.878009	0.85041
198	0.885367	0.666667	0.788934	0.710145	0.914894	0.6	0.896226	0.666667	0.873684	0.875	0.944785	0.612903	0.87037	0.886086	0.977778	0.944444	0.875951	0.847932
199	0.885367	0.757576	0.782787	0.73913	0.909574	0.64	0.896226	0.666667	0.852632	0.875	0.935583	0.645161	0.87963	0.886086	1	0.925926	0.875746	0.847748
200	0.893459	0.69697	0.797131	0.724638	0.914894	0.6	0.893082	0.666667	0.873684	0.854167	0.935583	0.645161	0.87963	0.879577	0.977778	0.962963	0.877391	0.849645
201	0.880647	0.69697	0.788934	0.73913	0.914894	0.64	0.891509	0.666667	0.884211	0.854167	0.93865	0.645161	0.87037	0.888527	0.977778	0.944444	0.875129	0.847098
202	0.889413	0.606061	0.79918	0.695652	0.914894	0.68	0.900943	0.666667	0.863158	0.854167	0.947853	0.645161	0.87037	0.8869	0.977778	0.925926	0.878626	0.851237
203	0.886042	0.69697	0.784836	0.681159	0.925532	0.64	0.893082	0.666667	0.894737	0.854167	0.941718	0.612903	0.851852	0.886086	0.977778	0.944444	0.875334	0.847126
204	0.888739	0.666667	0.790984	0.710145	0.920213	0.64	0.893082	0.333333	0.884211	0.916667	0.93865	0.645161	0.861111	0.887714	0.977778	0.944444	0.877597	0.849921
205	0.885367	0.606061	0.793033	0.753623	0.909574	0.6	0.889937	0.666667	0.884211	0.875	0.944785	0.645161	0.87037	0.886086	1	0.944444	0.876157	0.84824
206	0.888065	0.606061	0.793033	0.681159	0.920213	0.68	0.889937	0.666667	0.884211	0.875	0.944785	0.645161	0.842593	0.885273	1	0.925926	0.875746	0.847619
207	0.891436	0.636364	0.780738	0.652174	0.914894	0.64	0.899371	0.666667	0.852632	0.895833	0.941718	0.612903	0.833333	0.884459	1	0.944444	0.875129	0.846758
208	0.884693	0.727273	0.797131	0.797101	0.920213	0.64	0.897799	0.666667	0.863158	0.833333	0.929448	0.645161	0.87037	0.8869	1	0.907407	0.877391	0.849848
209	0.893459	0.727273	0.778689	0.753623	0.893617	0.64	0.894654	0.666667	0.863158	0.875	0.93865	0.645161	0.851852	0.878763	1	0.907407	0.874717	0.846344
210	0.894134	0.69697	0.793033	0.73913	0.920213	0.6	0.891509	0.666667	0.852632	0.916667	0.935583	0.580645	0.842593	0.884459	1	0.944444	0.877597	0.849836
211	0.891436	0.727273	0.788934	0.710145	0.925532	0.64	0.896226	0.666667	0.863158	0.895833	0.93865	0.645161	0.861111	0.880391	1	0.925926	0.87698	0.849171
212	0.891436	0.727273	0.784836	0.724638	0.930851	0.68	0.896226	0.666667	0.852632	0.875	0.93865	0.645161	0.861111	0.878763	1	0.944444	0.876569	0.848701
213	0.891436	0.69697	0.788934	0.710145	0.898936	0.64	0.888365	0.666667	0.894737	0.895833	0.941718	0.677419	0.861111	0.888527	1	0.962963	0.878214	0.850491
214	0.888739	0.666667	0.786885	0.724638	0.925532	0.64	0.896226	0.666667	0.873684	0.854167	0.93865	0.645161	0.87037	0.882832	1	0.962963	0.876774	0.849033
215	0.888065	0.727273	0.795082	0.710145	0.909574	0.68	0.886792	0.666667	0.873684	0.875	0.947853	0.612903	0.87037	0.8869	1	0.925926	0.877186	0.849437
216	0.889413	0.666667	0.770492	0.681159	0.920213	0.68	0.893082	0.666667	0.863158	0.895833	0.935583	0.645161	0.898148	0.887714	1	0.925926	0.875746	0.847546
217	0.889413	0.69697	0.790984	0.768116	0.909574	0.68	0.891509	0.666667	0.884211	0.895833	0.941718	0.677419	0.888889	0.884459	1	0.944444	0.878832	0.851563
218	0.890762	0.69697	0.77459	0.73913	0.930851	0.72	0.896226	0.666667	0.863158	0.875	0.93865	0.645161	0.87037	0.882018	1	0.944444	0.876774	0.848836
219	0.893459	0.666667	0.788934	0.73913	0.914894	0.64	0.893082	0.666667	0.852632	0.875	0.947853	0.612903	0.87963	0.889341	1	0.944444	0.879654	0.852251
220	0.891436	0.69697	0.782787	0.724638	0.920213	0.64	0.883648	0.666667	0.863158	0.895833	0.935583	0.645161	0.87037	0.885273	1	0.944444	0.875951	0.847767
221	0.889413	0.69697	0.77459	0.710145	0.925532	0.72	0.893082	0.666667	0.863158	0.916667	0.929448	0.677419	0.888889	0.8869	1	0.944444	0.87698	0.84914
222	0.888739	0.666667	0.776639	0.695652	0.904255	0.68	0.893082	0.666667	0.852632	0.895833	0.935583	0.580645	0.861111	0.885273	1	0.944444	0.873894	0.84516
223	0.892785	0.666667	0.782787	0.753623	0.904255	0.68	0.883648	0.666667	0.852632	0.854167	0.944785	0.677419	0.851852	0.882018	1	0.944444	0.875129	0.846914
224	0.890762	0.69697	0.778689	0.710145	0.93617	0.72	0.891509	0.666667	0.863158	0.916667	0.941718	0.612903	0.888889	0.885273	0.977778	0.944444	0.877803	0.850186
225	0.894808	0.666667	0.784836	0.695652	0.914894	0.72	0.893082	0.666667	0.873684	0.875	0.935583	0.612903	0.87037	0.882832	1	0.925926	0.87698	0.849017
226	0.892111	0.727273	0.797131	0.710145	0.925532	0.76	0.888365	0.666667	0.873684	0.916667	0.944785	0.645161	0.861111	0.890155	0.977778	0.944444	0.880889	0.853873
227	0.895482	0.69697	0.788934	0.73913	0.904255	0.72	0.893082	0.666667	0.884211	0.895833	0.941718	0.612903	0.888889	0.882018	1	0.925926	0.879037	0.851573
228	0.896831	0.666667	0.782787	0.681159	0.909574	0.68	0.891509	0.666667	0.873684	0.895833	0.93865	0.677419	0.87037	0.8869	1	0.925926	0.87842	0.850784
229	0.893459	0.727273	0.768443	0.695652	0.925532	0.72	0.896226	0.666667	0.842105	0.9375	0.944785	0.612903	0.87963	0.887714	1	0.925926	0.878214	0.850554
230	0.891436	0.666667	0.786885	0.724638	0.925532	0.64	0.896226	0.666667	0.852632	0.875	0.944785	0.612903	0.861111	0.891782	1	0.925926	0.879243	0.851835
231	0.886042	0.727273	0.786885	0.710145	0.920213	0.64	0.894654	0.666667	0.863158	0.895833	0.941718	0.645161	0.842593	0.889341	1	0.944444	0.87698	0.84924
232	0.889413	0.727273	0.780738	0.73913	0.904255	0.64	0.891509	0.666667	0.852632	0.916667	0.93865	0.645161	0.87963	0.890155	1	0.944444	0.877597	0.84985
233	0.890762	0.727273	0.782787	0.710145	0.925532	0.68	0.889937	0.666667	0.873684	0.875	0.95092	0.645161	0.87963	0.882832	1	0.944444	0.877597	0.849928
234	0.894134	0.69697	0.77459	0.710145	0.930851	0.64	0.896226	0.666667	0.863158	0.854167	0.941718	0.645161	0.861111	0.885273	1	0.925926	0.877391	0.849541
235	0.891436	0.787879	0.770492	0.710145	0.920213	0.64	0.894654	0.666667	0.873684	0.895833	0.941718	0.645161	0.861111	0.884459	1	0.962963	0.87698	0.849154
236	0.890762	0.757576	0.778689	0.73913	0.941489	0.68	0.891509	0.666667	0.863158	0.895833	0.941718	0.645161	0.87037	0.890155	1	0.944444	0.879654	0.852428
237	0.890088	0.666667	0.786885	0.710145	0.925532	0.64	0.893082	0.666667	0.863158	0.916667	0.947853	0.645161	0.87963	0.887714	1	0.944444	0.878832	0.851493
238	0.890088	0.69697	0.780738	0.724638	0.920213	0.6	0.896226	0.666667	0.863158	0.916667	0.93865	0.612903	0.851852	0.884459	1	0.944444	0.876363	0.848276
239	0.892111	0.727273	0.797131	0.724638	0.925532	0.68	0.889937	0.666667	0.884211	0.916667	0.947853	0.645161	0.87037	0.885273	1	0.925926	0.880272	0.853213
240	0.889413	0.727273	0.797131	0.768116	0.920213	0.64	0.900943	0.666667	0.863158	0.895833	0.944785	0.612903	0.851852	0.885273	1	0.962963	0.880066	0.85301
241	0.890762	0.727273	0.797131	0.724638	0.920213	0.68	0.893082	0.666667	0.863158	0.895833	0.944785	0.612903	0.861111	0.889341	1	0.944444	0.880066	0.852878
242	0.886042	0.727273	0.788934	0.724638	0.920213	0.64	0.896226	0.666667	0.873684	0.895833	0.932515	0.677419	0.842593	0.890155	1	0.944444	0.877597	0.849858
243	0.890762	0.727273	0.786885	0.695652	0.925532	0.68	0.899371	0.666667	0.863158	0.916667	0.93865	0.645161	0.861111	0.892596	1	0.925926	0.880272	0.853193
244	0.891436	0.69697	0.786885	0.666667	0.920213	0.64	0.900943	0.666667	0.884211	0.916667	0.944785	0.645161	0.851852	0.8869	1	0.981481	0.879449	0.852206
245	0.889413	0.69697	0.764344	0.695652	0.914894	0.64	0.889937	0.666667	0.852632	0.875	0.947853	0.645161	0.842593	0.880391	0.955556	0.925926	0.871631	0.842475
246	0.888065	0.666667	0.772541	0.695652	0.925532	0.68	0.891509	0.666667	0.863158	0.895833	0.95092	0.645161	0.861111	0.885273	0.977778	0.944444	0.875334	0.847051
247	0.888065	0.727273	0.778689	0.710145	0.925532	0.68	0.891509	0.666667	0.873684	0.916667	0.935583	0.677419	0.842593	0.887714	0.977778	0.944444	0.876363	0.848419
248	0.892785	0.69697	0.778689	0.666667	0.925532	0.72	0.888365	0.666667	0.863158	0.854167	0.944785	0.677419	0.861111	0.882832	0.977778	0.925926	0.87554	0.847333
249	0.886042	0.636364	0.780738	0.681159	0.920213	0.68	0.889937	0.666667	0.873684	0.895833	0.944785	0.677419	0.842593	0.8869	0.955556	0.925926	0.874306	0.845757
250	0.889413	0.69697	0.784836	0.681159	0.920213	0.68	0.899371	0.666667	0.863158	0.916667	0.944785	0.645161	0.861111	0.883645	1	0.944444	0.877391	0.849758
251	0.890088	0.69697	0.784836	0.637681	0.914894	0.68	0.891509	0.666667	0.873684	0.875	0.947853	0.645161	0.824074	0.890155	1	0.944444	0.876569	0.848454
252	0.890762	0.666667	0.786885	0.695652	0.909574	0.72	0.893082	0.666667	0.894737	0.895833	0.944785	0.645161	0.842593	0.885273	1	0.944444	0.877391	0.849576
253	0.88739	0.727273	0.782787	0.695652	0.920213	0.68	0.888365	0.666667	0.863158	0.875	0.947853	0.645161	0.861111	0.886086	1	0.944444	0.875951	0.847849
254	0.891436	0.666667	0.780738	0.73913	0.893617	0.68	0.899371	0.666667	0.884211	0.895833	0.93865	0.645161	0.851852	0.8869	1	0.925926	0.877391	0.84951
255	0.892785	0.69697	0.782787	0.710145	0.898936	0.72	0.888365	0.666667	0.873684	0.875	0.941718	0.645161	0.842593	0.890155	1	0.962963	0.877597	0.849833
256	0.888065	0.69697	0.782787	0.695652	0.904255	0.68	0.888365	0.666667	0.852632	0.895833	0.947853	0.677419	0.851852	0.889341	0.977778	0.944444	0.875951	0.847682
257	0.892785	0.727273	0.780738	0.695652	0.904255	0.68	0.893082	0.666667	0.831579	0.916667	0.95092	0.677419	0.842593	0.883645	1	0.944444	0.876569	0.848511
258	0.884019	0.69697	0.790984	0.73913	0.914894	0.68	0.891509	0.666667	0.873684	0.916667	0.941718	0.645161	0.87963	0.886086	0.955556	0.962963	0.876774	0.848946
259	0.886042	0.666667	0.788934	0.724638	0.914894	0.76	0.899371	0.666667	0.873684	0.875	0.95092	0.709677	0.842593	0.887714	1	0.907407	0.878214	0.850675
260	0.891436	0.69697	0.778689	0.710145	0.930851	0.72	0.900943	0.666667	0.852632	0.895833	0.944785	0.645161	0.814815	0.881204	0.977778	0.962963	0.876569	0.848664
261	0.883345	0.666667	0.776639	0.666667	0.909574	0.72	0.893082	0.666667	0.842105	0.916667	0.947853	0.645161	0.814815	0.884459	1	0.925926	0.872043	0.843032
262	0.891436	0.727273	0.776639	0.681159	0.914894	0.76	0.893082	0.666667	0.821053	0.916667	0.944785	0.677419	0.851852	0.884459	1	0.944444	0.876157	0.848104
263	0.890762	0.69697	0.793033	0.666667	0.909574	0.72	0.894654	0.666667	0.863158	0.854167	0.95092	0.612903	0.814815	0.8869	1	0.944444	0.87698	0.849017
264	0.890088	0.69697	0.780738	0.695652	0.904255	0.68	0.893082	0.666667	0.852632	0.895833	0.935583	0.677419	0.814815	0.882018	1	0.925926	0.873483	0.844723
265	0.889413	0.69697	0.77459	0.695652	0.914894	0.76	0.893082	0.666667	0.863158	0.895833	0.941718	0.677419	0.833333	0.885273	1	0.907407	0.875129	0.846828
266	0.891436	0.69697	0.776639	0.710145	0.904255	0.68	0.891509	0.666667	0.852632	0.9375	0.95092	0.709677	0.824074	0.883645	1	0.925926	0.875746	0.847531
267	0.886042	0.636364	0.77459	0.695652	0.914894	0.68	0.883648	0.666667	0.863158	0.895833	0.93865	0.677419	0.814815	0.891782	0.977778	0.925926	0.873071	0.844012
268	0.88739	0.666667	0.782787	0.681159	0.893617	0.72	0.896226	0.666667	0.842105	0.854167	0.947853	0.677419	0.814815	0.888527	1	0.944444	0.874717	0.846154
269	0.892785	0.727273	0.770492	0.695652	0.904255	0.76	0.888365	0.666667	0.873684	0.916667	0.947853	0.645161	0.814815	0.881204	0.977778	0.925926	0.8741	0.845425
270	0.890088	0.69697	0.784836	0.681159	0.904255	0.72	0.889937	0.666667	0.884211	0.916667	0.947853	0.677419	0.805556	0.891782	0.977778	0.962963	0.877597	0.849786
271	0.890088	0.727273	0.786885	0.710145	0.904255	0.64	0.889937	0.666667	0.852632	0.9375	0.947853	0.709677	0.777778	0.890155	0.977778	0.925926	0.876363	0.848071
272	0.891436	0.69697	0.782787	0.710145	0.904255	0.72	0.88522	0.666667	0.863158	0.875	0.944785	0.645161	0.805556	0.880391	1	0.944444	0.873483	0.844883
273	0.895482	0.757576	0.768443	0.710145	0.904255	0.72	0.891509	0.666667	0.863158	0.875	0.941718	0.645161	0.824074	0.886086	0.955556	0.944444	0.875746	0.847374
274	0.886716	0.757576	0.782787	0.710145	0.904255	0.68	0.889937	0.666667	0.863158	0.875	0.95092	0.741935	0.787037	0.886086	1	0.925926	0.874717	0.846283
275	0.892785	0.727273	0.780738	0.710145	0.893617	0.8	0.88522	0.666667	0.852632	0.854167	0.947853	0.645161	0.814815	0.882832	1	0.907407	0.8741	0.845484
276	0.893459	0.69697	0.790984	0.710145	0.909574	0.72	0.889937	0.666667	0.852632	0.833333	0.941718	0.677419	0.814815	0.885273	1	0.925926	0.876363	0.848173
277	0.894808	0.69697	0.79918	0.695652	0.920213	0.68	0.88522	0.666667	0.863158	0.895833	0.95092	0.709677	0.833333	0.885273	0.977778	0.925926	0.878832	0.851349
278	0.892785	0.727273	0.778689	0.695652	0.920213	0.76	0.889937	0.666667	0.873684	0.854167	0.947853	0.645161	0.814815	0.883645	1	0.925926	0.875951	0.847736
279	0.893459	0.69697	0.788934	0.724638	0.920213	0.68	0.888365	0.666667	0.863158	0.875	0.93865	0.677419	0.814815	0.881204	0.977778	0.925926	0.87554	0.847177
280	0.893459	0.727273	0.776639	0.73913	0.909574	0.76	0.883648	0.666667	0.863158	0.875	0.95092	0.677419	0.805556	0.890155	0.977778	0.925926	0.87698	0.848912
281	0.890088	0.757576	0.778689	0.695652	0.914894	0.64	0.877358	0.666667	0.863158	0.854167	0.947853	0.677419	0.796296	0.888527	1	0.925926	0.873689	0.844888
282	0.892785	0.666667	0.784836	0.710145	0.904255	0.68	0.894654	0.666667	0.863158	0.895833	0.947853	0.645161	0.814815	0.882018	0.977778	0.925926	0.87554	0.847232
283	0.893459	0.69697	0.778689	0.73913	0.914894	0.64	0.878931	0.666667	0.884211	0.854167	0.95092	0.677419	0.787037	0.884459	1	0.944444	0.874717	0.846078
284	0.88267	0.69697	0.797131	0.710145	0.904255	0.68	0.893082	0.666667	0.863158	0.833333	0.944785	0.677419	0.796296	0.8869	1	0.944444	0.874306	0.845948
285	0.892111	0.727273	0.778689	0.724638	0.914894	0.72	0.894654	0.666667	0.863158	0.875	0.944785	0.645161	0.814815	0.886086	1	0.944444	0.87698	0.848927
286	0.890762	0.757576	0.776639	0.695652	0.914894	0.72	0.893082	0.666667	0.852632	0.854167	0.953988	0.645161	0.824074	0.889341	0.977778	0.907407	0.876569	0.848324
287	0.888739	0.69697	0.784836	0.695652	0.909574	0.68	0.896226	0.666667	0.863158	0.8125	0.935583	0.709677	0.805556	0.882832	0.955556	0.925926	0.873277	0.844519
288	0.893459	0.727273	0.762295	0.710145	0.909574	0.68	0.889937	0.666667	0.863158	0.854167	0.947853	0.741935	0.814815	0.882832	0.955556	0.907407	0.873483	0.844511
289	0.886716	0.69697	0.776639	0.73913	0.909574	0.72	0.894654	0.666667	0.873684	0.875	0.95092	0.677419	0.796296	0.881204	1	0.944444	0.8741	0.84555
290	0.886716	0.757576	0.77459	0.724638	0.914894	0.68	0.886792	0.666667	0.863158	0.875	0.941718	0.709677	0.805556	0.882018	1	0.962963	0.873071	0.844279
291	0.893459	0.757576	0.782787	0.695652	0.893617	0.72	0.882075	0.666667	0.852632	0.833333	0.944785	0.709677	0.814815	0.8869	1	0.888889	0.874511	0.845796
292	0.892785	0.727273	0.780738	0.710145	0.920213	0.72	0.880503	0.666667	0.852632	0.854167	0.947853	0.709677	0.787037	0.8869	1	0.925926	0.875129	0.846588
293	0.888065	0.757576	0.786885	0.695652	0.914894	0.68	0.888365	0.666667	0.842105	0.8125	0.944785	0.677419	0.805556	0.883645	0.977778	0.944444	0.873483	0.84467
294	0.890762	0.757576	0.778689	0.681159	0.909574	0.76	0.886792	0.666667	0.842105	0.854167	0.95092	0.709677	0.787037	0.889341	1	0.907407	0.875129	0.846623
295	0.886716	0.787879	0.795082	0.695652	0.909574	0.68	0.888365	0.666667	0.863158	0.833333	0.947853	0.645161	0.777778	0.884459	0.977778	0.907407	0.873689	0.844975
296	0.891436	0.848485	0.790984	0.695652	0.914894	0.64	0.889937	0.666667	0.863158	0.833333	0.941718	0.677419	0.796296	0.881204	1	0.907407	0.874923	0.846494
297	0.892785	0.757576	0.784836	0.724638	0.914894	0.76	0.888365	0.666667	0.863158	0.833333	0.953988	0.645161	0.777778	0.8869	0.977778	0.907407	0.876363	0.848213
298	0.885367	0.787879	0.784836	0.710145	0.920213	0.64	0.88522	0.666667	0.852632	0.833333	0.947853	0.677419	0.787037	0.889341	1	0.907407	0.873894	0.845174
299	0.886042	0.787879	0.772541	0.724638	0.914894	0.72	0.894654	0.666667	0.852632	0.833333	0.941718	0.645161	0.833333	0.8869	0.977778	0.944444	0.874511	0.846074
300	0.888065	0.727273	0.782787	0.695652	0.898936	0.72	0.891509	0.666667	0.852632	0.791667	0.944785	0.677419	0.805556	0.882832	1	0.888889	0.872249	0.843083
301	0.884693	0.757576	0.778689	0.666667	0.914894	0.68	0.883648	0.666667	0.863158	0.854167	0.947853	0.709677	0.777778	0.882832	1	0.925926	0.871014	0.841757
302	0.891436	0.757576	0.797131	0.695652	0.920213	0.68	0.886792	0.666667	0.873684	0.875	0.944785	0.709677	0.796296	0.885273	1	0.907407	0.87698	0.848983
303	0.884019	0.757576	0.784836	0.724638	0.914894	0.72	0.880503	0.666667	0.873684	0.8125	0.947853	0.677419	0.805556	0.885273	1	0.888889	0.872454	0.843465
304	0.890762	0.757576	0.782787	0.695652	0.904255	0.72	0.889937	0.666667	0.873684	0.854167	0.941718	0.645161	0.787037	0.884459	1	0.925926	0.874306	0.845614
305	0.885367	0.727273	0.790984	0.724638	0.920213	0.72	0.891509	0.666667	0.863158	0.833333	0.95092	0.677419	0.805556	0.878763	1	0.888889	0.873483	0.845032
306	0.888739	0.727273	0.790984	0.710145	0.925532	0.76	0.893082	0.666667	0.863158	0.833333	0.935583	0.709677	0.796296	0.881204	1	0.944444	0.875129	0.846834
307	0.886716	0.69697	0.776639	0.710145	0.898936	0.68	0.889937	0.666667	0.863158	0.875	0.93865	0.709677	0.796296	0.886086	1	0.925926	0.87266	0.843772
308	0.88267	0.818182	0.786885	0.710145	0.914894	0.64	0.888365	0.666667	0.863158	0.833333	0.947853	0.677419	0.796296	0.882018	1	0.925926	0.872454	0.843647
309	0.890762	0.757576	0.80123	0.695652	0.909574	0.76	0.891509	0.666667	0.915789	0.895833	0.941718	0.677419	0.75	0.886086	1	0.907407	0.877597	0.849713
310	0.893459	0.757576	0.782787	0.695652	0.930851	0.76	0.888365	0.666667	0.873684	0.875	0.944785	0.645161	0.796296	0.886086	1	0.925926	0.877186	0.849092
311	0.890088	0.727273	0.77459	0.710145	0.904255	0.72	0.893082	0.666667	0.884211	0.833333	0.941718	0.645161	0.796296	0.892596	1	0.944444	0.876157	0.847889
312	0.888739	0.757576	0.778689	0.695652	0.909574	0.76	0.889937	0.666667	0.884211	0.8125	0.95092	0.645161	0.805556	0.879577	1	0.925926	0.873277	0.844622
313	0.892111	0.727273	0.784836	0.73913	0.909574	0.72	0.900943	0.666667	0.884211	0.833333	0.941718	0.645161	0.796296	0.887714	1	0.944444	0.878214	0.850473
314	0.894134	0.757576	0.805328	0.710145	0.909574	0.76	0.893082	0.666667	0.884211	0.833333	0.93865	0.677419	0.814815	0.882018	0.977778	0.944444	0.878626	0.851049
315	0.888065	0.757576	0.788934	0.724638	0.898936	0.76	0.893082	0.666667	0.905263	0.8125	0.947853	0.709677	0.805556	0.892596	1	0.962963	0.878832	0.851391
316	0.886042	0.727273	0.786885	0.666667	0.914894	0.76	0.88522	0.666667	0.884211	0.854167	0.932515	0.709677	0.787037	0.885273	1	0.907407	0.87266	0.843756
317	0.88739	0.727273	0.795082	0.724638	0.914894	0.76	0.894654	0.666667	0.884211	0.8125	0.944785	0.645161	0.777778	0.8869	0.977778	0.944444	0.876363	0.848333
318	0.896831	0.727273	0.786885	0.681159	0.904255	0.76	0.893082	0.666667	0.884211	0.8125	0.93865	0.645161	0.796296	0.889341	1	0.907407	0.877597	0.849515
319	0.888065	0.757576	0.778689	0.681159	0.914894	0.84	0.891509	0.666667	0.884211	0.854167	0.941718	0.677419	0.796296	0.892596	1	0.907407	0.876569	0.84843
320	0.891436	0.757576	0.778689	0.710145	0.904255	0.84	0.889937	0.666667	0.894737	0.770833	0.935583	0.677419	0.814815	0.885273	1	0.944444	0.875334	0.846957
321	0.890762	0.787879	0.786885	0.710145	0.920213	0.72	0.894654	0.666667	0.873684	0.8125	0.935583	0.677419	0.796296	0.890155	1	0.888889	0.87698	0.848924
322	0.888065	0.757576	0.776639	0.695652	0.925532	0.8	0.886792	0.666667	0.915789	0.770833	0.932515	0.645161	0.805556	0.889341	1	0.925926	0.874717	0.846187
323	0.888065	0.727273	0.784836	0.695652	0.909574	0.72	0.894654	0.666667	0.915789	0.791667	0.93865	0.709677	0.805556	0.8869	0.977778	0.962963	0.875951	0.847843
324	0.893459	0.757576	0.784836	0.724638	0.904255	0.76	0.883648	0.666667	0.905263	0.8125	0.935583	0.709677	0.787037	0.886086	1	0.944444	0.875951	0.84761
325	0.886716	0.757576	0.793033	0.695652	0.925532	0.8	0.894654	0.666667	0.894737	0.791667	0.941718	0.677419	0.814815	0.891782	1	0.944444	0.878626	0.851066
326	0.884693	0.757576	0.795082	0.666667	0.925532	0.76	0.894654	0.666667	0.894737	0.791667	0.947853	0.709677	0.805556	0.890968	1	0.907407	0.877391	0.84959
327	0.892111	0.757576	0.793033	0.73913	0.909574	0.76	0.891509	0.666667	0.884211	0.8125	0.941718	0.709677	0.777778	0.890968	1	0.925926	0.878626	0.850827
328	0.890088	0.757576	0.786885	0.695652	0.893617	0.76	0.891509	0.666667	0.905263	0.8125	0.944785	0.709677	0.796296	0.890968	0.977778	0.925926	0.87698	0.84887
329	0.890762	0.757576	0.786885	0.695652	0.909574	0.84	0.891509	0.666667	0.884211	0.8125	0.947853	0.709677	0.759259	0.879577	1	0.925926	0.874511	0.845928
330	0.894808	0.757576	0.788934	0.681159	0.904255	0.8	0.878931	0.666667	0.905263	0.854167	0.941718	0.645161	0.814815	0.885273	1	0.907407	0.876157	0.847847
331	0.888065	0.757576	0.795082	0.666667	0.909574	0.76	0.88522	0.666667	0.905263	0.8125	0.941718	0.677419	0.814815	0.891782	1	0.925926	0.87698	0.848877
332	0.886042	0.757576	0.793033	0.681159	0.914894	0.76	0.886792	0.666667	0.894737	0.8125	0.93865	0.677419	0.787037	0.899919	1	0.944444	0.878009	0.850128
333	0.883345	0.757576	0.793033	0.666667	0.914894	0.76	0.899371	0.666667	0.884211	0.833333	0.93865	0.645161	0.805556	0.894223	1	0.944444	0.877391	0.849505
334	0.885367	0.787879	0.795082	0.666667	0.925532	0.72	0.891509	0.666667	0.884211	0.875	0.941718	0.677419	0.796296	0.8869	1	0.962963	0.876569	0.848722
335	0.886716	0.727273	0.784836	0.681159	0.920213	0.76	0.894654	0.666667	0.905263	0.8125	0.935583	0.677419	0.796296	0.890968	1	0.925926	0.876157	0.847945
336	0.888739	0.69697	0.768443	0.681159	0.893617	0.84	0.893082	0.333333	0.905263	0.833333	0.941718	0.677419	0.796296	0.883645	1	0.925926	0.87266	0.843513
337	0.890762	0.787879	0.778689	0.724638	0.909574	0.84	0.897799	0.666667	0.884211	0.854167	0.93865	0.709677	0.787037	0.888527	1	0.962963	0.878214	0.85045
338	0.884019	0.757576	0.772541	0.724638	0.914894	0.76	0.891509	0.333333	0.905263	0.8125	0.93865	0.677419	0.777778	0.892596	1	0.925926	0.874306	0.84571
339	0.884019	0.757576	0.764344	0.695652	0.925532	0.76	0.897799	0.333333	0.884211	0.833333	0.93865	0.677419	0.796296	0.891782	1	0.944444	0.874511	0.845938
340	0.886042	0.757576	0.776639	0.724638	0.920213	0.8	0.894654	0.666667	0.905263	0.8125	0.93865	0.709677	0.777778	0.899919	1	0.888889	0.878009	0.850133
341	0.892785	0.757576	0.768443	0.695652	0.909574	0.8	0.894654	0.666667	0.894737	0.8125	0.93865	0.677419	0.805556	0.890968	1	0.907407	0.876569	0.848325
342	0.890762	0.848485	0.788934	0.681159	0.898936	0.8	0.897799	0.666667	0.884211	0.8125	0.944785	0.709677	0.814815	0.891782	1	0.944444	0.879654	0.852197
343	0.890762	0.757576	0.782787	0.695652	0.898936	0.8	0.889937	0.666667	0.873684	0.833333	0.941718	0.677419	0.777778	0.891782	1	0.944444	0.876363	0.847985
344	0.886042	0.727273	0.768443	0.666667	0.914894	0.8	0.891509	0.666667	0.884211	0.833333	0.93865	0.677419	0.787037	0.895037	1	0.925926	0.874511	0.845705
345	0.886716	0.757576	0.772541	0.695652	0.914894	0.84	0.896226	0.666667	0.894737	0.791667	0.944785	0.709677	0.777778	0.893409	1	0.907407	0.876157	0.847913
346	0.899528	0.818182	0.770492	0.724638	0.898936	0.8	0.889937	0.666667	0.863158	0.833333	0.947853	0.645161	0.805556	0.892596	1	0.888889	0.878832	0.850977
347	0.888739	0.757576	0.778689	0.710145	0.914894	0.8	0.888365	0.333333	0.884211	0.791667	0.947853	0.709677	0.777778	0.894223	1	0.907407	0.876363	0.848078
348	0.889413	0.666667	0.790984	0.681159	0.898936	0.76	0.893082	0.666667	0.894737	0.895833	0.93865	0.709677	0.796296	0.896664	1	0.907407	0.87842	0.850476
349	0.888739	0.757576	0.776639	0.681159	0.904255	0.72	0.891509	0.333333	0.894737	0.833333	0.93865	0.709677	0.796296	0.89585	1	0.907407	0.876157	0.847717
350	0.892785	0.69697	0.786885	0.710145	0.904255	0.8	0.886792	0.333333	0.884211	0.833333	0.93865	0.741935	0.805556	0.890155	1	0.925926	0.877186	0.849098
351	0.890762	0.666667	0.760246	0.681159	0.909574	0.72	0.88522	0.666667	0.894737	0.854167	0.935583	0.677419	0.787037	0.887714	1	0.907407	0.871631	0.842201
352	0.890088	0.727273	0.77459	0.652174	0.920213	0.68	0.891509	0.666667	0.905263	0.791667	0.947853	0.741935	0.787037	0.887714	1	0.907407	0.874717	0.846096
353	0.888065	0.666667	0.776639	0.652174	0.909574	0.76	0.889937	0.666667	0.884211	0.833333	0.944785	0.677419	0.814815	0.89585	1	0.907407	0.875746	0.847194
354	0.896156	0.69697	0.778689	0.695652	0.914894	0.76	0.894654	0.666667	0.894737	0.854167	0.93865	0.709677	0.805556	0.892596	1	0.907407	0.879243	0.85147
355	0.893459	0.727273	0.790984	0.695652	0.914894	0.72	0.88522	0.666667	0.884211	0.8125	0.941718	0.677419	0.787037	0.892596	1	0.944444	0.877803	0.849829
356	0.888739	0.727273	0.784836	0.681159	0.914894	0.72	0.893082	0.666667	0.894737	0.854167	0.93865	0.677419	0.787037	0.889341	1	0.907407	0.875746	0.847273
357	0.892785	0.69697	0.780738	0.695652	0.909574	0.76	0.893082	0.666667	0.894737	0.8125	0.935583	0.709677	0.768519	0.890968	1	0.962963	0.876774	0.848484
358	0.891436	0.727273	0.786885	0.695652	0.914894	0.8	0.893082	0.666667	0.873684	0.854167	0.944785	0.677419	0.824074	0.890968	1	0.907407	0.878626	0.8509
359	0.889413	0.727273	0.776639	0.681159	0.914894	0.8	0.886792	0.666667	0.894737	0.8125	0.947853	0.645161	0.805556	0.890968	1	0.944444	0.875951	0.847602
360	0.892111	0.727273	0.786885	0.666667	0.930851	0.76	0.889937	0.666667	0.894737	0.8125	0.944785	0.645161	0.787037	0.893409	0.977778	0.907407	0.877803	0.849884
361	0.886716	0.757576	0.778689	0.681159	0.920213	0.72	0.889937	0.333333	0.884211	0.791667	0.941718	0.741935	0.777778	0.888527	1	0.944444	0.8741	0.845492
362	0.886716	0.757576	0.782787	0.681159	0.914894	0.72	0.888365	0.666667	0.894737	0.854167	0.935583	0.741935	0.814815	0.890155	1	0.944444	0.875951	0.847488
363	0.88739	0.757576	0.77459	0.681159	0.925532	0.76	0.888365	0.666667	0.842105	0.8125	0.932515	0.677419	0.805556	0.886086	1	0.907407	0.872249	0.843019
364	0.886716	0.727273	0.772541	0.652174	0.914894	0.8	0.888365	0.666667	0.905263	0.8125	0.944785	0.677419	0.796296	0.891782	1	0.925926	0.874511	0.845831
365	0.893459	0.69697	0.790984	0.695652	0.914894	0.8	0.891509	0.666667	0.894737	0.854167	0.944785	0.645161	0.805556	0.894223	1	0.944444	0.880272	0.852901
366	0.894134	0.727273	0.770492	0.652174	0.909574	0.8	0.902516	0.666667	0.894737	0.854167	0.947853	0.741935	0.805556	0.890968	1	0.944444	0.879243	0.851574
367	0.889413	0.757576	0.786885	0.695652	0.914894	0.8	0.889937	0.666667	0.894737	0.854167	0.947853	0.709677	0.777778	0.892596	1	0.925926	0.878214	0.850438
368	0.88739	0.727273	0.782787	0.724638	0.925532	0.8	0.900943	0.666667	0.894737	0.791667	0.944785	0.645161	0.796296	0.894223	1	0.962963	0.879243	0.851654
369	0.894134	0.757576	0.780738	0.695652	0.920213	0.76	0.888365	0.666667	0.884211	0.854167	0.93865	0.677419	0.796296	0.89585	1	0.944444	0.879243	0.851525
370	0.891436	0.727273	0.786885	0.695652	0.925532	0.84	0.88522	0.333333	0.884211	0.875	0.93865	0.677419	0.777778	0.887714	1	0.907407	0.876157	0.847877
371	0.895482	0.727273	0.782787	0.681159	0.920213	0.8	0.900943	0.666667	0.894737	0.833333	0.935583	0.709677	0.787037	0.895037	1	0.925926	0.880683	0.853311
372	0.891436	0.666667	0.79918	0.695652	0.904255	0.8	0.899371	0.666667	0.884211	0.833333	0.944785	0.677419	0.805556	0.895037	1	0.962963	0.881094	0.853928
373	0.892785	0.727273	0.786885	0.666667	0.914894	0.76	0.889937	0.666667	0.884211	0.791667	0.941718	0.677419	0.796296	0.894223	1	0.944444	0.878009	0.849966
374	0.891436	0.69697	0.776639	0.681159	0.914894	0.8	0.894654	0.666667	0.894737	0.854167	0.947853	0.677419	0.824074	0.889341	1	0.944444	0.878009	0.850072
375	0.888739	0.757576	0.784836	0.681159	0.920213	0.8	0.897799	0.666667	0.905263	0.833333	0.941718	0.677419	0.787037	0.892596	1	0.962963	0.878832	0.851197
376	0.893459	0.69697	0.768443	0.666667	0.925532	0.8	0.88522	0.666667	0.915789	0.854167	0.944785	0.709677	0.805556	0.892596	1	0.962963	0.877803	0.849743
377	0.888739	0.727273	0.77459	0.681159	0.930851	0.76	0.886792	0.666667	0.894737	0.833333	0.947853	0.677419	0.796296	0.896664	1	0.944444	0.877597	0.849537
378	0.888739	0.69697	0.778689	0.666667	0.920213	0.8	0.888365	0.666667	0.905263	0.833333	0.941718	0.677419	0.814815	0.888527	1	0.944444	0.875746	0.847353
379	0.892111	0.727273	0.778689	0.710145	0.93617	0.8	0.888365	0.666667	0.905263	0.8125	0.944785	0.709677	0.777778	0.892596	0.977778	0.888889	0.877803	0.849696
380	0.890762	0.727273	0.784836	0.681159	0.93617	0.8	0.894654	0.666667	0.905263	0.833333	0.93865	0.741935	0.796296	0.897478	1	0.944444	0.880889	0.853571
381	0.889413	0.727273	0.786885	0.666667	0.914894	0.84	0.894654	0.666667	0.894737	0.833333	0.941718	0.709677	0.777778	0.891782	1	0.944444	0.877803	0.849863
382	0.891436	0.787879	0.766393	0.681159	0.920213	0.76	0.889937	0.666667	0.905263	0.833333	0.93865	0.741935	0.768519	0.887714	1	0.944444	0.875129	0.846485
383	0.893459	0.727273	0.782787	0.666667	0.925532	0.8	0.888365	0.666667	0.905263	0.8125	0.944785	0.709677	0.787037	0.891782	1	0.925926	0.878214	0.850319
384	0.891436	0.727273	0.778689	0.666667	0.925532	0.88	0.897799	0.666667	0.884211	0.8125	0.941718	0.741935	0.814815	0.891782	1	0.925926	0.879037	0.851354
385	0.891436	0.727273	0.784836	0.637681	0.930851	0.84	0.889937	0.333333	0.894737	0.833333	0.944785	0.645161	0.796296	0.888527	1	0.907407	0.876569	0.848362
386	0.885367	0.757576	0.778689	0.681159	0.914894	0.84	0.889937	0.666667	0.915789	0.8125	0.93865	0.677419	0.796296	0.890968	1	0.925926	0.875334	0.846901
387	0.88739	0.818182	0.768443	0.652174	0.930851	0.88	0.883648	0.666667	0.905263	0.8125	0.941718	0.709677	0.805556	0.891782	1	0.925926	0.87554	0.847065
388	0.88739	0.727273	0.782787	0.681159	0.925532	0.76	0.897799	0.666667	0.905263	0.833333	0.944785	0.709677	0.805556	0.892596	1	0.944444	0.878626	0.85087
389	0.893459	0.757576	0.784836	0.681159	0.93617	0.88	0.894654	0.666667	0.905263	0.875	0.947853	0.677419	0.777778	0.896664	1	0.981481	0.88274	0.855961
390	0.891436	0.727273	0.793033	0.695652	0.920213	0.8	0.896226	0.666667	0.905263	0.854167	0.93865	0.709677	0.787037	0.89585	1	0.907407	0.880683	0.853263
391	0.894808	0.757576	0.793033	0.710145	0.930851	0.8	0.889937	0.666667	0.905263	0.833333	0.95092	0.645161	0.787037	0.893409	1	0.925926	0.881506	0.854316
392	0.893459	0.757576	0.782787	0.73913	0.920213	0.84	0.894654	0.666667	0.894737	0.833333	0.947853	0.709677	0.768519	0.889341	1	0.907407	0.879243	0.851602
393	0.891436	0.757576	0.803279	0.710145	0.930851	0.8	0.889937	0.666667	0.936842	0.833333	0.947853	0.677419	0.787037	0.8869	1	0.907407	0.880272	0.853078
394	0.891436	0.727273	0.780738	0.710145	0.93617	0.76	0.886792	0.666667	0.884211	0.8125	0.941718	0.709677	0.805556	0.891782	1	0.925926	0.877803	0.84971
395	0.896831	0.727273	0.778689	0.753623	0.941489	0.8	0.883648	0.666667	0.894737	0.895833	0.935583	0.709677	0.796296	0.887714	1	0.907407	0.879037	0.851365
396	0.895482	0.69697	0.780738	0.710145	0.920213	0.8	0.883648	0.666667	0.894737	0.854167	0.944785	0.709677	0.805556	0.892596	1	0.907407	0.878832	0.850901
397	0.898854	0.757576	0.782787	0.724638	0.925532	0.8	0.888365	0.666667	0.905263	0.854167	0.944785	0.677419	0.805556	0.89585	1	0.907407	0.882329	0.855275
398	0.894134	0.69697	0.786885	0.753623	0.925532	0.84	0.88522	0.666667	0.894737	0.895833	0.95092	0.709677	0.777778	0.890968	1	0.925926	0.880272	0.852807
399	0.898854	0.727273	0.772541	0.753623	0.920213	0.84	0.896226	0.666667	0.905263	0.875	0.953988	0.741935	0.796296	0.893409	1	0.981481	0.883769	0.857081
400	0.893459	0.727273	0.776639	0.768116	0.914894	0.76	0.88522	0.666667	0.926316	0.875	0.947853	0.709677	0.805556	0.891782	1	0.944444	0.87986	0.852332
401	0.894808	0.727273	0.778689	0.753623	0.925532	0.84	0.88522	0.666667	0.915789	0.833333	0.944785	0.677419	0.824074	0.889341	1	0.944444	0.87986	0.852396
402	0.895482	0.757576	0.795082	0.753623	0.925532	0.84	0.886792	0.666667	0.915789	0.875	0.932515	0.677419	0.805556	0.892596	1	0.944444	0.882123	0.855131
403	0.895482	0.727273	0.782787	0.768116	0.93617	0.84	0.880503	0.666667	0.894737	0.833333	0.941718	0.709677	0.787037	0.891782	1	0.925926	0.879654	0.852066
404	0.892785	0.727273	0.79918	0.782609	0.941489	0.8	0.88522	0.666667	0.905263	0.8125	0.944785	0.677419	0.796296	0.897478	1	0.944444	0.883152	0.856392
405	0.892111	0.727273	0.778689	0.768116	0.93617	0.76	0.888365	0.666667	0.905263	0.833333	0.93865	0.709677	0.787037	0.893409	1	0.925926	0.879243	0.851459
406	0.891436	0.727273	0.784836	0.753623	0.930851	0.8	0.88522	0.666667	0.905263	0.8125	0.93865	0.741935	0.796296	0.890155	1	0.925926	0.87842	0.850516
407	0.889413	0.69697	0.797131	0.710145	0.925532	0.8	0.883648	0.666667	0.884211	0.854167	0.941718	0.741935	0.805556	0.89585	1	0.907407	0.879449	0.851771
408	0.893459	0.757576	0.780738	0.73913	0.925532	0.76	0.891509	0.666667	0.894737	0.833333	0.93865	0.677419	0.796296	0.891782	1	0.925926	0.879037	0.851316
409	0.892111	0.727273	0.784836	0.710145	0.930851	0.76	0.875786	0.666667	0.905263	0.791667	0.93865	0.709677	0.814815	0.894223	1	0.907407	0.877391	0.849133
410	0.889413	0.69697	0.780738	0.73913	0.93617	0.8	0.88522	0.666667	0.915789	0.854167	0.941718	0.677419	0.796296	0.893409	1	0.888889	0.878009	0.849949
411	0.890762	0.69697	0.776639	0.768116	0.941489	0.8	0.88522	0.666667	0.894737	0.833333	0.935583	0.709677	0.805556	0.891782	1	0.888889	0.877597	0.849466
412	0.890088	0.727273	0.782787	0.753623	0.930851	0.88	0.880503	0.666667	0.894737	0.833333	0.935583	0.709677	0.824074	0.893409	1	0.907407	0.87842	0.850652
413	0.892785	0.69697	0.778689	0.724638	0.941489	0.8	0.882075	0.666667	0.894737	0.833333	0.95092	0.741935	0.787037	0.892596	1	0.907407	0.878626	0.850822
414	0.894134	0.757576	0.77459	0.73913	0.930851	0.76	0.880503	0.666667	0.905263	0.833333	0.941718	0.741935	0.805556	0.89585	1	0.962963	0.87986	0.852311
415	0.890762	0.69697	0.795082	0.753623	0.925532	0.76	0.889937	0.666667	0.894737	0.8125	0.947853	0.677419	0.759259	0.899105	1	0.962963	0.881094	0.853728
416	0.895482	0.666667	0.770492	0.73913	0.93617	0.76	0.882075	0.666667	0.894737	0.833333	0.932515	0.677419	0.787037	0.893409	0.977778	0.944444	0.87698	0.848623
417	0.888739	0.69697	0.780738	0.73913	0.920213	0.84	0.88522	0.666667	0.915789	0.8125	0.941718	0.709677	0.787037	0.891782	1	0.925926	0.87698	0.84874
418	0.890088	0.727273	0.776639	0.753623	0.925532	0.84	0.872642	0.666667	0.884211	0.875	0.93865	0.709677	0.805556	0.890155	1	0.925926	0.875746	0.847242
419	0.892111	0.727273	0.780738	0.73913	0.93617	0.84	0.888365	0.666667	0.905263	0.8125	0.93865	0.709677	0.805556	0.890968	1	0.944444	0.879243	0.851633
420	0.895482	0.727273	0.776639	0.724638	0.93617	0.76	0.886792	0.666667	0.884211	0.895833	0.93865	0.677419	0.796296	0.889341	1	0.888889	0.878009	0.849926
421	0.895482	0.727273	0.776639	0.73913	0.941489	0.84	0.889937	0.666667	0.884211	0.854167	0.941718	0.709677	0.787037	0.894223	1	0.925926	0.880683	0.853229
422	0.896831	0.727273	0.788934	0.710145	0.930851	0.76	0.889937	0.666667	0.915789	0.8125	0.941718	0.741935	0.805556	0.887714	0.977778	0.925926	0.880066	0.852588
423	0.897505	0.727273	0.770492	0.73913	0.946809	0.8	0.878931	0.666667	0.905263	0.791667	0.93865	0.709677	0.796296	0.889341	1	0.888889	0.877391	0.849184
424	0.890088	0.787879	0.786885	0.73913	0.941489	0.8	0.88522	0.666667	0.894737	0.8125	0.941718	0.677419	0.805556	0.890155	1	0.907407	0.87842	0.850666
425	0.892785	0.606061	0.786885	0.768116	0.946809	0.8	0.878931	0.666667	0.884211	0.833333	0.93865	0.645161	0.796296	0.894223	1	0.907407	0.878214	0.85027
426	0.894134	0.69697	0.790984	0.768116	0.93617	0.8	0.886792	0.666667	0.905263	0.833333	0.941718	0.645161	0.805556	0.892596	1	0.925926	0.880889	0.853596
427	0.894134	0.69697	0.764344	0.710145	0.925532	0.8	0.877358	0.666667	0.915789	0.895833	0.941718	0.709677	0.833333	0.891782	1	0.888889	0.87698	0.848728
428	0.890088	0.69697	0.793033	0.753623	0.93617	0.84	0.889937	0.666667	0.873684	0.875	0.935583	0.741935	0.814815	0.895037	1	0.907407	0.880889	0.853656
429	0.892111	0.69697	0.790984	0.753623	0.925532	0.88	0.888365	0.666667	0.905263	0.833333	0.93865	0.741935	0.796296	0.893409	1	0.888889	0.880272	0.852852
430	0.891436	0.666667	0.786885	0.724638	0.920213	0.8	0.88522	0.666667	0.894737	0.854167	0.941718	0.709677	0.814815	0.90236	0.977778	0.888889	0.880477	0.852957
431	0.893459	0.666667	0.786885	0.73913	0.93617	0.84	0.880503	0.666667	0.894737	0.875	0.93865	0.774194	0.824074	0.889341	1	0.907407	0.879243	0.851576
432	0.899528	0.666667	0.784836	0.724638	0.93617	0.76	0.878931	0.666667	0.884211	0.875	0.941718	0.774194	0.824074	0.90236	1	0.925926	0.883563	0.856686
433	0.894808	0.69697	0.786885	0.753623	0.93617	0.88	0.880503	0.666667	0.905263	0.854167	0.941718	0.774194	0.796296	0.89585	1	0.907407	0.881506	0.85432
434	0.895482	0.69697	0.776639	0.768116	0.925532	0.76	0.888365	0.666667	0.873684	0.875	0.947853	0.774194	0.814815	0.89585	1	0.925926	0.881506	0.854391
435	0.890762	0.727273	0.784836	0.73913	0.930851	0.8	0.888365	0.333333	0.884211	0.875	0.941718	0.709677	0.824074	0.89585	1	0.944444	0.880683	0.853386
436	0.891436	0.666667	0.793033	0.768116	0.941489	0.8	0.886792	0.666667	0.884211	0.854167	0.93865	0.709677	0.796296	0.887714	1	0.907407	0.878626	0.850924
437	0.892785	0.666667	0.784836	0.695652	0.93617	0.8	0.883648	0.666667	0.884211	0.833333	0.935583	0.677419	0.805556	0.897478	1	0.87037	0.878214	0.850056
438	0.895482	0.69697	0.772541	0.753623	0.930851	0.84	0.880503	0.666667	0.884211	0.854167	0.932515	0.741935	0.796296	0.893409	1	0.925926	0.878214	0.850055
439	0.896831	0.727273	0.790984	0.73913	0.925532	0.8	0.878931	0.666667	0.884211	0.895833	0.935583	0.741935	0.805556	0.899105	1	0.907407	0.881917	0.854677
440	0.894134	0.727273	0.772541	0.695652	0.930851	0.84	0.882075	0.666667	0.894737	0.875	0.932515	0.741935	0.805556	0.895037	1	0.944444	0.878626	0.850686
441	0.892111	0.727273	0.780738	0.724638	0.925532	0.8	0.88522	0.666667	0.884211	0.833333	0.941718	0.774194	0.787037	0.894223	1	0.925926	0.878626	0.85083
442	0.893459	0.757576	0.780738	0.782609	0.93617	0.8	0.888365	0.666667	0.894737	0.875	0.935583	0.774194	0.796296	0.900732	1	0.925926	0.882946	0.856
443	0.894134	0.727273	0.778689	0.724638	0.930851	0.88	0.896226	0.666667	0.884211	0.875	0.941718	0.709677	0.796296	0.89585	1	0.944444	0.881917	0.854872
444	0.894808	0.757576	0.772541	0.768116	0.925532	0.8	0.88522	0.666667	0.884211	0.833333	0.944785	0.774194	0.796296	0.896664	1	0.851852	0.879654	0.851832
445	0.890088	0.69697	0.79918	0.724638	0.930851	0.8	0.88522	0.666667	0.915789	0.895833	0.935583	0.709677	0.805556	0.900732	1	0.925926	0.882329	0.855367
446	0.894808	0.727273	0.770492	0.73913	0.925532	0.88	0.882075	0.666667	0.905263	0.875	0.941718	0.774194	0.796296	0.894223	1	0.888889	0.879243	0.851484
447	0.895482	0.666667	0.780738	0.73913	0.925532	0.8	0.886792	0.666667	0.873684	0.854167	0.93865	0.741935	0.787037	0.894223	1	0.944444	0.879449	0.851749
448	0.896831	0.727273	0.793033	0.753623	0.930851	0.84	0.875786	0.666667	0.894737	0.833333	0.941718	0.677419	0.805556	0.89585	1	0.925926	0.8813	0.854129
449	0.890088	0.69697	0.780738	0.73913	0.941489	0.8	0.88522	0.666667	0.873684	0.895833	0.935583	0.741935	0.796296	0.891782	1	0.944444	0.878214	0.850342
450	0.894134	0.69697	0.784836	0.73913	0.925532	0.8	0.889937	0.666667	0.894737	0.833333	0.935583	0.741935	0.787037	0.899919	1	0.944444	0.881506	0.854225
451	0.893459	0.727273	0.782787	0.73913	0.909574	0.76	0.883648	0.666667	0.894737	0.833333	0.93865	0.741935	0.805556	0.896664	1	0.907407	0.879037	0.851197
452	0.895482	0.727273	0.780738	0.797101	0.925532	0.76	0.882075	0.333333	0.842105	0.833333	0.941718	0.741935	0.796296	0.893409	1	0.944444	0.879037	0.851249
453	0.898854	0.727273	0.782787	0.782609	0.920213	0.8	0.882075	0.666667	0.873684	0.833333	0.93865	0.709677	0.796296	0.895037	1	0.944444	0.880889	0.853423
454	0.885367	0.727273	0.77459	0.753623	0.920213	0.8	0.880503	0.666667	0.884211	0.875	0.93865	0.709677	0.787037	0.892596	1	0.87037	0.874306	0.845509
455	0.892111	0.69697	0.782787	0.753623	0.925532	0.8	0.878931	0.666667	0.884211	0.854167	0.93865	0.741935	0.759259	0.885273	1	0.925926	0.875129	0.846436
456	0.896831	0.757576	0.770492	0.724638	0.920213	0.8	0.882075	0.666667	0.905263	0.833333	0.93865	0.709677	0.796296	0.894223	1	0.907407	0.87842	0.850406
457	0.894134	0.727273	0.786885	0.73913	0.925532	0.8	0.877358	0.666667	0.894737	0.833333	0.941718	0.709677	0.787037	0.89585	1	0.925926	0.879243	0.851539
458	0.895482	0.69697	0.790984	0.73913	0.925532	0.84	0.883648	0.666667	0.894737	0.833333	0.935583	0.774194	0.796296	0.888527	1	0.907407	0.879037	0.851269
459	0.894134	0.727273	0.778689	0.753623	0.925532	0.8	0.882075	0.666667	0.905263	0.875	0.932515	0.709677	0.787037	0.896664	1	0.907407	0.879243	0.851401
460	0.898854	0.727273	0.782787	0.73913	0.914894	0.84	0.886792	0.666667	0.915789	0.854167	0.953988	0.774194	0.777778	0.890968	1	0.925926	0.881712	0.854534
461	0.888739	0.757576	0.770492	0.724638	0.93617	0.84	0.88522	0.666667	0.894737	0.833333	0.935583	0.677419	0.777778	0.895037	1	0.888889	0.876157	0.847713
462	0.892785	0.757576	0.776639	0.710145	0.930851	0.8	0.886792	0.666667	0.884211	0.854167	0.95092	0.709677	0.787037	0.899919	1	0.907407	0.880477	0.852966
463	0.898854	0.69697	0.776639	0.753623	0.920213	0.84	0.886792	0.666667	0.915789	0.833333	0.932515	0.741935	0.814815	0.899105	1	0.962963	0.88274	0.855616
464	0.892785	0.69697	0.77459	0.797101	0.909574	0.8	0.882075	0.333333	0.894737	0.854167	0.941718	0.709677	0.805556	0.891782	1	0.925926	0.877597	0.849552
465	0.901551	0.727273	0.772541	0.724638	0.914894	0.8	0.886792	0.666667	0.894737	0.895833	0.941718	0.774194	0.787037	0.900732	0.977778	0.944444	0.882946	0.85573
466	0.898854	0.727273	0.770492	0.768116	0.925532	0.8	0.882075	0.666667	0.884211	0.875	0.93865	0.741935	0.777778	0.893409	0.977778	0.907407	0.879037	0.851201
467	0.894134	0.727273	0.77459	0.753623	0.925532	0.8	0.882075	0.666667	0.894737	0.854167	0.941718	0.774194	0.777778	0.89585	1	0.907407	0.879037	0.851272
468	0.890088	0.727273	0.77459	0.73913	0.920213	0.84	0.883648	0.666667	0.915789	0.833333	0.935583	0.774194	0.796296	0.904801	1	0.944444	0.880683	0.853227
469	0.898179	0.787879	0.782787	0.724638	0.914894	0.76	0.882075	0.666667	0.884211	0.875	0.947853	0.741935	0.777778	0.892596	1	0.851852	0.879243	0.851426
470	0.894134	0.727273	0.764344	0.724638	0.925532	0.8	0.88522	0.333333	0.884211	0.875	0.93865	0.709677	0.768519	0.89585	1	0.925926	0.877186	0.848756
471	0.896156	0.69697	0.778689	0.724638	0.920213	0.88	0.882075	0.333333	0.884211	0.854167	0.929448	0.741935	0.814815	0.895037	1	0.907407	0.878832	0.850972
472	0.899528	0.69697	0.772541	0.73913	0.914894	0.8	0.878931	0.666667	0.884211	0.875	0.947853	0.741935	0.777778	0.896664	1	0.907407	0.879654	0.851954
473	0.894808	0.727273	0.760246	0.710145	0.925532	0.8	0.882075	0.666667	0.894737	0.8125	0.941718	0.741935	0.777778	0.893409	1	0.962963	0.876569	0.848044
474	0.886042	0.69697	0.778689	0.768116	0.925532	0.88	0.88522	0.666667	0.884211	0.916667	0.953988	0.741935	0.805556	0.901546	1	0.925926	0.881094	0.853858
475	0.895482	0.757576	0.766393	0.753623	0.925532	0.84	0.880503	0.333333	0.873684	0.875	0.944785	0.741935	0.787037	0.893409	1	0.925926	0.878214	0.850171
476	0.892785	0.727273	0.764344	0.724638	0.909574	0.76	0.896226	0.666667	0.863158	0.854167	0.944785	0.774194	0.759259	0.89585	1	0.907407	0.877391	0.84905
477	0.901551	0.69697	0.766393	0.782609	0.920213	0.8	0.889937	0.666667	0.873684	0.833333	0.932515	0.741935	0.768519	0.896664	1	0.944444	0.880477	0.852647
478	0.896156	0.69697	0.764344	0.782609	0.920213	0.76	0.889937	0.666667	0.884211	0.875	0.935583	0.741935	0.796296	0.900732	1	0.888889	0.880272	0.852544
479	0.888065	0.69697	0.762295	0.753623	0.93617	0.88	0.880503	0.333333	0.894737	0.833333	0.93865	0.709677	0.768519	0.891782	1	0.907407	0.8741	0.845147
480	0.892785	0.69697	0.766393	0.73913	0.941489	0.84	0.889937	0.666667	0.884211	0.875	0.935583	0.709677	0.768519	0.897478	1	0.925926	0.878832	0.850911
481	0.891436	0.727273	0.770492	0.768116	0.920213	0.84	0.882075	0.666667	0.884211	0.875	0.92638	0.709677	0.777778	0.90236	1	0.907407	0.878214	0.849995
482	0.893459	0.727273	0.776639	0.753623	0.930851	0.76	0.883648	0.666667	0.873684	0.833333	0.932515	0.709677	0.805556	0.896664	1	0.944444	0.878832	0.850992
483	0.895482	0.727273	0.780738	0.73913	0.930851	0.84	0.878931	0.666667	0.873684	0.895833	0.941718	0.741935	0.787037	0.894223	1	0.907407	0.879449	0.851631
484	0.896156	0.727273	0.772541	0.768116	0.920213	0.8	0.888365	0.666667	0.894737	0.895833	0.944785	0.741935	0.787037	0.888527	0.977778	0.925926	0.879037	0.851258
485	0.896831	0.757576	0.768443	0.753623	0.920213	0.8	0.889937	0.666667	0.873684	0.875	0.941718	0.741935	0.796296	0.899105	1	0.907407	0.881094	0.853493
486	0.897505	0.727273	0.770492	0.710145	0.930851	0.8	0.888365	0.666667	0.884211	0.833333	0.95092	0.774194	0.796296	0.899105	1	0.888889	0.8813	0.853821
487	0.891436	0.757576	0.778689	0.73913	0.920213	0.84	0.878931	0.666667	0.884211	0.833333	0.944785	0.741935	0.787037	0.894223	1	0.925926	0.877803	0.849796
488	0.894808	0.69697	0.768443	0.782609	0.930851	0.8	0.886792	0.666667	0.894737	0.833333	0.941718	0.741935	0.787037	0.895037	1	0.907407	0.879243	0.851398
489	0.896156	0.69697	0.782787	0.695652	0.920213	0.8	0.880503	0.666667	0.905263	0.833333	0.935583	0.741935	0.777778	0.89585	1	0.925926	0.878626	0.850611
490	0.893459	0.69697	0.780738	0.753623	0.925532	0.76	0.88522	0.666667	0.884211	0.8125	0.941718	0.709677	0.777778	0.903173	1	0.925926	0.880477	0.852881
491	0.890762	0.69697	0.77459	0.768116	0.930851	0.84	0.893082	0.666667	0.894737	0.8125	0.932515	0.741935	0.768519	0.895037	1	0.925926	0.87842	0.850467
492	0.894808	0.69697	0.770492	0.768116	0.93617	0.84	0.886792	0.666667	0.884211	0.833333	0.935583	0.741935	0.796296	0.898291	1	0.925926	0.880272	0.852657
493	0.896831	0.727273	0.766393	0.73913	0.920213	0.76	0.883648	0.666667	0.873684	0.8125	0.947853	0.741935	0.759259	0.890155	1	0.851852	0.87554	0.846712
494	0.897505	0.727273	0.764344	0.724638	0.930851	0.72	0.883648	0.666667	0.905263	0.8125	0.944785	0.741935	0.787037	0.898291	1	0.925926	0.879449	0.851449
495	0.892111	0.757576	0.780738	0.753623	0.930851	0.8	0.883648	0.666667	0.873684	0.833333	0.944785	0.741935	0.759259	0.897478	1	0.962963	0.879654	0.852001
496	0.888739	0.727273	0.77459	0.768116	0.946809	0.8	0.891509	0.666667	0.894737	0.8125	0.93865	0.741935	0.75	0.899105	1	0.925926	0.879243	0.851536
497	0.893459	0.757576	0.788934	0.724638	0.941489	0.84	0.889937	0.666667	0.873684	0.833333	0.944785	0.709677	0.787037	0.894223	1	0.907407	0.880889	0.853734
498	0.892785	0.666667	0.768443	0.724638	0.941489	0.84	0.893082	0.666667	0.894737	0.770833	0.932515	0.741935	0.759259	0.896664	1	0.925926	0.877803	0.849639
499	0.894808	0.69697	0.758197	0.753623	0.920213	0.8	0.886792	0.666667	0.894737	0.791667	0.941718	0.741935	0.759259	0.896664	1	0.944444	0.877186	0.848798
500	0.896156	0.757576	0.77459	0.753623	0.920213	0.8	0.877358	0.666667	0.884211	0.833333	0.947853	0.741935	0.777778	0.89585	1	0.944444	0.879243	0.851419
501	0.898179	0.666667	0.764344	0.768116	0.920213	0.84	0.88522	0.666667	0.873684	0.833333	0.941718	0.741935	0.768519	0.899105	1	0.925926	0.879449	0.85144
502	0.898179	0.666667	0.766393	0.73913	0.93617	0.84	0.888365	0.666667	0.894737	0.791667	0.941718	0.709677	0.796296	0.897478	1	0.925926	0.880272	0.852616
503	0.890762	0.727273	0.764344	0.768116	0.93617	0.76	0.886792	0.666667	0.884211	0.854167	0.93865	0.741935	0.768519	0.891782	1	0.907407	0.876157	0.847661
504	0.893459	0.727273	0.760246	0.724638	0.920213	0.8	0.886792	0.333333	0.884211	0.833333	0.935583	0.741935	0.777778	0.901546	1	0.925926	0.877803	0.8495
505	0.896156	0.636364	0.768443	0.710145	0.920213	0.84	0.88522	0.666667	0.873684	0.854167	0.941718	0.709677	0.787037	0.900732	1	0.925926	0.879037	0.851038
506	0.891436	0.757576	0.770492	0.768116	0.925532	0.8	0.888365	0.666667	0.884211	0.833333	0.93865	0.741935	0.805556	0.89585	1	0.888889	0.878626	0.850718
507	0.890762	0.69697	0.770492	0.73913	0.925532	0.8	0.888365	0.666667	0.863158	0.833333	0.944785	0.741935	0.777778	0.896664	1	0.944444	0.877803	0.849688
508	0.896831	0.727273	0.790984	0.724638	0.920213	0.8	0.886792	0.666667	0.873684	0.770833	0.935583	0.709677	0.796296	0.893409	1	0.925926	0.879449	0.851632
509	0.900877	0.69697	0.780738	0.753623	0.930851	0.84	0.88522	0.666667	0.894737	0.8125	0.932515	0.741935	0.768519	0.896664	1	0.944444	0.881506	0.854168
510	0.892111	0.757576	0.764344	0.695652	0.93617	0.8	0.893082	0.666667	0.884211	0.854167	0.93865	0.741935	0.787037	0.893409	1	0.907407	0.877597	0.849412
511	0.904248	0.727273	0.782787	0.73913	0.930851	0.88	0.883648	0.666667	0.894737	0.854167	0.95092	0.774194	0.824074	0.893409	0.977778	0.944444	0.884797	0.858213
512	0.898179	0.757576	0.778689	0.710145	0.920213	0.84	0.88522	0.666667	0.863158	0.833333	0.935583	0.741935	0.796296	0.895037	1	0.981481	0.880272	0.852675
513	0.900202	0.727273	0.776639	0.724638	0.930851	0.8	0.889937	0.666667	0.873684	0.854167	0.941718	0.741935	0.796296	0.89585	1	0.944444	0.882123	0.854905
514	0.903574	0.727273	0.782787	0.695652	0.930851	0.88	0.893082	0.666667	0.884211	0.833333	0.920245	0.741935	0.796296	0.899105	1	0.981481	0.883974	0.857205
515	0.893459	0.757576	0.772541	0.710145	0.925532	0.8	0.894654	0.666667	0.852632	0.833333	0.941718	0.741935	0.805556	0.894223	1	0.925926	0.879037	0.85111
516	0.896831	0.69697	0.77459	0.710145	0.925532	0.84	0.883648	0.666667	0.863158	0.8125	0.947853	0.741935	0.805556	0.898291	1	0.944444	0.880272	0.852567
517	0.894134	0.727273	0.778689	0.753623	0.920213	0.84	0.883648	0.333333	0.894737	0.833333	0.941718	0.741935	0.805556	0.894223	1	0.962963	0.87986	0.852175
518	0.893459	0.727273	0.764344	0.724638	0.920213	0.88	0.882075	0.666667	0.905263	0.854167	0.93865	0.741935	0.805556	0.896664	1	0.962963	0.878832	0.850897
519	0.902225	0.727273	0.768443	0.753623	0.925532	0.88	0.888365	0.666667	0.894737	0.791667	0.941718	0.741935	0.777778	0.898291	1	0.962963	0.882534	0.855427
520	0.891436	0.727273	0.77459	0.724638	0.904255	0.84	0.889937	0.666667	0.852632	0.791667	0.947853	0.741935	0.787037	0.899919	1	0.962963	0.878832	0.850855
521	0.892785	0.727273	0.772541	0.710145	0.920213	0.88	0.886792	0.666667	0.873684	0.833333	0.944785	0.741935	0.787037	0.89585	1	0.981481	0.879037	0.851178
522	0.892111	0.69697	0.770492	0.73913	0.914894	0.88	0.886792	0.666667	0.894737	0.8125	0.935583	0.741935	0.787037	0.899919	0.977778	0.944444	0.878626	0.850626
523	0.894808	0.727273	0.762295	0.724638	0.925532	0.88	0.875786	0.333333	0.884211	0.833333	0.944785	0.741935	0.777778	0.897478	1	0.925926	0.877186	0.848864
524	0.899528	0.666667	0.770492	0.724638	0.93617	0.8	0.88522	0.666667	0.873684	0.75	0.947853	0.741935	0.759259	0.896664	1	0.944444	0.879243	0.851352
525	0.896831	0.69697	0.766393	0.695652	0.930851	0.84	0.889937	0.666667	0.884211	0.770833	0.93865	0.741935	0.777778	0.896664	1	0.962963	0.878832	0.850826
526	0.898179	0.69697	0.770492	0.710145	0.925532	0.8	0.878931	0.666667	0.884211	0.8125	0.947853	0.774194	0.777778	0.890968	0.977778	0.962963	0.877597	0.849431
527	0.893459	0.69697	0.772541	0.681159	0.925532	0.84	0.888365	0.666667	0.852632	0.75	0.95092	0.741935	0.796296	0.893409	1	0.907407	0.876774	0.848461
528	0.897505	0.666667	0.772541	0.710145	0.925532	0.88	0.88522	0.666667	0.863158	0.8125	0.93865	0.741935	0.768519	0.901546	1	0.907407	0.879449	0.851537
529	0.891436	0.727273	0.764344	0.681159	0.925532	0.84	0.889937	0.666667	0.894737	0.75	0.935583	0.741935	0.768519	0.900732	1	0.944444	0.877186	0.848789
530	0.896156	0.757576	0.762295	0.681159	0.93617	0.84	0.882075	0.333333	0.873684	0.770833	0.929448	0.709677	0.787037	0.892596	1	0.962963	0.87554	0.846857
531	0.892785	0.727273	0.764344	0.710145	0.946809	0.88	0.88522	0.666667	0.863158	0.791667	0.944785	0.741935	0.787037	0.891782	1	0.944444	0.87698	0.848766
532	0.893459	0.757576	0.760246	0.666667	0.941489	0.8	0.882075	0.666667	0.873684	0.791667	0.93865	0.709677	0.787037	0.899105	1	0.962963	0.87698	0.848551
533	0.894134	0.69697	0.764344	0.710145	0.925532	0.84	0.878931	0.666667	0.894737	0.8125	0.941718	0.741935	0.777778	0.90236	1	0.981481	0.878832	0.850849
534	0.899528	0.69697	0.762295	0.695652	0.920213	0.8	0.882075	0.333333	0.884211	0.770833	0.935583	0.741935	0.787037	0.901546	1	0.962963	0.878626	0.850373
535	0.893459	0.727273	0.758197	0.724638	0.914894	0.84	0.882075	0.666667	0.894737	0.75	0.941718	0.741935	0.796296	0.890968	1	0.944444	0.874923	0.846168
536	0.88739	0.727273	0.766393	0.753623	0.925532	0.8	0.883648	0.666667	0.884211	0.770833	0.93865	0.741935	0.796296	0.890155	1	0.944444	0.874306	0.845535
537	0.896831	0.727273	0.768443	0.710145	0.930851	0.76	0.878931	0.666667	0.884211	0.770833	0.932515	0.741935	0.777778	0.891782	1	0.962963	0.875951	0.847348
538	0.894134	0.757576	0.77459	0.710145	0.914894	0.76	0.88522	0.666667	0.894737	0.75	0.932515	0.741935	0.787037	0.906428	1	0.907407	0.879449	0.851446
539	0.896156	0.727273	0.776639	0.710145	0.920213	0.8	0.888365	0.333333	0.884211	0.75	0.941718	0.741935	0.777778	0.890155	1	0.944444	0.877186	0.848825
540	0.899528	0.69697	0.768443	0.73913	0.93617	0.84	0.878931	0.666667	0.894737	0.770833	0.947853	0.741935	0.796296	0.899919	1	0.962963	0.8813	0.853846
541	0.892785	0.757576	0.77459	0.724638	0.93617	0.84	0.880503	0.666667	0.863158	0.770833	0.95092	0.741935	0.759259	0.899105	1	0.944444	0.878626	0.850563
542	0.891436	0.69697	0.768443	0.73913	0.93617	0.84	0.875786	0.666667	0.894737	0.770833	0.941718	0.741935	0.759259	0.894223	1	0.907407	0.875129	0.846378
543	0.894134	0.757576	0.780738	0.710145	0.925532	0.88	0.882075	0.666667	0.894737	0.770833	0.935583	0.741935	0.759259	0.894223	1	0.944444	0.877803	0.84966
544	0.890762	0.69697	0.770492	0.73913	0.914894	0.84	0.888365	0.666667	0.894737	0.770833	0.941718	0.741935	0.787037	0.901546	1	0.925926	0.878626	0.850702
545	0.898854	0.787879	0.762295	0.724638	0.93617	0.76	0.886792	0.666667	0.884211	0.791667	0.95092	0.741935	0.796296	0.892596	1	0.925926	0.879449	0.851603
546	0.898854	0.727273	0.758197	0.724638	0.914894	0.8	0.893082	0.666667	0.884211	0.729167	0.935583	0.741935	0.777778	0.896664	1	0.925926	0.877803	0.849444
547	0.903574	0.757576	0.764344	0.666667	0.930851	0.8	0.877358	0.666667	0.873684	0.770833	0.93865	0.709677	0.777778	0.89585	1	0.888889	0.877391	0.848806
548	0.894808	0.727273	0.768443	0.724638	0.920213	0.76	0.886792	0.666667	0.884211	0.75	0.944785	0.709677	0.777778	0.895037	1	0.944444	0.877186	0.848819
549	0.895482	0.727273	0.768443	0.753623	0.909574	0.84	0.882075	0.666667	0.884211	0.8125	0.932515	0.709677	0.768519	0.897478	1	0.925926	0.877186	0.848739
550	0.893459	0.757576	0.766393	0.753623	0.909574	0.8	0.877358	0.666667	0.884211	0.791667	0.944785	0.774194	0.777778	0.899105	1	0.944444	0.877597	0.849306
551	0.895482	0.69697	0.764344	0.710145	0.925532	0.8	0.882075	0.333333	0.884211	0.770833	0.932515	0.741935	0.787037	0.899105	1	0.907407	0.876569	0.847885
552	0.900877	0.69697	0.760246	0.73913	0.920213	0.76	0.888365	0.666667	0.873684	0.791667	0.944785	0.741935	0.768519	0.893409	1	0.851852	0.877186	0.84856
553	0.893459	0.727273	0.768443	0.724638	0.930851	0.84	0.888365	0.666667	0.894737	0.75	0.935583	0.677419	0.768519	0.89585	1	0.925926	0.87698	0.848597
554	0.898179	0.69697	0.760246	0.724638	0.904255	0.84	0.891509	0.666667	0.873684	0.729167	0.944785	0.774194	0.768519	0.89585	1	0.907407	0.877186	0.848707
555	0.899528	0.69697	0.766393	0.73913	0.914894	0.88	0.886792	0.666667	0.905263	0.770833	0.944785	0.741935	0.777778	0.892596	1	0.925926	0.878832	0.850749
556	0.892785	0.727273	0.760246	0.710145	0.93617	0.8	0.88522	0.666667	0.884211	0.770833	0.93865	0.741935	0.768519	0.893409	1	0.87037	0.874717	0.845803
557	0.891436	0.727273	0.764344	0.73913	0.920213	0.84	0.888365	0.666667	0.905263	0.75	0.93865	0.741935	0.777778	0.895037	1	0.907407	0.876363	0.847874
558	0.896156	0.69697	0.766393	0.695652	0.914894	0.84	0.886792	0.333333	0.894737	0.770833	0.941718	0.741935	0.787037	0.898291	1	0.944444	0.878214	0.849998
559	0.894808	0.727273	0.77459	0.695652	0.941489	0.8	0.875786	0.333333	0.905263	0.770833	0.953988	0.741935	0.768519	0.898291	1	0.907407	0.87842	0.850295
560	0.892111	0.727273	0.764344	0.710145	0.93617	0.8	0.877358	0.666667	0.894737	0.8125	0.947853	0.741935	0.768519	0.894223	1	0.925926	0.875951	0.847274
561	0.896831	0.757576	0.786885	0.73913	0.925532	0.84	0.88522	0.666667	0.894737	0.75	0.935583	0.741935	0.787037	0.893409	1	0.925926	0.87986	0.852254
562	0.895482	0.727273	0.766393	0.695652	0.925532	0.8	0.880503	0.666667	0.852632	0.770833	0.935583	0.741935	0.768519	0.89585	1	0.925926	0.875334	0.846427
563	0.898854	0.666667	0.764344	0.710145	0.920213	0.8	0.880503	0.666667	0.884211	0.770833	0.93865	0.741935	0.759259	0.897478	1	0.888889	0.876363	0.847509
564	0.901551	0.727273	0.770492	0.724638	0.920213	0.8	0.889937	0.333333	0.873684	0.8125	0.93865	0.709677	0.777778	0.889341	1	0.925926	0.878214	0.850019
565	0.900877	0.69697	0.764344	0.724638	0.925532	0.76	0.878931	0.666667	0.894737	0.75	0.935583	0.741935	0.768519	0.895037	0.977778	0.907407	0.876569	0.847803
566	0.897505	0.727273	0.77459	0.73913	0.930851	0.84	0.880503	0.666667	0.894737	0.791667	0.935583	0.741935	0.777778	0.897478	1	0.925926	0.879449	0.851536
567	0.893459	0.727273	0.77459	0.724638	0.920213	0.8	0.894654	0.666667	0.873684	0.791667	0.941718	0.709677	0.777778	0.898291	1	0.944444	0.879449	0.851626
568	0.896156	0.69697	0.754098	0.753623	0.930851	0.8	0.888365	0.666667	0.894737	0.8125	0.947853	0.741935	0.796296	0.898291	1	0.944444	0.879654	0.851963
569	0.896156	0.727273	0.788934	0.73913	0.930851	0.76	0.88522	0.666667	0.894737	0.791667	0.93865	0.741935	0.787037	0.891782	1	0.925926	0.879654	0.851967
570	0.900877	0.727273	0.776639	0.768116	0.930851	0.76	0.883648	0.666667	0.894737	0.8125	0.944785	0.774194	0.805556	0.903173	1	0.888889	0.883769	0.856792
571	0.898854	0.727273	0.764344	0.695652	0.930851	0.8	0.88522	0.666667	0.873684	0.8125	0.93865	0.741935	0.768519	0.895037	1	0.907407	0.877597	0.849136
572	0.892111	0.69697	0.782787	0.753623	0.925532	0.8	0.886792	0.666667	0.884211	0.791667	0.93865	0.774194	0.777778	0.894223	1	0.888889	0.878009	0.849852
573	0.896831	0.727273	0.776639	0.710145	0.930851	0.8	0.882075	0.666667	0.894737	0.791667	0.93865	0.741935	0.777778	0.898291	1	0.87037	0.878832	0.850787
574	0.899528	0.666667	0.790984	0.710145	0.920213	0.8	0.880503	0.666667	0.884211	0.770833	0.935583	0.709677	0.796296	0.898291	1	0.907407	0.880066	0.852293
575	0.898854	0.69697	0.784836	0.681159	0.941489	0.8	0.883648	0.666667	0.884211	0.833333	0.947853	0.741935	0.796296	0.897478	1	0.907407	0.881712	0.854393
576	0.901551	0.727273	0.784836	0.710145	0.920213	0.8	0.883648	0.666667	0.884211	0.8125	0.944785	0.741935	0.768519	0.895037	1	0.888889	0.880477	0.852722
577	0.896831	0.69697	0.77459	0.681159	0.920213	0.8	0.874214	0.666667	0.884211	0.8125	0.947853	0.741935	0.777778	0.896664	1	0.944444	0.877597	0.849303
578	0.901551	0.727273	0.780738	0.710145	0.909574	0.8	0.886792	0.666667	0.905263	0.791667	0.935583	0.741935	0.768519	0.895037	1	0.907407	0.87986	0.852076
579	0.896156	0.727273	0.782787	0.695652	0.920213	0.8	0.883648	0.666667	0.884211	0.8125	0.93865	0.709677	0.768519	0.892596	1	0.925926	0.877597	0.849315
580	0.897505	0.727273	0.786885	0.666667	0.930851	0.8	0.883648	0.666667	0.863158	0.833333	0.95092	0.741935	0.777778	0.892596	1	0.907407	0.879243	0.851514
581	0.899528	0.727273	0.760246	0.695652	0.93617	0.8	0.88522	0.666667	0.894737	0.833333	0.93865	0.741935	0.759259	0.893409	1	0.944444	0.878009	0.849852
582	0.898179	0.69697	0.770492	0.695652	0.925532	0.84	0.880503	0.333333	0.873684	0.8125	0.941718	0.741935	0.777778	0.897478	1	0.907407	0.878009	0.849795
583	0.896156	0.69697	0.77459	0.73913	0.914894	0.8	0.888365	0.666667	0.884211	0.8125	0.929448	0.741935	0.75	0.894223	1	0.925926	0.877186	0.848828
584	0.892785	0.727273	0.778689	0.666667	0.925532	0.8	0.88522	0.333333	0.894737	0.770833	0.932515	0.741935	0.75	0.896664	1	0.888889	0.875746	0.84709
585	0.900202	0.727273	0.772541	0.695652	0.909574	0.76	0.874214	0.666667	0.894737	0.8125	0.941718	0.709677	0.759259	0.900732	1	0.925926	0.878214	0.849823
586	0.899528	0.69697	0.784836	0.724638	0.941489	0.8	0.893082	0.666667	0.873684	0.791667	0.944785	0.741935	0.75	0.899919	1	0.907407	0.882534	0.855334
587	0.897505	0.727273	0.772541	0.695652	0.920213	0.8	0.877358	0.666667	0.884211	0.791667	0.93865	0.741935	0.777778	0.900732	1	0.907407	0.878214	0.849983
588	0.900202	0.727273	0.780738	0.695652	0.920213	0.76	0.889937	0.666667	0.894737	0.791667	0.92638	0.774194	0.796296	0.900732	1	0.907407	0.8813	0.853742
589	0.906271	0.727273	0.782787	0.681159	0.93617	0.76	0.886792	0.666667	0.884211	0.791667	0.935583	0.741935	0.777778	0.896664	1	0.925926	0.882329	0.854981
590	0.892111	0.727273	0.766393	0.681159	0.925532	0.76	0.88522	0.666667	0.873684	0.8125	0.93865	0.741935	0.777778	0.896664	1	0.925926	0.875951	0.847302
591	0.896831	0.69697	0.772541	0.681159	0.920213	0.8	0.888365	0.666667	0.915789	0.770833	0.947853	0.741935	0.768519	0.899105	1	0.907407	0.879449	0.851541
592	0.890762	0.69697	0.772541	0.681159	0.930851	0.8	0.882075	0.666667	0.894737	0.770833	0.944785	0.741935	0.777778	0.89585	1	0.888889	0.875746	0.847039
593	0.898179	0.69697	0.770492	0.681159	0.930851	0.76	0.88522	0.333333	0.915789	0.833333	0.935583	0.741935	0.787037	0.893409	1	0.888889	0.877803	0.849523
594	0.895482	0.727273	0.782787	0.681159	0.920213	0.76	0.894654	0.666667	0.884211	0.8125	0.941718	0.741935	0.740741	0.894223	1	0.925926	0.878626	0.850658
595	0.895482	0.727273	0.795082	0.666667	0.925532	0.8	0.886792	0.666667	0.905263	0.8125	0.93865	0.741935	0.759259	0.895037	1	0.888889	0.879449	0.851637
596	0.897505	0.727273	0.776639	0.695652	0.93617	0.76	0.883648	0.666667	0.905263	0.8125	0.932515	0.741935	0.759259	0.895037	1	0.888889	0.878009	0.849885
597	0.893459	0.69697	0.780738	0.710145	0.93617	0.68	0.891509	0.666667	0.852632	0.833333	0.93865	0.741935	0.75	0.894223	1	0.925926	0.877391	0.849095
598	0.892785	0.69697	0.790984	0.710145	0.93617	0.76	0.891509	0.666667	0.894737	0.8125	0.953988	0.709677	0.796296	0.892596	0.977778	0.907407	0.880272	0.852802
599	0.896156	0.727273	0.770492	0.710145	0.920213	0.8	0.889937	0.666667	0.894737	0.8125	0.944785	0.741935	0.777778	0.896664	1	0.907407	0.879243	0.851231
600	0.895482	0.727273	0.782787	0.652174	0.925532	0.76	0.888365	0.666667	0.894737	0.833333	0.93865	0.741935	0.777778	0.894223	1	0.925926	0.878626	0.850655
601	0.894134	0.787879	0.786885	0.710145	0.920213	0.76	0.88522	0.333333	0.915789	0.8125	0.929448	0.774194	0.75	0.899919	1	0.925926	0.879654	0.851849
602	0.893459	0.727273	0.770492	0.666667	0.914894	0.76	0.883648	0.666667	0.915789	0.8125	0.93865	0.741935	0.787037	0.892596	1	0.888889	0.87554	0.846681
603	0.900877	0.69697	0.782787	0.724638	0.925532	0.8	0.886792	0.666667	0.863158	0.833333	0.92638	0.741935	0.768519	0.897478	1	0.907407	0.880066	0.852231
604	0.897505	0.757576	0.788934	0.695652	0.920213	0.72	0.889937	0.333333	0.894737	0.8125	0.932515	0.709677	0.768519	0.897478	1	0.907407	0.87986	0.852051
605	0.892785	0.69697	0.793033	0.695652	0.920213	0.8	0.889937	0.666667	0.863158	0.8125	0.93865	0.741935	0.777778	0.896664	1	0.888889	0.878832	0.850974
606	0.900202	0.757576	0.782787	0.681159	0.930851	0.72	0.888365	0.666667	0.894737	0.833333	0.932515	0.677419	0.787037	0.898291	1	0.907407	0.880889	0.853261
607	0.894134	0.727273	0.782787	0.695652	0.920213	0.8	0.893082	0.666667	0.905263	0.770833	0.944785	0.677419	0.787037	0.897478	1	0.888889	0.879654	0.851875
608	0.888739	0.727273	0.782787	0.724638	0.930851	0.72	0.891509	0.666667	0.873684	0.770833	0.941718	0.741935	0.768519	0.892596	1	0.851852	0.875746	0.847207
609	0.897505	0.727273	0.776639	0.724638	0.914894	0.76	0.889937	0.666667	0.905263	0.833333	0.941718	0.774194	0.759259	0.895037	1	0.907407	0.879654	0.851816
610	0.896831	0.727273	0.784836	0.666667	0.925532	0.76	0.896226	0.666667	0.884211	0.791667	0.93865	0.709677	0.787037	0.898291	1	0.907407	0.880683	0.853051
611	0.891436	0.727273	0.782787	0.666667	0.930851	0.76	0.889937	0.666667	0.884211	0.770833	0.947853	0.774194	0.759259	0.899105	1	0.888889	0.87842	0.850324
612	0.898179	0.727273	0.797131	0.710145	0.920213	0.8	0.88522	0.666667	0.884211	0.8125	0.947853	0.741935	0.796296	0.899105	1	0.888889	0.88274	0.855606
613	0.898179	0.757576	0.797131	0.710145	0.914894	0.72	0.899371	0.666667	0.884211	0.75	0.941718	0.741935	0.740741	0.898291	1	0.888889	0.881712	0.854334
614	0.896831	0.727273	0.778689	0.724638	0.904255	0.8	0.888365	0.666667	0.884211	0.770833	0.93865	0.741935	0.777778	0.895037	1	0.907407	0.878214	0.850001
615	0.893459	0.69697	0.760246	0.724638	0.909574	0.72	0.889937	0.666667	0.873684	0.791667	0.935583	0.741935	0.759259	0.89585	1	0.925926	0.874923	0.84591
616	0.896831	0.727273	0.77459	0.710145	0.904255	0.8	0.882075	0.666667	0.884211	0.791667	0.93865	0.677419	0.768519	0.89585	1	0.925926	0.876774	0.84818
617	0.9029	0.757576	0.780738	0.724638	0.920213	0.72	0.878931	0.666667	0.884211	0.791667	0.93865	0.741935	0.740741	0.894223	1	0.907407	0.878626	0.850379
618	0.902225	0.787879	0.772541	0.724638	0.930851	0.8	0.88522	0.666667	0.884211	0.8125	0.941718	0.741935	0.768519	0.894223	1	0.888889	0.880272	0.852563
619	0.896156	0.757576	0.77459	0.724638	0.930851	0.8	0.889937	0.666667	0.884211	0.791667	0.941718	0.741935	0.75	0.893409	1	0.888889	0.878214	0.850122
620	0.892111	0.727273	0.778689	0.681159	0.909574	0.72	0.888365	0.666667	0.873684	0.791667	0.935583	0.709677	0.777778	0.893409	1	0.925926	0.875334	0.846523
621	0.892111	0.727273	0.778689	0.695652	0.925532	0.76	0.88522	0.666667	0.863158	0.8125	0.935583	0.741935	0.740741	0.896664	1	0.907407	0.875951	0.847422
622	0.896156	0.69697	0.778689	0.681159	0.930851	0.72	0.886792	0.666667	0.884211	0.791667	0.941718	0.741935	0.777778	0.893409	1	0.907407	0.877597	0.849311
623	0.898179	0.818182	0.760246	0.724638	0.920213	0.76	0.880503	0.666667	0.894737	0.791667	0.935583	0.741935	0.759259	0.890968	1	0.925926	0.875746	0.847037
624	0.893459	0.787879	0.768443	0.695652	0.914894	0.76	0.880503	0.666667	0.884211	0.8125	0.941718	0.741935	0.768519	0.895037	1	0.925926	0.875951	0.847259
625	0.893459	0.787879	0.768443	0.681159	0.920213	0.76	0.883648	0.666667	0.873684	0.791667	0.93865	0.741935	0.777778	0.893409	1	0.907407	0.875334	0.846554
626	0.896156	0.727273	0.788934	0.666667	0.920213	0.76	0.878931	0.666667	0.863158	0.791667	0.941718	0.741935	0.768519	0.892596	1	0.925926	0.876774	0.848294
627	0.900877	0.787879	0.77459	0.681159	0.930851	0.72	0.877358	0.666667	0.873684	0.791667	0.93865	0.741935	0.777778	0.895037	1	0.944444	0.87842	0.850222
628	0.896831	0.787879	0.772541	0.695652	0.920213	0.76	0.877358	0.666667	0.863158	0.8125	0.93865	0.741935	0.759259	0.893409	1	0.888889	0.87554	0.846664
629	0.897505	0.787879	0.782787	0.710145	0.930851	0.8	0.883648	0.666667	0.884211	0.770833	0.929448	0.741935	0.777778	0.890155	1	0.925926	0.877803	0.849649
630	0.894134	0.818182	0.768443	0.710145	0.920213	0.8	0.883648	0.666667	0.873684	0.770833	0.93865	0.741935	0.777778	0.89585	1	0.944444	0.877186	0.848863
631	0.896156	0.787879	0.770492	0.695652	0.946809	0.76	0.880503	0.666667	0.884211	0.791667	0.929448	0.741935	0.768519	0.892596	1	0.907407	0.876363	0.847777
632	0.894134	0.757576	0.772541	0.724638	0.925532	0.76	0.877358	0.666667	0.894737	0.8125	0.935583	0.709677	0.805556	0.897478	1	0.907407	0.877597	0.8494
633	0.898179	0.818182	0.766393	0.652174	0.925532	0.72	0.883648	0.666667	0.873684	0.770833	0.935583	0.709677	0.759259	0.894223	1	0.888889	0.875334	0.846369
634	0.899528	0.787879	0.770492	0.695652	0.930851	0.76	0.878931	0.666667	0.884211	0.791667	0.944785	0.709677	0.796296	0.890155	1	0.888889	0.877186	0.848715
635	0.894808	0.757576	0.766393	0.724638	0.930851	0.8	0.875786	0.666667	0.863158	0.770833	0.929448	0.677419	0.75	0.896664	1	0.907407	0.874306	0.845183
636	0.894134	0.757576	0.776639	0.695652	0.914894	0.68	0.882075	0.333333	0.894737	0.791667	0.935583	0.741935	0.768519	0.900732	1	0.87037	0.876774	0.848159
637	0.898179	0.818182	0.77459	0.666667	0.925532	0.8	0.882075	0.666667	0.863158	0.833333	0.935583	0.741935	0.787037	0.894223	1	0.888889	0.877803	0.849542
638	0.900202	0.757576	0.77459	0.695652	0.920213	0.76	0.878931	0.666667	0.894737	0.8125	0.935583	0.709677	0.759259	0.897478	1	0.888889	0.878009	0.84964
639	0.896831	0.787879	0.766393	0.724638	0.920213	0.72	0.880503	0.666667	0.884211	0.854167	0.929448	0.741935	0.768519	0.891782	1	0.907407	0.875746	0.846926
[truncated: 300 more rows]

## Sheet: Support vector machine
Number of features	Biological membrane	Cell periphery	Cytoplasm	Cytoplasmic vesicle	Endoplasmic reticulum	Endosome	Extracellular space or cell surface	Flagellum or cilium	Golgi apparatus	Microtubule cytoskeleton	Mitochondrion	Nuclear periphery	Nucleolus	Nucleus	Peroxisome	Vacuole	Overall accuracy	MCC
[truncated: 939 more rows]
