# Supplementary material for: Identification of Protein Subcellular Localization With Network and Functional Embeddings
Source: Front Genet. 2021 Jan 20;11:626500. doi: 10.3389/fgene.2020.626500 (PMC7873866; doi:10.3389/fgene.2020.626500)
Supplement: Supplementary Table 2 — The performance of four classifiers change with the number of functional embeddings from KEGG/GO terms. [file Table_2.XLSX]

## Sheet: Decision tree
Number of features	Biological membrane	Cell periphery	Cytoplasm	Cytoplasmic vesicle	Endoplasmic reticulum	Endosome	Extracellular space or cell surface	Flagellum or cilium	Golgi apparatus	Microtubule cytoskeleton	Mitochondrion	Nuclear periphery	Nucleolus	Nucleus	Peroxisome	Vacuole	Overall accuracy	MCC
1	0.312205	0.363636	0.180328	0.362319	0.255319	0.24	0.190252	0	0.305263	0.25	0.273006	0.258065	0.398148	0.221318	0.333333	0.240741	0.255914	0.195452
2	0.44909	0.787879	0.395492	0.782609	0.617021	0.68	0.490566	0.333333	0.789474	0.6875	0.613497	0.806452	0.703704	0.42799	0.8	0.648148	0.491874	0.425568
3	0.525961	0.878788	0.571721	0.826087	0.728723	0.84	0.534591	0.666667	0.821053	0.854167	0.745399	0.677419	0.814815	0.550041	0.866667	0.833333	0.591648	0.528783
4	0.576534	0.878788	0.55123	0.811594	0.803191	0.88	0.613208	0.666667	0.884211	0.895833	0.760736	0.903226	0.851852	0.577705	0.8	0.796296	0.629089	0.569713
5	0.599461	0.787879	0.588115	0.855072	0.851064	0.88	0.633648	0.666667	0.831579	0.9375	0.779141	0.870968	0.888889	0.612693	0.844444	0.740741	0.654186	0.596927
6	0.643965	0.939394	0.598361	0.855072	0.824468	0.8	0.687107	1	0.884211	0.9375	0.828221	0.870968	0.898148	0.616762	0.888889	0.907407	0.683398	0.631669
7	0.642616	0.848485	0.596311	0.942029	0.819149	0.88	0.669811	1	0.873684	0.979167	0.843558	0.870968	0.833333	0.668023	0.911111	0.907407	0.694302	0.642134
8	0.6588	0.818182	0.579918	0.869565	0.835106	0.92	0.712264	1	0.894737	0.9375	0.837423	0.935484	0.861111	0.683483	0.866667	0.87037	0.706439	0.655693
9	0.643291	0.848485	0.604508	0.855072	0.888298	0.92	0.687107	1	0.884211	0.895833	0.831288	0.935484	0.851852	0.696501	0.888889	0.962963	0.706233	0.655285
10	0.653405	0.848485	0.614754	0.826087	0.845745	0.92	0.685535	1	0.873684	0.958333	0.815951	0.903226	0.907407	0.674532	0.911111	0.907407	0.70253	0.649791
11	0.648011	0.878788	0.629098	0.84058	0.867021	0.92	0.70283	1	0.863158	0.958333	0.794479	0.870968	0.851852	0.690806	0.8	0.981481	0.706645	0.654867
12	0.668914	0.787879	0.57582	0.84058	0.856383	0.92	0.705975	0.666667	0.926316	0.979167	0.834356	0.903226	0.935185	0.693247	0.866667	0.925926	0.713639	0.66216
13	0.655428	0.909091	0.612705	0.898551	0.882979	0.84	0.672956	0.666667	0.884211	0.958333	0.812883	0.967742	0.935185	0.696501	0.955556	0.907407	0.710553	0.658921
14	0.658125	0.818182	0.579918	0.855072	0.856383	0.92	0.690252	1	0.894737	0.9375	0.809816	0.935484	0.916667	0.684296	0.866667	0.907407	0.70397	0.650804
15	0.659474	0.878788	0.598361	0.797101	0.851064	0.84	0.676101	0.666667	0.936842	0.979167	0.825153	0.935484	0.888889	0.685924	0.933333	0.888889	0.705616	0.653211
16	0.665543	0.848485	0.627049	0.855072	0.81383	0.92	0.72956	1	0.926316	1	0.809816	0.903226	0.898148	0.691619	0.933333	0.888889	0.717548	0.667041
17	0.681726	0.818182	0.616803	0.927536	0.87766	0.84	0.72327	1	0.842105	0.9375	0.840491	0.967742	0.87037	0.694874	0.866667	0.925926	0.723719	0.673418
18	0.660823	0.787879	0.627049	0.826087	0.840426	0.96	0.701258	1	0.873684	0.9375	0.803681	1	0.87963	0.689992	0.866667	0.962963	0.710759	0.659952
19	0.66824	0.909091	0.627049	0.927536	0.87766	0.92	0.718553	1	0.915789	0.958333	0.797546	0.903226	0.87963	0.691619	0.911111	0.925926	0.719194	0.668945
20	0.67296	0.939394	0.608607	0.913043	0.861702	0.92	0.688679	1	0.915789	0.9375	0.815951	0.774194	0.898148	0.68511	0.888889	0.87037	0.712405	0.661193
21	0.671612	0.878788	0.643443	0.84058	0.87766	0.96	0.698113	1	0.894737	0.958333	0.858896	0.967742	0.898148	0.716843	0.866667	0.925926	0.728451	0.679447
22	0.683075	0.909091	0.586066	0.826087	0.861702	0.96	0.720126	1	0.894737	0.979167	0.840491	1	0.916667	0.686737	0.911111	0.925926	0.720839	0.670889
23	0.693864	0.939394	0.637295	0.884058	0.840426	0.8	0.696541	1	0.873684	0.916667	0.846626	0.870968	0.861111	0.710334	0.888889	0.907407	0.728451	0.6786
24	0.678355	0.818182	0.604508	0.913043	0.840426	0.92	0.693396	1	0.884211	0.9375	0.803681	0.967742	0.87963	0.716029	0.888889	0.944444	0.720634	0.668745
25	0.684423	0.848485	0.598361	0.898551	0.867021	0.96	0.707547	1	0.884211	0.958333	0.822086	0.967742	0.935185	0.699756	0.933333	0.925926	0.723719	0.674206
26	0.67296	0.757576	0.622951	0.884058	0.867021	0.88	0.740566	1	0.915789	0.958333	0.837423	0.967742	0.925926	0.714402	0.888889	0.907407	0.730302	0.682324
27	0.671612	0.909091	0.616803	0.84058	0.861702	0.88	0.72327	1	0.936842	0.9375	0.861963	0.967742	0.935185	0.692433	0.933333	0.944444	0.724542	0.675985
28	0.679029	0.878788	0.614754	0.913043	0.851064	0.88	0.724843	0.666667	0.884211	0.958333	0.843558	1	0.925926	0.685924	0.933333	0.87037	0.722485	0.673198
29	0.666891	0.909091	0.629098	0.884058	0.856383	1	0.709119	1	0.926316	0.979167	0.852761	0.870968	0.907407	0.706265	0.888889	0.944444	0.724954	0.675326
30	0.66824	0.848485	0.653689	0.927536	0.851064	0.92	0.710692	1	0.915789	1	0.843558	0.967742	0.907407	0.681041	0.844444	0.907407	0.720428	0.671361
31	0.675657	0.818182	0.612705	0.869565	0.87234	0.84	0.713836	1	0.936842	0.979167	0.846626	1	0.898148	0.698129	0.933333	0.981481	0.724748	0.675997
32	0.674983	0.878788	0.645492	0.898551	0.856383	0.88	0.704403	1	0.884211	0.958333	0.840491	0.935484	0.935185	0.693247	0.866667	0.907407	0.723102	0.673555
33	0.679703	0.878788	0.639344	0.898551	0.861702	1	0.704403	1	0.884211	0.895833	0.849693	1	0.888889	0.692433	0.866667	0.888889	0.723719	0.673685
34	0.676332	0.939394	0.633197	0.898551	0.851064	0.92	0.718553	1	0.894737	0.979167	0.861963	0.83871	0.907407	0.695688	0.955556	0.944444	0.727011	0.677778
35	0.672286	0.909091	0.606557	0.869565	0.829787	1	0.715409	1	0.905263	0.979167	0.849693	0.903226	0.944444	0.686737	0.977778	0.925926	0.720016	0.670305
36	0.676332	1	0.661885	0.898551	0.882979	0.92	0.701258	1	0.926316	0.9375	0.846626	0.935484	0.87963	0.703824	0.955556	0.925926	0.730302	0.681644
37	0.681726	0.939394	0.653689	0.797101	0.824468	0.96	0.693396	1	0.863158	0.979167	0.849693	0.903226	0.861111	0.698942	0.866667	0.981481	0.723514	0.673071
38	0.670263	0.909091	0.633197	0.927536	0.861702	0.88	0.727987	1	0.926316	0.979167	0.831288	0.870968	0.907407	0.719284	0.911111	0.944444	0.731125	0.682756
39	0.667566	0.878788	0.64959	0.84058	0.829787	0.88	0.720126	1	0.852632	0.9375	0.849693	0.935484	0.87037	0.708706	0.933333	0.944444	0.724748	0.67547
40	0.692515	0.909091	0.622951	0.898551	0.835106	0.96	0.713836	0.666667	0.894737	0.958333	0.877301	0.967742	0.888889	0.693247	0.955556	0.962963	0.730302	0.681887
41	0.678355	0.909091	0.655738	0.884058	0.856383	0.84	0.721698	1	0.905263	0.916667	0.831288	0.935484	0.87037	0.705452	0.955556	0.944444	0.72948	0.68092
42	0.665543	0.909091	0.606557	0.898551	0.898936	0.92	0.72956	1	0.863158	0.958333	0.843558	0.870968	0.907407	0.705452	0.911111	0.925926	0.724131	0.674976
43	0.695887	0.939394	0.627049	0.884058	0.867021	0.88	0.727987	1	0.926316	0.9375	0.825153	0.935484	0.851852	0.702197	0.977778	0.907407	0.73236	0.683079
44	0.671612	0.939394	0.608607	0.913043	0.856383	0.88	0.68239	1	0.936842	0.916667	0.819018	0.967742	0.87963	0.706265	0.911111	0.962963	0.718576	0.667569
45	0.692515	0.939394	0.618852	0.884058	0.888298	0.92	0.724843	1	0.947368	0.875	0.834356	1	0.907407	0.698942	0.911111	0.944444	0.732154	0.683073
46	0.665543	0.878788	0.625	0.855072	0.81383	0.92	0.691824	1	0.926316	0.895833	0.861963	0.935484	0.842593	0.705452	0.911111	0.925926	0.717754	0.666134
47	0.682401	0.848485	0.64959	0.942029	0.851064	0.92	0.724843	1	0.894737	0.9375	0.858896	0.903226	0.916667	0.703824	0.977778	0.944444	0.733594	0.685139
48	0.676332	0.909091	0.596311	0.884058	0.867021	0.92	0.731132	1	0.894737	0.916667	0.831288	0.935484	0.87037	0.68511	0.933333	0.87037	0.718576	0.668468
49	0.656777	0.909091	0.608607	0.884058	0.87234	0.96	0.699686	1	0.936842	0.916667	0.834356	0.935484	0.916667	0.705452	0.888889	0.944444	0.717754	0.668013
50	0.664869	0.878788	0.655738	0.927536	0.851064	0.88	0.727987	1	0.873684	0.895833	0.855828	0.903226	0.898148	0.701383	0.955556	0.944444	0.726805	0.678517
51	0.670263	0.848485	0.633197	0.84058	0.851064	0.96	0.716981	1	0.852632	0.958333	0.825153	0.967742	0.907407	0.707079	0.933333	0.907407	0.723308	0.673109
52	0.666217	0.909091	0.641393	0.927536	0.851064	0.88	0.72327	1	0.894737	0.958333	0.861963	1	0.796296	0.723352	0.933333	0.888889	0.729891	0.681033
53	0.681726	0.878788	0.647541	0.884058	0.845745	0.92	0.726415	1	0.905263	0.916667	0.843558	0.935484	0.87037	0.70952	0.888889	0.944444	0.731331	0.682702
54	0.676332	0.878788	0.635246	0.898551	0.882979	0.92	0.696541	1	0.894737	0.9375	0.843558	0.967742	0.935185	0.699756	0.955556	0.944444	0.725982	0.676463
55	0.676332	0.969697	0.655738	0.855072	0.851064	0.96	0.70283	1	0.873684	0.9375	0.834356	0.967742	0.898148	0.685924	0.911111	0.87037	0.721251	0.67133
56	0.683749	0.848485	0.635246	0.869565	0.867021	0.84	0.690252	1	0.884211	0.895833	0.877301	1	0.898148	0.702197	0.911111	0.944444	0.727011	0.677435
57	0.676332	0.848485	0.637295	0.913043	0.845745	0.84	0.696541	1	0.915789	0.979167	0.843558	0.967742	0.907407	0.70952	0.866667	0.962963	0.726394	0.677066
58	0.66352	0.939394	0.631148	0.956522	0.893617	0.96	0.724843	1	0.905263	1	0.837423	1	0.888889	0.695688	0.977778	0.888889	0.725365	0.676752
59	0.672286	0.909091	0.622951	0.826087	0.888298	0.92	0.712264	1	0.957895	0.979167	0.865031	0.935484	0.935185	0.704638	1	0.944444	0.72948	0.681401
60	0.678355	0.969697	0.610656	0.898551	0.87766	0.92	0.705975	1	0.947368	0.916667	0.852761	0.903226	0.861111	0.704638	0.933333	0.944444	0.726188	0.677302
61	0.676332	0.848485	0.629098	0.927536	0.856383	0.96	0.688679	1	0.926316	1	0.849693	0.967742	0.944444	0.708706	0.933333	0.907407	0.727217	0.678088
62	0.683749	0.878788	0.643443	0.884058	0.914894	0.88	0.754717	1	0.915789	0.9375	0.846626	0.935484	0.916667	0.713588	1	1	0.742028	0.696013
63	0.670263	0.787879	0.637295	0.826087	0.87234	0.96	0.70283	1	0.926316	0.958333	0.846626	0.935484	0.925926	0.702197	0.955556	1	0.725159	0.675668
64	0.681726	0.848485	0.645492	0.913043	0.87766	0.88	0.709119	1	0.936842	0.9375	0.868098	0.870968	0.935185	0.701383	0.955556	0.962963	0.73236	0.684309
65	0.683075	0.787879	0.651639	0.869565	0.856383	0.92	0.705975	1	0.947368	0.916667	0.822086	0.935484	0.87963	0.702197	0.955556	0.981481	0.727834	0.678512
66	0.685098	0.939394	0.596311	0.913043	0.882979	0.92	0.75	0.666667	0.905263	0.916667	0.840491	0.935484	0.962963	0.676973	0.955556	0.925926	0.726394	0.677333
67	0.682401	0.848485	0.625	0.869565	0.824468	0.84	0.705975	1	0.905263	0.958333	0.840491	1	0.87037	0.69406	1	0.888889	0.722074	0.672229
68	0.685772	1	0.639344	0.855072	0.840426	0.92	0.704403	1	0.936842	0.979167	0.837423	0.967742	0.861111	0.689992	0.888889	0.944444	0.724954	0.675118
69	0.696561	0.969697	0.631148	0.913043	0.835106	0.88	0.698113	0.666667	0.884211	0.9375	0.843558	0.935484	0.87963	0.698129	0.933333	0.925926	0.728039	0.677819
70	0.674309	0.878788	0.672131	0.942029	0.882979	0.92	0.715409	0.666667	0.873684	0.958333	0.871166	0.967742	0.925926	0.683483	0.933333	0.962963	0.729274	0.681352
71	0.687121	0.848485	0.608607	0.913043	0.851064	0.88	0.715409	0.666667	0.884211	0.875	0.837423	0.967742	0.907407	0.703011	0.911111	0.981481	0.726394	0.676591
72	0.66352	0.939394	0.657787	0.898551	0.856383	0.96	0.748428	0.666667	0.936842	0.916667	0.858896	0.967742	0.898148	0.694874	0.866667	0.981481	0.729685	0.682569
73	0.683749	0.909091	0.612705	0.797101	0.867021	0.88	0.688679	1	0.894737	0.958333	0.843558	0.967742	0.935185	0.708706	0.911111	0.907407	0.724542	0.67364
74	0.674983	0.818182	0.629098	0.855072	0.861702	0.92	0.709119	0.666667	0.915789	0.979167	0.877301	0.903226	0.907407	0.695688	0.933333	0.888889	0.724748	0.674921
75	0.672286	0.818182	0.64959	0.869565	0.867021	0.92	0.737421	1	0.905263	0.854167	0.846626	0.903226	0.907407	0.716029	0.955556	0.944444	0.732771	0.683843
76	0.678355	0.878788	0.680328	0.942029	0.882979	0.92	0.726415	0.666667	0.894737	0.916667	0.868098	0.903226	0.842593	0.716843	0.888889	0.962963	0.738325	0.691567
77	0.694538	0.818182	0.629098	0.898551	0.87234	0.92	0.70283	0.666667	0.905263	0.958333	0.837423	0.903226	0.87037	0.70057	0.977778	0.944444	0.729274	0.679614
78	0.683075	0.939394	0.639344	0.927536	0.835106	0.88	0.720126	1	0.884211	0.958333	0.865031	0.967742	0.935185	0.699756	0.888889	0.981481	0.731537	0.68338
79	0.681052	0.818182	0.592213	0.884058	0.898936	0.88	0.710692	1	0.884211	0.958333	0.837423	0.967742	0.87037	0.687551	0.955556	0.888889	0.719194	0.668292
80	0.681052	0.818182	0.647541	0.913043	0.87234	0.92	0.721698	1	0.905263	1	0.803681	1	0.851852	0.703011	0.866667	0.981481	0.728245	0.679063
81	0.677006	0.909091	0.620902	0.898551	0.861702	0.92	0.693396	0.666667	0.852632	0.9375	0.831288	0.967742	0.907407	0.698129	0.955556	0.944444	0.720839	0.669014
82	0.670937	0.909091	0.635246	0.884058	0.851064	0.96	0.705975	0.666667	0.852632	0.958333	0.809816	0.967742	0.833333	0.708706	0.911111	0.944444	0.721045	0.670978
83	0.682401	0.878788	0.672131	0.884058	0.888298	0.96	0.698113	0.666667	0.894737	0.958333	0.843558	1	0.861111	0.689178	0.955556	0.888889	0.727217	0.677952
84	0.657451	1	0.602459	0.898551	0.893617	0.96	0.738994	0.666667	0.926316	0.9375	0.874233	0.967742	0.907407	0.673718	0.933333	0.814815	0.717548	0.668256
85	0.677006	0.818182	0.670082	0.869565	0.893617	0.92	0.724843	1	0.884211	0.958333	0.837423	0.935484	0.907407	0.689992	0.933333	0.962963	0.729274	0.680386
86	0.686446	0.848485	0.633197	0.855072	0.867021	0.96	0.694969	1	0.884211	0.979167	0.861963	0.935484	0.87037	0.698129	0.933333	0.944444	0.726599	0.677343
87	0.669589	0.878788	0.629098	0.884058	0.840426	0.8	0.683962	1	0.894737	0.958333	0.828221	0.935484	0.888889	0.689992	0.955556	0.962963	0.714873	0.663538
88	0.685772	0.787879	0.651639	0.927536	0.835106	0.92	0.72327	1	0.905263	0.958333	0.843558	0.967742	0.898148	0.661513	0.955556	0.925926	0.721662	0.671654
89	0.66352	0.878788	0.622951	0.898551	0.888298	0.92	0.712264	1	0.947368	0.979167	0.858896	1	0.907407	0.717657	0.888889	0.925926	0.728862	0.679953
90	0.675657	0.878788	0.665984	0.811594	0.867021	0.76	0.699686	1	0.957895	0.958333	0.846626	0.967742	0.888889	0.703824	0.911111	1	0.728451	0.678818
91	0.683075	0.939394	0.618852	0.855072	0.861702	0.96	0.677673	1	0.915789	0.979167	0.837423	0.967742	0.907407	0.711147	0.955556	0.962963	0.725982	0.675311
92	0.652731	0.909091	0.665984	0.942029	0.845745	0.8	0.724843	1	0.926316	0.9375	0.822086	1	0.916667	0.70057	0.955556	0.888889	0.722897	0.674531
93	0.679029	0.909091	0.655738	0.898551	0.893617	0.84	0.690252	1	0.873684	0.979167	0.855828	0.935484	0.842593	0.708706	0.933333	0.888889	0.728245	0.678767
94	0.674983	0.848485	0.625	0.898551	0.867021	0.88	0.694969	0.666667	0.905263	0.9375	0.855828	0.935484	0.888889	0.703824	0.911111	0.925926	0.723308	0.672422
95	0.665543	0.939394	0.651639	0.913043	0.861702	0.88	0.707547	0.666667	0.915789	0.979167	0.855828	1	0.935185	0.695688	0.977778	0.925926	0.725982	0.676919
96	0.688469	0.818182	0.637295	0.898551	0.856383	0.96	0.734277	1	0.915789	0.979167	0.825153	0.903226	0.861111	0.689178	0.933333	0.944444	0.728245	0.679075
97	0.698584	0.909091	0.633197	0.898551	0.851064	0.88	0.716981	1	0.905263	0.979167	0.825153	0.967742	0.907407	0.695688	0.933333	0.925926	0.731331	0.682657
98	0.662171	0.939394	0.647541	0.942029	0.787234	0.96	0.715409	1	0.926316	0.895833	0.861963	0.903226	0.87963	0.688365	0.911111	0.907407	0.718988	0.669077
99	0.693864	0.909091	0.608607	0.927536	0.840426	0.84	0.715409	1	0.863158	0.958333	0.849693	0.967742	0.962963	0.714402	0.933333	0.944444	0.7338	0.685323
100	0.660148	0.818182	0.639344	0.84058	0.856383	0.96	0.72956	1	0.863158	0.875	0.846626	1	0.907407	0.683483	0.933333	0.907407	0.717548	0.667673
101	0.701281	0.939394	0.627049	0.942029	0.87766	1	0.713836	1	0.915789	0.979167	0.822086	0.967742	0.935185	0.692433	0.955556	0.981481	0.734211	0.685565
102	0.670263	0.969697	0.627049	0.84058	0.867021	0.88	0.737421	1	0.905263	0.9375	0.865031	0.967742	0.898148	0.689992	0.955556	0.925926	0.725777	0.676873
103	0.681052	0.848485	0.633197	0.913043	0.867021	0.84	0.701258	0.666667	0.873684	0.979167	0.858896	1	0.907407	0.708706	0.955556	0.925926	0.729274	0.680729
104	0.687795	1	0.647541	0.971014	0.87766	0.96	0.693396	1	0.884211	0.854167	0.874233	0.935484	0.907407	0.698129	0.888889	0.944444	0.731331	0.682237
105	0.679703	0.878788	0.64959	0.913043	0.829787	0.96	0.735849	1	0.905263	0.916667	0.849693	1	0.898148	0.699756	0.933333	0.907407	0.731125	0.682495
106	0.67296	0.969697	0.622951	0.898551	0.867021	0.88	0.720126	1	0.915789	0.958333	0.846626	0.967742	0.87963	0.720911	0.933333	0.962963	0.731537	0.683339
107	0.67296	0.878788	0.618852	0.884058	0.909574	0.88	0.705975	1	0.905263	0.979167	0.846626	0.967742	0.87963	0.696501	0.955556	0.944444	0.723925	0.674408
108	0.683075	0.939394	0.67623	0.898551	0.87234	1	0.696541	1	0.894737	0.979167	0.865031	1	0.907407	0.703011	0.888889	0.888889	0.733594	0.685495
109	0.693189	0.909091	0.645492	0.942029	0.808511	0.84	0.70283	1	0.947368	0.916667	0.825153	0.967742	0.935185	0.706265	0.933333	0.925926	0.731331	0.683096
110	0.675657	0.818182	0.657787	0.884058	0.867021	1	0.716981	1	0.926316	0.958333	0.865031	0.935484	0.87037	0.716029	0.977778	0.944444	0.734828	0.686435
111	0.681052	1	0.651639	0.826087	0.845745	1	0.683962	1	0.905263	0.854167	0.855828	0.903226	0.898148	0.694874	0.955556	0.87037	0.723102	0.672256
112	0.691841	0.969697	0.668033	0.884058	0.856383	0.88	0.694969	1	0.884211	0.9375	0.849693	0.967742	0.916667	0.70057	0.933333	0.925926	0.732565	0.684025
113	0.687121	1	0.663934	0.855072	0.803191	0.96	0.72956	1	0.884211	0.958333	0.858896	0.870968	0.916667	0.708706	0.911111	0.962963	0.735857	0.687606
114	0.671612	1	0.635246	0.855072	0.835106	0.92	0.713836	1	0.905263	0.958333	0.809816	0.967742	0.861111	0.687551	0.888889	0.962963	0.718165	0.668671
115	0.690492	0.939394	0.627049	0.898551	0.882979	1	0.676101	0.666667	0.936842	0.958333	0.837423	0.935484	0.861111	0.690806	0.977778	0.962963	0.724337	0.674521
116	0.685772	0.939394	0.629098	0.913043	0.835106	0.88	0.680818	1	0.905263	0.9375	0.858896	0.967742	0.861111	0.70952	0.977778	0.907407	0.726599	0.676945
117	0.681726	1	0.625	0.942029	0.856383	0.88	0.712264	0.666667	0.926316	1	0.846626	0.967742	0.935185	0.689992	0.933333	0.925926	0.727217	0.679002
118	0.689818	0.818182	0.665984	0.898551	0.867021	0.96	0.696541	1	0.884211	0.9375	0.846626	0.935484	0.944444	0.689178	0.955556	0.925926	0.72948	0.681274
119	0.688469	0.878788	0.616803	0.884058	0.867021	0.96	0.70283	0.666667	0.884211	0.979167	0.852761	1	0.916667	0.70952	0.888889	0.925926	0.730097	0.680282
120	0.680378	0.969697	0.647541	0.884058	0.898936	0.84	0.718553	1	0.863158	0.875	0.843558	1	0.898148	0.708706	0.955556	1	0.732977	0.684858
121	0.687121	0.909091	0.633197	0.84058	0.861702	0.96	0.705975	0.666667	0.852632	0.9375	0.852761	0.967742	0.944444	0.70057	0.911111	0.907407	0.728245	0.678694
122	0.683075	0.878788	0.631148	0.782609	0.840426	0.88	0.724843	1	0.957895	0.958333	0.852761	0.903226	0.907407	0.705452	0.844444	0.888889	0.728657	0.679297
123	0.689818	0.939394	0.618852	0.913043	0.845745	0.88	0.690252	1	0.884211	0.958333	0.889571	0.935484	0.907407	0.716843	0.933333	0.907407	0.732565	0.683364
124	0.673635	0.969697	0.657787	0.855072	0.867021	0.88	0.699686	0.666667	0.915789	0.9375	0.865031	0.903226	0.888889	0.699756	0.933333	0.925926	0.726805	0.677818
125	0.689144	0.939394	0.64959	0.84058	0.835106	0.96	0.716981	1	0.926316	0.958333	0.834356	0.967742	0.916667	0.692433	0.911111	0.925926	0.729274	0.680723
126	0.67296	0.969697	0.64959	0.927536	0.87234	0.88	0.721698	0.666667	0.894737	0.958333	0.846626	0.903226	0.944444	0.683483	0.866667	0.944444	0.725159	0.676748
127	0.683749	0.939394	0.616803	0.913043	0.851064	0.96	0.698113	0.666667	0.884211	0.958333	0.843558	0.967742	0.935185	0.689992	0.911111	0.925926	0.722897	0.672313
128	0.688469	0.939394	0.627049	0.913043	0.835106	0.84	0.712264	1	0.905263	0.9375	0.819018	0.967742	0.935185	0.695688	0.955556	0.962963	0.727011	0.677921
129	0.666217	0.848485	0.655738	0.913043	0.851064	0.96	0.709119	0.666667	0.873684	0.979167	0.846626	0.935484	0.87037	0.703011	0.888889	0.944444	0.724131	0.674535
130	0.689144	0.848485	0.639344	0.884058	0.867021	0.92	0.712264	0.666667	0.915789	0.979167	0.858896	1	0.916667	0.685924	0.888889	0.925926	0.728451	0.679013
131	0.680378	1	0.651639	0.898551	0.856383	0.84	0.72327	0.666667	0.894737	0.9375	0.849693	0.870968	0.861111	0.707893	0.911111	0.944444	0.731331	0.682813
132	0.689144	0.939394	0.682377	0.869565	0.856383	0.88	0.724843	1	0.915789	0.833333	0.837423	0.967742	0.916667	0.702197	0.933333	0.925926	0.735857	0.688295
133	0.668914	0.909091	0.64959	0.985507	0.840426	1	0.721698	0.666667	0.936842	0.9375	0.837423	0.935484	0.87963	0.698129	0.955556	0.888889	0.726394	0.677407
134	0.667566	0.818182	0.643443	0.855072	0.835106	0.8	0.709119	0.666667	0.894737	0.916667	0.843558	0.967742	0.87963	0.687551	0.955556	0.925926	0.717342	0.666406
135	0.674983	0.969697	0.659836	0.855072	0.856383	0.92	0.726415	0.666667	0.915789	0.9375	0.846626	0.935484	0.87037	0.666395	0.888889	0.962963	0.720839	0.671792
136	0.683749	0.909091	0.635246	0.956522	0.861702	0.96	0.707547	0.666667	0.968421	0.916667	0.855828	0.967742	0.907407	0.702197	1	0.944444	0.73236	0.684797
137	0.688469	0.909091	0.610656	0.927536	0.87234	1	0.712264	1	0.894737	0.958333	0.831288	0.903226	0.907407	0.69406	0.977778	0.944444	0.727011	0.67769
138	0.672286	0.909091	0.629098	0.898551	0.824468	1	0.718553	1	0.905263	0.9375	0.828221	0.935484	0.944444	0.711961	0.933333	0.925926	0.727217	0.677736
139	0.673635	0.818182	0.620902	0.869565	0.882979	0.92	0.704403	0.666667	0.905263	0.958333	0.840491	1	0.87963	0.701383	0.933333	0.907407	0.722691	0.672596
140	0.688469	0.969697	0.633197	0.927536	0.845745	1	0.690252	1	0.905263	0.9375	0.822086	1	0.898148	0.699756	0.933333	0.925926	0.726394	0.676477
141	0.681052	0.878788	0.653689	0.913043	0.87234	0.96	0.742138	0.666667	0.915789	0.958333	0.825153	0.935484	0.888889	0.6786	0.933333	0.981481	0.728039	0.679826
142	0.682401	0.878788	0.604508	0.913043	0.893617	0.96	0.731132	0.666667	0.884211	0.9375	0.852761	0.967742	0.87963	0.69406	0.844444	0.851852	0.725571	0.675849
143	0.677006	0.909091	0.598361	0.898551	0.893617	0.84	0.699686	1	0.894737	0.979167	0.831288	0.967742	0.888889	0.692433	0.933333	0.944444	0.719605	0.669358
144	0.678355	0.939394	0.659836	0.884058	0.888298	0.96	0.710692	1	0.926316	0.979167	0.840491	0.935484	0.87037	0.704638	1	0.925926	0.732154	0.683819
145	0.681726	0.939394	0.618852	0.913043	0.867021	0.92	0.709119	0.666667	0.926316	0.916667	0.809816	0.967742	0.907407	0.687551	0.955556	0.962963	0.722074	0.671826
146	0.691841	0.939394	0.633197	0.884058	0.888298	0.92	0.713836	0.666667	0.852632	0.958333	0.840491	0.967742	0.935185	0.702197	0.777778	0.907407	0.730714	0.682095
147	0.695887	0.909091	0.665984	0.913043	0.819149	0.88	0.748428	1	0.926316	0.895833	0.837423	0.967742	0.888889	0.677787	0.955556	0.925926	0.732565	0.684285
148	0.676332	0.939394	0.641393	0.884058	0.882979	0.92	0.701258	0.666667	0.915789	0.916667	0.861963	1	0.898148	0.714402	0.911111	0.962963	0.731537	0.683154
149	0.667566	0.969697	0.64959	0.913043	0.851064	0.96	0.690252	0.666667	0.873684	0.979167	0.834356	0.967742	0.916667	0.701383	0.911111	0.944444	0.722485	0.672962
150	0.67296	0.969697	0.625	0.942029	0.856383	0.96	0.720126	0.666667	0.915789	0.9375	0.840491	0.967742	0.925926	0.673718	0.911111	0.888889	0.719605	0.670554
151	0.674983	1	0.633197	0.84058	0.925532	0.88	0.68239	0.666667	0.915789	0.958333	0.834356	0.935484	0.972222	0.708706	0.955556	0.925926	0.727422	0.677582
152	0.67296	0.878788	0.627049	0.84058	0.882979	0.96	0.743711	0.666667	0.905263	0.9375	0.868098	0.967742	0.87963	0.70057	0.977778	0.944444	0.730508	0.683031
153	0.683075	0.969697	0.608607	0.855072	0.835106	0.96	0.710692	0.666667	0.915789	0.9375	0.843558	0.967742	0.87037	0.691619	0.933333	0.87037	0.721251	0.67088
154	0.696561	0.909091	0.641393	0.942029	0.867021	1	0.685535	0.666667	0.884211	0.9375	0.868098	0.935484	0.888889	0.68511	0.933333	0.962963	0.728245	0.679157
155	0.688469	0.909091	0.633197	0.913043	0.824468	0.88	0.724843	1	0.915789	0.958333	0.852761	0.903226	0.907407	0.706265	0.911111	0.962963	0.732771	0.68438
156	0.693189	1	0.629098	0.869565	0.856383	1	0.672956	1	0.905263	0.979167	0.865031	0.903226	0.907407	0.701383	0.955556	0.925926	0.728451	0.67826
157	0.657451	0.878788	0.645492	0.898551	0.856383	0.92	0.688679	1	0.926316	0.979167	0.861963	1	0.87037	0.711147	0.955556	0.944444	0.723102	0.673848
158	0.666217	0.969697	0.657787	0.913043	0.87766	0.92	0.694969	1	0.915789	0.9375	0.858896	0.967742	0.833333	0.695688	0.977778	0.925926	0.723719	0.674219
159	0.660823	1	0.645492	0.855072	0.882979	1	0.691824	1	0.915789	0.979167	0.846626	1	0.916667	0.710334	0.933333	0.981481	0.725982	0.677442
160	0.677006	0.939394	0.651639	0.898551	0.893617	0.92	0.720126	0.666667	0.842105	0.979167	0.868098	1	0.888889	0.707079	0.933333	0.925926	0.733182	0.685427
161	0.67296	0.939394	0.641393	0.884058	0.893617	0.88	0.709119	1	0.936842	0.9375	0.883436	0.935484	0.87037	0.702197	0.888889	0.962963	0.729685	0.68135
162	0.679703	0.878788	0.641393	0.913043	0.87766	0.92	0.701258	1	0.915789	0.9375	0.855828	0.967742	0.851852	0.708706	0.955556	0.907407	0.72948	0.68009
163	0.655428	0.969697	0.641393	0.927536	0.856383	1	0.687107	0.666667	0.936842	0.979167	0.852761	0.903226	0.898148	0.688365	0.933333	0.907407	0.716314	0.665107
164	0.67768	0.848485	0.635246	0.942029	0.851064	1	0.699686	0.666667	0.884211	0.9375	0.861963	0.935484	0.87963	0.691619	0.911111	0.962963	0.723514	0.673751
165	0.67768	0.969697	0.633197	0.869565	0.893617	1	0.710692	0.666667	0.915789	0.958333	0.834356	0.935484	0.916667	0.703011	0.977778	0.907407	0.728862	0.679414
166	0.683749	1	0.663934	0.942029	0.867021	0.92	0.72327	1	0.926316	0.916667	0.871166	0.935484	0.916667	0.686737	0.955556	0.907407	0.733388	0.686308
167	0.66352	0.939394	0.643443	0.884058	0.888298	0.92	0.724843	1	0.905263	0.958333	0.858896	1	0.925926	0.70057	0.977778	0.962963	0.729068	0.681089
168	0.697235	1	0.661885	0.869565	0.835106	0.92	0.721698	1	0.915789	0.9375	0.843558	0.935484	0.944444	0.701383	0.933333	0.944444	0.737503	0.689406
169	0.656777	0.969697	0.620902	0.855072	0.851064	0.96	0.683962	0.666667	0.873684	0.979167	0.819018	1	0.916667	0.707079	0.911111	0.962963	0.715491	0.664047
170	0.679029	1	0.655738	0.913043	0.845745	1	0.715409	1	0.894737	0.916667	0.837423	1	0.888889	0.714402	0.955556	0.888889	0.732977	0.684166
171	0.684423	0.909091	0.635246	0.898551	0.845745	0.88	0.715409	1	0.905263	0.958333	0.846626	0.967742	0.916667	0.713588	0.955556	0.925926	0.732977	0.684451
172	0.672286	0.909091	0.618852	0.898551	0.851064	0.92	0.705975	0.666667	0.905263	0.958333	0.858896	0.967742	0.944444	0.694874	0.933333	0.944444	0.723308	0.673968
173	0.673635	0.878788	0.665984	0.884058	0.893617	0.88	0.709119	1	0.926316	0.958333	0.837423	0.903226	0.916667	0.707893	0.955556	0.962963	0.731742	0.683606
174	0.670937	0.969697	0.645492	0.942029	0.851064	0.96	0.716981	1	0.905263	0.9375	0.871166	0.935484	0.888889	0.695688	0.933333	0.925926	0.727628	0.679482
175	0.685098	1	0.620902	0.942029	0.87234	1	0.705975	1	0.905263	0.895833	0.834356	1	0.953704	0.69406	0.977778	0.925926	0.728245	0.679584
176	0.669589	0.909091	0.625	0.985507	0.861702	0.92	0.694969	0.666667	0.978947	0.916667	0.837423	0.903226	0.898148	0.707893	0.911111	0.907407	0.724131	0.674038
177	0.677006	0.878788	0.653689	0.855072	0.861702	0.96	0.731132	1	0.957895	0.895833	0.837423	0.967742	0.87037	0.716029	0.911111	0.925926	0.7338	0.685119
178	0.679029	0.909091	0.655738	0.913043	0.87234	1	0.715409	1	0.915789	0.958333	0.865031	0.935484	0.898148	0.698942	0.911111	0.888889	0.731537	0.682819
179	0.667566	1	0.610656	0.898551	0.888298	0.96	0.685535	1	0.926316	1	0.865031	0.935484	0.898148	0.693247	0.933333	0.962963	0.720634	0.670248
180	0.697235	0.848485	0.633197	0.927536	0.87234	0.88	0.72327	0.666667	0.915789	0.9375	0.852761	0.935484	0.907407	0.695688	0.911111	0.944444	0.7338	0.684881
181	0.687121	0.909091	0.637295	0.913043	0.851064	0.96	0.688679	0.666667	0.894737	0.9375	0.852761	1	0.953704	0.712775	0.933333	0.962963	0.732154	0.683077
182	0.683075	0.878788	0.655738	0.898551	0.87234	0.96	0.701258	1	0.915789	0.9375	0.843558	0.967742	0.925926	0.679414	0.977778	0.87037	0.724954	0.675218
183	0.670263	0.939394	0.622951	0.855072	0.856383	0.96	0.688679	1	0.873684	0.9375	0.849693	1	0.935185	0.689992	0.955556	0.962963	0.718782	0.66812
184	0.66352	0.909091	0.633197	0.913043	0.87766	0.92	0.735849	1	0.926316	0.916667	0.834356	1	0.935185	0.715216	0.933333	0.962963	0.731125	0.683292
185	0.682401	1	0.67623	0.927536	0.87766	0.96	0.688679	1	0.915789	0.916667	0.846626	0.967742	0.888889	0.697315	0.888889	0.962963	0.730508	0.682315
186	0.682401	0.969697	0.663934	0.884058	0.904255	0.96	0.705975	1	0.884211	0.916667	0.874233	0.967742	0.925926	0.70952	0.955556	0.981481	0.737708	0.6905
187	0.692515	0.909091	0.639344	0.898551	0.867021	0.96	0.737421	1	0.926316	0.958333	0.846626	1	0.907407	0.704638	0.911111	0.925926	0.737708	0.690025
188	0.660823	0.939394	0.64959	0.913043	0.845745	0.96	0.701258	0.666667	0.957895	0.9375	0.837423	1	0.935185	0.683483	0.933333	0.944444	0.719194	0.669361
189	0.685772	0.939394	0.645492	0.884058	0.851064	0.92	0.709119	1	0.905263	0.9375	0.874233	0.967742	0.916667	0.690806	0.911111	0.944444	0.729685	0.680422
190	0.67296	1	0.631148	0.869565	0.835106	1	0.731132	0.666667	0.905263	0.979167	0.874233	0.967742	0.87963	0.698942	0.911111	0.981481	0.729068	0.680448
191	0.675657	1	0.643443	0.942029	0.840426	0.96	0.70283	1	0.894737	0.958333	0.858896	0.935484	0.916667	0.692433	0.955556	0.925926	0.725982	0.676602
192	0.694538	0.909091	0.631148	0.942029	0.840426	0.8	0.696541	1	0.915789	0.958333	0.831288	0.870968	0.898148	0.68511	0.955556	0.944444	0.724337	0.673576
193	0.679029	0.909091	0.627049	0.855072	0.819149	0.84	0.72327	1	0.905263	0.979167	0.825153	0.967742	0.907407	0.692433	0.911111	0.925926	0.722485	0.6729
194	0.689818	0.939394	0.622951	0.956522	0.893617	0.96	0.721698	0.666667	0.926316	0.895833	0.843558	0.935484	0.907407	0.710334	0.911111	0.907407	0.735034	0.686445
195	0.670263	0.969697	0.64959	0.826087	0.840426	1	0.687107	1	0.852632	0.958333	0.871166	0.935484	0.87963	0.703011	0.933333	0.981481	0.723514	0.673345
196	0.67768	0.939394	0.663934	0.942029	0.851064	1	0.704403	0.666667	0.926316	1	0.865031	0.935484	0.87037	0.702197	0.888889	0.888889	0.730714	0.682361
197	0.673635	0.909091	0.608607	0.898551	0.845745	0.96	0.691824	1	0.884211	0.979167	0.868098	0.935484	0.898148	0.703011	0.911111	0.962963	0.722279	0.671717
198	0.672286	0.969697	0.663934	0.826087	0.87766	0.96	0.691824	1	0.915789	0.9375	0.849693	0.903226	0.907407	0.70057	0.911111	0.981481	0.726599	0.677905
199	0.691167	0.969697	0.631148	0.913043	0.87766	0.92	0.698113	1	0.894737	0.958333	0.855828	0.935484	0.888889	0.698129	0.977778	0.962963	0.730714	0.680752
200	0.685772	0.909091	0.680328	0.913043	0.87766	0.88	0.72956	1	0.947368	0.958333	0.877301	0.967742	0.925926	0.712775	0.888889	0.907407	0.743263	0.697162
201	0.679703	0.909091	0.637295	0.898551	0.840426	0.88	0.731132	0.666667	0.905263	0.958333	0.877301	1	0.916667	0.70057	0.911111	0.907407	0.731742	0.683154
202	0.686446	0.939394	0.635246	0.913043	0.851064	0.92	0.707547	1	0.926316	0.895833	0.840491	0.935484	0.898148	0.698129	0.933333	0.962963	0.728451	0.678612
203	0.685098	0.939394	0.612705	0.913043	0.898936	0.84	0.726415	0.666667	0.936842	0.958333	0.843558	0.935484	0.898148	0.693247	0.955556	0.962963	0.72948	0.680123
204	0.668914	0.878788	0.672131	0.884058	0.845745	0.88	0.694969	1	0.915789	0.9375	0.865031	0.903226	0.907407	0.684296	0.955556	0.925926	0.722074	0.672859
205	0.671612	1	0.653689	0.927536	0.893617	0.8	0.704403	1	0.936842	0.875	0.825153	0.870968	0.935185	0.711961	0.977778	0.944444	0.730097	0.68103
206	0.672286	0.878788	0.618852	0.869565	0.851064	0.96	0.710692	1	0.936842	0.9375	0.871166	0.967742	0.944444	0.679414	0.977778	0.888889	0.720839	0.67055
207	0.667566	0.909091	0.612705	0.927536	0.87234	0.96	0.685535	1	0.894737	0.916667	0.834356	1	0.851852	0.679414	0.977778	0.907407	0.712199	0.659969
208	0.679029	0.969697	0.641393	0.855072	0.867021	0.92	0.713836	0.666667	0.884211	0.979167	0.834356	1	0.916667	0.701383	0.933333	0.981481	0.728862	0.680046
209	0.682401	0.878788	0.635246	0.942029	0.835106	0.92	0.699686	1	0.968421	0.958333	0.831288	0.935484	0.925926	0.69406	0.933333	0.925926	0.725571	0.675952
210	0.687121	0.909091	0.629098	0.884058	0.840426	0.96	0.732704	0.666667	0.905263	0.979167	0.877301	0.967742	0.87963	0.675346	0.911111	0.981481	0.727217	0.678273
211	0.692515	0.939394	0.657787	0.84058	0.856383	0.84	0.680818	1	0.947368	0.979167	0.834356	0.935484	0.87037	0.689992	0.933333	0.962963	0.725982	0.67593
212	0.685098	0.969697	0.653689	0.927536	0.882979	0.96	0.72956	1	0.926316	0.875	0.822086	1	0.87037	0.689178	0.911111	0.907407	0.729891	0.681417
213	0.691167	0.939394	0.639344	0.884058	0.925532	0.96	0.718553	1	0.884211	0.979167	0.858896	0.967742	0.953704	0.683483	0.911111	0.907407	0.732565	0.683928
214	0.675657	0.909091	0.610656	0.898551	0.893617	0.92	0.709119	1	0.873684	0.9375	0.843558	0.967742	0.935185	0.679414	1	0.907407	0.720016	0.669182
215	0.657451	0.939394	0.606557	0.898551	0.888298	0.96	0.70283	1	0.936842	0.9375	0.834356	0.935484	0.87963	0.717657	0.911111	0.944444	0.721868	0.671596
216	0.675657	0.909091	0.653689	0.913043	0.87234	0.88	0.709119	1	0.936842	0.9375	0.883436	0.967742	0.888889	0.691619	0.955556	0.888889	0.728862	0.680103
217	0.674983	0.878788	0.643443	0.869565	0.840426	1	0.713836	1	0.894737	0.9375	0.877301	0.967742	0.916667	0.684296	0.911111	0.888889	0.723925	0.674724
218	0.674309	0.939394	0.637295	0.927536	0.87766	0.92	0.707547	1	0.947368	0.916667	0.874233	1	0.898148	0.687551	0.933333	0.925926	0.726394	0.677042
219	0.680378	0.818182	0.612705	0.884058	0.819149	0.96	0.710692	1	0.894737	0.958333	0.852761	1	0.898148	0.698942	0.866667	0.944444	0.723102	0.672916
220	0.688469	0.69697	0.639344	0.942029	0.882979	0.84	0.70283	1	0.915789	0.875	0.849693	0.967742	0.87963	0.69406	0.933333	0.981481	0.727628	0.677316
221	0.650708	0.909091	0.67418	0.913043	0.845745	0.88	0.698113	1	0.936842	1	0.849693	1	0.87037	0.697315	0.933333	0.888889	0.720222	0.669965
222	0.67768	0.939394	0.657787	0.898551	0.87234	0.72	0.709119	1	0.957895	0.958333	0.855828	0.903226	0.87963	0.702197	0.933333	0.944444	0.730302	0.681398
223	0.685098	0.939394	0.647541	0.942029	0.87766	0.92	0.705975	0.666667	0.926316	0.916667	0.837423	1	0.925926	0.719284	0.933333	0.925926	0.736268	0.688426
224	0.687121	0.878788	0.692623	0.913043	0.867021	0.96	0.727987	1	0.873684	0.916667	0.846626	0.935484	0.888889	0.693247	0.866667	0.925926	0.734623	0.686846
225	0.691167	0.878788	0.627049	0.826087	0.861702	0.96	0.713836	1	0.936842	0.958333	0.865031	0.903226	0.898148	0.698129	0.955556	1	0.731742	0.682166
226	0.670263	0.939394	0.633197	0.913043	0.845745	0.88	0.727987	1	0.905263	0.958333	0.843558	0.935484	0.907407	0.708706	0.933333	0.981481	0.729068	0.680981
227	0.687795	0.909091	0.637295	0.942029	0.882979	0.96	0.707547	0.666667	0.915789	0.895833	0.831288	0.967742	0.87963	0.710334	0.911111	0.944444	0.732154	0.683465
228	0.673635	1	0.655738	0.898551	0.845745	0.84	0.705975	1	0.926316	0.9375	0.852761	0.967742	0.87037	0.695688	0.955556	0.907407	0.725777	0.675613
229	0.698584	0.939394	0.633197	0.956522	0.824468	0.96	0.704403	1	0.947368	0.854167	0.843558	0.967742	0.87963	0.699756	0.977778	0.981481	0.73236	0.682947
230	0.674309	0.939394	0.645492	0.971014	0.87234	0.88	0.718553	0.666667	0.915789	0.958333	0.812883	1	0.898148	0.697315	0.955556	0.888889	0.726599	0.677537
231	0.67768	0.939394	0.655738	0.884058	0.824468	0.96	0.696541	0.666667	0.894737	0.958333	0.828221	0.935484	0.87037	0.711147	0.955556	0.962963	0.727011	0.676557
232	0.677006	0.939394	0.608607	0.884058	0.87766	1	0.705975	1	0.915789	0.9375	0.883436	0.967742	0.916667	0.715216	0.911111	0.925926	0.731125	0.681899
233	0.683749	0.848485	0.647541	0.913043	0.824468	0.96	0.715409	1	0.905263	0.958333	0.849693	0.967742	0.87963	0.696501	0.911111	0.907407	0.727834	0.678367
234	0.670937	0.848485	0.618852	0.942029	0.819149	0.88	0.718553	1	0.884211	0.9375	0.812883	1	0.916667	0.703011	0.955556	0.981481	0.722074	0.671451
235	0.670263	0.878788	0.614754	0.927536	0.829787	0.92	0.716981	1	0.873684	0.9375	0.843558	0.935484	0.898148	0.699756	0.955556	0.925926	0.721456	0.670294
236	0.67296	0.848485	0.659836	0.942029	0.867021	1	0.701258	1	0.915789	0.958333	0.843558	0.935484	0.944444	0.715216	0.911111	0.87037	0.731537	0.682565
237	0.656777	0.969697	0.655738	0.884058	0.824468	1	0.701258	1	0.915789	0.979167	0.849693	1	0.907407	0.683483	0.955556	0.981481	0.718371	0.668816
238	0.695212	0.909091	0.629098	0.884058	0.888298	0.84	0.710692	1	0.915789	0.875	0.855828	1	0.898148	0.698942	0.933333	1	0.732977	0.683479
239	0.686446	0.878788	0.637295	0.913043	0.835106	0.88	0.704403	1	0.926316	1	0.877301	0.935484	0.87963	0.693247	0.933333	0.925926	0.728451	0.679212
240	0.685098	0.939394	0.645492	0.869565	0.882979	0.84	0.704403	1	0.926316	0.9375	0.883436	0.967742	0.87037	0.703011	0.933333	0.944444	0.732771	0.683598
241	0.650708	0.787879	0.629098	0.927536	0.856383	0.96	0.680818	0.666667	0.957895	0.9375	0.852761	1	0.916667	0.677787	0.933333	0.925926	0.709936	0.657955
242	0.676332	0.909091	0.655738	0.942029	0.81383	0.88	0.691824	0.666667	0.905263	0.958333	0.855828	1	0.87963	0.691619	0.977778	0.944444	0.723514	0.673761
243	0.670263	0.909091	0.620902	0.913043	0.856383	1	0.704403	1	0.873684	0.979167	0.825153	1	0.925926	0.698942	0.955556	0.944444	0.722074	0.671618
244	0.677006	0.969697	0.610656	0.84058	0.909574	0.96	0.718553	0.666667	0.936842	0.916667	0.831288	1	0.888889	0.711961	0.933333	0.925926	0.729068	0.679575
245	0.670937	0.969697	0.629098	0.913043	0.882979	0.92	0.720126	1	0.905263	0.9375	0.837423	0.967742	0.833333	0.689992	1	0.981481	0.723514	0.673645
246	0.687795	0.909091	0.622951	0.913043	0.87766	0.92	0.709119	1	0.894737	0.9375	0.880368	0.935484	0.888889	0.698129	0.911111	0.944444	0.730508	0.680914
247	0.670263	0.939394	0.639344	0.898551	0.87234	0.96	0.746855	1	0.947368	0.958333	0.861963	0.967742	0.916667	0.675346	0.955556	0.925926	0.727011	0.679059
248	0.67768	0.818182	0.594262	0.956522	0.81383	0.92	0.687107	1	0.936842	0.916667	0.840491	0.903226	0.898148	0.690806	1	0.962963	0.716314	0.664631
249	0.684423	0.939394	0.637295	0.898551	0.861702	0.96	0.660377	1	0.905263	0.9375	0.846626	0.935484	0.87037	0.684296	0.955556	0.87037	0.717754	0.66619
250	0.685098	0.939394	0.608607	0.942029	0.888298	0.84	0.712264	1	0.926316	0.9375	0.828221	1	0.944444	0.701383	0.933333	0.944444	0.729068	0.679949
251	0.674309	0.939394	0.629098	0.84058	0.803191	0.96	0.691824	1	0.926316	0.958333	0.871166	0.903226	0.87037	0.702197	0.977778	0.87037	0.721662	0.670619
252	0.662171	0.909091	0.629098	0.927536	0.856383	0.96	0.726415	0.666667	0.915789	0.916667	0.868098	1	0.842593	0.713588	0.911111	0.962963	0.727834	0.679215
253	0.675657	1	0.622951	0.884058	0.87234	1	0.704403	0.666667	0.905263	0.958333	0.822086	0.967742	0.935185	0.684296	0.933333	0.981481	0.721251	0.67085
254	0.676332	0.969697	0.633197	0.956522	0.888298	0.96	0.709119	0.666667	0.894737	0.958333	0.846626	0.903226	0.87037	0.695688	0.977778	0.981481	0.727217	0.677924
255	0.684423	0.818182	0.627049	0.942029	0.856383	0.88	0.683962	1	0.915789	0.958333	0.828221	1	0.898148	0.687551	0.955556	1	0.721456	0.671425
256	0.678355	0.848485	0.612705	0.898551	0.829787	0.96	0.685535	1	0.905263	0.958333	0.809816	0.935484	0.907407	0.697315	0.977778	0.87037	0.716931	0.665501

## Sheet: K-nearest neighbors
Number of features	Biological membrane	Cell periphery	Cytoplasm	Cytoplasmic vesicle	Endoplasmic reticulum	Endosome	Extracellular space or cell surface	Flagellum or cilium	Golgi apparatus	Microtubule cytoskeleton	Mitochondrion	Nuclear periphery	Nucleolus	Nucleus	Peroxisome	Vacuole	Overall accuracy	MCC
1	0.312879	0.30303	0.184426	0.289855	0.234043	0.36	0.199686	0	0.273684	0.270833	0.245399	0.322581	0.425926	0.229455	0.222222	0.240741	0.255914	0.192714
2	0.441672	0.909091	0.522541	0.884058	0.781915	0.92	0.581761	1	0.821053	0.875	0.803681	0.935484	0.851852	0.447518	0.977778	0.796296	0.55215	0.499929
3	0.53203	0.939394	0.758197	0.985507	0.925532	1	0.726415	1	0.989474	1	0.889571	1	0.962963	0.59642	1	1	0.683193	0.639685
4	0.605529	1	0.827869	1	0.962766	1	0.792453	1	0.968421	1	0.93865	1	0.990741	0.625712	0.977778	1	0.734005	0.695312
5	0.648685	1	0.866803	1	0.989362	1	0.831761	1	0.989474	1	0.947853	1	1	0.689178	1	1	0.774738	0.740087
6	0.691841	1	0.870902	1	0.994681	1	0.878931	1	1	1	0.957055	1	1	0.703011	1	1	0.799013	0.767119
7	0.693189	1	0.901639	1	1	1	0.871069	1	1	1	0.981595	1	1	0.752644	1	1	0.815882	0.786183
8	0.684423	1	0.893443	1	0.989362	1	0.904088	1	1	1	0.978528	1	1	0.759154	1	1	0.817733	0.788745
9	0.685772	1	0.905738	1	0.994681	1	0.915094	1	1	1	0.972393	1	0.990741	0.763222	1	1	0.821436	0.792891
10	0.692515	1	0.918033	1	1	1	0.889937	1	1	1	0.978528	1	1	0.772986	1	1	0.824727	0.795966
11	0.703304	1	0.89959	1	0.989362	1	0.902516	1	1	1	0.978528	1	1	0.783564	1	1	0.830076	0.802075
12	0.714767	1	0.905738	1	0.994681	1	0.922956	1	1	1	0.984663	1	0.990741	0.786819	1	1	0.838099	0.811315
13	0.705327	1	0.911885	1	1	1	0.904088	1	1	1	0.978528	1	1	0.790073	1	1	0.83419	0.806939
14	0.708024	1	0.905738	1	1	1	0.922956	1	1	1	0.98773	1	0.990741	0.810415	1	1	0.842419	0.816311
15	0.71207	1	0.911885	1	0.994681	1	0.921384	1	1	1	0.984663	1	1	0.803906	1	1	0.842214	0.815872
16	0.723533	1	0.922131	1	1	1	0.918239	1	1	1	0.990798	1	1	0.803092	1	1	0.846739	0.821068
17	0.719488	1	0.922131	1	1	1	0.90566	1	1	1	0.981595	1	1	0.78926	1	1	0.839745	0.813137
18	0.724208	1	0.920082	1	1	1	0.926101	1	1	1	0.984663	1	1	0.815297	1	1	0.850442	0.825431
19	0.722185	1	0.92623	1	1	1	0.929245	1	1	1	0.990798	1	1	0.792514	1	1	0.845505	0.820009
20	0.731625	1	0.907787	1	1	1	0.897799	1	1	1	0.984663	1	0.990741	0.805533	1	1	0.845094	0.818587
21	0.727579	1	0.907787	1	1	1	0.929245	1	1	1	0.993865	1	0.990741	0.796583	1	1	0.846328	0.820998
22	0.732299	1	0.907787	1	0.994681	1	0.929245	1	1	1	0.984663	1	1	0.810415	1	1	0.850648	0.825253
23	0.734997	1	0.918033	1	0.994681	1	0.918239	1	1	1	0.984663	1	0.990741	0.805533	1	1	0.849619	0.824443
24	0.728254	1	0.930328	1	1	1	0.937107	1	1	1	0.993865	1	0.990741	0.81367	1	1	0.854145	0.829977
25	0.736345	1	0.913934	1	1	1	0.930818	1	1	1	0.993865	1	0.990741	0.801465	1	1	0.851059	0.826104
26	0.734997	1	0.905738	1	1	1	0.924528	1	1	1	0.981595	1	1	0.812856	1	1	0.851265	0.826299
27	0.73702	1	0.918033	1	0.994681	1	0.930818	1	1	1	0.993865	1	1	0.803906	1	1	0.852294	0.827634
28	0.728928	1	0.905738	1	1	1	0.927673	1	1	1	0.981595	1	1	0.799837	1	1	0.846534	0.821371
29	0.724882	1	0.92418	1	0.994681	1	0.922956	1	1	1	0.984663	1	1	0.814483	1	1	0.850237	0.825728
30	0.733648	1	0.92623	1	1	1	0.922956	1	1	1	0.996933	1	0.990741	0.809601	1	1	0.852705	0.828403
31	0.738368	1	0.911885	1	1	1	0.926101	1	1	1	0.98773	1	0.990741	0.796583	1	1	0.849208	0.82397
32	0.724882	1	0.92418	1	0.989362	1	0.935535	1	1	1	0.993865	1	1	0.803092	1	1	0.849414	0.825003
33	0.726231	1	0.928279	1	0.989362	1	0.933962	1	1	1	0.990798	1	0.990741	0.820179	1	1	0.85394	0.829565
34	0.718139	1	0.930328	1	1	1	0.913522	1	1	1	0.993865	1	1	0.81367	1	1	0.848179	0.823166
35	0.718139	1	0.922131	1	0.989362	1	0.938679	1	1	1	0.996933	1	1	0.802278	1	1	0.847562	0.822884
36	0.723533	1	0.92418	1	1	1	0.930818	1	1	1	0.984663	1	1	0.815297	1	1	0.851265	0.826431
37	0.716116	1	0.92623	1	0.994681	1	0.933962	1	1	1	0.990798	1	0.990741	0.808788	1	1	0.847974	0.823025
38	0.723533	1	0.932377	1	1	1	0.93239	1	1	1	0.996933	1	1	0.800651	1	1	0.849414	0.824679
39	0.715442	1	0.911885	1	0.994681	1	0.93239	1	1	1	0.993865	1	1	0.810415	1	1	0.846945	0.821822
40	0.719488	1	0.930328	1	0.994681	1	0.937107	1	1	1	0.993865	1	1	0.79821	1	1	0.847562	0.822908
41	0.720162	1	0.92418	1	1	1	0.921384	1	1	1	0.98773	1	1	0.799024	1	1	0.845094	0.81988
42	0.730951	1	0.928279	1	1	1	0.93239	1	1	1	0.98773	1	0.990741	0.804719	1	1	0.851471	0.826865
43	0.733648	1	0.92418	1	0.994681	1	0.919811	1	1	1	0.993865	1	1	0.808788	1	1	0.851677	0.826864
44	0.736345	1	0.930328	1	1	1	0.935535	1	1	1	0.98773	1	1	0.806347	1	1	0.854351	0.830085
45	0.726231	1	0.909836	1	1	1	0.926101	1	1	1	0.996933	1	0.990741	0.799837	1	1	0.846739	0.821539
46	0.730951	1	0.922131	1	0.994681	1	0.941824	1	1	1	0.981595	1	1	0.805533	1	1	0.851882	0.827355
47	0.726231	1	0.920082	1	0.989362	1	0.937107	1	1	1	0.996933	1	0.990741	0.803092	1	1	0.849619	0.824951
48	0.725556	1	0.909836	1	0.994681	1	0.949686	1	1	1	0.996933	1	1	0.815297	1	1	0.853528	0.829586
49	0.724882	1	0.907787	1	1	1	0.95283	1	1	1	0.984663	1	0.990741	0.793328	1	1	0.847151	0.822574
50	0.731625	1	0.922131	1	1	1	0.938679	1	1	1	0.98773	1	1	0.807974	1	1	0.852911	0.828764
51	0.725556	1	0.930328	1	0.989362	1	0.941824	1	1	1	0.990798	1	0.990741	0.799837	1	1	0.849825	0.82523
52	0.722185	1	0.920082	1	0.989362	1	0.929245	1	1	1	0.984663	1	1	0.807974	1	1	0.847974	0.822819
53	0.723533	1	0.930328	1	1	1	0.93239	1	1	1	0.993865	1	0.990741	0.799837	1	1	0.848591	0.823915
54	0.731625	1	0.928279	1	0.989362	1	0.921384	1	1	1	0.996933	1	1	0.816924	1	1	0.853734	0.829224
55	0.724208	1	0.909836	1	0.989362	1	0.93239	1	1	1	0.981595	1	0.990741	0.801465	1	1	0.845916	0.820501
56	0.726905	1	0.930328	1	1	1	0.919811	1	1	1	0.990798	1	0.990741	0.812856	1	1	0.851059	0.826448
57	0.729602	1	0.918033	0.985507	1	1	0.93239	1	1	1	0.993865	1	0.990741	0.812042	1	1	0.852088	0.827487
58	0.725556	1	0.918033	1	1	1	0.933962	1	1	1	0.981595	1	1	0.805533	1	1	0.849002	0.824228
59	0.725556	1	0.930328	1	1	1	0.937107	1	1	1	0.984663	1	0.981481	0.803092	1	1	0.849825	0.825417
60	0.728254	1	0.942623	1	0.994681	1	0.927673	1	1	1	0.996933	1	1	0.81367	1	1	0.854351	0.830358
61	0.732299	1	0.913934	1	0.994681	1	0.930818	1	1	1	0.990798	1	0.990741	0.793328	1	1	0.847357	0.822274
62	0.734322	1	0.909836	1	1	1	0.949686	1	1	1	0.990798	1	1	0.803906	1	1	0.853117	0.828729
63	0.737694	1	0.907787	1	1	1	0.937107	1	1	1	0.98773	1	1	0.807974	1	1	0.853117	0.828805
64	0.728928	1	0.911885	0.985507	0.994681	1	0.940252	1	1	1	0.98773	1	1	0.802278	1	1	0.849414	0.824453
65	0.728928	1	0.913934	1	1	1	0.927673	1	1	1	0.981595	1	0.990741	0.814483	1	1	0.850854	0.826064
66	0.726231	1	0.903689	1	0.994681	1	0.948113	1	1	1	0.993865	1	1	0.797396	1	1	0.848179	0.823557
67	0.726231	1	0.922131	1	1	1	0.933962	1	1	1	0.990798	1	0.990741	0.817738	1	1	0.853117	0.828704
68	0.725556	1	0.907787	1	1	1	0.937107	1	1	1	0.97546	1	1	0.802278	1	1	0.847151	0.822035
69	0.726905	1	0.920082	1	0.989362	1	0.929245	1	1	1	0.978528	1	1	0.812042	1	1	0.850031	0.82505
70	0.727579	1	0.918033	1	1	1	0.937107	1	1	1	0.990798	1	1	0.801465	1	1	0.849619	0.824776
71	0.730951	1	0.934426	1	1	1	0.937107	1	1	1	0.98773	1	1	0.812856	1	1	0.854968	0.83116
72	0.732299	1	0.930328	1	0.994681	1	0.935535	1	1	1	0.993865	1	1	0.795769	1	1	0.850648	0.826079
73	0.732299	1	0.909836	1	1	1	0.929245	1	1	1	0.990798	1	0.990741	0.80716	1	1	0.850442	0.825428
74	0.730951	1	0.928279	1	1	1	0.929245	1	1	1	0.993865	1	0.990741	0.806347	1	1	0.851882	0.827204
75	0.733648	1	0.922131	1	1	1	0.919811	1	1	1	0.996933	1	0.990741	0.805533	1	1	0.850854	0.825791
76	0.733648	1	0.920082	1	0.994681	1	0.921384	1	1	1	0.984663	1	0.990741	0.799837	1	1	0.848385	0.823128
77	0.732299	1	0.92418	1	0.989362	1	0.926101	1	1	1	0.978528	1	1	0.820179	1	1	0.853734	0.828864
78	0.734997	1	0.911885	1	0.994681	1	0.913522	1	1	1	0.993865	1	0.990741	0.80716	1	1	0.849414	0.823907
79	0.730276	1	0.918033	1	1	1	0.929245	1	1	1	0.993865	1	1	0.803092	1	1	0.850031	0.825218
80	0.730951	1	0.92623	1	1	1	0.944969	1	1	1	0.98773	1	1	0.803092	1	1	0.852705	0.828645
81	0.741065	1	0.918033	1	1	1	0.933962	1	1	1	0.993865	1	1	0.796583	1	1	0.852294	0.827577
82	0.729602	1	0.907787	1	0.994681	1	0.937107	1	1	1	1	1	0.990741	0.800651	1	1	0.849208	0.824342
83	0.736345	1	0.915984	1	0.994681	1	0.930818	1	1	1	0.98773	1	0.990741	0.793328	1	1	0.848591	0.823559
84	0.730951	1	0.891393	1	1	1	0.938679	1	1	1	0.993865	1	0.990741	0.810415	1	1	0.850442	0.825221
85	0.732974	1	0.913934	1	0.989362	1	0.935535	1	1	1	0.969325	1	1	0.814483	1	1	0.852088	0.827221
86	0.730276	1	0.92418	1	1	1	0.93239	1	1	1	0.98773	1	0.990741	0.788446	1	1	0.846739	0.821618
87	0.728928	1	0.932377	1	0.994681	1	0.937107	1	1	1	0.996933	1	0.990741	0.810415	1	1	0.853734	0.829577
88	0.730951	1	0.920082	1	1	1	0.944969	1	1	1	1	1	1	0.814483	1	1	0.855791	0.831926
89	0.734322	1	0.907787	1	1	1	0.927673	1	1	1	0.981595	1	1	0.79821	1	1	0.847974	0.822486
90	0.728254	1	0.92623	1	1	1	0.935535	1	1	1	0.990798	1	0.990741	0.812856	1	1	0.853117	0.828811
91	0.733648	1	0.92418	0.985507	0.994681	1	0.93239	1	1	1	0.98773	1	1	0.79821	1	1	0.850031	0.825227
92	0.733648	1	0.920082	1	0.994681	1	0.937107	1	1	1	0.990798	1	0.990741	0.801465	1	1	0.851265	0.826139
93	0.733648	1	0.92623	1	1	1	0.93239	1	1	1	0.984663	1	0.990741	0.799024	1	1	0.850442	0.825726
94	0.735671	1	0.930328	1	1	1	0.937107	1	1	1	0.996933	1	0.990741	0.799024	1	1	0.852911	0.828874
95	0.732299	1	0.934426	1	1	1	0.927673	1	1	1	0.996933	1	1	0.801465	1	1	0.851882	0.827371
96	0.729602	1	0.909836	1	1	1	0.937107	1	1	1	0.98773	1	1	0.803906	1	1	0.849825	0.825
97	0.731625	1	0.928279	1	1	1	0.919811	1	1	1	0.984663	1	0.990741	0.797396	1	1	0.847974	0.822606
98	0.727579	1	0.92623	1	1	1	0.938679	1	1	1	0.993865	1	1	0.812856	1	1	0.853734	0.829743
99	0.734997	1	0.913934	1	1	1	0.944969	1	1	1	0.990798	1	1	0.800651	1	1	0.852294	0.827857
100	0.734322	1	0.905738	1	0.994681	1	0.929245	1	1	1	0.993865	1	1	0.806347	1	1	0.850648	0.825549
101	0.734997	1	0.92623	1	1	1	0.946541	1	1	1	0.993865	1	0.990741	0.81367	1	1	0.857025	0.833477
102	0.727579	1	0.911885	1	1	1	0.927673	1	1	1	0.996933	1	1	0.805533	1	1	0.849208	0.824216
103	0.734322	1	0.922131	1	1	1	0.944969	1	1	1	0.97546	1	1	0.796583	1	1	0.850854	0.826166
104	0.740391	1	0.928279	1	0.989362	1	0.938679	1	1	1	0.981595	1	1	0.802278	1	1	0.85394	0.829596
105	0.736345	1	0.907787	1	1	1	0.941824	1	1	1	0.993865	1	0.990741	0.812042	1	1	0.854557	0.829876
106	0.733648	1	0.907787	1	0.994681	1	0.927673	1	1	1	0.984663	1	0.990741	0.804719	1	1	0.849208	0.823706
107	0.735671	1	0.930328	1	0.994681	1	0.944969	1	1	1	0.996933	1	0.990741	0.812856	1	1	0.857231	0.833333
108	0.738368	1	0.920082	1	0.994681	1	0.927673	1	1	1	0.990798	1	0.990741	0.81367	1	1	0.854557	0.829834
109	0.730951	1	0.922131	1	0.989362	1	0.946541	1	1	1	0.990798	1	0.990741	0.804719	1	1	0.852499	0.827906
110	0.737694	1	0.934426	1	1	1	0.937107	1	1	1	0.981595	1	0.990741	0.821806	1	1	0.858671	0.834763
111	0.736345	1	0.92418	1	1	1	0.940252	1	1	1	0.990798	1	1	0.794142	1	1	0.851471	0.826894
112	0.740391	1	0.918033	1	1	1	0.930818	1	1	1	0.981595	1	1	0.819365	1	1	0.856614	0.832118
113	0.737694	1	0.928279	1	0.994681	1	0.930818	1	1	1	0.984663	1	0.990741	0.820993	1	1	0.857025	0.832922
114	0.731625	1	0.907787	1	1	1	0.927673	1	1	1	0.993865	1	0.990741	0.807974	1	1	0.850237	0.825236
115	0.727579	1	0.913934	1	1	1	0.937107	1	1	1	0.990798	1	1	0.806347	1	1	0.850442	0.825664
116	0.730951	1	0.922131	1	0.994681	1	0.940252	1	1	1	0.98773	1	1	0.812042	1	1	0.853734	0.829705
117	0.730951	1	0.905738	1	1	1	0.929245	1	1	1	0.990798	1	1	0.800651	1	1	0.848179	0.822732
118	0.732974	1	0.901639	1	1	1	0.921384	1	1	1	0.98773	1	1	0.81367	1	1	0.850442	0.825102
119	0.735671	1	0.922131	1	1	1	0.935535	1	1	1	0.990798	1	0.990741	0.806347	1	1	0.853322	0.828819
120	0.730951	1	0.922131	1	1	1	0.938679	1	1	1	0.993865	1	1	0.805533	1	1	0.852499	0.828156
121	0.730276	1	0.918033	1	1	1	0.922956	1	1	1	0.990798	1	1	0.804719	1	1	0.849414	0.824373
122	0.737694	1	0.911885	1	1	1	0.922956	1	1	1	0.98773	1	0.990741	0.816924	1	1	0.853734	0.828739
123	0.73702	1	0.92418	1	1	1	0.927673	1	1	1	0.993865	1	0.990741	0.820179	1	1	0.856614	0.832254
124	0.732974	1	0.915984	1	0.994681	1	0.919811	1	1	1	0.990798	1	0.990741	0.800651	1	1	0.848179	0.822808
125	0.730276	1	0.936475	1	1	1	0.929245	1	1	1	0.981595	1	0.990741	0.816111	1	1	0.854145	0.829936
126	0.734322	1	0.907787	1	0.994681	1	0.941824	1	1	1	0.990798	1	0.990741	0.804719	1	1	0.851677	0.827079
127	0.730951	1	0.92623	1	0.994681	1	0.918239	1	1	1	0.990798	1	0.990741	0.81367	1	1	0.851677	0.826799
128	0.739042	1	0.928279	1	1	1	0.927673	1	1	1	0.990798	1	0.990741	0.803092	1	1	0.853117	0.828364
129	0.742414	1	0.942623	1	1	1	0.940252	1	1	1	0.990798	1	1	0.81367	1	1	0.860111	0.836767
130	0.737694	1	0.92418	1	0.994681	1	0.938679	1	1	1	0.993865	1	0.990741	0.800651	1	1	0.853117	0.828434
131	0.729602	1	0.932377	1	0.994681	1	0.933962	1	1	1	0.98773	1	1	0.814483	1	1	0.854145	0.829864
132	0.732299	1	0.920082	1	1	1	0.948113	1	1	1	0.993865	1	0.990741	0.810415	1	1	0.854968	0.831087
133	0.742414	1	0.922131	1	1	1	0.937107	1	1	1	0.990798	1	1	0.816111	1	1	0.85826	0.834325
134	0.73702	1	0.915984	1	0.994681	1	0.929245	1	1	1	0.996933	1	1	0.79821	1	1	0.850648	0.82575
135	0.735671	1	0.913934	1	1	1	0.943396	1	1	1	0.98773	1	0.990741	0.811229	1	1	0.854557	0.830231
136	0.731625	1	0.889344	1	1	1	0.943396	1	1	1	0.984663	1	1	0.794955	1	1	0.846739	0.821155
137	0.734997	1	0.922131	1	1	1	0.927673	1	1	1	0.993865	1	0.990741	0.793328	1	1	0.849002	0.824069
138	0.731625	1	0.913934	1	1	1	0.926101	1	1	1	0.98773	1	1	0.812042	1	1	0.851471	0.826528
139	0.730951	1	0.915984	1	1	1	0.93239	1	1	1	0.993865	1	1	0.812042	1	1	0.852705	0.828222
140	0.728254	1	0.915984	1	1	1	0.926101	1	1	1	0.98773	1	0.990741	0.81367	1	1	0.850854	0.825918
141	0.736345	1	0.932377	1	1	1	0.921384	1	1	1	0.98773	1	0.990741	0.803092	1	1	0.851677	0.826927
142	0.736345	1	0.918033	1	1	1	0.93239	1	1	1	0.978528	1	1	0.812042	1	1	0.853528	0.829072
143	0.734997	1	0.932377	1	1	1	0.924528	1	1	1	0.984663	1	0.990741	0.808788	1	1	0.852911	0.828279
144	0.745786	1	0.922131	1	1	1	0.937107	1	1	1	0.993865	1	1	0.808788	1	1	0.857642	0.833656
145	0.739717	1	0.920082	1	1	1	0.949686	1	1	1	0.98773	1	1	0.816111	1	1	0.858671	0.835188
146	0.73702	1	0.918033	1	0.994681	1	0.918239	1	1	1	0.98773	1	1	0.812042	1	1	0.852294	0.827388
147	0.734322	1	0.905738	1	1	1	0.937107	1	1	1	0.993865	1	1	0.79821	1	1	0.849825	0.824672
148	0.733648	1	0.938525	1	1	1	0.93239	1	1	1	0.984663	1	1	0.814483	1	1	0.855791	0.831717
149	0.729602	1	0.930328	1	0.994681	1	0.93239	1	1	1	0.996933	1	1	0.812042	1	1	0.853734	0.829467
150	0.730951	1	0.915984	1	1	1	0.93239	1	1	1	0.98773	1	0.990741	0.805533	1	1	0.850442	0.825466
151	0.73702	1	0.913934	1	1	1	0.940252	1	1	1	0.996933	1	0.990741	0.812856	1	1	0.855585	0.831272
152	0.734322	1	0.92623	1	1	1	0.940252	1	1	1	0.990798	1	1	0.812856	1	1	0.855791	0.831979
153	0.728928	1	0.940574	1	0.989362	1	0.933962	1	1	1	0.993865	1	0.990741	0.799837	1	1	0.851059	0.826744
154	0.729602	1	0.915984	1	0.994681	1	0.924528	1	1	1	0.990798	1	0.990741	0.814483	1	1	0.851265	0.826154
155	0.736345	1	0.911885	1	1	1	0.941824	1	1	1	0.990798	1	0.990741	0.820993	1	1	0.857025	0.833036
156	0.739717	1	0.922131	1	1	1	0.938679	1	1	1	0.990798	1	1	0.802278	1	1	0.854145	0.829952
157	0.743088	1	0.909836	1	1	1	0.937107	1	1	1	0.990798	1	1	0.79821	1	1	0.852705	0.828108
158	0.734997	1	0.901639	1	1	1	0.926101	1	1	1	0.996933	1	1	0.803092	1	1	0.849619	0.824297
159	0.739717	1	0.920082	1	1	1	0.944969	1	1	1	0.98773	1	1	0.803906	1	1	0.854968	0.830765
160	0.730951	1	0.938525	0.985507	1	1	0.941824	1	1	1	0.98773	1	0.990741	0.803906	1	1	0.853322	0.829046
161	0.737694	1	0.92623	1	1	1	0.924528	1	1	1	0.996933	1	0.990741	0.797396	1	1	0.851059	0.826223
162	0.734322	1	0.915984	1	1	1	0.940252	1	1	1	0.996933	1	1	0.800651	1	1	0.852088	0.827731
163	0.737694	1	0.911885	1	0.989362	1	0.924528	1	1	1	0.990798	1	0.990741	0.810415	1	1	0.852088	0.826997
164	0.738368	1	0.907787	1	0.994681	1	0.946541	1	1	1	0.993865	1	1	0.816924	1	1	0.857025	0.832871
165	0.735671	1	0.915984	1	1	1	0.929245	1	1	1	0.990798	1	1	0.808788	1	1	0.852705	0.828024
166	0.739042	1	0.913934	1	1	1	0.935535	1	1	1	0.990798	1	1	0.794142	1	1	0.850648	0.825756
167	0.74174	1	0.907787	1	0.994681	1	0.938679	1	1	1	0.996933	1	0.990741	0.814483	1	1	0.856408	0.832203
168	0.738368	1	0.922131	1	1	1	0.93239	1	1	1	0.984663	1	1	0.807974	1	1	0.85394	0.829449
169	0.742414	1	0.913934	1	1	1	0.937107	1	1	1	0.993865	1	1	0.811229	1	1	0.856408	0.832016
170	0.739717	1	0.92418	0.985507	1	1	0.93239	1	1	1	0.993865	1	1	0.811229	1	1	0.855791	0.83148
171	0.74174	1	0.905738	1	1	1	0.930818	1	1	1	0.990798	1	1	0.806347	1	1	0.853117	0.828333
172	0.730276	1	0.915984	1	1	1	0.929245	1	1	1	0.98773	1	1	0.799837	1	1	0.848591	0.823495
173	0.730276	1	0.938525	1	0.989362	1	0.926101	1	1	1	0.996933	1	1	0.820179	1	1	0.855791	0.8317
174	0.736345	1	0.934426	1	0.994681	1	0.940252	1	1	1	0.996933	1	1	0.812042	1	1	0.857231	0.8335
175	0.738368	1	0.928279	1	0.994681	1	0.922956	1	1	1	0.996933	1	0.990741	0.814483	1	1	0.85538	0.831049
176	0.732299	1	0.909836	1	1	1	0.924528	1	1	1	0.993865	1	0.990741	0.809601	1	1	0.850648	0.825228
177	0.739042	1	0.909836	1	1	1	0.935535	1	1	1	1	1	0.990741	0.810415	1	1	0.854762	0.830306
178	0.731625	1	0.934426	1	1	1	0.926101	1	1	1	0.990798	1	0.990741	0.801465	1	1	0.850854	0.826161
179	0.735671	1	0.930328	1	0.994681	1	0.930818	1	1	1	0.984663	1	0.990741	0.804719	1	1	0.852499	0.827862
180	0.739042	1	0.911885	1	1	1	0.922956	1	1	1	0.990798	1	1	0.818552	1	1	0.854968	0.830328
181	0.733648	1	0.911885	1	1	1	0.926101	1	1	1	1	1	0.990741	0.821806	1	1	0.854968	0.830549
182	0.732299	1	0.930328	1	1	1	0.927673	1	1	1	0.990798	1	0.990741	0.803092	1	1	0.851265	0.826473
183	0.734322	1	0.92623	1	1	1	0.943396	1	1	1	0.993865	1	1	0.803906	1	1	0.854145	0.83
184	0.736345	1	0.920082	1	1	1	0.935535	1	1	1	0.990798	1	1	0.816924	1	1	0.856202	0.831941
185	0.734997	1	0.936475	1	1	1	0.926101	1	1	1	0.993865	1	0.990741	0.803092	1	1	0.852705	0.828117
186	0.736345	1	0.922131	1	1	1	0.95283	1	1	1	0.984663	1	1	0.803092	1	1	0.854762	0.830734
187	0.734997	1	0.918033	1	0.994681	1	0.941824	1	1	1	0.98773	1	1	0.821806	1	1	0.857231	0.833317
188	0.734997	1	0.887295	1	1	1	0.943396	1	1	1	0.993865	1	0.990741	0.805533	1	1	0.850648	0.825435
189	0.732974	1	0.92418	1	1	1	0.938679	1	1	1	0.98773	1	1	0.816111	1	1	0.855585	0.831524
190	0.734322	1	0.930328	1	0.994681	1	0.937107	1	1	1	0.993865	1	0.990741	0.801465	1	1	0.852705	0.828508
191	0.733648	1	0.909836	1	1	1	0.927673	1	1	1	0.98773	1	1	0.805533	1	1	0.850237	0.825025
192	0.738368	1	0.928279	1	0.994681	1	0.927673	1	1	1	0.996933	1	1	0.794955	1	1	0.851265	0.826241
193	0.734322	1	0.913934	1	1	1	0.937107	1	1	1	0.993865	1	0.990741	0.811229	1	1	0.853734	0.828953
194	0.730276	1	0.940574	1	0.994681	1	0.933962	1	1	1	0.993865	1	1	0.801465	1	1	0.852294	0.827938
195	0.733648	1	0.920082	1	1	1	0.918239	1	1	1	0.984663	1	1	0.811229	1	1	0.851265	0.826257
196	0.731625	1	0.907787	1	1	1	0.938679	1	1	1	0.993865	1	0.990741	0.815297	1	1	0.853528	0.829088
197	0.735671	1	0.938525	1	1	1	0.921384	1	1	1	0.98773	1	0.990741	0.809601	1	1	0.853734	0.828969
198	0.727579	1	0.911885	1	1	1	0.919811	1	1	1	0.993865	1	1	0.812856	1	1	0.849825	0.824247
199	0.735671	1	0.918033	1	1	1	0.951258	1	1	1	0.98773	1	0.990741	0.814483	1	1	0.85682	0.832709
200	0.725556	1	0.913934	1	1	1	0.941824	1	1	1	0.984663	1	1	0.819365	1	1	0.853322	0.828915
201	0.723533	1	0.932377	0.985507	1	1	0.926101	1	1	1	0.993865	1	1	0.816924	1	1	0.852294	0.827899
202	0.730951	1	0.915984	1	1	1	0.921384	1	1	1	0.990798	1	0.990741	0.81367	1	1	0.851265	0.826233
203	0.730276	1	0.911885	1	0.994681	1	0.930818	1	1	1	0.990798	1	1	0.806347	1	1	0.850031	0.825002
204	0.722185	1	0.907787	1	1	1	0.926101	1	1	1	0.993865	1	1	0.824247	1	1	0.851471	0.826441
205	0.733648	1	0.92418	1	1	1	0.93239	1	1	1	0.993865	1	0.990741	0.820179	1	1	0.856202	0.832129
206	0.724882	1	0.934426	1	1	1	0.938679	1	1	1	0.98773	1	0.990741	0.809601	1	1	0.852294	0.827947
207	0.726231	1	0.909836	1	1	1	0.941824	1	1	1	0.993865	1	0.990741	0.811229	1	1	0.851471	0.826499
208	0.726231	1	0.920082	1	1	1	0.944969	1	1	1	0.98773	1	1	0.816111	1	1	0.85394	0.829463
209	0.730276	1	0.938525	1	1	1	0.924528	1	1	1	0.990798	1	1	0.811229	1	1	0.853322	0.828836
210	0.730276	1	0.915984	1	0.984043	1	0.940252	1	1	1	0.993865	1	1	0.82262	1	1	0.855585	0.831217
211	0.725556	1	0.909836	1	1	1	0.927673	1	1	1	0.996933	1	0.990741	0.81367	1	1	0.850237	0.825117
212	0.726231	1	0.92418	1	0.994681	1	0.938679	1	1	1	0.98773	1	1	0.808788	1	1	0.851471	0.82687
213	0.735671	1	0.915984	1	1	1	0.930818	1	1	1	1	1	1	0.817738	1	1	0.855791	0.831193
214	0.727579	1	0.920082	1	1	1	0.924528	1	1	1	0.984663	1	1	0.823434	1	1	0.853322	0.828787
215	0.729602	1	0.92623	1	1	1	0.946541	1	1	1	0.984663	1	0.990741	0.81367	1	1	0.854762	0.830546
216	0.728928	1	0.897541	1	1	1	0.930818	1	1	1	0.984663	1	0.990741	0.816111	1	1	0.850237	0.824991
217	0.730276	1	0.92623	1	1	1	0.919811	1	1	1	0.996933	1	0.990741	0.820179	1	1	0.85394	0.829023
218	0.731625	1	0.915984	1	1	1	0.935535	1	1	1	0.990798	1	1	0.803092	1	1	0.850854	0.826124
219	0.732974	1	0.907787	1	1	1	0.93239	1	1	1	0.98773	1	1	0.81367	1	1	0.852499	0.827467
220	0.728928	1	0.920082	1	0.994681	1	0.926101	1	1	1	0.996933	1	0.990741	0.804719	1	1	0.849619	0.824638
221	0.728254	1	0.92418	1	0.994681	1	0.938679	1	1	1	0.990798	1	0.990741	0.811229	1	1	0.852705	0.828048
222	0.724208	1	0.903689	1	1	1	0.933962	1	1	1	0.993865	1	1	0.821806	1	1	0.852088	0.827366
223	0.729602	1	0.909836	1	1	1	0.940252	1	1	1	1	1	1	0.812856	1	1	0.853322	0.8288
224	0.722185	1	0.905738	1	1	1	0.927673	1	1	1	0.98773	1	1	0.807974	1	1	0.846945	0.821535
225	0.724208	1	0.918033	1	1	1	0.944969	1	1	1	0.984663	1	1	0.812856	1	1	0.852088	0.827394
226	0.725556	1	0.932377	1	1	1	0.922956	1	1	1	0.990798	1	1	0.811229	1	1	0.851059	0.826508
227	0.728254	1	0.92623	1	1	1	0.935535	1	1	1	0.978528	1	1	0.820993	1	1	0.854557	0.830355
228	0.734997	1	0.922131	1	0.994681	1	0.935535	1	1	1	0.993865	1	0.990741	0.814483	1	1	0.855174	0.830843
229	0.733648	1	0.918033	1	1	1	0.940252	1	1	1	0.98773	1	1	0.808788	1	1	0.853528	0.828995
230	0.726905	1	0.907787	1	1	1	0.929245	1	1	1	0.996933	1	0.990741	0.797396	1	1	0.846534	0.821019
231	0.733648	1	0.913934	1	0.994681	1	0.941824	1	1	1	0.993865	1	1	0.823434	1	1	0.857231	0.833325
232	0.724882	1	0.92418	1	0.994681	1	0.915094	1	1	1	0.98773	1	0.990741	0.793328	1	1	0.843859	0.817788
233	0.728254	1	0.934426	1	1	1	0.937107	1	1	1	1	1	0.990741	0.819365	1	1	0.856408	0.832652
234	0.726905	1	0.930328	1	1	1	0.935535	1	1	1	0.993865	1	1	0.811229	1	1	0.853117	0.82886
235	0.732974	1	0.913934	1	0.994681	1	0.930818	1	1	1	0.990798	1	1	0.802278	1	1	0.850031	0.824883
236	0.730951	1	0.918033	1	1	1	0.943396	1	1	1	0.993865	1	1	0.805533	1	1	0.852705	0.828216
237	0.729602	1	0.920082	1	0.989362	1	0.926101	1	1	1	0.990798	1	0.990741	0.820993	1	1	0.853322	0.828425
238	0.732974	1	0.922131	1	1	1	0.938679	1	1	1	0.98773	1	0.990741	0.827502	1	1	0.858054	0.834153
239	0.732299	1	0.928279	1	1	1	0.919811	1	1	1	0.990798	1	1	0.810415	1	1	0.852088	0.827402
240	0.734322	1	0.918033	1	1	1	0.924528	1	1	1	0.990798	1	1	0.809601	1	1	0.852088	0.82702
241	0.724208	1	0.930328	1	1	1	0.941824	1	1	1	0.990798	1	0.990741	0.820179	1	1	0.854968	0.831073
242	0.730276	1	0.92418	1	1	1	0.937107	1	1	1	0.996933	1	1	0.816924	1	1	0.85538	0.831241
243	0.730276	1	0.92623	1	0.994681	1	0.943396	1	1	1	0.990798	1	1	0.794955	1	1	0.850237	0.825623
244	0.729602	1	0.930328	1	1	1	0.927673	1	1	1	0.996933	1	1	0.800651	1	1	0.850442	0.82564
245	0.728928	1	0.92623	1	1	1	0.937107	1	1	1	0.984663	1	1	0.815297	1	1	0.85394	0.829401
246	0.732974	1	0.930328	1	0.994681	1	0.93239	1	1	1	0.98773	1	1	0.802278	1	1	0.851677	0.826909
247	0.734322	1	0.915984	1	1	1	0.937107	1	1	1	0.984663	1	1	0.805533	1	1	0.852088	0.827146
248	0.736345	1	0.903689	1	1	1	0.922956	1	1	1	0.990798	1	1	0.802278	1	1	0.849208	0.823621
249	0.73702	1	0.930328	1	1	1	0.927673	1	1	1	0.993865	1	0.990741	0.816924	1	1	0.856408	0.832058
250	0.731625	1	0.930328	1	0.994681	1	0.943396	1	1	1	0.996933	1	1	0.812856	1	1	0.855997	0.831902
251	0.733648	1	0.920082	1	1	1	0.938679	1	1	1	0.98773	1	1	0.805533	1	1	0.852705	0.828023
252	0.733648	1	0.903689	1	1	1	0.927673	1	1	1	0.996933	1	1	0.810415	1	1	0.851471	0.826301
253	0.737694	1	0.922131	1	1	1	0.933962	1	1	1	0.990798	1	1	0.811229	1	1	0.855174	0.830658
254	0.731625	1	0.911885	1	1	1	0.930818	1	1	1	0.996933	1	0.990741	0.812042	1	1	0.852294	0.827424
255	0.733648	1	0.92418	1	0.994681	1	0.935535	1	1	1	0.981595	1	1	0.799024	1	1	0.850442	0.825296
256	0.734997	1	0.911885	1	1	1	0.930818	1	1	1	0.984663	1	1	0.811229	1	1	0.852499	0.827632

## Sheet: Random forest
Number of features	Biological membrane	Cell periphery	Cytoplasm	Cytoplasmic vesicle	Endoplasmic reticulum	Endosome	Extracellular space or cell surface	Flagellum or cilium	Golgi apparatus	Microtubule cytoskeleton	Mitochondrion	Nuclear periphery	Nucleolus	Nucleus	Peroxisome	Vacuole	Overall accuracy	MCC
1	0.318948	0.30303	0.211066	0.304348	0.271277	0.32	0.242138	0.333333	0.294737	0.291667	0.263804	0.387097	0.490741	0.227828	0.377778	0.314815	0.273195	0.212512
2	0.445718	0.848485	0.42623	0.753623	0.75	0.84	0.522013	0.666667	0.768421	0.791667	0.674847	0.870968	0.796296	0.482506	0.8	0.722222	0.526023	0.470116
3	0.515172	0.878788	0.577869	0.913043	0.856383	1	0.694969	1	0.915789	0.9375	0.815951	0.967742	0.907407	0.619203	0.888889	0.907407	0.646986	0.597808
4	0.636548	0.969697	0.711066	0.927536	0.930851	1	0.759434	0.666667	0.947368	0.958333	0.877301	1	0.962963	0.689178	0.933333	0.944444	0.734211	0.691889
5	0.673635	1	0.731557	0.956522	0.93617	1	0.786164	1	0.947368	0.958333	0.907975	1	0.981481	0.760781	0.933333	1	0.773298	0.733547
6	0.749157	1	0.77459	0.985507	0.946809	0.96	0.849057	1	0.978947	0.979167	0.91411	1	0.962963	0.796583	0.977778	0.981481	0.819584	0.786013
7	0.751854	1	0.790984	1	0.952128	1	0.858491	1	0.978947	1	0.911043	1	0.990741	0.835639	1	0.981481	0.834602	0.803371
8	0.766015	1	0.780738	0.985507	0.941489	1	0.866352	1	0.978947	1	0.95092	1	0.981481	0.842962	1	0.981481	0.842625	0.812189
9	0.771409	1	0.784836	1	0.946809	1	0.882075	1	0.978947	1	0.953988	1	0.990741	0.842148	1	1	0.847562	0.818014
10	0.766689	1	0.788934	0.985507	0.973404	1	0.893082	1	0.978947	1	0.944785	1	0.962963	0.848657	0.977778	1	0.849002	0.819809
11	0.774781	1	0.829918	1	0.968085	1	0.891509	1	1	1	0.953988	1	0.990741	0.864117	1	1	0.86114	0.834198
12	0.786244	1	0.829918	1	0.973404	1	0.880503	1	1	1	0.95092	1	0.990741	0.852726	0.977778	0.981481	0.859905	0.832483
13	0.778152	1	0.834016	1	0.968085	1	0.893082	1	0.989474	1	0.935583	1	0.981481	0.852726	0.977778	1	0.858054	0.830541
14	0.784221	1	0.821721	1	0.973404	1	0.90566	1	1	1	0.947853	1	0.981481	0.860862	0.977778	1	0.863608	0.837077
15	0.792987	1	0.834016	1	0.978723	1	0.910377	1	1	1	0.957055	1	0.981481	0.857608	0.977778	1	0.868134	0.84229
16	0.790964	1	0.82377	1	0.962766	1	0.902516	1	1	1	0.95092	1	0.981481	0.851912	0.977778	1	0.862991	0.836307
17	0.791639	1	0.842213	1	0.978723	1	0.90566	1	0.989474	1	0.953988	1	1	0.856794	0.977778	1	0.867723	0.841805
18	0.786918	1	0.852459	0.985507	0.984043	1	0.899371	1	1	1	0.957055	1	1	0.864117	0.977778	1	0.868751	0.843205
19	0.791639	1	0.864754	1	0.978723	1	0.900943	1	1	1	0.957055	1	0.981481	0.849471	0.977778	1	0.867517	0.841953
20	0.799056	1	0.854508	1	0.989362	1	0.916667	1	1	1	0.957055	1	0.981481	0.85598	0.977778	1	0.872866	0.848256
21	0.792313	1	0.846311	1	0.984043	1	0.918239	1	1	1	0.953988	1	0.981481	0.860049	0.977778	1	0.870808	0.845816
22	0.803776	1	0.836066	1	0.978723	1	0.922956	1	1	1	0.95092	1	0.990741	0.860049	0.977778	1	0.873689	0.848849
23	0.809845	1	0.842213	1	0.973404	1	0.897799	1	1	1	0.947853	1	0.981481	0.86249	0.977778	1	0.872866	0.84746
24	0.809845	1	0.860656	1	0.973404	1	0.900943	1	1	1	0.944785	1	0.990741	0.864931	0.977778	1	0.875746	0.851125
25	0.805799	1	0.875	1	0.984043	1	0.910377	1	1	1	0.947853	1	0.981481	0.859235	0.977778	1	0.876157	0.8519
26	0.807148	1	0.858607	1	0.978723	1	0.899371	1	0.989474	1	0.95092	1	1	0.860049	0.977778	1	0.873894	0.848938
27	0.809845	1	0.860656	1	0.978723	1	0.902516	1	1	1	0.944785	1	0.981481	0.857608	0.977778	1	0.8741	0.84927
28	0.801753	1	0.85041	1	0.978723	1	0.90566	1	1	1	0.953988	1	0.990741	0.857608	0.977778	1	0.871837	0.846709
29	0.80445	1	0.836066	1	0.984043	1	0.90566	1	1	1	0.95092	1	1	0.863303	0.977778	1	0.872866	0.847836
30	0.807148	1	0.852459	1	0.994681	1	0.907233	1	1	1	0.944785	1	0.981481	0.863303	0.977778	1	0.875129	0.850724
31	0.801079	1	0.858607	1	0.984043	1	0.91195	1	1	1	0.957055	1	0.990741	0.86249	0.977778	1	0.874923	0.850644
32	0.809171	1	0.856557	1	0.984043	1	0.899371	1	1	1	0.95092	1	1	0.860049	0.977778	1	0.874717	0.849892
33	0.813216	1	0.846311	1	0.978723	1	0.91195	1	1	1	0.95092	1	1	0.868186	0.977778	1	0.87842	0.854184
34	0.807822	1	0.854508	1	0.973404	1	0.902516	1	0.989474	1	0.947853	1	0.990741	0.858421	0.977778	1	0.873071	0.848129
35	0.809845	1	0.856557	1	0.984043	1	0.910377	1	1	1	0.947853	1	0.990741	0.857608	0.977778	1	0.875334	0.850938
36	0.815239	1	0.846311	1	0.978723	1	0.918239	1	1	1	0.944785	1	1	0.863303	0.977778	1	0.878214	0.853991
37	0.803776	1	0.864754	1	0.984043	1	0.915094	1	1	1	0.96319	1	1	0.854353	0.977778	1	0.875334	0.851147
38	0.822657	1	0.854508	1	0.989362	1	0.922956	1	1	1	0.960123	1	0.990741	0.866558	0.977778	1	0.883974	0.860779
39	0.821982	1	0.866803	1	0.984043	1	0.915094	1	0.989474	1	0.953988	1	0.990741	0.864117	0.977778	1	0.882534	0.859074
40	0.82468	1	0.842213	1	0.984043	1	0.922956	1	0.989474	1	0.960123	1	1	0.864117	0.977778	1	0.882534	0.858913
41	0.82468	1	0.858607	1	0.984043	1	0.919811	1	1	1	0.953988	1	1	0.864117	0.977778	1	0.883563	0.860413
42	0.823331	1	0.858607	1	0.989362	1	0.915094	1	1	1	0.96319	1	1	0.855167	0.977778	1	0.881094	0.857461
43	0.830748	1	0.872951	1	0.989362	1	0.908805	1	1	1	0.957055	1	1	0.868186	0.977778	1	0.886855	0.863991
44	0.8294	1	0.866803	1	0.989362	1	0.922956	1	1	1	0.95092	1	1	0.864117	0.977778	1	0.886237	0.863396
45	0.825354	1	0.877049	1	0.978723	1	0.921384	1	1	1	0.95092	1	1	0.865745	0.977778	1	0.885826	0.863181
46	0.819285	1	0.860656	1	0.978723	1	0.913522	1	1	1	0.947853	1	1	0.864931	0.977778	1	0.880889	0.857122
47	0.826028	1	0.872951	1	0.978723	1	0.921384	1	0.989474	1	0.953988	1	1	0.874695	0.977778	1	0.887883	0.865319
48	0.82468	1	0.858607	1	0.989362	1	0.915094	1	1	1	0.947853	1	1	0.867372	0.977778	1	0.883563	0.860018
49	0.819285	1	0.875	1	0.968085	1	0.918239	1	0.989474	1	0.95092	1	1	0.873881	0.977778	1	0.884797	0.861848
50	0.824005	1	0.864754	1	0.978723	1	0.922956	1	1	1	0.960123	1	1	0.869813	0.977778	1	0.886032	0.863215
51	0.825354	1	0.862705	1	0.978723	1	0.916667	1	1	1	0.960123	1	1	0.868186	0.977778	1	0.885003	0.861925
52	0.816588	1	0.870902	1	0.978723	1	0.918239	1	1	1	0.960123	1	1	0.873881	0.977778	1	0.884797	0.861899
53	0.81996	1	0.844262	1	0.973404	1	0.919811	1	1	1	0.966258	1	1	0.867372	0.977778	1	0.881917	0.858334
54	0.823331	1	0.858607	1	0.968085	1	0.919811	1	1	1	0.960123	1	1	0.857608	0.977778	1	0.8813	0.857756
55	0.823331	1	0.872951	1	0.989362	1	0.918239	1	1	1	0.95092	1	1	0.870627	0.977778	1	0.886032	0.863238
56	0.8294	1	0.856557	1	0.984043	1	0.921384	1	1	1	0.96319	1	1	0.872254	0.977778	1	0.887677	0.865011
57	0.827377	1	0.856557	1	0.984043	1	0.933962	1	1	1	0.960123	1	1	0.870627	0.977778	1	0.888089	0.865617
58	0.828051	1	0.852459	1	0.978723	1	0.922956	1	1	1	0.953988	1	1	0.866558	0.977778	1	0.884797	0.861569
59	0.817937	1	0.870902	1	0.984043	1	0.922956	1	1	1	0.953988	1	1	0.870627	0.977778	1	0.884797	0.862034
60	0.831423	1	0.875	1	0.989362	1	0.927673	1	1	1	0.95092	1	1	0.869813	0.977778	1	0.889735	0.867606
61	0.823331	1	0.866803	1	0.989362	1	0.927673	1	1	1	0.960123	1	1	0.868999	0.977778	1	0.886855	0.864476
62	0.821308	1	0.846311	1	0.984043	1	0.933962	1	1	1	0.96319	1	1	0.876322	0.977778	1	0.886855	0.864235
63	0.8294	1	0.868852	1	0.989362	1	0.910377	1	1	1	0.953988	1	0.990741	0.873068	0.977778	1	0.88706	0.864182
64	0.826028	1	0.85041	1	0.984043	1	0.918239	1	1	1	0.957055	1	1	0.873881	0.977778	1	0.88562	0.862539
65	0.830074	1	0.852459	1	0.989362	1	0.921384	1	1	1	0.966258	1	1	0.868999	0.977778	1	0.88706	0.86435
66	0.838166	1	0.860656	1	0.984043	1	0.919811	1	1	1	0.957055	1	1	0.868999	0.977778	1	0.889323	0.866822
67	0.8294	1	0.858607	1	0.984043	1	0.926101	1	1	1	0.96319	1	1	0.873881	0.977778	1	0.888912	0.866472
68	0.828051	1	0.856557	1	0.989362	1	0.924528	1	1	1	0.969325	1	1	0.87144	0.977778	1	0.888089	0.865602
69	0.824005	1	0.862705	1	0.978723	1	0.916667	1	1	1	0.966258	1	1	0.863303	0.977778	1	0.883769	0.86072
70	0.830074	1	0.858607	1	0.989362	1	0.921384	1	1	1	0.96319	1	1	0.868186	0.977778	1	0.887266	0.864632
71	0.816588	1	0.852459	1	0.978723	1	0.918239	1	1	1	0.960123	1	1	0.875509	0.977778	1	0.883357	0.859915
72	0.825354	1	0.858607	1	0.984043	1	0.929245	1	1	1	0.96319	1	0.990741	0.874695	0.977778	1	0.888089	0.865693
73	0.817937	1	0.862705	1	0.989362	1	0.926101	1	1	1	0.966258	1	1	0.867372	0.977778	1	0.884592	0.861797
74	0.827377	1	0.852459	1	0.989362	1	0.919811	1	1	1	0.96319	1	1	0.873881	0.977778	1	0.88706	0.864118
75	0.831423	1	0.834016	1	0.984043	1	0.918239	1	1	1	0.960123	1	1	0.868186	0.977778	1	0.884386	0.860821
76	0.830074	1	0.852459	1	0.973404	1	0.924528	1	1	1	0.966258	1	1	0.87795	0.977778	1	0.889117	0.866564
77	0.830074	1	0.852459	1	0.973404	1	0.918239	1	1	1	0.972393	1	1	0.87795	0.977778	1	0.888706	0.866142
78	0.822657	1	0.860656	1	0.978723	1	0.921384	1	1	1	0.969325	1	1	0.874695	0.977778	1	0.886855	0.864142
79	0.822657	1	0.856557	1	0.984043	1	0.927673	1	1	1	0.969325	1	1	0.877136	0.977778	1	0.888089	0.865751
80	0.828051	1	0.877049	1	0.973404	1	0.933962	1	1	1	0.966258	1	1	0.870627	0.977778	1	0.890352	0.868443
81	0.821308	1	0.85041	1	0.984043	1	0.93239	1	0.989474	1	0.966258	1	1	0.861676	0.977778	1	0.883357	0.860321
82	0.834794	1	0.856557	1	0.984043	1	0.930818	1	1	1	0.972393	1	1	0.873068	0.977778	1	0.89138	0.869316
83	0.821308	1	0.870902	1	0.978723	1	0.935535	1	1	1	0.981595	1	1	0.873881	0.977778	1	0.88994	0.868258
84	0.825354	1	0.858607	1	0.978723	1	0.940252	1	0.989474	1	0.969325	1	1	0.868999	0.977778	1	0.888295	0.865998
85	0.82468	1	0.844262	1	0.973404	1	0.929245	1	1	1	0.969325	1	1	0.86249	0.977778	1	0.883563	0.86043
86	0.828051	1	0.854508	1	0.984043	1	0.937107	1	1	1	0.969325	1	1	0.876322	0.977778	1	0.890557	0.868477
87	0.822657	1	0.85041	1	0.978723	1	0.933962	1	1	1	0.969325	1	1	0.873881	0.977778	1	0.887266	0.864865
88	0.827377	1	0.864754	1	0.973404	1	0.921384	1	1	1	0.972393	1	0.990741	0.869813	0.977778	1	0.887266	0.864618
89	0.826703	1	0.862705	1	0.973404	1	0.929245	1	1	1	0.953988	1	1	0.875509	0.977778	1	0.888295	0.865888
90	0.830074	1	0.854508	1	0.978723	1	0.927673	1	1	1	0.966258	1	1	0.872254	0.977778	1	0.8885	0.866066
91	0.824005	1	0.862705	1	0.978723	1	0.929245	1	1	1	0.96319	1	1	0.873068	0.977778	1	0.887677	0.86523
92	0.8294	1	0.864754	1	0.973404	1	0.922956	1	1	1	0.969325	1	1	0.864931	0.977778	1	0.886855	0.86426
93	0.838166	1	0.870902	1	0.978723	1	0.921384	1	1	1	0.96319	1	1	0.875509	0.977778	1	0.892409	0.870571
94	0.830074	1	0.866803	1	0.973404	1	0.935535	1	0.989474	1	0.960123	1	1	0.873068	0.977778	1	0.890146	0.868192
95	0.826703	1	0.866803	1	0.978723	1	0.937107	1	0.989474	1	0.96319	1	0.990741	0.873881	0.977778	1	0.889735	0.867731
96	0.835469	1	0.866803	1	0.973404	1	0.940252	1	1	1	0.969325	1	1	0.868999	0.977778	1	0.892203	0.870618
97	0.836143	1	0.864754	1	0.984043	1	0.922956	1	1	1	0.960123	1	1	0.87144	0.977778	1	0.890352	0.868117
98	0.834794	1	0.868852	1	0.978723	1	0.93239	1	1	1	0.96319	1	1	0.873068	0.977778	1	0.891998	0.870289
99	0.821982	1	0.866803	1	0.978723	1	0.937107	1	1	1	0.96319	1	1	0.870627	0.977778	1	0.887883	0.86568
100	0.832097	1	0.864754	1	0.978723	1	0.924528	1	1	1	0.969325	1	1	0.878763	0.977778	1	0.891586	0.869692
101	0.83412	1	0.870902	1	0.973404	1	0.935535	1	1	1	0.960123	1	1	0.876322	0.977778	1	0.89282	0.871244
102	0.830074	1	0.866803	1	0.973404	1	0.929245	1	1	1	0.969325	1	1	0.874695	0.977778	1	0.890557	0.868481
103	0.828051	1	0.856557	1	0.984043	1	0.938679	1	1	1	0.972393	1	1	0.879577	0.977778	1	0.891998	0.870316
104	0.830074	1	0.858607	1	0.978723	1	0.93239	1	1	1	0.96319	1	1	0.876322	0.977778	1	0.890352	0.868174
105	0.839514	1	0.868852	1	0.984043	1	0.940252	1	1	1	0.96319	1	1	0.874695	0.977778	1	0.895083	0.873874
106	0.830074	1	0.856557	1	0.973404	1	0.930818	1	1	1	0.969325	1	1	0.875509	0.977778	1	0.88994	0.867518
107	0.836817	1	0.866803	1	0.989362	1	0.941824	1	1	1	0.97546	1	0.990741	0.873881	0.977778	1	0.894878	0.873691
108	0.831423	1	0.887295	1	0.978723	1	0.929245	1	1	1	0.969325	1	1	0.878763	0.977778	1	0.89426	0.873076
109	0.831423	1	0.864754	1	0.978723	1	0.93239	1	1	1	0.972393	1	1	0.876322	0.977778	1	0.891998	0.870253
110	0.821308	1	0.864754	1	0.973404	1	0.929245	1	1	1	0.969325	1	1	0.874695	0.977778	1	0.887677	0.865358
111	0.83412	1	0.858607	1	0.973404	1	0.930818	1	1	1	0.969325	1	1	0.869813	0.977778	1	0.88994	0.867783
112	0.828726	1	0.866803	1	0.978723	1	0.930818	1	0.989474	1	0.969325	1	1	0.876322	0.977778	1	0.890763	0.86872
113	0.827377	1	0.864754	1	0.973404	1	0.930818	1	1	1	0.96319	1	1	0.877136	0.977778	1	0.88994	0.867757
114	0.834794	1	0.862705	1	0.984043	1	0.93239	1	1	1	0.969325	1	0.990741	0.881204	0.977778	1	0.893849	0.872215
115	0.831423	1	0.885246	1	0.973404	1	0.937107	1	1	1	0.96319	1	1	0.873881	0.977778	1	0.893232	0.87192
116	0.826028	1	0.870902	1	0.973404	1	0.935535	1	1	1	0.969325	1	1	0.876322	0.977778	1	0.890969	0.869418
117	0.830748	1	0.870902	1	0.978723	1	0.927673	1	1	1	0.969325	1	1	0.87795	0.977778	1	0.891998	0.87019
118	0.831423	1	0.877049	1	0.989362	1	0.929245	1	1	1	0.960123	1	1	0.873068	0.977778	1	0.891586	0.869766
119	0.831423	1	0.866803	1	0.984043	1	0.941824	1	1	1	0.957055	1	1	0.868186	0.977778	1	0.890557	0.868614
120	0.831423	1	0.858607	1	0.989362	1	0.922956	1	1	1	0.966258	1	1	0.875509	0.977778	1	0.88994	0.86758
121	0.838166	1	0.858607	1	0.984043	1	0.935535	1	1	1	0.960123	1	1	0.870627	0.977778	1	0.891792	0.869868
122	0.8294	1	0.875	1	0.984043	1	0.933962	1	1	1	0.96319	1	1	0.879577	0.977778	1	0.893026	0.871662
123	0.828726	1	0.872951	1	0.973404	1	0.933962	1	1	1	0.966258	1	1	0.869813	0.977778	1	0.88994	0.867991
124	0.824005	1	0.872951	1	0.989362	1	0.937107	1	0.989474	1	0.966258	1	1	0.87144	0.977778	1	0.889735	0.867928
125	0.833446	1	0.864754	1	0.968085	1	0.938679	1	1	1	0.97546	1	1	0.868999	0.977778	1	0.89138	0.869591
126	0.840863	1	0.879098	1	0.989362	1	0.933962	1	1	1	0.969325	1	1	0.875509	0.977778	1	0.896523	0.875616
127	0.835469	1	0.866803	1	0.978723	1	0.937107	1	0.989474	1	0.972393	1	0.990741	0.864931	0.977778	1	0.890763	0.868897
128	0.834794	1	0.879098	1	0.978723	1	0.927673	1	1	1	0.966258	1	0.990741	0.87795	0.977778	1	0.893643	0.872185
129	0.830074	1	0.875	1	0.973404	1	0.929245	1	1	1	0.96319	1	1	0.884459	0.977778	1	0.893438	0.871862
130	0.831423	1	0.881148	1	0.973404	1	0.927673	1	1	1	0.969325	1	1	0.874695	0.977778	1	0.892203	0.870596
131	0.832097	1	0.872951	1	0.978723	1	0.944969	1	1	1	0.972393	1	0.990741	0.880391	0.977778	1	0.895495	0.874584
132	0.831423	1	0.870902	1	0.973404	1	0.93239	1	1	1	0.972393	1	0.990741	0.87144	0.977778	1	0.890969	0.869133
133	0.826703	1	0.866803	1	0.984043	1	0.927673	1	1	1	0.969325	1	1	0.877136	1	1	0.890557	0.868525
134	0.820634	1	0.875	1	0.984043	1	0.926101	1	1	1	0.969325	1	1	0.878763	0.977778	1	0.889529	0.867493
135	0.822657	1	0.862705	1	0.984043	1	0.935535	1	1	1	0.972393	1	1	0.877136	0.977778	1	0.88994	0.868055
136	0.830748	1	0.872951	1	0.978723	1	0.930818	1	1	1	0.981595	1	1	0.873068	0.977778	1	0.892203	0.870459
137	0.83412	1	0.879098	1	0.984043	1	0.941824	1	1	1	0.97546	1	1	0.875509	0.977778	1	0.8957	0.874835
138	0.828726	1	0.875	1	0.978723	1	0.938679	1	1	1	0.972393	1	1	0.87144	0.977778	1	0.891792	0.870154
139	0.822657	1	0.872951	1	0.989362	1	0.926101	1	0.989474	1	0.966258	1	1	0.870627	0.977778	1	0.887677	0.865282
140	0.832097	1	0.866803	1	0.973404	1	0.938679	1	1	1	0.966258	1	1	0.875509	0.977778	1	0.892409	0.870787
141	0.840189	1	0.862705	1	0.978723	1	0.924528	1	1	1	0.972393	1	0.990741	0.861676	0.977778	1	0.889529	0.867231
142	0.835469	1	0.879098	1	0.984043	1	0.927673	1	1	1	0.97546	1	0.990741	0.877136	0.977778	1	0.894466	0.873124
143	0.826703	1	0.858607	1	0.984043	1	0.927673	1	1	1	0.972393	1	1	0.872254	0.977778	1	0.8885	0.866227
144	0.831423	1	0.868852	1	0.984043	1	0.929245	1	1	1	0.972393	1	1	0.87795	0.977778	1	0.892615	0.870909
145	0.8294	1	0.881148	1	0.984043	1	0.935535	1	1	1	0.972393	1	1	0.868186	0.977778	1	0.891586	0.870093
146	0.831423	1	0.881148	1	0.984043	1	0.927673	1	0.989474	1	0.972393	1	1	0.870627	0.977778	1	0.891586	0.869856
147	0.83884	1	0.870902	1	0.973404	1	0.926101	1	0.989474	1	0.97546	1	1	0.873068	0.977778	1	0.893026	0.871225
148	0.830748	1	0.875	1	0.984043	1	0.929245	1	1	1	0.969325	1	1	0.865745	0.977778	1	0.889735	0.867819
149	0.821308	1	0.875	1	0.978723	1	0.929245	1	0.989474	1	0.97546	1	1	0.873881	0.977778	1	0.888912	0.866808
150	0.823331	1	0.875	1	0.978723	1	0.93239	1	1	1	0.972393	1	1	0.875509	0.977778	1	0.890352	0.868544
151	0.833446	1	0.877049	1	0.989362	1	0.927673	1	0.989474	1	0.96319	1	1	0.873881	0.977778	1	0.892203	0.870507
152	0.830074	1	0.889344	1	0.978723	1	0.937107	1	1	1	0.972393	1	1	0.874695	0.977778	1	0.89426	0.873334
153	0.832771	1	0.885246	1	0.984043	1	0.927673	1	1	1	0.969325	1	1	0.866558	0.977778	1	0.89138	0.869694
154	0.836817	1	0.887295	1	0.989362	1	0.929245	1	1	1	0.97546	1	1	0.874695	0.977778	1	0.8957	0.87474
155	0.825354	1	0.875	1	0.978723	1	0.937107	1	1	1	0.978528	1	1	0.873068	0.977778	1	0.89138	0.869863
156	0.826028	1	0.864754	1	0.989362	1	0.924528	1	1	1	0.966258	1	1	0.869813	0.977778	1	0.887677	0.865193
157	0.836143	1	0.877049	1	0.984043	1	0.933962	1	1	1	0.966258	1	1	0.880391	0.977778	1	0.8957	0.874562
158	0.82468	1	0.866803	1	0.978723	1	0.915094	1	0.989474	1	0.969325	1	1	0.879577	0.977778	1	0.888295	0.865629
159	0.835469	1	0.864754	1	0.984043	1	0.924528	1	1	1	0.97546	1	1	0.874695	1	1	0.892409	0.870735
160	0.831423	1	0.858607	1	0.984043	1	0.93239	1	1	1	0.969325	1	1	0.874695	0.977778	1	0.890969	0.868877
161	0.820634	1	0.872951	1	0.984043	1	0.933962	1	1	1	0.966258	1	1	0.868186	1	1	0.887677	0.865562
162	0.834794	1	0.868852	1	0.978723	1	0.926101	1	1	1	0.97546	1	1	0.875509	0.977778	1	0.892615	0.870929
163	0.828726	1	0.866803	1	0.984043	1	0.937107	1	1	1	0.966258	1	1	0.864117	0.977778	1	0.888706	0.866522
164	0.828726	1	0.868852	1	0.984043	1	0.93239	1	1	1	0.972393	1	1	0.874695	0.977778	1	0.89138	0.869555
165	0.827377	1	0.881148	1	0.978723	1	0.926101	1	1	1	0.978528	1	1	0.874695	0.977778	1	0.891586	0.869851
166	0.828051	1	0.85041	1	0.978723	1	0.930818	1	1	1	0.97546	1	1	0.873068	0.977778	1	0.888706	0.86633
167	0.822657	1	0.877049	1	0.978723	1	0.938679	1	1	1	0.96319	1	1	0.877136	0.977778	1	0.890969	0.869297
168	0.826703	1	0.881148	1	0.984043	1	0.927673	1	1	1	0.978528	1	1	0.878763	0.977778	1	0.89282	0.871282
169	0.8294	1	0.860656	1	0.973404	1	0.933962	1	1	1	0.972393	1	1	0.87144	1	1	0.88994	0.867812
170	0.821982	1	0.854508	1	0.978723	1	0.93239	1	1	1	0.97546	1	1	0.877136	0.977778	1	0.8885	0.866149
171	0.822657	1	0.872951	1	0.984043	1	0.929245	1	1	1	0.972393	1	1	0.874695	1	1	0.889735	0.867658
172	0.833446	1	0.856557	1	0.984043	1	0.929245	1	1	1	0.972393	1	1	0.877136	0.977778	1	0.891792	0.869798
173	0.828726	1	0.881148	1	0.984043	1	0.933962	1	1	1	0.97546	1	1	0.874695	0.977778	1	0.893026	0.871579
174	0.830074	1	0.862705	1	0.989362	1	0.927673	1	0.989474	1	0.969325	1	1	0.87795	0.977778	1	0.891175	0.869211
175	0.824005	1	0.885246	1	0.984043	1	0.935535	1	1	1	0.97546	1	1	0.874695	0.977778	1	0.892203	0.870672
176	0.820634	1	0.875	1	0.973404	1	0.93239	1	0.989474	1	0.981595	1	1	0.882018	0.977778	1	0.89138	0.869683
177	0.826028	1	0.866803	1	0.984043	1	0.927673	1	1	1	0.97546	1	1	0.879577	1	1	0.89138	0.869594
178	0.821308	1	0.875	1	0.989362	1	0.924528	1	1	1	0.969325	1	1	0.883645	0.977778	1	0.890969	0.869031
179	0.825354	1	0.872951	1	0.978723	1	0.929245	1	0.989474	1	0.97546	1	1	0.881204	0.977778	1	0.891792	0.870087
180	0.830748	1	0.877049	1	0.984043	1	0.924528	1	1	1	0.978528	1	1	0.878763	0.977778	1	0.893232	0.871737
181	0.83412	1	0.879098	1	0.978723	1	0.938679	1	1	1	0.97546	1	1	0.874695	0.977778	1	0.894878	0.87377
182	0.824005	1	0.866803	1	0.984043	1	0.93239	1	1	1	0.97546	1	1	0.872254	0.977778	1	0.889323	0.867178
183	0.830074	1	0.868852	1	0.973404	1	0.938679	1	0.989474	1	0.981595	1	1	0.876322	0.977778	1	0.893026	0.871438
184	0.828051	1	0.858607	1	0.978723	1	0.927673	1	1	1	0.978528	1	1	0.87144	0.977778	1	0.888912	0.866488
185	0.832771	1	0.875	1	0.984043	1	0.929245	1	1	1	0.978528	1	1	0.87795	0.977778	1	0.894055	0.872782
186	0.827377	1	0.879098	1	0.984043	1	0.940252	1	1	1	0.97546	1	1	0.877136	0.977778	1	0.893849	0.872622
187	0.82468	1	0.877049	1	0.989362	1	0.933962	1	0.989474	1	0.978528	1	1	0.877136	1	1	0.892409	0.871049
188	0.838166	1	0.879098	1	0.968085	1	0.922956	1	0.989474	1	0.972393	1	1	0.874695	1	1	0.893438	0.871689
189	0.826703	1	0.877049	1	0.978723	1	0.930818	1	1	1	0.978528	1	1	0.87144	0.977778	1	0.890763	0.868833
190	0.828726	1	0.858607	1	0.973404	1	0.935535	1	1	1	0.97546	1	1	0.866558	0.977778	1	0.8885	0.866126
191	0.832771	1	0.872951	1	0.978723	1	0.924528	1	0.989474	1	0.97546	1	1	0.87144	0.977778	1	0.890969	0.868805
192	0.826028	1	0.891393	1	0.984043	1	0.929245	1	0.989474	1	0.97546	1	1	0.873068	0.977778	1	0.891998	0.870604
193	0.827377	1	0.877049	1	0.978723	1	0.922956	1	0.989474	1	0.978528	1	1	0.873881	0.977778	1	0.890352	0.868413
194	0.830074	1	0.858607	1	0.989362	1	0.929245	1	0.989474	1	0.978528	1	1	0.877136	0.977778	1	0.89138	0.86933
195	0.818611	1	0.875	1	0.978723	1	0.937107	1	1	1	0.984663	1	1	0.875509	0.977778	1	0.890352	0.868852
196	0.832097	1	0.879098	1	0.973404	1	0.93239	1	1	1	0.978528	1	1	0.866558	0.977778	1	0.89138	0.869747
197	0.840189	1	0.868852	1	0.978723	1	0.937107	1	0.989474	1	0.981595	1	1	0.868999	0.977778	1	0.89426	0.872895
198	0.823331	1	0.864754	1	0.984043	1	0.929245	1	1	1	0.978528	1	1	0.873881	0.977778	1	0.889117	0.867026
199	0.826028	1	0.875	1	0.989362	1	0.922956	1	1	1	0.972393	1	1	0.877136	0.977778	1	0.890763	0.868776
200	0.82468	1	0.856557	1	0.984043	1	0.930818	1	0.989474	1	0.978528	1	1	0.877136	1	1	0.889735	0.867466
201	0.821308	1	0.875	1	0.968085	1	0.927673	1	1	1	0.981595	1	1	0.87795	0.977778	1	0.88994	0.867932
202	0.830074	1	0.854508	1	0.978723	1	0.929245	1	1	1	0.978528	1	1	0.882018	0.977778	1	0.891998	0.870055
203	0.828051	1	0.862705	1	0.989362	1	0.927673	1	1	1	0.984663	1	1	0.873881	0.977778	1	0.890763	0.868899
204	0.828051	1	0.868852	1	0.978723	1	0.918239	1	1	1	0.984663	1	1	0.872254	0.977778	1	0.889323	0.867007
205	0.831423	1	0.868852	1	0.978723	1	0.930818	1	1	1	0.981595	1	1	0.874695	0.977778	1	0.892409	0.870782
206	0.820634	1	0.864754	1	0.978723	1	0.921384	1	0.989474	1	0.97546	1	1	0.879577	0.977778	1	0.888089	0.865634
207	0.828051	1	0.877049	1	0.989362	1	0.926101	1	1	1	0.97546	1	1	0.865745	0.977778	1	0.889323	0.867113
208	0.828726	1	0.872951	1	0.984043	1	0.937107	1	1	1	0.981595	1	1	0.878763	1	1	0.89426	0.87311
209	0.828726	1	0.868852	1	0.984043	1	0.937107	1	1	1	0.984663	1	1	0.870627	0.977778	1	0.891792	0.870159
210	0.831423	1	0.870902	1	0.978723	1	0.922956	1	0.989474	1	0.978528	1	1	0.881204	0.977778	1	0.89282	0.871232
211	0.835469	1	0.862705	1	0.978723	1	0.924528	1	1	1	0.984663	1	1	0.876322	0.977778	1	0.89282	0.871181
212	0.826028	1	0.875	1	0.973404	1	0.929245	1	1	1	0.97546	1	1	0.868186	1	1	0.889117	0.867112
213	0.822657	1	0.864754	1	0.978723	1	0.929245	1	1	1	0.981595	1	1	0.874695	0.977778	1	0.889117	0.867077
214	0.834794	1	0.877049	1	0.973404	1	0.924528	1	1	1	0.981595	1	1	0.87795	0.977778	1	0.894055	0.872714
215	0.82468	1	0.866803	1	0.973404	1	0.926101	1	1	1	0.981595	1	1	0.879577	0.977778	1	0.890557	0.868542
216	0.819285	1	0.885246	1	0.973404	1	0.927673	1	0.989474	1	0.978528	1	1	0.874695	0.977778	1	0.889323	0.867405
217	0.825354	1	0.860656	1	0.973404	1	0.937107	1	1	1	0.981595	1	1	0.874695	1	1	0.890557	0.868579
218	0.827377	1	0.885246	1	0.973404	1	0.93239	1	1	1	0.981595	1	1	0.874695	0.977778	1	0.89282	0.871368
219	0.821308	1	0.875	1	0.973404	1	0.929245	1	1	1	0.97546	1	1	0.883645	0.977778	1	0.89138	0.86963
220	0.822657	1	0.870902	1	0.978723	1	0.929245	1	1	1	0.981595	1	1	0.87795	0.977778	1	0.890557	0.868592
221	0.821308	1	0.870902	1	0.968085	1	0.924528	1	1	1	0.969325	1	1	0.869813	0.977778	1	0.886237	0.863688
222	0.83412	1	0.883197	1	0.968085	1	0.922956	1	1	1	0.978528	1	1	0.879577	0.977778	1	0.89426	0.872917
223	0.81996	1	0.866803	1	0.978723	1	0.922956	1	1	1	0.978528	1	1	0.876322	0.977778	1	0.887883	0.865361
224	0.824005	1	0.883197	1	0.968085	1	0.922956	1	1	1	0.969325	1	1	0.879577	1	1	0.890763	0.868869
225	0.834794	1	0.875	1	0.973404	1	0.926101	1	1	1	0.972393	1	1	0.875509	0.977778	1	0.89282	0.871153
226	0.832097	1	0.889344	1	0.968085	1	0.922956	1	1	1	0.97546	1	1	0.882832	0.977778	1	0.894878	0.873604
227	0.825354	1	0.875	1	0.978723	1	0.924528	1	1	1	0.972393	1	1	0.880391	0.977778	1	0.891175	0.869264
228	0.830748	1	0.883197	1	0.984043	1	0.919811	1	0.989474	1	0.969325	1	1	0.875509	0.977778	1	0.891586	0.869881
229	0.83412	1	0.870902	1	0.973404	1	0.924528	1	1	1	0.978528	1	1	0.874695	0.977778	1	0.892203	0.870207
230	0.830074	1	0.89959	1	0.978723	1	0.927673	1	0.989474	1	0.97546	1	1	0.877136	1	1	0.894878	0.873854
231	0.820634	1	0.889344	1	0.978723	1	0.926101	1	1	1	0.981595	1	1	0.87144	0.977778	1	0.889735	0.867883
232	0.832097	1	0.877049	1	0.973404	1	0.926101	1	1	1	0.97546	1	1	0.872254	0.977778	1	0.891586	0.869827
233	0.822657	1	0.883197	1	0.978723	1	0.924528	1	1	1	0.969325	1	1	0.878763	1	1	0.890763	0.868883
234	0.833446	1	0.870902	1	0.973404	1	0.922956	1	1	1	0.981595	1	1	0.878763	0.977778	1	0.893026	0.871277
235	0.838166	1	0.881148	1	0.973404	1	0.927673	1	1	1	0.978528	1	1	0.872254	0.977778	1	0.89426	0.872762
236	0.826703	1	0.879098	1	0.978723	1	0.929245	1	1	1	0.978528	1	1	0.878763	0.977778	1	0.892615	0.870984
237	0.827377	1	0.877049	1	0.978723	1	0.924528	1	1	1	0.978528	1	1	0.874695	0.977778	1	0.890969	0.868999
238	0.825354	1	0.870902	1	0.973404	1	0.929245	1	1	1	0.969325	1	1	0.87795	0.977778	1	0.890352	0.868238
239	0.83412	1	0.887295	1	0.978723	1	0.93239	1	1	1	0.97546	1	1	0.881204	0.977778	1	0.896523	0.875657
240	0.81996	1	0.864754	1	0.973404	1	0.927673	1	1	1	0.978528	1	1	0.873068	0.977778	1	0.887266	0.864759
241	0.827377	1	0.868852	1	0.973404	1	0.929245	1	1	1	0.978528	1	1	0.868999	1	1	0.889323	0.86707
242	0.824005	1	0.891393	1	0.978723	1	0.935535	1	1	1	0.981595	1	1	0.873068	0.977778	1	0.892615	0.871536
243	0.824005	1	0.870902	1	0.978723	1	0.927673	1	1	1	0.978528	1	1	0.881204	0.977778	1	0.89138	0.869568
244	0.836143	1	0.887295	1	0.968085	1	0.930818	1	0.989474	1	0.97546	1	1	0.87144	0.977778	1	0.893849	0.87239
245	0.825354	1	0.879098	1	0.978723	1	0.927673	1	1	1	0.978528	1	1	0.87144	0.977778	1	0.890146	0.868348
246	0.828726	1	0.879098	1	0.973404	1	0.924528	1	1	1	0.981595	1	1	0.873068	0.977778	1	0.891175	0.869287
247	0.821308	1	0.889344	1	0.978723	1	0.919811	1	1	1	0.97546	1	1	0.87144	0.977778	1	0.888706	0.866672
248	0.838166	1	0.877049	1	0.978723	1	0.927673	1	1	1	0.978528	1	1	0.881204	0.977778	1	0.896318	0.875145
249	0.822657	1	0.879098	1	0.973404	1	0.935535	1	0.989474	1	0.978528	1	1	0.876322	1	1	0.89138	0.869709
250	0.826703	1	0.866803	1	0.978723	1	0.926101	1	1	1	0.981595	1	1	0.872254	0.977778	1	0.889529	0.867446
251	0.823331	1	0.889344	1	0.978723	1	0.916667	1	1	1	0.981595	1	1	0.872254	1	1	0.889735	0.867791
252	0.822657	1	0.858607	1	0.978723	1	0.930818	1	1	1	0.981595	1	1	0.876322	0.977778	1	0.889117	0.866815
253	0.828051	1	0.887295	1	0.978723	1	0.927673	1	1	1	0.978528	1	1	0.873881	0.977778	1	0.892409	0.871002
254	0.827377	1	0.868852	1	0.973404	1	0.922956	1	1	1	0.978528	1	1	0.877136	0.977778	1	0.890352	0.86818
255	0.820634	1	0.866803	1	0.973404	1	0.926101	1	0.989474	1	0.984663	1	1	0.870627	0.977778	1	0.88706	0.864457
256	0.818611	1	0.879098	1	0.978723	1	0.930818	1	1	1	0.97546	1	1	0.873068	0.977778	1	0.888706	0.866641

## Sheet: Support vector machine
Number of features	Biological membrane	Cell periphery	Cytoplasm	Cytoplasmic vesicle	Endoplasmic reticulum	Endosome	Extracellular space or cell surface	Flagellum or cilium	Golgi apparatus	Microtubule cytoskeleton	Mitochondrion	Nuclear periphery	Nucleolus	Nucleus	Peroxisome	Vacuole	Overall accuracy	MCC
2	0.0971	0.636364	0.061475	0.115942	0.234043	0.04	0.284591	0.333333	0.252632	0.729167	0.368098	0.419355	0.314815	0.069162	0.377778	0.12963	0.157375	0.132609
3	0.38031	0.454545	0.038934	0.188406	0.175532	0.08	0.605346	0.666667	0.357895	0.4375	0.395706	0.483871	0.342593	0.365338	0.444444	0.296296	0.360831	0.295621
4	0.461227	0.606061	0.088115	0.246377	0.382979	0.32	0.602201	1	0.273684	0.479167	0.46319	0.483871	0.425926	0.341741	0.533333	0.222222	0.400535	0.336892
5	0.461227	0.787879	0.110656	0.333333	0.393617	0.4	0.613208	1	0.442105	0.708333	0.46319	0.580645	0.462963	0.511798	0.511111	0.351852	0.458753	0.393408
6	0.531355	0.787879	0.194672	0.376812	0.425532	0.4	0.701258	1	0.473684	0.708333	0.503067	0.612903	0.5	0.486574	0.6	0.462963	0.501954	0.440526
7	0.54619	0.727273	0.239754	0.42029	0.420213	0.36	0.718553	1	0.568421	0.833333	0.53681	0.612903	0.638889	0.590724	0.688889	0.481481	0.548858	0.486987
8	0.587997	0.878788	0.286885	0.391304	0.478723	0.36	0.72956	1	0.526316	0.833333	0.582822	0.741935	0.703704	0.552482	0.711111	0.462963	0.565521	0.506645
9	0.59474	0.939394	0.319672	0.42029	0.537234	0.56	0.738994	1	0.536842	0.895833	0.601227	0.709677	0.666667	0.585028	0.777778	0.462963	0.586093	0.527786
10	0.596763	0.909091	0.327869	0.478261	0.574468	0.52	0.740566	1	0.6	0.895833	0.625767	0.774194	0.694444	0.603743	0.822222	0.425926	0.598231	0.540966
11	0.610924	0.909091	0.348361	0.507246	0.542553	0.56	0.743711	1	0.6	0.916667	0.616564	0.741935	0.712963	0.641172	0.822222	0.592593	0.615511	0.558719
12	0.604855	0.909091	0.313525	0.507246	0.553191	0.56	0.732704	1	0.589474	0.9375	0.625767	0.645161	0.666667	0.646054	0.733333	0.481481	0.607282	0.549317
13	0.602832	0.848485	0.307377	0.536232	0.56383	0.6	0.735849	1	0.578947	0.916667	0.641104	0.774194	0.694444	0.624085	0.844444	0.537037	0.605225	0.54879
14	0.610924	0.878788	0.348361	0.521739	0.590426	0.6	0.743711	1	0.652632	0.958333	0.650307	0.806452	0.722222	0.612693	0.911111	0.62963	0.615923	0.561459
15	0.618341	0.939394	0.377049	0.550725	0.579787	0.76	0.738994	1	0.663158	0.9375	0.665644	0.870968	0.731481	0.621644	0.888889	0.722222	0.626414	0.572758
16	0.617667	0.909091	0.368852	0.57971	0.632979	0.8	0.745283	1	0.673684	0.958333	0.674847	0.870968	0.722222	0.62978	0.888889	0.740741	0.631763	0.578727
17	0.649359	0.939394	0.379098	0.652174	0.601064	0.8	0.751572	1	0.652632	0.958333	0.687117	0.83871	0.722222	0.638731	0.911111	0.740741	0.645958	0.592938
18	0.644639	0.939394	0.39959	0.666667	0.62234	0.8	0.737421	1	0.684211	0.958333	0.714724	0.806452	0.740741	0.635476	0.911111	0.740741	0.647603	0.594995
19	0.626433	0.939394	0.39959	0.623188	0.617021	0.8	0.746855	1	0.673684	0.958333	0.705521	0.741935	0.722222	0.643613	0.888889	0.666667	0.641843	0.58877
20	0.623736	0.909091	0.39959	0.623188	0.654255	0.8	0.751572	1	0.684211	0.9375	0.730061	0.774194	0.722222	0.640358	0.911111	0.722222	0.644723	0.592161
21	0.628456	0.909091	0.413934	0.594203	0.659574	0.8	0.764151	1	0.652632	0.9375	0.726994	0.870968	0.712963	0.663141	0.844444	0.777778	0.654392	0.601637
22	0.63385	0.909091	0.415984	0.57971	0.643617	0.76	0.772013	1	0.673684	0.9375	0.702454	0.83871	0.694444	0.659886	0.866667	0.777778	0.653775	0.601126
23	0.649359	0.878788	0.432377	0.565217	0.675532	0.8	0.764151	1	0.694737	0.958333	0.711656	0.83871	0.657407	0.668836	0.888889	0.814815	0.663444	0.61076
24	0.654754	0.909091	0.428279	0.550725	0.670213	0.8	0.767296	1	0.694737	0.958333	0.711656	0.83871	0.75	0.663954	0.911111	0.777778	0.665501	0.613788
25	0.672286	0.909091	0.454918	0.594203	0.664894	0.84	0.794025	1	0.684211	0.958333	0.733129	0.83871	0.740741	0.672905	0.866667	0.796296	0.680724	0.630094
26	0.671612	0.939394	0.45082	0.608696	0.670213	0.84	0.801887	1	0.747368	0.9375	0.733129	0.83871	0.722222	0.6786	0.911111	0.777778	0.684016	0.633791
27	0.67296	0.939394	0.459016	0.637681	0.659574	0.8	0.800314	1	0.747368	0.9375	0.736196	0.870968	0.731481	0.680228	0.888889	0.740741	0.68525	0.635066
28	0.676332	0.939394	0.452869	0.623188	0.680851	0.84	0.812893	1	0.768421	0.9375	0.742331	0.870968	0.731481	0.693247	0.911111	0.814815	0.693273	0.643615
29	0.689144	0.909091	0.489754	0.666667	0.675532	0.84	0.800314	1	0.768421	0.9375	0.730061	0.870968	0.740741	0.69406	0.888889	0.814815	0.698827	0.649356
30	0.692515	0.969697	0.483607	0.637681	0.702128	0.92	0.803459	1	0.778947	0.9375	0.776074	0.870968	0.740741	0.70057	0.933333	0.833333	0.706645	0.658351
31	0.690492	0.969697	0.489754	0.637681	0.723404	0.96	0.798742	1	0.789474	0.9375	0.766871	0.870968	0.722222	0.705452	0.911111	0.814815	0.707056	0.658716
32	0.689144	0.969697	0.512295	0.623188	0.723404	0.96	0.795597	1	0.778947	0.9375	0.779141	0.870968	0.768519	0.695688	0.911111	0.833333	0.707673	0.659748
33	0.691167	0.969697	0.516393	0.608696	0.739362	0.96	0.801887	1	0.789474	0.958333	0.788344	0.83871	0.740741	0.703011	0.911111	0.87037	0.712405	0.665015
34	0.698584	0.969697	0.528689	0.608696	0.75	0.96	0.808176	1	0.768421	0.958333	0.788344	0.83871	0.740741	0.692433	0.911111	0.87037	0.714051	0.666908
35	0.691841	0.969697	0.518443	0.623188	0.734043	0.92	0.811321	1	0.778947	0.9375	0.776074	0.806452	0.759259	0.690806	0.911111	0.833333	0.709319	0.661998
36	0.691167	0.969697	0.514344	0.608696	0.744681	0.92	0.811321	1	0.789474	0.9375	0.769939	0.806452	0.75	0.685924	0.911111	0.814815	0.707056	0.659265
37	0.691841	0.969697	0.510246	0.594203	0.718085	0.92	0.823899	1	0.778947	0.979167	0.782209	0.806452	0.787037	0.685924	0.911111	0.814815	0.709113	0.662201
38	0.701955	1	0.522541	0.623188	0.723404	0.92	0.823899	1	0.789474	0.958333	0.815951	0.83871	0.777778	0.704638	0.911111	0.814815	0.721251	0.675693
39	0.706001	1	0.520492	0.637681	0.712766	0.92	0.823899	1	0.810526	0.958333	0.809816	0.83871	0.731481	0.715216	0.911111	0.833333	0.723925	0.677783
40	0.710722	1	0.516393	0.681159	0.718085	0.96	0.820755	1	0.778947	0.979167	0.806748	0.83871	0.75	0.711961	0.933333	0.833333	0.724748	0.678868
41	0.712744	1	0.510246	0.681159	0.739362	0.96	0.822327	1	0.810526	0.979167	0.809816	0.83871	0.740741	0.713588	0.911111	0.87037	0.727011	0.681336
42	0.710047	0.969697	0.514344	0.652174	0.755319	0.92	0.822327	1	0.8	0.979167	0.815951	0.83871	0.75	0.716029	0.933333	0.833333	0.727217	0.681338
43	0.714093	1	0.506148	0.695652	0.787234	0.96	0.814465	1	0.778947	0.979167	0.822086	0.83871	0.759259	0.711961	0.911111	0.833333	0.727834	0.682145
44	0.725556	1	0.52459	0.681159	0.776596	0.96	0.828616	1	0.768421	0.979167	0.828221	0.83871	0.814815	0.708706	0.933333	0.851852	0.735445	0.690775
45	0.718813	1	0.536885	0.681159	0.787234	0.96	0.836478	1	0.789474	0.979167	0.815951	0.83871	0.805556	0.713588	0.933333	0.814815	0.736268	0.692005
46	0.706676	1	0.538934	0.681159	0.765957	0.96	0.839623	1	0.789474	0.979167	0.819018	0.806452	0.796296	0.716843	0.933333	0.833333	0.733182	0.688785
47	0.71207	1	0.540984	0.710145	0.776596	0.96	0.834906	1	0.831579	0.979167	0.822086	0.806452	0.805556	0.717657	0.955556	0.833333	0.736885	0.692953
48	0.712744	1	0.54918	0.695652	0.792553	0.96	0.83805	1	0.831579	0.979167	0.815951	0.806452	0.796296	0.716843	0.955556	0.851852	0.73812	0.694313
49	0.714767	1	0.536885	0.681159	0.803191	0.96	0.836478	1	0.831579	0.979167	0.825153	0.806452	0.805556	0.715216	0.955556	0.87037	0.73812	0.694414
50	0.717465	1	0.538934	0.695652	0.81383	0.96	0.839623	1	0.831579	0.979167	0.822086	0.870968	0.787037	0.721725	0.955556	0.87037	0.741617	0.69809
51	0.715442	1	0.553279	0.695652	0.81383	0.96	0.841195	1	0.831579	0.979167	0.825153	0.83871	0.796296	0.723352	0.955556	0.87037	0.743263	0.700085
52	0.715442	1	0.547131	0.695652	0.81383	0.96	0.84434	1	0.821053	0.979167	0.825153	0.870968	0.787037	0.730675	0.933333	0.851852	0.744291	0.701032
53	0.728254	1	0.555328	0.695652	0.797872	0.96	0.84434	1	0.821053	0.958333	0.831288	0.870968	0.777778	0.728234	0.955556	0.888889	0.748406	0.705112
54	0.734322	1	0.563525	0.695652	0.81383	0.96	0.845912	1	0.821053	0.979167	0.828221	0.806452	0.777778	0.731489	0.933333	0.851852	0.751697	0.708604
55	0.730276	1	0.55123	0.695652	0.824468	0.96	0.839623	1	0.821053	0.979167	0.837423	0.870968	0.759259	0.732303	0.955556	0.851852	0.749846	0.706646
56	0.732974	1	0.563525	0.724638	0.81383	0.96	0.847484	1	0.821053	0.979167	0.840491	0.83871	0.768519	0.729862	0.955556	0.87037	0.752726	0.71019
57	0.735671	1	0.579918	0.695652	0.819149	0.96	0.842767	1	0.810526	0.979167	0.831288	0.83871	0.759259	0.729862	0.955556	0.87037	0.753343	0.710618
58	0.731625	1	0.567623	0.724638	0.81383	0.96	0.849057	1	0.810526	0.979167	0.822086	0.870968	0.768519	0.726607	0.955556	0.87037	0.750874	0.708119
59	0.732974	1	0.557377	0.724638	0.81383	0.96	0.847484	1	0.810526	0.979167	0.822086	0.83871	0.768519	0.729048	0.955556	0.888889	0.750669	0.707752
60	0.739042	1	0.559426	0.710145	0.824468	0.96	0.847484	1	0.810526	0.979167	0.825153	0.83871	0.768519	0.729048	0.955556	0.888889	0.753137	0.710351
61	0.745786	1	0.555328	0.695652	0.829787	0.96	0.850629	1	0.810526	0.979167	0.819018	0.870968	0.75	0.727421	0.955556	0.888889	0.754166	0.71122
62	0.74646	1	0.559426	0.681159	0.829787	0.96	0.849057	1	0.810526	0.979167	0.828221	0.83871	0.768519	0.731489	0.955556	0.888889	0.756223	0.71347
63	0.750506	1	0.553279	0.681159	0.829787	0.96	0.852201	1	0.831579	0.979167	0.828221	0.83871	0.768519	0.729048	0.933333	0.888889	0.75684	0.714042
64	0.748483	1	0.553279	0.710145	0.835106	0.96	0.850629	1	0.810526	0.979167	0.825153	0.870968	0.777778	0.736371	0.933333	0.888889	0.75828	0.715539
65	0.747808	1	0.567623	0.724638	0.835106	0.96	0.849057	1	0.810526	0.979167	0.828221	0.83871	0.777778	0.737998	0.933333	0.888889	0.759926	0.71744
66	0.747808	1	0.581967	0.753623	0.835106	0.96	0.849057	1	0.8	0.979167	0.825153	0.83871	0.759259	0.735557	0.933333	0.888889	0.760337	0.718031
67	0.751854	0.969697	0.577869	0.724638	0.829787	0.96	0.849057	1	0.821053	0.979167	0.825153	0.870968	0.759259	0.734744	0.933333	0.907407	0.760955	0.718477
68	0.748483	0.969697	0.581967	0.73913	0.845745	0.96	0.849057	1	0.789474	0.979167	0.825153	0.870968	0.768519	0.738812	0.933333	0.888889	0.761572	0.719323
69	0.747808	0.969697	0.592213	0.73913	0.845745	0.96	0.850629	1	0.810526	0.958333	0.828221	0.83871	0.759259	0.734744	0.933333	0.888889	0.761572	0.719399
70	0.741065	1	0.584016	0.724638	0.824468	0.96	0.852201	1	0.789474	0.979167	0.825153	0.83871	0.759259	0.732303	0.933333	0.888889	0.757046	0.71446
71	0.744437	1	0.586066	0.782609	0.824468	0.96	0.849057	1	0.789474	0.979167	0.828221	0.806452	0.787037	0.738812	0.933333	0.888889	0.760955	0.71886
72	0.744437	0.969697	0.577869	0.724638	0.803191	0.96	0.850629	1	0.778947	0.979167	0.834356	0.806452	0.759259	0.732303	0.955556	0.87037	0.756429	0.713398
73	0.741065	0.969697	0.577869	0.710145	0.808511	0.96	0.850629	1	0.789474	0.979167	0.828221	0.806452	0.759259	0.729048	0.955556	0.87037	0.754372	0.711268
74	0.743763	0.969697	0.586066	0.710145	0.819149	0.96	0.861635	1	0.778947	0.979167	0.825153	0.83871	0.759259	0.73393	0.955556	0.87037	0.758897	0.716449
75	0.749831	0.969697	0.581967	0.73913	0.824468	0.96	0.858491	1	0.789474	0.979167	0.825153	0.83871	0.740741	0.734744	0.955556	0.888889	0.760749	0.718431
76	0.753203	0.969697	0.581967	0.73913	0.835106	0.96	0.856918	1	0.810526	0.979167	0.822086	0.870968	0.768519	0.734744	0.955556	0.888889	0.763012	0.720892
77	0.751854	0.969697	0.588115	0.724638	0.845745	0.96	0.855346	1	0.789474	0.979167	0.819018	0.870968	0.768519	0.743694	0.955556	0.888889	0.764863	0.723083
78	0.751854	0.969697	0.588115	0.753623	0.840426	0.96	0.853774	1	0.8	0.979167	0.825153	0.870968	0.768519	0.746949	0.955556	0.888889	0.766303	0.724643
79	0.758597	1	0.590164	0.73913	0.829787	0.96	0.855346	1	0.821053	0.979167	0.822086	0.83871	0.777778	0.743694	0.955556	0.907407	0.767949	0.726429
80	0.752529	0.969697	0.586066	0.753623	0.819149	0.96	0.858491	1	0.810526	1	0.812883	0.83871	0.777778	0.754272	0.955556	0.907407	0.767743	0.72598
81	0.75118	0.969697	0.584016	0.73913	0.835106	0.96	0.858491	1	0.810526	1	0.834356	0.83871	0.777778	0.74939	0.955556	0.907407	0.767743	0.726252
82	0.756575	0.969697	0.584016	0.753623	0.840426	0.96	0.858491	1	0.810526	0.979167	0.831288	0.83871	0.777778	0.751831	0.955556	0.907407	0.770006	0.728501
83	0.755226	0.969697	0.594262	0.73913	0.835106	0.96	0.856918	1	0.810526	0.979167	0.828221	0.83871	0.768519	0.755899	0.955556	0.888889	0.770418	0.728893
84	0.756575	0.969697	0.590164	0.724638	0.840426	0.96	0.856918	1	0.821053	0.979167	0.822086	0.870968	0.777778	0.752644	0.955556	0.888889	0.7698	0.728378
85	0.749831	0.969697	0.606557	0.724638	0.845745	0.96	0.860063	1	0.842105	0.979167	0.834356	0.83871	0.787037	0.747762	0.955556	0.907407	0.770212	0.729446
86	0.752529	0.969697	0.602459	0.710145	0.845745	0.96	0.856918	1	0.810526	0.979167	0.834356	0.83871	0.777778	0.74939	0.955556	0.888889	0.769389	0.72821
87	0.744437	0.969697	0.608607	0.695652	0.840426	0.96	0.858491	1	0.810526	1	0.831288	0.870968	0.759259	0.743694	0.955556	0.907407	0.765892	0.724592
88	0.747808	0.969697	0.602459	0.681159	0.851064	0.96	0.861635	1	0.8	1	0.834356	0.870968	0.759259	0.741253	0.955556	0.888889	0.766098	0.724726
89	0.748483	0.969697	0.584016	0.695652	0.851064	1	0.860063	1	0.8	1	0.834356	0.870968	0.740741	0.74939	0.955556	0.888889	0.766303	0.724564
90	0.749157	0.969697	0.60041	0.695652	0.851064	1	0.86478	1	0.810526	0.979167	0.834356	0.903226	0.740741	0.746949	0.955556	0.888889	0.76836	0.727233
91	0.750506	0.969697	0.596311	0.710145	0.845745	1	0.860063	1	0.8	0.979167	0.846626	0.870968	0.740741	0.745321	0.955556	0.888889	0.767743	0.726392
92	0.753203	0.969697	0.594262	0.681159	0.845745	1	0.863208	1	0.778947	0.979167	0.843558	0.870968	0.731481	0.753458	0.955556	0.888889	0.769595	0.72823
93	0.7559	0.969697	0.610656	0.681159	0.840426	1	0.86478	1	0.789474	0.979167	0.843558	0.870968	0.722222	0.750203	0.955556	0.888889	0.77124	0.730225
94	0.76062	0.969697	0.608607	0.695652	0.845745	1	0.861635	1	0.789474	1	0.849693	0.83871	0.731481	0.751831	0.955556	0.888889	0.773503	0.732636
95	0.759946	0.969697	0.608607	0.695652	0.845745	1	0.863208	1	0.789474	1	0.849693	0.83871	0.759259	0.747762	0.955556	0.907407	0.773298	0.732638
96	0.761295	0.969697	0.625	0.681159	0.856383	1	0.863208	1	0.8	1	0.852761	0.83871	0.75	0.752644	0.955556	0.907407	0.777001	0.73685
97	0.765341	0.969697	0.622951	0.710145	0.861702	1	0.855346	1	0.8	1	0.849693	0.870968	0.75	0.754272	0.955556	0.888889	0.777823	0.737576
98	0.763318	0.969697	0.627049	0.710145	0.861702	1	0.866352	1	0.8	1	0.858896	0.83871	0.740741	0.755899	0.955556	0.907407	0.779881	0.740119
99	0.761969	0.969697	0.612705	0.724638	0.851064	1	0.860063	1	0.810526	1	0.852761	0.83871	0.759259	0.755899	0.955556	0.907407	0.777206	0.736964
100	0.766689	0.969697	0.612705	0.695652	0.856383	1	0.863208	1	0.789474	1	0.852761	0.83871	0.768519	0.760781	0.955556	0.888889	0.779675	0.739452
101	0.762643	0.969697	0.622951	0.710145	0.840426	0.96	0.858491	1	0.810526	1	0.858896	0.83871	0.740741	0.761595	0.955556	0.888889	0.778646	0.738279
102	0.763992	0.969697	0.620902	0.710145	0.856383	1	0.863208	1	0.8	1	0.849693	0.83871	0.75	0.759967	0.955556	0.907407	0.779469	0.739346
103	0.762643	0.969697	0.622951	0.695652	0.845745	1	0.863208	1	0.821053	1	0.846626	0.83871	0.759259	0.763222	0.955556	0.907407	0.779881	0.7398
104	0.759946	0.969697	0.620902	0.681159	0.845745	1	0.863208	1	0.821053	1	0.849693	0.870968	0.740741	0.762408	0.955556	0.888889	0.778235	0.738021
105	0.757923	0.969697	0.625	0.695652	0.845745	0.96	0.858491	1	0.8	1	0.846626	0.83871	0.75	0.759967	0.955556	0.888889	0.776178	0.735773
106	0.758597	0.969697	0.622951	0.695652	0.861702	1	0.858491	1	0.8	1	0.849693	0.870968	0.740741	0.763222	0.955556	0.87037	0.777823	0.737604
107	0.757249	0.969697	0.629098	0.695652	0.856383	1	0.855346	1	0.810526	1	0.849693	0.83871	0.777778	0.764849	0.955556	0.907407	0.779058	0.739195
108	0.761295	0.969697	0.633197	0.681159	0.861702	1	0.860063	1	0.8	1	0.849693	0.870968	0.759259	0.764849	0.955556	0.87037	0.780498	0.740694
109	0.762643	0.969697	0.635246	0.681159	0.856383	1	0.861635	1	0.789474	1	0.849693	0.870968	0.787037	0.764036	0.955556	0.87037	0.781321	0.741687
110	0.762643	0.969697	0.625	0.681159	0.851064	1	0.866352	1	0.810526	1	0.852761	0.870968	0.777778	0.764036	0.955556	0.87037	0.781115	0.741432
111	0.761295	0.969697	0.635246	0.681159	0.845745	0.96	0.860063	1	0.8	1	0.852761	0.870968	0.787037	0.766477	0.955556	0.87037	0.781115	0.741367
112	0.761295	0.969697	0.631148	0.666667	0.851064	0.96	0.861635	1	0.789474	1	0.852761	0.870968	0.787037	0.75834	0.955556	0.888889	0.778852	0.739059
113	0.76062	0.969697	0.635246	0.681159	0.845745	0.96	0.858491	1	0.789474	1	0.852761	0.870968	0.787037	0.756713	0.955556	0.907407	0.778441	0.738643
114	0.761295	1	0.639344	0.681159	0.856383	1	0.863208	1	0.8	1	0.849693	0.870968	0.787037	0.759154	0.955556	0.907407	0.781115	0.74176
115	0.76062	1	0.639344	0.681159	0.840426	1	0.861635	1	0.810526	1	0.849693	0.870968	0.787037	0.757526	0.955556	0.907407	0.779881	0.740437
116	0.763318	0.969697	0.643443	0.681159	0.845745	0.96	0.858491	1	0.8	1	0.852761	0.870968	0.787037	0.763222	0.955556	0.907407	0.781938	0.74247
117	0.763992	0.969697	0.647541	0.681159	0.840426	1	0.863208	1	0.821053	1	0.855828	0.83871	0.777778	0.764849	0.955556	0.907407	0.783789	0.744618
118	0.761295	0.969697	0.643443	0.681159	0.840426	0.96	0.866352	1	0.821053	1	0.861963	0.83871	0.777778	0.771359	0.955556	0.907407	0.784818	0.745698
119	0.761295	0.969697	0.645492	0.681159	0.845745	1	0.86478	1	0.810526	1	0.852761	0.83871	0.777778	0.768104	0.955556	0.907407	0.783584	0.744281
120	0.763318	0.969697	0.64959	0.681159	0.851064	1	0.867925	1	0.821053	0.979167	0.861963	0.806452	0.787037	0.768104	0.955556	0.907407	0.785847	0.747003
121	0.762643	1	0.643443	0.681159	0.856383	1	0.867925	1	0.821053	1	0.861963	0.806452	0.777778	0.768918	0.955556	0.907407	0.785641	0.746897
122	0.762643	0.969697	0.64959	0.681159	0.851064	1	0.867925	1	0.810526	0.979167	0.865031	0.806452	0.777778	0.768104	0.955556	0.907407	0.785435	0.746565
123	0.762643	0.969697	0.647541	0.681159	0.851064	1	0.866352	1	0.810526	0.979167	0.865031	0.806452	0.777778	0.769731	0.955556	0.907407	0.785435	0.746477
124	0.763318	0.969697	0.647541	0.681159	0.845745	1	0.869497	1	0.810526	0.979167	0.861963	0.806452	0.768519	0.761595	0.955556	0.907407	0.783378	0.744265
125	0.76062	0.969697	0.655738	0.695652	0.845745	1	0.872642	1	0.821053	0.979167	0.858896	0.806452	0.777778	0.760781	0.955556	0.907407	0.783995	0.745216
126	0.761969	0.969697	0.637295	0.695652	0.845745	1	0.871069	1	0.810526	0.979167	0.868098	0.83871	0.777778	0.761595	0.955556	0.907407	0.783172	0.744048
127	0.763992	0.969697	0.643443	0.681159	0.845745	1	0.869497	1	0.821053	0.979167	0.868098	0.870968	0.777778	0.764849	0.955556	0.907407	0.785229	0.746301
128	0.763992	0.969697	0.637295	0.681159	0.845745	1	0.866352	1	0.821053	0.979167	0.861963	0.806452	0.787037	0.759967	0.955556	0.907407	0.782349	0.74308
129	0.764666	0.969697	0.639344	0.681159	0.845745	1	0.869497	1	0.821053	0.979167	0.861963	0.870968	0.787037	0.762408	0.955556	0.907407	0.784201	0.745229
130	0.765341	0.969697	0.641393	0.681159	0.840426	1	0.869497	1	0.810526	1	0.865031	0.870968	0.787037	0.762408	0.955556	0.907407	0.784612	0.74557
131	0.766689	0.969697	0.643443	0.681159	0.824468	1	0.867925	1	0.8	0.979167	0.858896	0.870968	0.787037	0.763222	0.955556	0.907407	0.783789	0.744513
132	0.770061	0.969697	0.64959	0.681159	0.835106	1	0.867925	1	0.810526	1	0.858896	0.870968	0.777778	0.763222	0.955556	0.907407	0.786052	0.747254
133	0.769386	0.969697	0.657787	0.681159	0.835106	0.96	0.86478	1	0.810526	1	0.855828	0.83871	0.787037	0.764036	0.955556	0.907407	0.786052	0.747174
134	0.769386	0.969697	0.651639	0.681159	0.835106	0.96	0.871069	1	0.810526	1	0.868098	0.83871	0.777778	0.764036	0.955556	0.907407	0.786875	0.748217
135	0.768038	0.969697	0.647541	0.681159	0.829787	0.96	0.867925	1	0.810526	1	0.865031	0.83871	0.787037	0.764849	0.955556	0.907407	0.785641	0.746748
136	0.766015	0.969697	0.657787	0.681159	0.829787	0.96	0.869497	1	0.831579	1	0.861963	0.870968	0.787037	0.764849	0.955556	0.907407	0.786669	0.747981
137	0.770061	0.969697	0.657787	0.681159	0.835106	0.96	0.867925	1	0.831579	1	0.861963	0.870968	0.768519	0.764849	0.955556	0.907407	0.787492	0.748814
138	0.766689	0.969697	0.64959	0.681159	0.835106	0.96	0.869497	1	0.831579	1	0.861963	0.870968	0.777778	0.76729	0.955556	0.907407	0.786669	0.747904
139	0.766015	0.969697	0.64959	0.695652	0.840426	0.96	0.872642	1	0.831579	1	0.855828	0.870968	0.787037	0.769731	0.955556	0.907407	0.787698	0.748998
140	0.768038	0.969697	0.657787	0.724638	0.829787	0.96	0.869497	1	0.821053	1	0.865031	0.806452	0.787037	0.770545	0.955556	0.907407	0.788932	0.750297
141	0.763318	0.969697	0.641393	0.710145	0.819149	0.96	0.872642	1	0.821053	1	0.858896	0.806452	0.787037	0.766477	0.955556	0.907407	0.784201	0.744911
142	0.763992	0.969697	0.643443	0.710145	0.829787	0.96	0.874214	1	0.821053	1	0.855828	0.806452	0.805556	0.768918	0.955556	0.907407	0.786052	0.747119
143	0.765341	0.969697	0.633197	0.695652	0.845745	0.96	0.875786	1	0.821053	1	0.865031	0.83871	0.787037	0.766477	0.955556	0.907407	0.785847	0.7468
144	0.766689	0.969697	0.633197	0.710145	0.829787	0.96	0.875786	1	0.842105	1	0.855828	0.870968	0.787037	0.766477	0.955556	0.888889	0.785641	0.746418
145	0.763992	0.969697	0.643443	0.724638	0.829787	0.96	0.874214	1	0.852632	1	0.861963	0.806452	0.787037	0.765663	0.955556	0.888889	0.785847	0.746779
146	0.765341	0.969697	0.643443	0.710145	0.835106	0.96	0.872642	1	0.821053	1	0.865031	0.806452	0.777778	0.770545	0.955556	0.888889	0.786669	0.747593
147	0.765341	0.969697	0.637295	0.710145	0.840426	0.96	0.874214	1	0.842105	1	0.865031	0.806452	0.777778	0.768918	0.955556	0.888889	0.786464	0.747344
148	0.766689	0.969697	0.637295	0.724638	0.845745	0.96	0.869497	1	0.842105	1	0.865031	0.83871	0.777778	0.770545	0.955556	0.888889	0.787287	0.748337
149	0.766689	0.969697	0.641393	0.724638	0.845745	0.96	0.869497	1	0.842105	1	0.865031	0.83871	0.796296	0.771359	0.955556	0.888889	0.788315	0.749608
150	0.768712	0.969697	0.647541	0.724638	0.851064	0.96	0.867925	1	0.831579	1	0.865031	0.83871	0.787037	0.768918	0.955556	0.888889	0.788521	0.749847
151	0.765341	0.969697	0.637295	0.724638	0.851064	0.96	0.867925	1	0.842105	1	0.865031	0.83871	0.796296	0.768104	0.955556	0.888889	0.786669	0.747778
152	0.766015	0.969697	0.643443	0.73913	0.861702	0.96	0.866352	1	0.810526	1	0.865031	0.83871	0.787037	0.772172	0.955556	0.907407	0.788315	0.749689
153	0.766015	0.969697	0.651639	0.73913	0.851064	0.96	0.867925	1	0.831579	1	0.865031	0.83871	0.787037	0.772172	0.955556	0.888889	0.789138	0.750609
154	0.765341	0.969697	0.651639	0.73913	0.845745	0.96	0.866352	1	0.842105	1	0.865031	0.83871	0.787037	0.769731	0.955556	0.888889	0.788109	0.749457
155	0.768712	0.969697	0.64959	0.753623	0.856383	0.96	0.872642	1	0.831579	1	0.865031	0.83871	0.787037	0.771359	0.955556	0.888889	0.790578	0.752218
156	0.766689	0.969697	0.655738	0.73913	0.856383	0.96	0.869497	1	0.821053	1	0.868098	0.83871	0.787037	0.772172	0.955556	0.888889	0.790167	0.751817
157	0.766015	0.969697	0.661885	0.73913	0.851064	1	0.871069	1	0.821053	1	0.865031	0.83871	0.787037	0.768918	0.955556	0.888889	0.789755	0.751433
158	0.767363	0.969697	0.653689	0.724638	0.845745	0.96	0.872642	1	0.831579	1	0.865031	0.83871	0.787037	0.768104	0.955556	0.888889	0.788932	0.750507
159	0.766015	0.969697	0.655738	0.724638	0.856383	1	0.869497	1	0.831579	1	0.865031	0.83871	0.787037	0.76729	0.955556	0.888889	0.788727	0.750277
160	0.764666	0.969697	0.655738	0.710145	0.845745	0.96	0.867925	1	0.842105	1	0.865031	0.83871	0.787037	0.766477	0.955556	0.888889	0.787287	0.748636
161	0.768712	0.969697	0.651639	0.710145	0.845745	0.96	0.866352	1	0.852632	1	0.865031	0.83871	0.787037	0.768918	0.955556	0.888889	0.788727	0.75006
162	0.765341	0.969697	0.657787	0.724638	0.835106	0.96	0.867925	1	0.842105	1	0.865031	0.83871	0.787037	0.76729	0.955556	0.888889	0.787698	0.749143
163	0.765341	0.969697	0.665984	0.724638	0.851064	0.96	0.867925	1	0.842105	1	0.865031	0.83871	0.787037	0.764036	0.955556	0.888889	0.788315	0.750027
164	0.768038	1	0.668033	0.73913	0.835106	0.96	0.871069	1	0.831579	1	0.865031	0.83871	0.787037	0.766477	0.955556	0.888889	0.789961	0.75166
165	0.766015	0.969697	0.663934	0.753623	0.851064	0.96	0.871069	1	0.842105	1	0.868098	0.83871	0.777778	0.764036	0.955556	0.907407	0.789344	0.751017
166	0.771409	0.969697	0.659836	0.73913	0.851064	0.96	0.869497	1	0.842105	1	0.868098	0.83871	0.777778	0.763222	0.955556	0.907407	0.789961	0.751558
167	0.770061	1	0.659836	0.73913	0.856383	0.96	0.867925	1	0.842105	1	0.865031	0.83871	0.787037	0.765663	0.955556	0.888889	0.790167	0.751842
168	0.770735	1	0.668033	0.753623	0.861702	0.96	0.869497	1	0.852632	1	0.865031	0.83871	0.787037	0.765663	0.955556	0.888889	0.792018	0.754069
169	0.764666	0.969697	0.661885	0.753623	0.867021	0.96	0.869497	1	0.852632	1	0.868098	0.83871	0.796296	0.765663	0.955556	0.907407	0.790167	0.752118
170	0.770735	0.939394	0.665984	0.724638	0.856383	0.96	0.871069	1	0.842105	1	0.871166	0.83871	0.787037	0.764036	0.955556	0.888889	0.790784	0.752474
171	0.765341	0.969697	0.663934	0.724638	0.851064	0.96	0.871069	1	0.842105	1	0.871166	0.83871	0.787037	0.763222	0.955556	0.888889	0.788727	0.750367
172	0.768712	0.939394	0.663934	0.724638	0.845745	0.96	0.872642	1	0.852632	1	0.865031	0.83871	0.787037	0.764036	0.955556	0.888889	0.789549	0.751172
173	0.766689	1	0.663934	0.710145	0.856383	1	0.869497	1	0.852632	1	0.865031	0.83871	0.787037	0.763222	0.955556	0.907407	0.789344	0.75102
174	0.768712	1	0.659836	0.710145	0.856383	0.96	0.869497	1	0.842105	1	0.868098	0.83871	0.787037	0.764036	0.955556	0.907407	0.789549	0.751243
175	0.768712	0.969697	0.659836	0.710145	0.861702	0.96	0.869497	1	0.852632	1	0.874233	0.83871	0.787037	0.762408	0.955556	0.888889	0.789549	0.751172
176	0.768038	1	0.668033	0.753623	0.861702	0.96	0.869497	1	0.852632	1	0.874233	0.83871	0.796296	0.760781	0.955556	0.888889	0.790784	0.752869
177	0.768712	1	0.668033	0.753623	0.861702	0.96	0.869497	1	0.852632	1	0.871166	0.83871	0.787037	0.760781	0.955556	0.907407	0.790784	0.752838
178	0.772084	1	0.661885	0.710145	0.861702	0.96	0.875786	1	0.842105	1	0.871166	0.83871	0.796296	0.763222	0.955556	0.925926	0.792224	0.754308
179	0.770061	1	0.663934	0.710145	0.861702	0.96	0.877358	1	0.842105	1	0.865031	0.83871	0.777778	0.766477	0.955556	0.925926	0.792018	0.753986
180	0.770735	1	0.661885	0.724638	0.861702	0.96	0.877358	1	0.852632	1	0.868098	0.83871	0.787037	0.768104	0.955556	0.925926	0.793252	0.755335
181	0.770061	1	0.661885	0.724638	0.861702	0.96	0.877358	1	0.842105	1	0.868098	0.83871	0.787037	0.769731	0.955556	0.925926	0.793252	0.755316
182	0.770061	1	0.661885	0.724638	0.856383	0.96	0.871069	1	0.831579	1	0.868098	0.83871	0.787037	0.76729	0.955556	0.907407	0.791195	0.752906
183	0.772084	0.969697	0.655738	0.724638	0.856383	0.96	0.871069	1	0.831579	1	0.868098	0.870968	0.777778	0.764849	0.955556	0.907407	0.790372	0.751888
184	0.770061	1	0.663934	0.724638	0.861702	0.96	0.875786	1	0.842105	1	0.865031	0.870968	0.787037	0.764849	0.955556	0.907407	0.791812	0.753805
185	0.772084	1	0.655738	0.724638	0.861702	0.96	0.871069	1	0.842105	1	0.868098	0.870968	0.768519	0.76729	0.955556	0.907407	0.791401	0.753068
186	0.774107	1	0.661885	0.724638	0.867021	0.96	0.871069	1	0.852632	1	0.868098	0.83871	0.777778	0.769731	0.955556	0.907407	0.793664	0.7557
187	0.778152	1	0.655738	0.724638	0.867021	0.96	0.871069	1	0.852632	1	0.868098	0.83871	0.777778	0.764849	0.955556	0.907407	0.793047	0.755001
188	0.775455	1	0.661885	0.724638	0.851064	0.96	0.872642	1	0.852632	1	0.868098	0.83871	0.787037	0.76729	0.955556	0.907407	0.793252	0.755281
189	0.776804	1	0.663934	0.753623	0.861702	1	0.874214	1	0.852632	1	0.865031	0.83871	0.787037	0.764849	0.955556	0.907407	0.794281	0.756531
190	0.776804	1	0.661885	0.724638	0.856383	1	0.874214	1	0.831579	1	0.868098	0.83871	0.787037	0.764849	0.955556	0.907407	0.793252	0.755236
191	0.776804	1	0.657787	0.724638	0.851064	0.96	0.874214	1	0.842105	1	0.865031	0.83871	0.796296	0.764849	0.955556	0.907407	0.792635	0.754421
192	0.775455	1	0.670082	0.724638	0.861702	0.96	0.874214	1	0.842105	1	0.868098	0.83871	0.796296	0.765663	0.955556	0.907407	0.794281	0.756574
193	0.773432	1	0.665984	0.724638	0.861702	0.96	0.877358	1	0.842105	1	0.871166	0.83871	0.796296	0.766477	0.955556	0.907407	0.794075	0.756345
194	0.770735	1	0.665984	0.724638	0.840426	0.96	0.874214	1	0.842105	1	0.865031	0.83871	0.796296	0.769731	0.955556	0.907407	0.79243	0.754393
195	0.774107	1	0.665984	0.724638	0.845745	0.96	0.869497	1	0.842105	1	0.865031	0.83871	0.805556	0.76729	0.955556	0.907407	0.792635	0.75456
196	0.774107	1	0.661885	0.724638	0.845745	0.96	0.872642	1	0.842105	1	0.868098	0.83871	0.796296	0.76729	0.955556	0.907407	0.792635	0.754552
197	0.775455	1	0.663934	0.724638	0.845745	1	0.871069	1	0.831579	1	0.871166	0.83871	0.796296	0.769731	0.955556	0.907407	0.79387	0.75589
198	0.776804	1	0.663934	0.724638	0.845745	1	0.874214	1	0.831579	1	0.874233	0.83871	0.805556	0.768918	0.955556	0.907407	0.794898	0.757126
199	0.775455	1	0.668033	0.724638	0.861702	0.96	0.872642	1	0.842105	1	0.868098	0.83871	0.796296	0.768104	0.955556	0.907407	0.794487	0.756728
200	0.777478	1	0.668033	0.724638	0.851064	1	0.872642	1	0.842105	1	0.868098	0.83871	0.796296	0.768918	0.955556	0.907407	0.795104	0.757375
201	0.778152	1	0.670082	0.724638	0.845745	1	0.872642	1	0.842105	1	0.871166	0.870968	0.796296	0.769731	0.955556	0.907407	0.795927	0.758333
202	0.774781	1	0.665984	0.724638	0.856383	1	0.871069	1	0.831579	1	0.868098	0.870968	0.805556	0.76729	0.955556	0.907407	0.79387	0.75607
203	0.774107	1	0.665984	0.724638	0.856383	1	0.872642	1	0.842105	1	0.868098	0.83871	0.805556	0.771359	0.955556	0.907407	0.794898	0.757182
204	0.772758	0.969697	0.668033	0.724638	0.856383	1	0.871069	1	0.852632	1	0.868098	0.83871	0.814815	0.770545	0.955556	0.907407	0.794487	0.756744
205	0.775455	1	0.668033	0.724638	0.861702	0.96	0.869497	1	0.831579	1	0.868098	0.83871	0.814815	0.768104	0.955556	0.907407	0.794281	0.756445
206	0.776129	1	0.668033	0.724638	0.856383	0.96	0.866352	1	0.831579	1	0.865031	0.83871	0.805556	0.76729	0.955556	0.907407	0.793252	0.755207
207	0.775455	1	0.668033	0.724638	0.856383	0.96	0.867925	1	0.831579	1	0.865031	0.83871	0.805556	0.768104	0.955556	0.907407	0.793458	0.755529
208	0.776129	1	0.665984	0.724638	0.856383	0.96	0.866352	1	0.831579	1	0.868098	0.83871	0.805556	0.768918	0.955556	0.907407	0.793664	0.755663
209	0.776129	1	0.670082	0.724638	0.851064	0.96	0.866352	1	0.831579	1	0.868098	0.83871	0.805556	0.766477	0.955556	0.907407	0.793252	0.755273
210	0.778827	1	0.668033	0.724638	0.851064	0.96	0.867925	1	0.821053	1	0.868098	0.83871	0.805556	0.768104	0.955556	0.907407	0.794281	0.756289
211	0.775455	1	0.661885	0.724638	0.851064	0.96	0.869497	1	0.831579	1	0.865031	0.83871	0.805556	0.769731	0.955556	0.907407	0.793252	0.755096
212	0.774781	1	0.665984	0.724638	0.851064	0.96	0.867925	1	0.821053	1	0.868098	0.83871	0.805556	0.768918	0.955556	0.907407	0.793047	0.75488
213	0.776129	1	0.665984	0.724638	0.851064	0.96	0.86478	1	0.831579	1	0.865031	0.83871	0.814815	0.766477	0.955556	0.907407	0.792635	0.754495
214	0.776804	1	0.665984	0.724638	0.840426	0.96	0.869497	1	0.852632	1	0.868098	0.83871	0.814815	0.768104	0.955556	0.907407	0.794075	0.756101
215	0.779501	1	0.663934	0.724638	0.840426	0.96	0.875786	1	0.852632	1	0.871166	0.870968	0.787037	0.769731	0.955556	0.907407	0.795721	0.757885
216	0.777478	1	0.661885	0.724638	0.840426	0.96	0.875786	1	0.852632	1	0.868098	0.870968	0.796296	0.769731	0.955556	0.907407	0.794898	0.757001
217	0.776129	1	0.663934	0.724638	0.840426	1	0.875786	1	0.842105	1	0.877301	0.870968	0.805556	0.770545	0.955556	0.907407	0.795721	0.758047
218	0.777478	1	0.670082	0.724638	0.851064	1	0.872642	1	0.852632	1	0.868098	0.83871	0.805556	0.768918	0.955556	0.907407	0.795721	0.758006
219	0.776804	1	0.668033	0.724638	0.856383	1	0.869497	1	0.863158	1	0.871166	0.83871	0.805556	0.769731	0.955556	0.907407	0.795721	0.758046
220	0.778152	1	0.670082	0.724638	0.856383	1	0.869497	1	0.852632	1	0.868098	0.83871	0.805556	0.769731	0.955556	0.907407	0.795927	0.758278
221	0.775455	1	0.663934	0.724638	0.851064	0.96	0.872642	1	0.852632	1	0.874233	0.83871	0.796296	0.768104	0.955556	0.925926	0.794487	0.756611
222	0.776129	0.969697	0.670082	0.73913	0.845745	0.96	0.872642	1	0.852632	1	0.877301	0.83871	0.787037	0.770545	0.955556	0.925926	0.795721	0.757918
223	0.778827	0.969697	0.668033	0.73913	0.851064	0.96	0.872642	1	0.842105	1	0.880368	0.870968	0.796296	0.769731	0.955556	0.925926	0.79675	0.759106
224	0.774107	1	0.670082	0.73913	0.856383	0.96	0.872642	1	0.842105	1	0.874233	0.870968	0.787037	0.768918	0.955556	0.925926	0.795104	0.75741
225	0.776129	1	0.668033	0.73913	0.856383	0.96	0.871069	1	0.852632	1	0.874233	0.870968	0.805556	0.770545	0.955556	0.925926	0.796338	0.758827
226	0.776804	1	0.672131	0.73913	0.851064	0.96	0.872642	1	0.863158	1	0.874233	0.870968	0.796296	0.770545	0.955556	0.925926	0.796955	0.759498
227	0.776129	1	0.665984	0.73913	0.845745	1	0.872642	1	0.863158	1	0.877301	0.870968	0.796296	0.772986	0.955556	0.925926	0.796955	0.759449
228	0.775455	1	0.670082	0.73913	0.845745	1	0.872642	1	0.863158	1	0.877301	0.870968	0.796296	0.771359	0.955556	0.907407	0.796544	0.758988
229	0.773432	1	0.668033	0.73913	0.845745	1	0.872642	1	0.852632	1	0.874233	0.870968	0.796296	0.772986	0.955556	0.907407	0.795721	0.75806
230	0.776129	1	0.672131	0.724638	0.845745	1	0.871069	1	0.863158	1	0.874233	0.870968	0.796296	0.7738	0.955556	0.907407	0.796955	0.759396
231	0.774781	1	0.67418	0.73913	0.851064	1	0.875786	1	0.852632	1	0.877301	0.870968	0.796296	0.772172	0.955556	0.907407	0.797367	0.759989
232	0.775455	1	0.670082	0.73913	0.851064	1	0.875786	1	0.842105	1	0.877301	0.870968	0.796296	0.772986	0.955556	0.907407	0.797161	0.759624
233	0.773432	1	0.682377	0.73913	0.845745	1	0.875786	1	0.863158	1	0.877301	0.870968	0.787037	0.772986	0.955556	0.907407	0.797778	0.760447
234	0.774107	1	0.672131	0.73913	0.856383	0.96	0.875786	1	0.852632	1	0.877301	0.870968	0.796296	0.775427	0.955556	0.907407	0.797778	0.760387
235	0.776804	1	0.67623	0.73913	0.840426	1	0.874214	1	0.842105	1	0.877301	0.870968	0.787037	0.772986	0.955556	0.907407	0.797367	0.759812
236	0.777478	1	0.678279	0.73913	0.840426	1	0.874214	1	0.842105	1	0.877301	0.870968	0.796296	0.772172	0.955556	0.907407	0.797778	0.760334
237	0.779501	1	0.682377	0.73913	0.840426	1	0.874214	1	0.852632	1	0.877301	0.870968	0.787037	0.770545	0.955556	0.907407	0.798395	0.761017
238	0.777478	1	0.67623	0.753623	0.856383	0.96	0.874214	1	0.852632	1	0.874233	0.870968	0.787037	0.771359	0.955556	0.907407	0.797778	0.760398
239	0.778152	1	0.678279	0.73913	0.845745	1	0.872642	1	0.873684	1	0.877301	0.870968	0.787037	0.771359	0.955556	0.907407	0.79819	0.760845
240	0.779501	1	0.67418	0.73913	0.851064	1	0.872642	1	0.852632	1	0.877301	0.870968	0.787037	0.770545	0.955556	0.907407	0.797778	0.760238
241	0.776804	1	0.684426	0.73913	0.845745	1	0.871069	1	0.863158	1	0.877301	0.870968	0.787037	0.770545	0.955556	0.907407	0.797778	0.760449
242	0.777478	1	0.680328	0.73913	0.851064	1	0.869497	1	0.863158	1	0.877301	0.870968	0.787037	0.770545	0.955556	0.907407	0.797573	0.760231
243	0.776804	1	0.67623	0.753623	0.856383	1	0.871069	1	0.873684	1	0.877301	0.903226	0.787037	0.76729	0.955556	0.907407	0.797161	0.759886
244	0.776129	1	0.670082	0.753623	0.845745	1	0.871069	1	0.863158	1	0.877301	0.903226	0.787037	0.769731	0.955556	0.907407	0.796338	0.758756
245	0.772758	1	0.678279	0.73913	0.840426	1	0.869497	1	0.863158	1	0.877301	0.903226	0.787037	0.766477	0.955556	0.907407	0.794692	0.757034
246	0.776804	1	0.684426	0.753623	0.835106	1	0.877358	1	0.852632	1	0.877301	0.870968	0.787037	0.768918	0.955556	0.907407	0.797778	0.76054
247	0.776804	1	0.67418	0.753623	0.851064	0.96	0.875786	1	0.842105	1	0.877301	0.870968	0.796296	0.769731	0.955556	0.907407	0.797161	0.759795
248	0.777478	1	0.678279	0.73913	0.840426	0.96	0.874214	1	0.842105	1	0.877301	0.870968	0.777778	0.769731	0.955556	0.907407	0.796544	0.75899
249	0.776804	1	0.684426	0.73913	0.840426	0.96	0.871069	1	0.842105	1	0.877301	0.870968	0.787037	0.769731	0.955556	0.907407	0.79675	0.759325
250	0.776129	1	0.684426	0.73913	0.840426	0.96	0.874214	1	0.842105	1	0.877301	0.870968	0.796296	0.771359	0.955556	0.907407	0.797573	0.760329
251	0.778152	1	0.67623	0.753623	0.840426	0.96	0.875786	1	0.852632	1	0.877301	0.903226	0.796296	0.770545	0.955556	0.907407	0.797984	0.760702
252	0.778152	1	0.680328	0.753623	0.840426	0.96	0.878931	1	0.852632	1	0.874233	0.903226	0.805556	0.769731	0.955556	0.907407	0.798601	0.761519
253	0.778827	1	0.686475	0.753623	0.840426	0.96	0.875786	1	0.852632	1	0.874233	0.903226	0.796296	0.770545	0.955556	0.907407	0.799013	0.761948
254	0.777478	1	0.686475	0.753623	0.840426	0.96	0.875786	1	0.852632	1	0.874233	0.903226	0.805556	0.770545	0.955556	0.907407	0.798807	0.761768
255	0.778152	1	0.682377	0.753623	0.840426	0.96	0.874214	1	0.852632	1	0.874233	0.870968	0.796296	0.770545	0.955556	0.907407	0.797984	0.760698
256	0.779501	1	0.67623	0.753623	0.840426	0.96	0.874214	1	0.852632	1	0.874233	0.870968	0.796296	0.769731	0.955556	0.907407	0.797573	0.760157
