# Supplementary material for: Identification of Protein Subcellular Localization With Network and Functional Embeddings
Source: Front Genet. 2021 Jan 20;11:626500. doi: 10.3389/fgene.2020.626500 (PMC7873866; doi:10.3389/fgene.2020.626500)
Supplement: Supplementary Table 3 — The performance of four classifiers change with the number of network embeddings from a protein-protein network. [file Table_3.XLSX]

## Sheet: Decision tree
Number of features	Biological membrane	Cell periphery	Cytoplasm	Cytoplasmic vesicle	Endoplasmic reticulum	Endosome	Extracellular space or cell surface	Flagellum or cilium	Golgi apparatus	Microtubule cytoskeleton	Mitochondrion	Nuclear periphery	Nucleolus	Nucleus	Peroxisome	Vacuole	Overall accuracy	MCC
1	0.299393	0.333333	0.211066	0.202899	0.228723	0.28	0.245283	0	0.2	0.583333	0.205521	0.354839	0.296296	0.161107	0.288889	0.333333	0.239457	0.172239
2	0.404585	0.636364	0.409836	0.637681	0.617021	0.8	0.47956	1	0.652632	0.791667	0.604294	0.677419	0.722222	0.350692	0.733333	0.685185	0.453816	0.382928
3	0.459879	0.878788	0.528689	0.724638	0.702128	0.68	0.569182	0.666667	0.726316	0.895833	0.696319	0.774194	0.833333	0.451587	0.955556	0.833333	0.54063	0.47195
4	0.478759	0.848485	0.528689	0.826087	0.781915	0.84	0.581761	0.666667	0.757895	0.9375	0.785276	0.741935	0.87963	0.480065	0.955556	0.814815	0.56799	0.501302
5	0.521241	0.848485	0.567623	0.797101	0.829787	0.76	0.625786	0.333333	0.863158	0.916667	0.819018	0.83871	0.87037	0.534581	0.933333	0.888889	0.610368	0.549164
6	0.525287	0.787879	0.555328	0.811594	0.771277	0.84	0.646226	0.666667	0.831579	0.854167	0.788344	0.903226	0.907407	0.535395	0.866667	0.851852	0.608311	0.544998
7	0.540121	0.939394	0.569672	0.884058	0.808511	1	0.652516	1	0.873684	0.958333	0.776074	0.935484	0.861111	0.525631	0.911111	0.796296	0.617157	0.555883
8	0.542144	0.848485	0.57377	0.811594	0.803191	0.76	0.647799	1	0.8	0.916667	0.760736	1	0.87963	0.550854	0.911111	0.888889	0.619831	0.556677
9	0.52731	0.787879	0.565574	0.855072	0.808511	0.96	0.677673	0.333333	0.831579	0.958333	0.809816	0.870968	0.935185	0.554109	0.955556	0.851852	0.624974	0.564545
10	0.521915	0.878788	0.559426	0.898551	0.81383	0.92	0.677673	0.666667	0.863158	0.9375	0.803681	0.903226	0.888889	0.5476	0.933333	0.944444	0.622506	0.56218
11	0.517195	0.939394	0.547131	0.855072	0.792553	0.88	0.643082	0.666667	0.863158	0.854167	0.846626	0.903226	0.935185	0.57201	0.955556	0.87037	0.622711	0.561793
12	0.548887	0.909091	0.563525	0.884058	0.81383	0.88	0.644654	0.666667	0.789474	0.916667	0.815951	0.870968	0.888889	0.5655	0.866667	0.851852	0.628472	0.566524
13	0.539447	0.878788	0.555328	0.927536	0.808511	0.88	0.628931	1	0.852632	0.958333	0.788344	0.806452	0.907407	0.560618	0.911111	0.833333	0.621889	0.560195
14	0.534727	0.878788	0.563525	0.84058	0.787234	0.88	0.61478	0.333333	0.852632	0.895833	0.825153	0.83871	0.944444	0.581774	0.888889	0.87037	0.625386	0.563742
15	0.534727	0.909091	0.586066	0.898551	0.824468	0.88	0.639937	1	0.8	0.958333	0.825153	0.870968	0.925926	0.561432	1	0.87037	0.629089	0.570551
16	0.57114	0.848485	0.631148	0.898551	0.835106	0.8	0.671384	1	0.821053	0.875	0.800613	0.903226	0.944444	0.552482	0.955556	0.833333	0.6439	0.585
17	0.534727	0.878788	0.569672	0.869565	0.808511	0.96	0.650943	0.666667	0.8	0.895833	0.822086	0.935484	0.898148	0.567128	0.955556	0.944444	0.628677	0.567971
18	0.55563	0.848485	0.557377	0.855072	0.734043	0.92	0.65566	0.666667	0.810526	0.958333	0.809816	0.870968	0.898148	0.561432	0.955556	0.888889	0.628472	0.566427
19	0.52731	0.878788	0.592213	0.884058	0.819149	1	0.671384	0.666667	0.852632	0.916667	0.794479	0.935484	0.944444	0.58991	0.933333	0.907407	0.637729	0.579566
20	0.536076	0.909091	0.604508	0.898551	0.797872	0.96	0.638365	0.333333	0.842105	0.895833	0.806748	0.935484	0.935185	0.574451	0.911111	0.814815	0.631557	0.570996
21	0.563048	0.878788	0.57582	0.884058	0.734043	0.96	0.688679	0.666667	0.905263	0.895833	0.794479	0.967742	0.953704	0.572823	0.977778	0.796296	0.641843	0.581982
22	0.547539	0.909091	0.57377	0.971014	0.797872	0.96	0.652516	0.666667	0.863158	0.916667	0.828221	0.870968	0.888889	0.594793	0.955556	0.907407	0.642255	0.58337
23	0.556979	0.878788	0.594262	0.855072	0.765957	0.92	0.660377	0.333333	0.894737	0.958333	0.819018	0.903226	0.916667	0.594793	0.955556	0.944444	0.646369	0.586807
24	0.554956	0.878788	0.563525	0.898551	0.824468	0.88	0.633648	0.333333	0.915789	0.9375	0.819018	0.935484	0.916667	0.595606	0.933333	0.944444	0.642255	0.582248
25	0.559002	0.878788	0.627049	0.913043	0.845745	0.88	0.66195	0.666667	0.810526	0.875	0.812883	0.903226	0.916667	0.552482	0.955556	0.907407	0.640403	0.581913
26	0.539447	0.878788	0.586066	0.942029	0.81383	0.92	0.663522	1	0.842105	0.895833	0.819018	0.870968	0.888889	0.571196	0.977778	0.851852	0.634849	0.57614
27	0.549562	0.818182	0.633197	0.927536	0.808511	0.88	0.658805	0.666667	0.852632	0.875	0.828221	0.967742	0.907407	0.566314	0.955556	0.907407	0.641638	0.583682
28	0.536076	0.818182	0.616803	0.927536	0.797872	0.96	0.672956	0.666667	0.863158	0.833333	0.822086	0.903226	0.851852	0.581774	0.977778	0.888889	0.639375	0.580311
29	0.532704	0.848485	0.639344	0.913043	0.840426	0.88	0.660377	1	0.884211	0.875	0.855828	0.83871	0.898148	0.591538	0.977778	0.87037	0.646369	0.589381
30	0.550236	0.878788	0.604508	0.913043	0.776596	0.84	0.665094	0.333333	0.884211	0.9375	0.837423	0.870968	0.898148	0.586656	0.977778	0.925926	0.644929	0.586983
31	0.542819	0.909091	0.606557	0.898551	0.808511	0.84	0.66195	0.333333	0.915789	0.895833	0.825153	0.903226	0.953704	0.575264	0.888889	0.796296	0.639375	0.58
32	0.553608	0.969697	0.594262	0.884058	0.845745	0.88	0.668239	1	0.852632	0.833333	0.803681	0.935484	0.888889	0.606998	0.933333	0.87037	0.649249	0.588943
33	0.538773	0.878788	0.594262	0.826087	0.81383	0.84	0.68239	0.333333	0.842105	0.854167	0.861963	1	0.935185	0.576078	0.955556	0.907407	0.641432	0.583813
34	0.549562	0.909091	0.579918	0.913043	0.81383	0.84	0.663522	0.333333	0.884211	0.895833	0.803681	0.903226	0.953704	0.588283	0.911111	0.851852	0.641432	0.581722
35	0.563048	0.878788	0.598361	0.898551	0.781915	0.88	0.66195	0.666667	0.852632	0.958333	0.819018	0.935484	0.925926	0.591538	0.977778	0.851852	0.648015	0.588704
36	0.556979	0.848485	0.598361	0.869565	0.819149	0.96	0.646226	0.333333	0.894737	0.916667	0.812883	0.903226	0.916667	0.593165	0.955556	0.888889	0.64534	0.584807
37	0.55563	0.939394	0.586066	0.884058	0.760638	0.96	0.658805	0.666667	0.873684	0.9375	0.837423	0.83871	0.916667	0.598861	0.933333	0.722222	0.644518	0.58587
38	0.549562	0.939394	0.618852	0.884058	0.819149	0.88	0.65566	0.666667	0.863158	0.854167	0.840491	0.935484	0.925926	0.608625	0.977778	0.833333	0.651512	0.593377
39	0.544842	0.878788	0.614754	0.826087	0.840426	0.96	0.668239	1	0.926316	0.9375	0.800613	0.935484	0.916667	0.578519	0.955556	0.925926	0.6439	0.587016
40	0.551585	0.878788	0.579918	0.942029	0.81383	1	0.666667	0.666667	0.926316	0.916667	0.819018	0.870968	0.907407	0.611066	0.955556	0.833333	0.650483	0.592698
41	0.563048	0.909091	0.610656	0.855072	0.808511	1	0.680818	1	0.810526	0.9375	0.812883	0.870968	0.925926	0.602116	1	0.907407	0.654804	0.59675
42	0.540121	0.878788	0.60041	0.898551	0.797872	0.96	0.685535	1	0.884211	0.895833	0.812883	0.870968	0.935185	0.579333	0.933333	0.87037	0.641638	0.583736
43	0.545516	0.939394	0.612705	0.84058	0.824468	0.88	0.633648	0.333333	0.905263	0.9375	0.825153	0.967742	0.962963	0.585842	0.977778	0.814815	0.641843	0.583004
44	0.552259	0.969697	0.618852	0.869565	0.781915	0.96	0.66195	0.666667	0.936842	0.9375	0.809816	0.935484	0.907407	0.580146	0.933333	0.796296	0.6439	0.585123
45	0.522589	0.939394	0.581967	0.884058	0.856383	0.92	0.647799	1	0.873684	0.958333	0.834356	0.903226	0.888889	0.573637	0.977778	0.87037	0.631763	0.57285
46	0.542144	0.939394	0.586066	0.898551	0.81383	0.84	0.641509	0.333333	0.8	0.895833	0.825153	0.903226	0.888889	0.610252	0.977778	0.851852	0.641432	0.5812
47	0.563048	0.909091	0.590164	0.913043	0.81383	0.92	0.680818	0.666667	0.926316	0.916667	0.815951	0.967742	0.888889	0.572823	0.955556	0.814815	0.646369	0.587492
48	0.554282	0.939394	0.608607	0.956522	0.792553	0.96	0.685535	0.333333	0.810526	0.958333	0.809816	0.967742	0.935185	0.593165	0.911111	0.925926	0.650895	0.592871
49	0.557653	0.878788	0.608607	0.884058	0.760638	0.84	0.70283	0.666667	0.863158	0.875	0.788344	0.903226	0.907407	0.583401	0.933333	0.87037	0.645958	0.588051
50	0.546864	0.818182	0.581967	0.84058	0.845745	0.88	0.625786	0.666667	0.842105	0.9375	0.837423	0.967742	0.898148	0.600488	0.911111	0.888889	0.640403	0.580911
51	0.57114	0.818182	0.594262	0.913043	0.776596	0.96	0.63522	0.666667	0.894737	0.875	0.819018	0.709677	0.888889	0.585842	0.888889	0.888889	0.64246	0.582651
52	0.558328	0.909091	0.625	0.869565	0.81383	0.84	0.668239	1	0.863158	0.916667	0.809816	0.83871	0.907407	0.597234	0.911111	0.87037	0.650278	0.591802
53	0.546864	0.909091	0.577869	0.855072	0.824468	0.96	0.672956	0.666667	0.915789	0.895833	0.803681	0.83871	0.925926	0.573637	0.955556	0.87037	0.638552	0.580663
54	0.54619	0.818182	0.637295	0.869565	0.819149	0.88	0.701258	0.666667	0.936842	0.875	0.815951	0.935484	0.87963	0.609439	0.911111	0.851852	0.656038	0.599145
55	0.542144	0.909091	0.571721	0.884058	0.81383	0.92	0.65566	1	0.884211	0.854167	0.785276	0.935484	0.916667	0.590724	0.977778	0.833333	0.636495	0.575439
56	0.538773	0.878788	0.602459	0.927536	0.87234	0.88	0.676101	0.666667	0.842105	0.958333	0.837423	0.83871	0.87037	0.593979	0.933333	0.925926	0.646986	0.589754
57	0.547539	1	0.60041	0.84058	0.867021	0.96	0.663522	0.333333	0.831579	0.958333	0.803681	0.903226	0.925926	0.593979	0.977778	0.925926	0.646986	0.589364
58	0.530007	0.818182	0.592213	0.927536	0.819149	0.96	0.674528	1	0.873684	0.9375	0.773006	0.83871	0.833333	0.591538	0.977778	0.888889	0.635877	0.576413
59	0.544842	0.848485	0.588115	0.884058	0.781915	0.84	0.672956	0.333333	0.884211	0.979167	0.797546	0.83871	0.962963	0.588283	0.911111	0.87037	0.640403	0.58113
60	0.551585	0.909091	0.581967	0.869565	0.856383	1	0.660377	0.666667	0.926316	0.9375	0.809816	0.870968	0.916667	0.603743	0.911111	0.87037	0.648632	0.5904
61	0.537424	0.939394	0.620902	0.913043	0.781915	0.88	0.657233	1	0.863158	0.9375	0.837423	0.806452	0.925926	0.573637	0.866667	0.925926	0.638346	0.581167
62	0.551585	0.939394	0.627049	0.826087	0.787234	0.96	0.638365	1	0.947368	0.895833	0.819018	0.903226	0.898148	0.586656	0.977778	0.907407	0.644312	0.586289
63	0.562374	0.848485	0.584016	0.884058	0.792553	0.92	0.663522	0.666667	0.884211	0.958333	0.837423	0.83871	0.87963	0.588283	0.977778	0.944444	0.647192	0.588812
64	0.535401	0.939394	0.60041	0.855072	0.819149	0.92	0.633648	0.666667	0.926316	0.916667	0.819018	0.967742	0.87963	0.581774	0.955556	0.851852	0.635055	0.574983
65	0.550236	0.878788	0.588115	0.84058	0.75	0.84	0.633648	0.666667	0.863158	1	0.809816	0.903226	0.888889	0.593165	0.933333	0.925926	0.636906	0.57621
66	0.554282	0.909091	0.627049	0.869565	0.824468	0.96	0.691824	0.666667	0.873684	0.9375	0.840491	0.903226	0.953704	0.602929	0.933333	0.833333	0.658301	0.602535
67	0.544842	0.818182	0.625	0.942029	0.824468	0.88	0.668239	0.666667	0.842105	0.895833	0.828221	0.870968	0.907407	0.604557	0.933333	0.833333	0.649455	0.592064
68	0.542144	0.878788	0.604508	0.84058	0.856383	0.96	0.666667	1	0.873684	0.895833	0.855828	0.83871	0.898148	0.595606	0.977778	0.907407	0.648221	0.590041
69	0.542819	0.909091	0.588115	0.84058	0.803191	0.92	0.666667	0.666667	0.915789	0.916667	0.791411	0.935484	0.916667	0.587469	0.911111	0.907407	0.63958	0.580978
70	0.547539	0.878788	0.614754	0.884058	0.835106	0.92	0.735849	0.666667	0.842105	0.854167	0.834356	1	0.925926	0.58991	0.955556	0.833333	0.656038	0.601213
71	0.55563	0.787879	0.625	0.898551	0.851064	0.88	0.680818	0.666667	0.863158	0.958333	0.803681	0.967742	0.953704	0.585028	0.933333	0.925926	0.651718	0.594254
72	0.55091	0.909091	0.604508	0.927536	0.808511	0.84	0.665094	1	0.915789	0.958333	0.785276	1	0.916667	0.606184	0.933333	0.833333	0.649249	0.591622
73	0.567768	0.939394	0.596311	0.811594	0.819149	0.92	0.658805	0.666667	0.831579	0.9375	0.797546	0.870968	0.925926	0.595606	1	0.888889	0.648838	0.588966
74	0.561025	0.909091	0.594262	0.884058	0.845745	0.96	0.657233	0.666667	0.915789	0.916667	0.828221	0.967742	0.907407	0.591538	0.933333	0.888889	0.650483	0.591775
75	0.563048	0.909091	0.598361	0.869565	0.835106	0.96	0.666667	1	0.821053	0.916667	0.831288	0.870968	0.907407	0.602116	0.911111	0.722222	0.650689	0.591906
76	0.568442	0.909091	0.602459	0.884058	0.867021	0.76	0.650943	1	0.863158	0.958333	0.800613	0.870968	0.87963	0.589097	0.955556	0.814815	0.647809	0.588876
77	0.565071	0.878788	0.612705	0.884058	0.81383	0.84	0.688679	1	0.884211	0.875	0.779141	0.903226	0.907407	0.593165	0.866667	0.925926	0.651306	0.593246
78	0.548887	0.909091	0.577869	0.84058	0.765957	0.92	0.665094	0.666667	0.852632	0.875	0.843558	0.903226	0.953704	0.58991	0.977778	0.87037	0.642049	0.582969
79	0.560351	0.939394	0.567623	0.884058	0.835106	0.88	0.668239	1	0.884211	0.916667	0.812883	0.903226	0.898148	0.576892	0.911111	0.888889	0.64246	0.582193
80	0.554956	0.909091	0.602459	0.797101	0.835106	0.96	0.660377	0.666667	0.894737	0.979167	0.840491	0.903226	0.916667	0.584215	0.955556	0.814815	0.646575	0.588571
81	0.556979	0.939394	0.586066	0.826087	0.867021	0.84	0.663522	0.666667	0.905263	0.9375	0.828221	0.903226	0.935185	0.598047	1	0.851852	0.650895	0.592605
82	0.559676	0.878788	0.581967	0.913043	0.840426	0.92	0.669811	0.666667	0.894737	0.916667	0.825153	0.967742	0.888889	0.588283	1	0.888889	0.649043	0.589598
83	0.545516	0.909091	0.594262	0.826087	0.861702	1	0.657233	1	0.905263	0.9375	0.861963	0.967742	0.935185	0.598861	0.977778	0.888889	0.651101	0.594032
84	0.567094	0.939394	0.604508	0.855072	0.824468	0.84	0.633648	0.333333	0.852632	0.895833	0.815951	0.83871	0.916667	0.59642	0.955556	0.777778	0.645752	0.585855
85	0.546864	0.969697	0.631148	0.898551	0.824468	0.88	0.652516	1	0.873684	0.9375	0.852761	0.903226	0.916667	0.603743	0.977778	0.925926	0.653569	0.595567
86	0.546864	0.909091	0.643443	0.884058	0.824468	0.96	0.636792	0.333333	0.884211	0.9375	0.819018	0.967742	0.916667	0.585028	0.977778	0.87037	0.645135	0.586675
87	0.561699	0.909091	0.596311	0.913043	0.819149	0.88	0.649371	0.666667	0.884211	0.916667	0.806748	0.967742	0.888889	0.583401	0.977778	0.907407	0.644929	0.584858
88	0.571814	0.969697	0.581967	0.913043	0.824468	0.96	0.672956	1	0.821053	0.8125	0.822086	0.870968	0.925926	0.598047	0.977778	0.925926	0.653775	0.59544
89	0.54147	0.969697	0.596311	0.927536	0.829787	0.92	0.663522	0.333333	0.873684	0.895833	0.794479	0.870968	0.953704	0.585028	0.933333	0.925926	0.641432	0.58219
90	0.540796	0.818182	0.594262	0.898551	0.829787	0.88	0.669811	0.666667	0.894737	0.916667	0.794479	0.903226	0.916667	0.591538	0.933333	0.907407	0.641843	0.582727
91	0.556979	0.848485	0.616803	0.855072	0.845745	0.88	0.636792	0.333333	0.863158	0.958333	0.815951	0.903226	0.907407	0.590724	0.888889	0.962963	0.645752	0.5865
92	0.565071	0.969697	0.584016	0.869565	0.81383	0.92	0.698113	0.333333	0.905263	0.916667	0.828221	0.83871	0.944444	0.576892	0.933333	0.944444	0.651306	0.593331
93	0.572488	0.969697	0.60041	0.927536	0.824468	0.96	0.66195	0.666667	0.884211	0.979167	0.794479	0.967742	0.888889	0.607811	1	0.851852	0.657066	0.599048
94	0.565071	0.969697	0.602459	0.811594	0.851064	0.88	0.677673	0.666667	0.926316	0.895833	0.763804	0.967742	0.916667	0.600488	0.955556	0.925926	0.653158	0.595285
95	0.557653	0.969697	0.592213	0.942029	0.81383	0.88	0.676101	0.666667	0.863158	0.916667	0.815951	0.903226	0.87963	0.589097	0.888889	0.888889	0.647398	0.58841
96	0.573837	0.969697	0.596311	0.869565	0.87766	0.88	0.639937	0.666667	0.894737	0.958333	0.855828	0.935484	0.916667	0.585028	0.955556	0.907407	0.653981	0.595866
97	0.567094	0.969697	0.57377	0.898551	0.803191	0.92	0.646226	1	0.863158	0.9375	0.800613	0.903226	0.925926	0.584215	0.977778	0.962963	0.644518	0.584485
98	0.561025	0.939394	0.602459	0.898551	0.829787	0.92	0.665094	0.666667	0.947368	0.895833	0.812883	0.935484	0.861111	0.604557	0.955556	0.833333	0.652952	0.594068
99	0.564396	0.909091	0.610656	0.884058	0.829787	0.84	0.680818	0.666667	0.873684	0.916667	0.819018	0.935484	0.944444	0.615948	0.888889	0.925926	0.660358	0.602731
100	0.576534	0.818182	0.614754	0.855072	0.808511	0.92	0.628931	0.666667	0.873684	0.958333	0.831288	0.903226	0.888889	0.585028	0.955556	0.814815	0.647603	0.588205
101	0.563722	0.848485	0.57582	0.855072	0.829787	0.76	0.690252	0.666667	0.915789	0.958333	0.834356	0.903226	0.888889	0.592352	0.955556	0.851852	0.651306	0.591904
102	0.557653	0.818182	0.592213	0.884058	0.840426	0.88	0.66195	1	0.894737	0.9375	0.812883	1	0.953704	0.593979	0.977778	0.907407	0.650072	0.591967
103	0.566419	0.969697	0.60041	0.884058	0.87234	0.84	0.671384	1	0.873684	0.916667	0.837423	0.967742	0.888889	0.592352	0.955556	0.796296	0.654392	0.596742
104	0.556979	0.909091	0.625	0.869565	0.835106	0.84	0.621069	0.666667	0.884211	0.875	0.815951	0.870968	0.907407	0.579333	0.977778	0.87037	0.64102	0.581074
105	0.547539	0.909091	0.635246	0.884058	0.829787	0.88	0.666667	0.666667	0.8	0.916667	0.806748	0.967742	0.925926	0.61188	0.955556	0.907407	0.652952	0.59605
106	0.556305	0.909091	0.604508	0.782609	0.824468	1	0.679245	1	0.863158	0.916667	0.776074	0.967742	0.907407	0.591538	0.977778	0.888889	0.646986	0.588032
107	0.547539	0.909091	0.610656	0.869565	0.840426	0.84	0.660377	0.666667	0.905263	0.9375	0.815951	0.967742	0.898148	0.602116	0.933333	0.925926	0.649455	0.590764
108	0.561025	0.939394	0.620902	0.869565	0.893617	0.96	0.68239	0.666667	0.884211	0.9375	0.782209	0.935484	0.916667	0.592352	0.955556	0.907407	0.655421	0.597791
109	0.565071	0.969697	0.639344	0.869565	0.87234	0.84	0.679245	0.666667	0.894737	0.958333	0.831288	0.903226	0.888889	0.606998	0.955556	0.888889	0.663238	0.606878
110	0.540796	0.939394	0.60041	0.927536	0.840426	0.92	0.663522	1	0.863158	0.895833	0.815951	0.903226	0.925926	0.598861	1	0.907407	0.646986	0.587112
111	0.559676	0.878788	0.586066	0.855072	0.81383	0.92	0.68239	0.666667	0.915789	1	0.812883	1	0.861111	0.588283	0.955556	0.907407	0.649043	0.590633
112	0.566419	0.939394	0.581967	0.869565	0.787234	0.8	0.683962	1	0.915789	0.916667	0.812883	0.967742	0.925926	0.598861	0.955556	0.87037	0.652746	0.594135
113	0.571814	0.878788	0.592213	0.913043	0.792553	0.72	0.680818	1	0.936842	0.9375	0.797546	0.967742	0.898148	0.584215	0.977778	0.851852	0.650278	0.590888
114	0.565745	0.848485	0.606557	0.884058	0.797872	0.8	0.672956	1	0.884211	0.9375	0.803681	0.903226	0.916667	0.600488	0.955556	0.851852	0.652129	0.593118
115	0.534053	0.939394	0.604508	0.898551	0.845745	0.68	0.660377	0.666667	0.894737	0.9375	0.815951	0.967742	0.907407	0.582587	0.933333	0.851852	0.638963	0.580069
116	0.53675	0.939394	0.561475	0.884058	0.803191	0.88	0.679245	0.666667	0.905263	0.916667	0.806748	0.903226	0.87963	0.604557	0.911111	0.925926	0.641638	0.582886
117	0.568442	0.939394	0.598361	0.869565	0.792553	0.92	0.660377	0.666667	0.831579	0.9375	0.840491	0.935484	0.907407	0.577705	0.888889	0.87037	0.646369	0.587604
118	0.566419	0.909091	0.588115	0.884058	0.808511	0.84	0.669811	0.666667	0.810526	0.9375	0.825153	0.903226	0.898148	0.598861	0.911111	0.944444	0.650689	0.591328
119	0.565071	0.878788	0.571721	0.956522	0.845745	0.92	0.690252	1	0.884211	0.875	0.846626	0.903226	0.953704	0.599675	0.955556	0.888889	0.657684	0.5999
120	0.557653	0.909091	0.588115	0.913043	0.861702	0.88	0.663522	1	0.863158	0.854167	0.819018	0.935484	0.925926	0.600488	1	0.87037	0.651101	0.592531
121	0.573837	0.878788	0.625	0.84058	0.819149	0.8	0.65566	1	0.810526	1	0.791411	0.967742	0.925926	0.609439	1	0.87037	0.656449	0.598877
122	0.565745	0.969697	0.60041	0.913043	0.835106	0.96	0.671384	0.666667	0.905263	0.895833	0.809816	0.903226	0.898148	0.591538	0.977778	0.907407	0.653158	0.594786
123	0.542144	0.818182	0.586066	0.898551	0.840426	1	0.624214	0.666667	0.863158	0.958333	0.809816	0.870968	0.916667	0.60537	0.955556	0.851852	0.640197	0.578789
124	0.569117	0.878788	0.60041	0.898551	0.781915	0.92	0.66195	0.666667	0.873684	0.958333	0.809816	0.935484	0.916667	0.58991	0.955556	0.944444	0.650278	0.592425
125	0.554282	0.878788	0.625	0.855072	0.856383	0.88	0.641509	0.666667	0.778947	0.958333	0.846626	0.967742	0.925926	0.59642	0.933333	0.888889	0.649455	0.591151
126	0.527984	0.969697	0.625	0.811594	0.803191	0.92	0.643082	1	0.842105	0.895833	0.828221	0.870968	0.898148	0.615948	0.933333	0.907407	0.643283	0.583569
127	0.576534	0.818182	0.606557	0.84058	0.835106	0.8	0.685535	1	0.884211	0.9375	0.834356	0.806452	0.907407	0.593165	0.955556	0.925926	0.657889	0.600208
128	0.553608	0.878788	0.620902	0.855072	0.851064	0.96	0.663522	0.333333	0.905263	0.9375	0.776074	0.935484	0.925926	0.581774	0.933333	0.944444	0.645958	0.588219
129	0.546864	0.848485	0.60041	0.898551	0.797872	0.88	0.676101	1	0.873684	0.895833	0.797546	0.967742	0.944444	0.585842	0.955556	0.851852	0.643078	0.58336
130	0.568442	0.909091	0.567623	0.84058	0.808511	0.96	0.685535	1	0.905263	0.9375	0.794479	0.935484	0.907407	0.580146	0.888889	0.833333	0.645546	0.585592
131	0.569117	0.909091	0.60041	0.898551	0.829787	0.84	0.646226	0.666667	0.947368	0.958333	0.791411	0.806452	0.87963	0.567941	0.911111	0.925926	0.642255	0.582436
132	0.565745	0.969697	0.622951	0.84058	0.803191	0.84	0.66195	1	0.905263	0.9375	0.828221	0.935484	0.907407	0.600488	0.911111	0.944444	0.655626	0.597995
133	0.551585	0.939394	0.616803	0.826087	0.829787	0.96	0.672956	1	0.957895	0.958333	0.800613	0.967742	0.907407	0.585028	0.955556	0.907407	0.649043	0.591455
134	0.559002	0.969697	0.604508	0.942029	0.81383	0.92	0.677673	0.666667	0.947368	0.9375	0.797546	0.935484	0.916667	0.601302	0.933333	0.907407	0.654804	0.59722
135	0.548887	0.939394	0.598361	0.884058	0.824468	0.88	0.672956	1	0.894737	1	0.776074	0.967742	0.925926	0.610252	0.933333	0.944444	0.651101	0.592197
136	0.543493	0.939394	0.631148	0.855072	0.840426	0.88	0.679245	0.666667	0.863158	0.895833	0.815951	1	0.944444	0.602929	0.977778	0.907407	0.653364	0.596294
137	0.567094	0.969697	0.569672	0.884058	0.81383	0.8	0.691824	1	0.831579	1	0.825153	0.870968	0.925926	0.563873	0.911111	0.87037	0.644312	0.585197
138	0.550236	0.939394	0.55123	0.913043	0.803191	1	0.671384	1	0.968421	0.9375	0.846626	0.935484	0.907407	0.600488	0.955556	0.851852	0.648426	0.590059
139	0.550236	0.909091	0.629098	0.927536	0.840426	0.8	0.657233	0.666667	0.915789	1	0.794479	0.935484	0.935185	0.593979	0.933333	0.925926	0.650278	0.592214
140	0.570465	0.878788	0.579918	0.84058	0.771277	0.88	0.669811	1	0.842105	0.875	0.819018	0.935484	0.888889	0.580146	0.866667	0.907407	0.643283	0.581503
141	0.573163	0.939394	0.594262	0.869565	0.824468	0.72	0.685535	1	0.863158	0.895833	0.791411	0.870968	0.87037	0.593979	1	0.944444	0.652746	0.593575
142	0.563048	0.939394	0.606557	0.913043	0.829787	0.92	0.669811	1	0.926316	0.9375	0.773006	0.967742	0.888889	0.594793	0.888889	0.907407	0.650895	0.592601
143	0.559676	0.939394	0.635246	0.797101	0.803191	0.84	0.691824	1	0.852632	0.895833	0.861963	0.967742	0.916667	0.585842	0.955556	0.907407	0.655626	0.59817
144	0.567094	0.878788	0.581967	0.942029	0.808511	0.92	0.683962	1	0.905263	0.958333	0.800613	0.967742	0.898148	0.590724	0.955556	0.888889	0.651923	0.593136
145	0.563722	0.909091	0.622951	0.884058	0.824468	0.92	0.691824	1	0.873684	0.958333	0.834356	0.967742	0.953704	0.588283	0.977778	0.851852	0.658095	0.601555
146	0.563048	0.818182	0.633197	0.884058	0.845745	0.96	0.685535	1	0.915789	0.916667	0.803681	0.870968	0.953704	0.575264	1	0.944444	0.654186	0.596471
147	0.552259	0.909091	0.571721	0.956522	0.797872	0.96	0.68239	1	0.863158	0.916667	0.782209	0.967742	0.916667	0.604557	0.977778	0.851852	0.647603	0.588147
148	0.560351	0.939394	0.592213	0.869565	0.787234	0.88	0.669811	1	0.884211	0.854167	0.803681	0.935484	0.925926	0.587469	0.933333	0.907407	0.645752	0.58592
149	0.565745	0.878788	0.614754	0.913043	0.845745	0.88	0.669811	1	0.905263	0.9375	0.828221	0.935484	0.935185	0.599675	1	0.851852	0.658301	0.601939
150	0.575185	0.939394	0.610656	0.884058	0.797872	0.92	0.680818	1	0.884211	0.895833	0.806748	0.967742	0.925926	0.595606	0.977778	0.888889	0.657478	0.599188
151	0.549562	0.939394	0.586066	0.884058	0.819149	0.88	0.674528	1	0.863158	0.875	0.812883	0.83871	0.944444	0.599675	0.911111	0.925926	0.647192	0.589213
152	0.569791	0.878788	0.596311	0.927536	0.856383	0.8	0.694969	0.666667	0.884211	0.9375	0.815951	0.967742	0.916667	0.599675	0.955556	0.907407	0.659741	0.602503
153	0.557653	0.969697	0.631148	0.956522	0.867021	0.92	0.685535	1	0.905263	0.958333	0.785276	0.935484	0.907407	0.606184	1	0.907407	0.660769	0.604393
154	0.549562	0.939394	0.590164	0.855072	0.835106	0.92	0.66195	1	0.852632	0.916667	0.809816	0.967742	0.953704	0.591538	0.977778	0.87037	0.64534	0.587292
155	0.581254	0.818182	0.57582	0.927536	0.861702	0.84	0.683962	1	0.873684	1	0.846626	0.935484	0.916667	0.60537	0.955556	0.962963	0.664267	0.606485
156	0.559002	0.939394	0.604508	0.913043	0.824468	0.8	0.688679	1	0.842105	0.9375	0.831288	0.935484	0.925926	0.594793	0.955556	0.907407	0.654598	0.596901
157	0.559002	0.969697	0.592213	0.884058	0.824468	0.84	0.663522	1	0.842105	0.9375	0.794479	0.83871	0.916667	0.593979	0.977778	0.907407	0.64678	0.587458
158	0.53675	0.969697	0.602459	0.84058	0.808511	0.92	0.694969	1	0.884211	0.8125	0.797546	0.967742	0.907407	0.616762	0.955556	0.888889	0.650072	0.591502
159	0.567768	0.909091	0.625	0.913043	0.819149	0.88	0.685535	1	0.957895	0.958333	0.837423	0.870968	0.916667	0.560618	0.888889	0.833333	0.651101	0.594276
160	0.569791	0.939394	0.598361	0.913043	0.835106	1	0.657233	0.666667	0.905263	0.979167	0.849693	0.935484	0.888889	0.578519	0.933333	0.925926	0.652335	0.593686
161	0.559676	0.909091	0.60041	0.884058	0.797872	0.88	0.674528	1	0.821053	0.895833	0.812883	0.903226	0.972222	0.607811	0.933333	0.814815	0.652129	0.592705
162	0.561699	0.939394	0.584016	0.84058	0.829787	0.88	0.674528	1	0.905263	0.916667	0.825153	0.935484	0.925926	0.587469	0.955556	0.888889	0.649661	0.590898
163	0.568442	0.969697	0.606557	0.913043	0.819149	0.76	0.663522	1	0.884211	0.9375	0.815951	0.967742	0.898148	0.603743	0.888889	0.944444	0.655626	0.596916
164	0.540121	0.878788	0.620902	0.811594	0.792553	0.8	0.696541	1	0.884211	0.958333	0.806748	0.967742	0.898148	0.595606	0.955556	0.888889	0.647398	0.589044
165	0.565745	0.848485	0.584016	0.898551	0.81383	0.88	0.647799	1	0.821053	0.9375	0.819018	0.83871	0.87963	0.581774	0.933333	0.888889	0.641843	0.580545
166	0.566419	1	0.614754	0.898551	0.824468	0.92	0.693396	1	0.905263	0.979167	0.852761	0.935484	0.944444	0.609439	0.911111	0.888889	0.665912	0.60978
167	0.573837	0.939394	0.620902	0.913043	0.797872	0.96	0.665094	1	0.873684	0.916667	0.831288	0.967742	0.925926	0.601302	0.888889	0.907407	0.659124	0.60164
168	0.552933	0.969697	0.594262	0.869565	0.792553	0.84	0.676101	0.666667	0.915789	0.979167	0.828221	0.83871	0.925926	0.576892	0.977778	0.888889	0.644929	0.586102
169	0.55563	0.848485	0.598361	0.927536	0.797872	0.84	0.699686	1	0.947368	0.895833	0.828221	0.967742	0.925926	0.593979	0.911111	0.944444	0.654598	0.596847
170	0.560351	0.969697	0.64959	0.855072	0.824468	0.92	0.669811	1	0.947368	0.9375	0.834356	0.806452	0.888889	0.587469	0.911111	0.907407	0.655421	0.597535
171	0.55091	0.878788	0.608607	0.884058	0.792553	0.88	0.70283	1	0.905263	0.9375	0.828221	0.903226	0.925926	0.594793	0.888889	0.851852	0.652335	0.594702
172	0.569791	0.909091	0.598361	0.855072	0.851064	0.96	0.654088	1	0.873684	0.895833	0.809816	0.967742	0.907407	0.580146	0.933333	0.925926	0.648426	0.589194
173	0.570465	0.969697	0.590164	0.884058	0.824468	1	0.674528	1	0.894737	0.9375	0.840491	0.870968	0.916667	0.586656	0.911111	0.888889	0.653981	0.595242
174	0.560351	0.848485	0.57377	0.913043	0.840426	0.88	0.671384	1	0.915789	0.958333	0.815951	0.967742	0.907407	0.599675	0.933333	0.907407	0.651512	0.591408
175	0.542819	0.969697	0.592213	0.942029	0.797872	0.96	0.672956	1	0.905263	0.958333	0.815951	0.870968	0.925926	0.598861	0.933333	0.888889	0.647398	0.588223
176	0.556979	0.909091	0.584016	0.927536	0.787234	0.8	0.643082	0.666667	0.884211	0.9375	0.800613	0.935484	0.925926	0.598861	0.911111	0.888889	0.643489	0.583659
177	0.558328	0.909091	0.594262	0.84058	0.840426	0.88	0.647799	1	0.926316	0.958333	0.806748	0.967742	0.916667	0.613507	0.955556	0.907407	0.652746	0.593653
178	0.572488	1	0.620902	0.869565	0.81383	0.88	0.674528	0.666667	0.8	1	0.831288	0.903226	0.944444	0.585842	0.955556	0.925926	0.656038	0.597822
179	0.563722	0.969697	0.60041	0.898551	0.81383	0.88	0.649371	1	0.842105	0.916667	0.825153	0.83871	0.935185	0.593165	0.955556	0.925926	0.649249	0.58971
180	0.561025	0.848485	0.612705	0.898551	0.808511	0.8	0.66195	1	0.873684	0.958333	0.846626	0.967742	0.935185	0.593979	0.977778	0.925926	0.653569	0.595885
181	0.547539	0.878788	0.592213	0.927536	0.787234	0.92	0.65566	1	0.842105	0.979167	0.837423	0.935484	0.925926	0.600488	0.911111	0.925926	0.646575	0.58787
182	0.563722	0.909091	0.594262	0.869565	0.851064	1	0.649371	0.666667	0.915789	1	0.834356	0.870968	0.907407	0.606184	0.911111	0.981481	0.655626	0.597296
183	0.565071	0.969697	0.579918	0.884058	0.819149	0.96	0.668239	1	0.873684	0.979167	0.806748	0.935484	0.925926	0.585842	0.977778	0.944444	0.649455	0.58999
184	0.563722	0.939394	0.594262	0.913043	0.845745	0.72	0.70283	1	0.884211	0.9375	0.809816	0.935484	0.944444	0.609439	0.955556	0.907407	0.660769	0.604005
185	0.538098	0.969697	0.577869	0.84058	0.765957	0.88	0.680818	0.666667	0.884211	0.916667	0.828221	0.903226	0.935185	0.600488	0.933333	0.851852	0.642666	0.582513
186	0.576534	0.939394	0.596311	0.884058	0.781915	0.84	0.704403	1	0.926316	0.9375	0.846626	0.870968	0.944444	0.617575	0.933333	0.87037	0.667147	0.610175
187	0.563722	0.909091	0.598361	0.826087	0.803191	0.92	0.663522	1	0.926316	0.916667	0.828221	0.967742	0.935185	0.613507	0.933333	0.925926	0.656861	0.597836
188	0.560351	0.878788	0.57377	0.84058	0.776596	1	0.683962	1	0.863158	0.854167	0.803681	0.967742	0.925926	0.598861	0.933333	0.981481	0.648632	0.590292
189	0.565071	0.818182	0.54918	0.84058	0.882979	0.92	0.68239	0.666667	0.936842	0.895833	0.843558	0.806452	0.925926	0.598861	0.955556	0.925926	0.653569	0.593731
190	0.557653	0.909091	0.598361	0.884058	0.803191	0.84	0.688679	1	0.873684	1	0.803681	1	0.898148	0.602116	0.911111	0.907407	0.652952	0.595229
191	0.55091	0.909091	0.618852	0.884058	0.840426	0.92	0.649371	1	0.905263	0.9375	0.815951	0.935484	0.907407	0.587469	0.866667	0.888889	0.645958	0.587848
192	0.553608	0.909091	0.569672	0.898551	0.829787	0.96	0.679245	1	0.842105	0.9375	0.825153	0.903226	0.907407	0.603743	0.866667	0.87037	0.648838	0.590087
193	0.557653	0.939394	0.590164	0.942029	0.803191	0.92	0.660377	1	0.894737	0.958333	0.837423	0.935484	0.916667	0.572823	0.888889	0.87037	0.644106	0.584121
194	0.549562	0.878788	0.610656	0.913043	0.819149	0.8	0.672956	1	0.905263	0.958333	0.843558	0.935484	0.87963	0.595606	0.955556	0.907407	0.651101	0.593166
195	0.562374	0.878788	0.590164	0.898551	0.803191	0.96	0.688679	1	0.894737	0.916667	0.831288	0.935484	0.916667	0.589097	0.866667	0.888889	0.651718	0.592565
196	0.544842	0.848485	0.622951	0.898551	0.840426	0.88	0.677673	0.666667	0.831579	0.979167	0.822086	0.967742	0.916667	0.619203	1	0.907407	0.656861	0.599034
197	0.565071	0.909091	0.581967	0.869565	0.81383	0.88	0.671384	1	0.863158	0.979167	0.849693	0.935484	0.898148	0.595606	0.955556	0.944444	0.653158	0.594088
198	0.562374	0.878788	0.588115	0.884058	0.824468	0.88	0.680818	0.666667	0.926316	1	0.831288	0.935484	0.944444	0.598861	0.911111	0.833333	0.654804	0.596441
199	0.55563	0.909091	0.618852	0.855072	0.845745	0.84	0.701258	0.666667	0.894737	0.958333	0.831288	0.903226	0.898148	0.59642	0.933333	0.851852	0.656449	0.599615
200	0.564396	0.909091	0.577869	0.884058	0.771277	0.84	0.680818	0.666667	0.926316	0.916667	0.815951	0.935484	0.935185	0.569569	0.977778	0.888889	0.644106	0.584591
201	0.576534	0.878788	0.612705	0.869565	0.851064	0.88	0.643082	1	0.905263	0.9375	0.812883	0.967742	0.925926	0.582587	0.977778	0.944444	0.652952	0.593744
202	0.563722	0.969697	0.57582	0.855072	0.792553	0.88	0.672956	0.333333	0.852632	0.9375	0.812883	0.935484	0.925926	0.586656	0.977778	0.925926	0.646575	0.586888
203	0.579906	0.878788	0.586066	0.855072	0.792553	0.96	0.694969	1	0.884211	0.958333	0.812883	1	0.925926	0.591538	0.866667	0.944444	0.657272	0.598537
204	0.587323	0.909091	0.645492	0.869565	0.797872	0.92	0.691824	1	0.863158	0.958333	0.831288	0.935484	0.925926	0.602116	0.888889	0.962963	0.668998	0.611751
205	0.569791	0.939394	0.631148	0.869565	0.87766	0.8	0.669811	0.666667	0.873684	0.958333	0.797546	0.967742	0.916667	0.594793	0.933333	0.981481	0.658506	0.601225
206	0.544842	0.939394	0.610656	0.927536	0.781915	0.92	0.680818	1	0.821053	0.9375	0.806748	0.903226	0.944444	0.584215	0.911111	0.962963	0.644723	0.585158
207	0.563048	0.939394	0.608607	0.927536	0.81383	0.88	0.677673	1	0.947368	0.979167	0.837423	0.967742	0.898148	0.57201	0.955556	0.888889	0.651512	0.593894
208	0.549562	0.939394	0.608607	0.811594	0.845745	0.92	0.68239	0.666667	0.873684	0.979167	0.822086	0.935484	0.944444	0.584215	0.955556	0.981481	0.650072	0.591351
209	0.556979	1	0.627049	0.927536	0.840426	0.88	0.685535	1	0.905263	0.958333	0.776074	0.967742	0.907407	0.600488	0.933333	0.962963	0.656861	0.598722
210	0.561025	0.909091	0.596311	0.869565	0.840426	0.92	0.649371	1	0.863158	0.895833	0.831288	1	0.916667	0.604557	0.955556	0.925926	0.652541	0.592933
211	0.551585	0.939394	0.569672	0.826087	0.824468	0.8	0.674528	0.666667	0.884211	0.916667	0.831288	0.935484	0.944444	0.593165	0.977778	0.925926	0.646575	0.587313
212	0.558328	0.939394	0.57582	0.869565	0.819149	0.84	0.70283	1	0.905263	0.9375	0.822086	0.870968	0.888889	0.60537	0.933333	0.925926	0.654804	0.597524
213	0.579906	0.848485	0.629098	0.84058	0.824468	0.88	0.677673	1	0.905263	0.9375	0.828221	0.870968	0.953704	0.579333	0.844444	0.87037	0.656655	0.598227
214	0.574511	0.878788	0.620902	0.869565	0.824468	0.84	0.665094	0.666667	0.926316	0.9375	0.822086	0.935484	0.916667	0.606184	0.977778	0.888889	0.660564	0.602505
215	0.560351	0.909091	0.614754	0.898551	0.760638	0.8	0.694969	1	0.894737	0.9375	0.822086	0.967742	0.935185	0.575264	0.933333	0.888889	0.649455	0.591118
216	0.552933	0.939394	0.604508	0.898551	0.856383	0.88	0.674528	1	0.926316	0.916667	0.800613	0.935484	0.898148	0.61188	0.933333	0.907407	0.655215	0.59626
217	0.564396	0.878788	0.604508	0.884058	0.797872	0.84	0.677673	1	0.894737	1	0.812883	0.967742	0.87037	0.576078	0.933333	0.851852	0.646986	0.587211
218	0.573837	0.939394	0.637295	0.927536	0.797872	0.96	0.676101	1	0.863158	0.979167	0.812883	1	0.953704	0.617575	0.955556	0.888889	0.666941	0.609639
219	0.557653	0.909091	0.590164	0.927536	0.861702	0.88	0.660377	0.666667	0.894737	0.895833	0.794479	0.903226	0.907407	0.586656	0.911111	0.87037	0.64534	0.584016
220	0.544842	0.969697	0.55123	0.927536	0.808511	0.96	0.669811	1	0.873684	0.979167	0.849693	1	0.925926	0.593979	0.933333	0.907407	0.64534	0.586073
221	0.569117	0.909091	0.590164	0.898551	0.829787	0.88	0.690252	1	0.926316	0.979167	0.825153	0.83871	0.916667	0.613507	1	0.907407	0.662621	0.604971
222	0.55091	0.939394	0.594262	0.869565	0.829787	0.96	0.643082	0.666667	0.926316	0.9375	0.800613	0.967742	0.898148	0.586656	0.955556	0.907407	0.64246	0.581517
223	0.566419	0.909091	0.631148	0.869565	0.819149	0.76	0.677673	1	0.926316	0.9375	0.797546	0.967742	0.925926	0.579333	0.955556	0.944444	0.652952	0.595115
224	0.544167	0.909091	0.610656	0.913043	0.797872	0.96	0.671384	0.666667	0.905263	0.9375	0.840491	0.83871	0.907407	0.588283	0.977778	0.907407	0.647192	0.589085
225	0.564396	0.939394	0.60041	0.797101	0.835106	0.84	0.694969	1	0.873684	0.9375	0.834356	0.935484	0.888889	0.595606	0.955556	0.925926	0.656038	0.597418
226	0.568442	0.969697	0.610656	0.913043	0.867021	0.88	0.676101	1	0.852632	0.958333	0.797546	0.774194	0.953704	0.610252	0.888889	0.962963	0.660358	0.603024
227	0.567094	1	0.610656	0.84058	0.856383	0.84	0.674528	1	0.894737	0.833333	0.806748	0.870968	0.898148	0.579333	0.933333	0.907407	0.649866	0.591272
228	0.569117	1	0.612705	0.855072	0.851064	0.96	0.669811	0.666667	0.894737	0.895833	0.840491	1	0.925926	0.600488	0.911111	0.87037	0.659535	0.601813
229	0.581254	0.969697	0.581967	0.869565	0.87766	0.88	0.643082	1	0.894737	0.9375	0.825153	0.903226	0.87963	0.615134	0.955556	0.925926	0.659947	0.601359
230	0.573837	0.939394	0.60041	0.956522	0.861702	0.84	0.683962	1	0.905263	0.9375	0.822086	0.870968	0.888889	0.602929	0.955556	0.962963	0.662415	0.604325
231	0.559002	0.818182	0.596311	0.913043	0.867021	1	0.669811	1	0.894737	0.916667	0.809816	0.903226	0.898148	0.601302	0.955556	0.888889	0.653158	0.595588
232	0.569117	0.878788	0.596311	0.884058	0.856383	1	0.624214	1	0.852632	0.958333	0.831288	0.903226	0.907407	0.58096	0.933333	0.925926	0.646163	0.586182
233	0.546864	0.909091	0.625	0.855072	0.856383	0.92	0.649371	1	0.926316	0.9375	0.868098	0.903226	0.953704	0.600488	0.911111	0.981481	0.655009	0.597984
234	0.567094	0.909091	0.629098	0.811594	0.776596	0.92	0.663522	1	0.852632	0.9375	0.806748	0.83871	0.907407	0.59642	0.977778	0.981481	0.652335	0.592756
235	0.567768	0.909091	0.618852	0.855072	0.856383	0.8	0.679245	1	0.884211	0.958333	0.819018	0.903226	0.953704	0.618389	0.888889	0.925926	0.663855	0.607075
236	0.548213	0.878788	0.586066	0.884058	0.829787	0.88	0.676101	0.666667	0.936842	0.958333	0.865031	0.903226	0.87963	0.615134	0.955556	0.87037	0.655215	0.596984
237	0.540796	0.969697	0.622951	0.855072	0.819149	0.84	0.691824	1	0.936842	0.854167	0.840491	0.935484	0.944444	0.608625	1	0.851852	0.656038	0.598833
238	0.563048	0.909091	0.604508	0.84058	0.851064	0.88	0.680818	1	0.905263	0.895833	0.834356	0.903226	0.87963	0.600488	0.933333	0.907407	0.656038	0.596782
239	0.55091	0.818182	0.598361	0.913043	0.808511	0.88	0.674528	1	0.821053	0.979167	0.819018	0.83871	0.935185	0.609439	0.911111	0.87037	0.650278	0.591366
240	0.560351	1	0.641393	0.898551	0.87234	0.92	0.668239	1	0.884211	0.958333	0.788344	0.903226	0.935185	0.602116	1	0.814815	0.658095	0.601277
241	0.559002	1	0.604508	0.884058	0.808511	0.96	0.685535	1	0.926316	0.916667	0.819018	0.935484	0.907407	0.601302	0.933333	0.888889	0.655832	0.598455
242	0.569791	0.909091	0.581967	0.855072	0.81383	0.84	0.658805	0.666667	0.873684	0.895833	0.843558	0.83871	0.925926	0.61188	0.977778	0.962963	0.655832	0.596598
243	0.547539	0.939394	0.577869	0.884058	0.787234	0.96	0.668239	1	0.873684	0.9375	0.819018	1	0.907407	0.584215	0.866667	0.944444	0.641432	0.581728
244	0.547539	0.909091	0.604508	0.855072	0.81383	0.8	0.66195	1	0.915789	0.979167	0.803681	0.935484	0.898148	0.595606	1	0.944444	0.646575	0.587325
245	0.57586	0.939394	0.608607	0.898551	0.819149	0.92	0.691824	1	0.884211	0.958333	0.815951	0.870968	0.953704	0.602929	0.977778	0.907407	0.663238	0.605564
246	0.583277	0.909091	0.616803	0.884058	0.819149	0.92	0.677673	1	0.863158	0.9375	0.840491	0.935484	0.935185	0.599675	0.977778	0.925926	0.664472	0.607107
247	0.562374	1	0.643443	0.884058	0.861702	0.88	0.680818	1	0.852632	0.9375	0.834356	0.967742	0.935185	0.571196	0.911111	0.907407	0.654804	0.598342
248	0.548213	0.878788	0.563525	0.898551	0.835106	0.92	0.727987	1	0.884211	0.979167	0.822086	0.83871	0.898148	0.588283	0.911111	0.888889	0.649866	0.590799
249	0.573163	0.909091	0.60041	0.942029	0.787234	0.84	0.683962	1	0.926316	0.958333	0.846626	0.935484	0.907407	0.585842	0.933333	0.907407	0.656861	0.598602
250	0.55091	0.939394	0.596311	0.898551	0.835106	0.88	0.690252	1	0.905263	0.958333	0.825153	0.870968	0.944444	0.612693	0.977778	0.944444	0.658301	0.601522
251	0.561699	0.969697	0.608607	0.84058	0.845745	0.88	0.669811	1	0.831579	0.958333	0.825153	0.967742	0.907407	0.580146	0.933333	0.87037	0.648838	0.589502
252	0.57586	0.969697	0.596311	0.855072	0.81383	1	0.654088	1	0.905263	0.916667	0.809816	0.935484	0.935185	0.577705	0.955556	0.907407	0.649866	0.590826
253	0.550236	0.969697	0.598361	0.84058	0.861702	0.92	0.691824	1	0.915789	1	0.846626	0.935484	0.925926	0.612693	0.933333	0.851852	0.659741	0.602741
254	0.579231	1	0.606557	0.869565	0.829787	0.76	0.643082	1	0.821053	0.916667	0.819018	0.967742	0.907407	0.588283	0.977778	0.87037	0.651306	0.591893
255	0.57114	0.909091	0.620902	0.84058	0.792553	0.76	0.638365	1	0.852632	0.9375	0.803681	0.935484	0.944444	0.582587	0.866667	0.907407	0.645546	0.585521
256	0.565745	0.939394	0.594262	0.913043	0.824468	0.92	0.647799	1	0.936842	0.958333	0.825153	0.935484	0.898148	0.633849	0.911111	0.888889	0.661181	0.602052
257	0.559676	0.939394	0.64959	0.927536	0.808511	0.92	0.676101	1	0.957895	0.979167	0.840491	0.967742	0.935185	0.59642	0.933333	0.814815	0.660769	0.604897
258	0.57586	0.969697	0.620902	0.855072	0.824468	0.92	0.654088	1	0.884211	0.9375	0.852761	0.83871	0.916667	0.630594	1	0.87037	0.667352	0.609851
259	0.581254	0.848485	0.616803	0.942029	0.835106	0.96	0.696541	0.666667	0.915789	0.958333	0.785276	0.870968	0.907407	0.602929	0.911111	0.944444	0.664267	0.607147
260	0.574511	0.969697	0.604508	0.811594	0.829787	0.88	0.665094	1	0.852632	1	0.819018	0.935484	0.962963	0.608625	0.933333	0.944444	0.660152	0.60049
261	0.562374	0.939394	0.586066	0.826087	0.776596	0.92	0.668239	1	0.884211	0.958333	0.825153	0.967742	0.935185	0.606184	0.933333	0.925926	0.652541	0.593225
262	0.572488	0.939394	0.588115	0.927536	0.792553	0.92	0.687107	1	0.894737	0.9375	0.846626	0.903226	0.898148	0.566314	0.888889	0.87037	0.649455	0.590831
263	0.557653	1	0.614754	0.913043	0.882979	0.76	0.70283	1	0.863158	0.958333	0.828221	0.935484	0.935185	0.602929	0.977778	0.962963	0.663032	0.607904
264	0.554956	0.878788	0.594262	0.884058	0.81383	0.96	0.663522	1	0.873684	0.979167	0.831288	0.935484	0.916667	0.602116	0.933333	0.962963	0.651718	0.592805
265	0.564396	0.909091	0.606557	0.884058	0.81383	0.92	0.646226	1	0.852632	0.979167	0.834356	0.903226	0.935185	0.593979	0.933333	0.87037	0.650483	0.591165
266	0.573837	0.818182	0.596311	0.869565	0.803191	0.92	0.687107	1	0.873684	0.958333	0.843558	1	0.907407	0.593979	0.955556	0.87037	0.657478	0.59955
267	0.565071	0.878788	0.639344	0.927536	0.851064	0.92	0.691824	1	0.894737	0.979167	0.794479	0.967742	0.925926	0.601302	0.933333	0.907407	0.662415	0.605986
268	0.560351	0.909091	0.60041	0.855072	0.808511	0.92	0.650943	1	0.863158	0.916667	0.819018	0.935484	0.935185	0.58991	0.933333	0.907407	0.64678	0.586733
269	0.565071	0.909091	0.584016	0.855072	0.840426	1	0.691824	1	0.936842	0.9375	0.849693	0.935484	0.907407	0.583401	0.933333	0.87037	0.654598	0.596854
270	0.58058	0.939394	0.631148	0.884058	0.797872	0.88	0.657233	1	0.947368	0.979167	0.809816	0.935484	0.925926	0.589097	0.977778	0.962963	0.659124	0.60195
271	0.561025	0.848485	0.618852	0.913043	0.861702	0.92	0.683962	0.666667	0.915789	0.958333	0.815951	0.967742	0.935185	0.616762	0.933333	0.888889	0.663444	0.606521
272	0.57114	0.909091	0.622951	0.913043	0.797872	0.92	0.690252	1	0.884211	0.9375	0.825153	0.967742	0.925926	0.613507	0.933333	0.925926	0.665089	0.607176
273	0.563722	1	0.596311	0.927536	0.781915	0.8	0.712264	1	0.894737	0.979167	0.812883	0.870968	0.935185	0.604557	0.955556	0.888889	0.659535	0.60166
274	0.577208	0.939394	0.616803	0.84058	0.861702	0.92	0.674528	0.666667	0.884211	0.958333	0.834356	1	0.898148	0.584215	0.911111	0.87037	0.657889	0.60038
275	0.563048	0.878788	0.633197	0.927536	0.797872	0.88	0.688679	1	0.915789	0.958333	0.831288	0.870968	0.962963	0.603743	0.933333	0.907407	0.662004	0.604939
276	0.54619	0.969697	0.57377	0.855072	0.81383	0.88	0.660377	1	0.873684	0.9375	0.849693	0.903226	0.916667	0.578519	0.933333	0.944444	0.640815	0.580588
277	0.560351	0.969697	0.586066	0.855072	0.787234	0.84	0.657233	1	0.884211	0.979167	0.831288	0.935484	0.944444	0.583401	0.888889	0.944444	0.645752	0.586107
278	0.568442	0.969697	0.614754	0.898551	0.819149	0.92	0.639937	1	0.884211	0.958333	0.822086	0.870968	0.962963	0.594793	0.933333	0.907407	0.653158	0.594743
279	0.554282	0.939394	0.579918	0.913043	0.819149	0.88	0.658805	1	0.884211	0.9375	0.800613	0.967742	0.944444	0.579333	0.955556	0.944444	0.642872	0.583451
280	0.546864	0.909091	0.581967	0.855072	0.776596	0.92	0.691824	1	0.894737	0.9375	0.852761	0.967742	0.925926	0.583401	0.933333	0.981481	0.647192	0.588522
281	0.552933	0.939394	0.588115	0.913043	0.792553	0.92	0.672956	1	0.884211	0.979167	0.834356	0.967742	0.953704	0.609439	0.977778	0.87037	0.654186	0.596278
282	0.579231	0.909091	0.610656	0.927536	0.829787	0.92	0.660377	1	0.905263	0.916667	0.812883	0.806452	0.916667	0.602116	0.977778	0.907407	0.659329	0.600732
283	0.57114	1	0.602459	0.913043	0.803191	0.84	0.652516	1	0.894737	0.9375	0.834356	1	0.935185	0.606998	0.955556	0.87037	0.657684	0.599353
284	0.569117	0.848485	0.588115	0.913043	0.835106	0.72	0.687107	0.666667	0.852632	0.916667	0.791411	0.903226	0.953704	0.599675	0.977778	0.888889	0.653981	0.594937
285	0.567768	0.878788	0.592213	0.942029	0.771277	1	0.694969	1	0.905263	0.979167	0.837423	0.967742	0.962963	0.614321	0.955556	0.888889	0.663649	0.6064
286	0.554282	0.939394	0.57377	0.855072	0.835106	0.92	0.669811	1	0.873684	0.958333	0.822086	0.903226	0.916667	0.589097	0.933333	0.907407	0.645958	0.58803
287	0.576534	0.878788	0.606557	0.855072	0.797872	0.84	0.693396	0.666667	0.884211	0.895833	0.803681	0.903226	0.944444	0.593979	1	0.888889	0.657272	0.59855
288	0.559676	0.969697	0.588115	0.855072	0.845745	0.84	0.669811	0.666667	0.915789	0.9375	0.815951	0.870968	0.916667	0.564687	0.911111	0.907407	0.642666	0.583202
289	0.573163	0.939394	0.608607	0.884058	0.787234	0.92	0.674528	1	0.894737	0.958333	0.819018	0.967742	0.935185	0.589097	0.844444	0.925926	0.654804	0.59758
290	0.556979	0.969697	0.569672	0.855072	0.803191	0.88	0.698113	1	0.884211	0.9375	0.849693	0.870968	0.898148	0.618389	0.955556	0.925926	0.657889	0.599794
291	0.556305	0.909091	0.602459	0.811594	0.787234	0.96	0.671384	1	0.810526	0.979167	0.828221	0.83871	0.907407	0.58096	0.933333	0.907407	0.6439	0.584913
292	0.556305	0.939394	0.602459	0.869565	0.803191	0.92	0.652516	1	0.926316	1	0.843558	0.903226	0.898148	0.59642	0.933333	0.907407	0.650483	0.592297
293	0.542144	0.909091	0.610656	0.898551	0.824468	0.88	0.668239	0.666667	0.894737	0.979167	0.828221	1	0.898148	0.585842	0.955556	0.907407	0.645958	0.58773
294	0.563048	1	0.643443	0.826087	0.819149	0.96	0.677673	1	0.894737	0.958333	0.822086	0.935484	0.935185	0.613507	0.866667	0.907407	0.662827	0.60558
295	0.563722	1	0.590164	0.898551	0.829787	0.84	0.680818	1	0.873684	0.916667	0.815951	0.903226	0.925926	0.589097	0.933333	0.851852	0.651101	0.592151
296	0.558328	0.939394	0.60041	0.869565	0.819149	0.76	0.676101	1	0.915789	0.9375	0.846626	0.935484	0.925926	0.591538	0.866667	0.907407	0.652129	0.593066
297	0.573837	0.848485	0.596311	0.884058	0.824468	0.92	0.690252	1	0.842105	0.9375	0.843558	0.967742	0.935185	0.585028	1	0.87037	0.656861	0.598666
298	0.556979	0.969697	0.590164	0.855072	0.87234	0.92	0.687107	1	0.873684	0.916667	0.861963	0.83871	0.962963	0.599675	0.933333	0.925926	0.658095	0.601341
299	0.54619	0.969697	0.602459	0.855072	0.803191	0.8	0.665094	0.666667	0.884211	0.979167	0.822086	0.967742	0.935185	0.597234	0.933333	0.962963	0.647809	0.590316
300	0.570465	0.969697	0.606557	0.927536	0.797872	0.96	0.643082	1	0.852632	0.9375	0.831288	0.903226	0.888889	0.598047	0.866667	0.944444	0.652129	0.593094
301	0.564396	0.969697	0.610656	0.869565	0.824468	0.84	0.683962	1	0.863158	0.9375	0.871166	0.935484	0.916667	0.61188	0.911111	0.925926	0.663032	0.605723
302	0.561025	0.818182	0.651639	0.927536	0.861702	0.84	0.685535	1	0.873684	0.958333	0.834356	0.903226	0.888889	0.601302	0.911111	0.925926	0.662004	0.606262
303	0.565071	0.909091	0.635246	0.855072	0.835106	0.92	0.679245	0.666667	0.873684	1	0.831288	0.967742	0.888889	0.598861	0.933333	0.87037	0.659124	0.602569
304	0.57114	0.909091	0.60041	0.811594	0.835106	0.92	0.699686	1	0.873684	0.979167	0.822086	1	0.935185	0.598861	0.933333	0.833333	0.659741	0.6029
305	0.55091	0.939394	0.57582	0.898551	0.851064	0.96	0.669811	1	0.863158	0.958333	0.828221	0.903226	0.907407	0.609439	0.955556	0.888889	0.651718	0.593084
306	0.58058	0.969697	0.620902	0.855072	0.867021	0.84	0.665094	1	0.905263	1	0.834356	0.935484	0.944444	0.590724	0.977778	0.962963	0.663238	0.606857
307	0.571814	0.969697	0.60041	0.869565	0.824468	0.84	0.685535	1	0.852632	0.979167	0.831288	0.935484	0.907407	0.609439	0.933333	0.907407	0.661181	0.603639
308	0.577208	0.909091	0.579918	0.884058	0.81383	0.84	0.658805	1	0.873684	0.979167	0.815951	0.935484	0.898148	0.592352	0.977778	0.925926	0.652129	0.592207
309	0.589346	0.909091	0.620902	0.927536	0.840426	0.84	0.65566	1	0.884211	0.958333	0.791411	0.935484	0.907407	0.60537	0.933333	0.888889	0.662209	0.601869
310	0.567768	0.909091	0.616803	0.811594	0.81383	0.92	0.649371	1	0.926316	0.875	0.822086	0.967742	0.925926	0.584215	0.955556	0.944444	0.650278	0.592247
311	0.567094	1	0.590164	0.826087	0.856383	0.84	0.669811	1	0.905263	0.979167	0.812883	0.935484	0.87963	0.597234	0.933333	0.814815	0.652541	0.593788
312	0.568442	0.878788	0.596311	0.811594	0.840426	0.92	0.690252	0.666667	0.863158	0.958333	0.828221	0.967742	0.898148	0.595606	0.955556	0.944444	0.656655	0.598565
313	0.556979	0.969697	0.596311	0.869565	0.797872	0.84	0.674528	1	0.8	0.958333	0.858896	0.935484	0.898148	0.607811	1	0.888889	0.654186	0.595127
314	0.568442	1	0.631148	0.927536	0.819149	0.8	0.688679	0.666667	0.905263	0.958333	0.791411	0.903226	0.925926	0.61188	0.977778	0.851852	0.662827	0.605313
315	0.544167	0.909091	0.57582	0.855072	0.808511	0.88	0.644654	1	0.884211	0.958333	0.837423	0.903226	0.907407	0.585842	0.955556	0.814815	0.637729	0.576719
316	0.561025	0.939394	0.571721	0.884058	0.81383	0.88	0.690252	1	0.863158	0.958333	0.812883	0.967742	0.944444	0.585028	0.911111	0.907407	0.648838	0.589444
317	0.564396	0.818182	0.612705	0.884058	0.808511	0.84	0.701258	1	0.915789	0.9375	0.812883	0.903226	0.953704	0.582587	0.933333	0.907407	0.654392	0.596884
318	0.551585	0.969697	0.629098	0.855072	0.808511	0.88	0.644654	1	0.915789	0.875	0.825153	1	0.898148	0.568755	0.955556	0.833333	0.64102	0.581734
319	0.559676	0.939394	0.635246	0.811594	0.808511	0.88	0.652516	1	0.873684	0.958333	0.825153	0.935484	0.916667	0.616762	0.933333	0.907407	0.657066	0.598764
320	0.55563	1	0.594262	0.826087	0.824468	0.76	0.65566	1	0.905263	0.958333	0.831288	0.870968	0.916667	0.5655	0.977778	0.851852	0.640197	0.581633
321	0.571814	0.909091	0.627049	0.942029	0.808511	0.84	0.688679	1	0.873684	0.875	0.837423	0.870968	0.916667	0.598047	1	0.833333	0.660769	0.602191
322	0.549562	0.969697	0.608607	0.855072	0.851064	0.88	0.666667	1	0.926316	0.895833	0.837423	0.903226	0.953704	0.612693	0.977778	0.907407	0.656861	0.59964
323	0.572488	0.909091	0.616803	0.782609	0.856383	0.88	0.687107	1	0.905263	0.958333	0.843558	0.935484	0.916667	0.612693	0.977778	0.888889	0.665912	0.609171
324	0.569117	0.939394	0.608607	0.927536	0.856383	0.76	0.677673	1	0.926316	0.916667	0.822086	0.967742	0.935185	0.606998	0.955556	0.944444	0.662621	0.605541
325	0.565745	0.939394	0.614754	0.826087	0.819149	0.92	0.665094	1	0.926316	0.916667	0.797546	1	0.907407	0.598047	0.977778	0.925926	0.654186	0.595857
326	0.568442	0.969697	0.602459	0.927536	0.808511	0.88	0.690252	1	0.894737	0.9375	0.788344	0.935484	0.916667	0.610252	0.955556	0.962963	0.660152	0.602708
327	0.556305	1	0.602459	0.898551	0.840426	0.92	0.672956	0.666667	0.915789	0.854167	0.803681	0.935484	0.888889	0.589097	1	0.925926	0.649866	0.59143
328	0.570465	0.878788	0.604508	0.869565	0.845745	0.92	0.658805	1	0.894737	0.979167	0.822086	0.935484	0.962963	0.58991	0.955556	0.814815	0.653981	0.596719
329	0.581254	0.939394	0.620902	0.884058	0.845745	0.84	0.657233	1	0.863158	0.9375	0.794479	0.967742	0.898148	0.584215	0.955556	0.87037	0.653981	0.595927
330	0.58058	0.878788	0.643443	0.956522	0.808511	0.96	0.68239	1	0.863158	0.958333	0.834356	0.935484	0.944444	0.598861	1	0.888889	0.667147	0.611177
331	0.567768	0.939394	0.60041	0.927536	0.829787	0.84	0.685535	1	0.863158	0.916667	0.800613	0.935484	0.898148	0.615948	0.955556	0.907407	0.659947	0.601668
332	0.570465	0.909091	0.602459	0.84058	0.792553	0.84	0.683962	1	0.926316	0.9375	0.825153	0.935484	0.907407	0.61188	0.933333	0.833333	0.659124	0.600257
333	0.564396	0.909091	0.592213	0.884058	0.867021	0.92	0.647799	1	0.894737	0.958333	0.825153	0.903226	0.916667	0.594793	0.955556	0.888889	0.651512	0.591456
334	0.558328	0.909091	0.627049	0.898551	0.808511	0.92	0.65566	1	0.884211	0.9375	0.828221	0.967742	0.935185	0.589097	0.888889	0.888889	0.650689	0.590731
335	0.579906	1	0.616803	0.869565	0.803191	0.88	0.632075	1	0.842105	0.958333	0.828221	0.967742	0.888889	0.608625	0.977778	0.87037	0.656861	0.597524
336	0.558328	0.909091	0.602459	0.913043	0.797872	0.92	0.676101	1	0.863158	0.895833	0.828221	0.935484	0.925926	0.59642	0.955556	0.962963	0.652746	0.594145
337	0.559002	0.939394	0.614754	0.797101	0.829787	0.76	0.652516	1	0.884211	0.9375	0.843558	0.967742	0.907407	0.579333	0.911111	0.851852	0.645752	0.585765
338	0.559676	0.939394	0.590164	0.869565	0.803191	0.8	0.693396	1	0.894737	0.916667	0.834356	0.870968	0.898148	0.60537	0.933333	0.87037	0.654598	0.595953
339	0.565071	1	0.596311	0.884058	0.808511	0.88	0.693396	1	0.821053	0.958333	0.831288	0.870968	0.925926	0.590724	0.933333	0.87037	0.653775	0.594951
340	0.568442	0.939394	0.614754	0.869565	0.824468	0.84	0.647799	1	0.905263	0.895833	0.831288	0.903226	0.907407	0.573637	0.955556	0.888889	0.647398	0.587148
341	0.55563	0.969697	0.614754	0.768116	0.845745	0.84	0.660377	1	0.884211	0.9375	0.858896	0.903226	0.935185	0.609439	0.933333	0.907407	0.656244	0.597632
342	0.55091	0.878788	0.608607	0.942029	0.845745	0.88	0.668239	0.666667	0.936842	0.916667	0.852761	0.903226	0.898148	0.607811	0.977778	0.814815	0.655626	0.598714
343	0.559002	0.848485	0.635246	0.956522	0.829787	0.88	0.685535	1	0.968421	0.979167	0.831288	0.870968	0.898148	0.577705	0.977778	0.888889	0.655421	0.599069
344	0.564396	0.969697	0.581967	0.869565	0.819149	0.84	0.649371	1	0.936842	0.958333	0.843558	0.903226	0.925926	0.598861	0.977778	0.944444	0.652746	0.592254
345	0.550236	1	0.596311	0.884058	0.851064	0.88	0.665094	1	0.831579	0.916667	0.822086	0.903226	0.953704	0.602929	0.977778	0.87037	0.650689	0.591168
346	0.559002	0.909091	0.60041	0.898551	0.851064	0.84	0.654088	0.666667	0.926316	0.9375	0.782209	0.870968	0.944444	0.606998	0.933333	0.87037	0.651101	0.591794
347	0.569117	0.939394	0.584016	0.884058	0.851064	0.92	0.650943	1	0.863158	0.958333	0.843558	0.935484	0.953704	0.604557	0.977778	0.888889	0.656449	0.596871
348	0.560351	0.969697	0.631148	0.869565	0.835106	0.84	0.668239	1	0.905263	0.958333	0.815951	0.870968	0.935185	0.574451	1	0.944444	0.651101	0.592789
349	0.574511	0.909091	0.639344	0.884058	0.797872	0.92	0.685535	1	0.873684	0.9375	0.849693	0.967742	0.935185	0.58096	0.977778	0.925926	0.660564	0.602653
350	0.563048	0.878788	0.588115	0.971014	0.835106	0.84	0.657233	0.666667	0.947368	1	0.812883	0.935484	0.907407	0.592352	0.888889	0.962963	0.651306	0.592644
351	0.557653	0.909091	0.616803	0.855072	0.819149	0.84	0.672956	1	0.936842	1	0.822086	0.870968	0.916667	0.601302	0.955556	0.925926	0.655421	0.59849
352	0.574511	0.787879	0.618852	0.927536	0.808511	0.84	0.674528	0.666667	0.873684	0.958333	0.831288	1	0.935185	0.602929	0.977778	0.925926	0.661387	0.604385
353	0.539447	1	0.612705	0.855072	0.803191	0.88	0.650943	1	0.926316	0.895833	0.846626	0.935484	0.87037	0.589097	0.977778	0.944444	0.6439	0.585052
354	0.55563	0.969697	0.618852	0.826087	0.792553	0.88	0.705975	1	0.957895	0.9375	0.819018	0.935484	0.916667	0.602929	0.977778	0.833333	0.658095	0.601504
355	0.550236	0.848485	0.616803	0.913043	0.819149	0.92	0.639937	0.666667	0.873684	0.958333	0.806748	0.935484	0.898148	0.58991	0.955556	0.925926	0.6439	0.584086
356	0.547539	0.939394	0.594262	0.884058	0.781915	0.96	0.665094	1	0.831579	0.9375	0.846626	0.83871	0.916667	0.618389	0.955556	0.888889	0.651512	0.591823
357	0.557653	0.878788	0.592213	0.898551	0.840426	0.88	0.688679	0.666667	0.926316	0.833333	0.852761	0.903226	0.898148	0.585028	0.911111	0.925926	0.651718	0.593493
358	0.540796	0.969697	0.581967	0.927536	0.808511	0.8	0.671384	1	0.947368	0.9375	0.815951	0.935484	0.925926	0.597234	0.977778	0.851852	0.645546	0.586325
359	0.564396	0.969697	0.590164	0.884058	0.81383	0.68	0.674528	1	0.810526	0.958333	0.825153	0.935484	0.898148	0.59642	0.955556	0.87037	0.650278	0.590785
360	0.559676	1	0.635246	0.927536	0.81383	0.84	0.666667	0.666667	0.936842	0.895833	0.828221	0.967742	0.925926	0.582587	0.933333	0.907407	0.653364	0.596001
361	0.557653	0.818182	0.606557	0.898551	0.835106	0.84	0.687107	0.666667	0.905263	0.916667	0.809816	0.935484	0.898148	0.612693	0.955556	0.907407	0.657066	0.599044
362	0.554282	0.969697	0.584016	0.898551	0.845745	0.84	0.688679	0.666667	0.894737	0.979167	0.840491	0.967742	0.87963	0.583401	0.977778	0.944444	0.650895	0.593083
363	0.579231	0.969697	0.592213	0.927536	0.829787	0.96	0.715409	1	0.852632	0.895833	0.819018	0.870968	0.898148	0.575264	0.955556	0.851852	0.656861	0.598501
364	0.554956	0.939394	0.598361	0.898551	0.87766	0.64	0.668239	0.666667	0.936842	0.916667	0.812883	0.903226	0.953704	0.611066	0.977778	0.833333	0.655215	0.595882
365	0.554282	1	0.629098	0.884058	0.829787	0.84	0.687107	1	0.905263	0.979167	0.828221	0.967742	0.888889	0.59642	0.955556	0.962963	0.657684	0.600997
366	0.571814	0.969697	0.563525	0.913043	0.803191	0.84	0.707547	1	0.863158	0.916667	0.840491	0.870968	0.916667	0.571196	0.955556	0.925926	0.650895	0.592628
367	0.58058	0.909091	0.620902	0.84058	0.808511	0.88	0.66195	1	0.905263	0.979167	0.819018	0.870968	0.925926	0.602116	0.888889	0.944444	0.659947	0.601171
368	0.554282	0.909091	0.614754	0.855072	0.808511	0.92	0.674528	1	0.894737	0.916667	0.840491	0.935484	0.842593	0.608625	0.977778	0.851852	0.653981	0.594495
369	0.578557	0.878788	0.614754	0.869565	0.824468	0.92	0.641509	1	0.873684	0.9375	0.840491	1	0.944444	0.571196	0.955556	0.925926	0.651306	0.592549
370	0.556979	0.939394	0.577869	0.826087	0.840426	0.8	0.691824	0.666667	0.905263	0.958333	0.837423	0.903226	0.944444	0.581774	0.955556	0.888889	0.649455	0.589941
371	0.565745	0.939394	0.647541	0.84058	0.829787	0.88	0.666667	1	0.905263	0.895833	0.791411	0.903226	0.916667	0.590724	0.977778	0.888889	0.654392	0.595129
372	0.563048	0.969697	0.571721	0.898551	0.845745	0.96	0.666667	1	0.915789	0.916667	0.819018	0.967742	0.824074	0.581774	1	0.944444	0.647192	0.587509
373	0.544842	0.878788	0.645492	0.956522	0.840426	0.84	0.660377	1	0.894737	1	0.815951	1	0.916667	0.607811	0.977778	0.87037	0.655626	0.598225
374	0.57114	0.969697	0.60041	0.898551	0.835106	0.88	0.668239	1	0.905263	0.979167	0.812883	0.935484	0.935185	0.558991	0.955556	0.87037	0.647192	0.588373
375	0.554282	0.969697	0.641393	0.884058	0.87234	0.84	0.658805	1	0.852632	1	0.840491	0.967742	0.916667	0.577705	0.955556	0.907407	0.651923	0.594006
376	0.567768	0.848485	0.598361	0.898551	0.803191	0.92	0.699686	1	0.894737	0.9375	0.803681	0.903226	0.898148	0.608625	0.933333	0.888889	0.658506	0.599618
377	0.547539	0.939394	0.57377	0.884058	0.851064	0.88	0.658805	1	0.915789	0.958333	0.855828	0.935484	0.944444	0.588283	0.977778	0.925926	0.647603	0.588339
378	0.55091	0.939394	0.571721	0.884058	0.824468	0.88	0.669811	0.666667	0.810526	0.9375	0.834356	0.903226	0.888889	0.583401	0.955556	0.925926	0.642049	0.582323
379	0.552259	0.969697	0.633197	0.869565	0.824468	0.84	0.672956	1	0.863158	0.979167	0.831288	0.935484	0.907407	0.599675	1	0.87037	0.654804	0.597475
380	0.554282	0.939394	0.579918	0.927536	0.787234	0.92	0.68239	0.666667	0.905263	0.9375	0.843558	0.903226	0.935185	0.597234	0.977778	0.944444	0.652335	0.593858
381	0.556305	0.969697	0.592213	0.869565	0.787234	0.84	0.679245	0.666667	0.894737	0.9375	0.822086	0.870968	0.907407	0.591538	0.933333	0.907407	0.648015	0.588286
382	0.576534	1	0.639344	0.855072	0.835106	0.8	0.671384	1	0.926316	0.979167	0.800613	0.967742	0.916667	0.595606	0.911111	0.925926	0.661181	0.603666
383	0.557653	0.818182	0.625	0.869565	0.819149	0.92	0.663522	1	0.873684	1	0.831288	0.903226	0.87963	0.592352	0.911111	0.925926	0.651101	0.593347
384	0.546864	0.939394	0.641393	0.869565	0.824468	0.68	0.669811	1	0.894737	0.958333	0.819018	0.935484	0.935185	0.585028	1	0.944444	0.649866	0.592809
385	0.545516	0.909091	0.616803	0.869565	0.771277	0.72	0.654088	1	0.905263	0.958333	0.825153	0.83871	0.898148	0.594793	0.866667	0.925926	0.643078	0.583701
386	0.561699	0.909091	0.620902	0.884058	0.819149	0.88	0.68239	1	0.926316	0.958333	0.776074	0.935484	0.935185	0.599675	0.933333	0.962963	0.655832	0.597755
387	0.562374	0.939394	0.604508	0.855072	0.808511	0.92	0.668239	1	0.884211	0.958333	0.840491	0.967742	0.916667	0.574451	0.977778	0.87037	0.648426	0.589052
388	0.563048	0.939394	0.616803	0.855072	0.856383	0.84	0.694969	1	0.894737	0.958333	0.840491	0.83871	0.935185	0.581774	0.977778	0.851852	0.656244	0.598768
389	0.542819	0.939394	0.60041	0.942029	0.808511	0.88	0.663522	1	0.831579	0.875	0.846626	0.83871	0.907407	0.597234	0.866667	0.888889	0.644929	0.58476
390	0.553608	0.969697	0.586066	0.884058	0.856383	0.68	0.674528	1	0.915789	0.958333	0.828221	0.903226	0.898148	0.566314	0.977778	0.87037	0.642872	0.584812
391	0.553608	0.939394	0.577869	0.84058	0.81383	0.88	0.668239	1	0.894737	0.979167	0.797546	0.935484	0.907407	0.593165	1	0.851852	0.644723	0.584356
392	0.559002	0.818182	0.581967	0.913043	0.797872	0.84	0.665094	0.666667	0.884211	0.895833	0.806748	0.870968	0.962963	0.598047	0.955556	0.851852	0.64678	0.586812
393	0.559002	0.939394	0.627049	0.869565	0.867021	0.8	0.691824	1	0.905263	0.958333	0.825153	0.935484	0.935185	0.597234	0.955556	0.851852	0.659535	0.601831
394	0.567768	0.909091	0.614754	0.855072	0.808511	0.84	0.671384	1	0.957895	0.833333	0.840491	0.935484	0.888889	0.563873	1	0.944444	0.648632	0.590276
395	0.57114	0.818182	0.614754	0.913043	0.808511	0.96	0.690252	1	0.863158	0.875	0.831288	0.903226	0.907407	0.604557	0.977778	0.833333	0.659947	0.6015
396	0.556305	0.939394	0.614754	0.927536	0.824468	0.92	0.632075	1	0.894737	0.958333	0.812883	0.935484	0.898148	0.563059	0.977778	0.925926	0.639992	0.579695
397	0.565071	0.818182	0.581967	0.84058	0.829787	0.84	0.707547	0.666667	0.842105	0.958333	0.809816	1	0.916667	0.595606	1	0.888889	0.654392	0.597016
398	0.575185	0.848485	0.614754	0.927536	0.840426	0.76	0.666667	1	0.863158	1	0.800613	0.935484	0.925926	0.590724	1	0.851852	0.655421	0.596552
399	0.542144	0.878788	0.612705	0.811594	0.803191	0.84	0.694969	1	0.905263	0.958333	0.815951	0.935484	0.842593	0.577705	1	0.87037	0.642872	0.584121
400	0.554956	0.939394	0.602459	0.884058	0.819149	0.92	0.677673	0.666667	0.831579	0.916667	0.815951	0.870968	0.935185	0.604557	0.977778	0.888889	0.652335	0.594088
401	0.573163	0.939394	0.565574	0.913043	0.803191	1	0.674528	0.666667	0.905263	0.958333	0.809816	0.903226	0.87963	0.585842	0.977778	0.87037	0.649455	0.590463
402	0.547539	0.939394	0.57582	0.927536	0.851064	0.88	0.669811	1	0.863158	0.895833	0.831288	0.83871	0.907407	0.600488	0.955556	0.87037	0.647398	0.588982
403	0.546864	0.848485	0.608607	0.898551	0.81383	0.92	0.669811	0.666667	0.884211	0.916667	0.806748	0.935484	0.935185	0.597234	0.955556	0.888889	0.647603	0.588654
404	0.55091	0.969697	0.598361	0.942029	0.845745	0.88	0.663522	1	0.842105	0.916667	0.828221	0.935484	0.87963	0.573637	0.955556	0.944444	0.643695	0.585907
405	0.557653	0.848485	0.581967	0.898551	0.829787	0.92	0.699686	0.666667	0.852632	0.979167	0.803681	1	0.851852	0.573637	0.955556	0.925926	0.645546	0.587363
406	0.557653	0.848485	0.588115	0.84058	0.87234	0.84	0.701258	0.666667	0.842105	0.9375	0.791411	0.935484	0.87963	0.57201	0.955556	0.87037	0.644518	0.585432
407	0.556979	1	0.565574	0.927536	0.81383	0.76	0.68239	0.666667	0.947368	0.895833	0.806748	1	0.916667	0.592352	0.955556	0.981481	0.649455	0.589917
408	0.565071	0.878788	0.614754	0.942029	0.867021	0.96	0.690252	1	0.915789	0.979167	0.852761	0.903226	0.935185	0.604557	0.977778	0.907407	0.666118	0.610224
409	0.556979	0.939394	0.604508	0.927536	0.840426	0.96	0.688679	0.666667	0.842105	0.958333	0.831288	1	0.916667	0.567941	0.933333	0.944444	0.649249	0.591898
410	0.556979	0.909091	0.639344	0.884058	0.840426	0.88	0.680818	1	0.842105	0.895833	0.788344	0.903226	0.935185	0.583401	0.888889	0.925926	0.650278	0.591876
411	0.556305	0.969697	0.598361	0.884058	0.781915	0.96	0.685535	1	0.863158	0.9375	0.803681	1	0.907407	0.593979	0.955556	0.87037	0.649661	0.591428
412	0.550236	0.878788	0.590164	0.84058	0.835106	1	0.65566	1	0.873684	0.875	0.803681	0.935484	0.935185	0.601302	0.955556	0.888889	0.645958	0.585572
413	0.564396	0.909091	0.616803	0.869565	0.824468	0.84	0.649371	1	0.863158	0.854167	0.815951	0.870968	0.925926	0.592352	1	0.907407	0.649661	0.590501
414	0.565745	0.878788	0.604508	0.869565	0.803191	0.92	0.657233	1	0.915789	0.958333	0.846626	0.870968	0.935185	0.58991	0.933333	0.907407	0.652335	0.592687
415	0.553608	0.909091	0.584016	0.942029	0.840426	0.76	0.663522	1	0.873684	0.958333	0.809816	0.870968	0.953704	0.598047	0.977778	0.907407	0.648838	0.590055
416	0.548213	0.939394	0.661885	0.942029	0.851064	0.92	0.658805	1	0.821053	0.958333	0.846626	1	0.888889	0.591538	0.911111	0.907407	0.654392	0.598061
417	0.551585	0.878788	0.586066	0.942029	0.824468	0.88	0.630503	1	0.905263	0.958333	0.815951	0.967742	0.935185	0.590724	0.933333	1	0.6439	0.584144
418	0.547539	0.878788	0.604508	0.898551	0.861702	0.84	0.66195	1	0.863158	0.916667	0.809816	0.903226	0.916667	0.572823	0.955556	0.833333	0.640609	0.580638
419	0.560351	0.878788	0.625	0.869565	0.845745	0.92	0.66195	1	0.863158	0.9375	0.806748	0.967742	0.925926	0.586656	0.955556	0.907407	0.650895	0.591793
420	0.554956	0.878788	0.567623	0.913043	0.797872	0.92	0.671384	1	0.894737	0.958333	0.834356	0.935484	0.888889	0.579333	0.933333	0.925926	0.643283	0.583531
421	0.568442	0.969697	0.579918	0.869565	0.819149	0.88	0.691824	1	0.873684	0.958333	0.806748	1	0.888889	0.585028	0.955556	0.907407	0.651512	0.592831
422	0.561025	0.878788	0.612705	0.869565	0.824468	0.92	0.666667	1	0.915789	0.979167	0.809816	0.935484	0.888889	0.548413	0.955556	0.814815	0.63958	0.579728
423	0.538098	0.878788	0.629098	0.942029	0.81383	0.92	0.647799	1	0.894737	0.958333	0.803681	0.870968	0.953704	0.581774	0.977778	0.87037	0.641638	0.582591
424	0.545516	0.818182	0.60041	0.927536	0.81383	0.84	0.666667	1	0.905263	0.979167	0.846626	0.935484	0.935185	0.586656	0.977778	0.87037	0.646986	0.58839
425	0.568442	0.939394	0.610656	0.898551	0.829787	0.88	0.638365	1	0.905263	0.9375	0.791411	0.806452	0.87963	0.588283	0.955556	0.944444	0.647398	0.587776
426	0.561699	0.787879	0.606557	0.869565	0.829787	0.84	0.650943	1	0.863158	0.875	0.843558	0.967742	0.898148	0.608625	0.977778	0.87037	0.652952	0.593541
427	0.55563	0.939394	0.592213	0.898551	0.824468	0.8	0.660377	1	0.863158	0.958333	0.822086	0.935484	0.907407	0.589097	0.933333	0.888889	0.646163	0.587024
428	0.567094	0.787879	0.616803	0.971014	0.861702	0.8	0.654088	0.666667	0.905263	0.958333	0.825153	0.870968	0.944444	0.587469	0.977778	0.888889	0.653981	0.594808
429	0.552933	0.848485	0.604508	0.913043	0.867021	0.92	0.650943	1	0.926316	0.9375	0.825153	0.903226	0.907407	0.579333	0.866667	0.851852	0.644723	0.585119
430	0.54619	0.939394	0.594262	0.927536	0.845745	0.84	0.647799	0.666667	0.894737	0.958333	0.819018	0.806452	0.898148	0.606184	1	0.907407	0.647603	0.588919
431	0.55091	0.787879	0.635246	0.927536	0.81383	0.92	0.674528	1	0.863158	0.895833	0.779141	0.903226	0.962963	0.567128	0.977778	0.87037	0.642666	0.584245
432	0.577208	0.878788	0.579918	0.942029	0.851064	0.96	0.658805	0.666667	0.863158	0.958333	0.800613	0.967742	0.888889	0.593979	0.933333	0.907407	0.652952	0.593979
433	0.573163	0.878788	0.614754	0.898551	0.867021	0.96	0.663522	0.666667	0.842105	0.979167	0.834356	0.806452	0.925926	0.553295	1	0.925926	0.648221	0.59062
434	0.567768	0.969697	0.604508	0.971014	0.840426	0.92	0.683962	1	0.831579	0.958333	0.785276	1	0.861111	0.574451	0.977778	0.87037	0.649455	0.590851
435	0.565071	0.969697	0.627049	0.913043	0.797872	0.92	0.685535	1	0.926316	0.979167	0.806748	0.935484	0.888889	0.598861	0.911111	0.851852	0.657684	0.599538
436	0.564396	0.818182	0.598361	0.869565	0.792553	0.88	0.619497	0.666667	0.863158	0.916667	0.825153	1	0.935185	0.579333	0.933333	0.87037	0.639992	0.57829
437	0.54619	0.878788	0.627049	0.898551	0.829787	0.88	0.660377	1	0.852632	0.9375	0.828221	0.935484	0.898148	0.58096	0.955556	0.888889	0.644929	0.587306
438	0.578557	0.909091	0.620902	0.869565	0.824468	0.84	0.658805	1	0.884211	0.895833	0.803681	0.935484	0.898148	0.587469	0.977778	0.833333	0.653158	0.593346
439	0.53675	0.909091	0.631148	0.869565	0.840426	0.76	0.641509	1	0.884211	0.9375	0.868098	0.935484	0.87963	0.580146	1	0.888889	0.642666	0.583868
440	0.547539	0.878788	0.590164	0.869565	0.835106	0.84	0.701258	1	0.894737	0.958333	0.828221	0.903226	0.935185	0.593165	0.955556	0.851852	0.650895	0.593168
441	0.558328	0.878788	0.616803	0.942029	0.819149	0.92	0.694969	0.666667	0.873684	0.958333	0.800613	0.806452	0.916667	0.578519	0.977778	0.833333	0.649661	0.591636
442	0.564396	0.969697	0.635246	0.869565	0.803191	0.92	0.649371	1	0.884211	0.9375	0.834356	1	0.898148	0.587469	0.933333	0.907407	0.652335	0.593469
443	0.568442	0.878788	0.577869	0.898551	0.845745	0.88	0.676101	1	0.873684	0.916667	0.809816	0.870968	0.87963	0.551668	1	0.907407	0.640815	0.581397
444	0.559676	0.848485	0.60041	0.971014	0.819149	0.88	0.685535	1	0.873684	0.9375	0.828221	0.967742	0.888889	0.583401	0.955556	0.833333	0.650483	0.591052
445	0.561025	0.878788	0.616803	0.956522	0.845745	0.88	0.701258	0.666667	0.842105	0.979167	0.822086	0.935484	0.898148	0.569569	0.955556	0.814815	0.651101	0.593294
446	0.578557	0.848485	0.616803	0.869565	0.840426	0.88	0.699686	0.666667	0.905263	0.9375	0.800613	0.903226	0.87963	0.58991	0.977778	0.833333	0.658918	0.601092
447	0.563722	0.969697	0.616803	0.913043	0.819149	0.8	0.666667	0.666667	0.873684	0.9375	0.825153	0.870968	0.916667	0.573637	0.955556	0.851852	0.647809	0.588189
448	0.551585	0.848485	0.604508	0.913043	0.803191	0.88	0.649371	1	0.894737	0.979167	0.858896	0.935484	0.898148	0.593979	0.955556	0.925926	0.648838	0.590124
449	0.556979	0.878788	0.612705	0.869565	0.81383	0.8	0.674528	1	0.884211	0.916667	0.822086	0.870968	0.888889	0.582587	0.977778	0.814815	0.646369	0.586016
450	0.576534	0.909091	0.616803	0.869565	0.803191	0.8	0.665094	1	0.894737	0.875	0.797546	0.903226	0.898148	0.590724	0.977778	0.962963	0.653569	0.593926
451	0.55563	0.848485	0.629098	0.884058	0.867021	0.84	0.690252	0.666667	0.884211	0.9375	0.800613	0.935484	0.87037	0.595606	1	0.851852	0.654392	0.596442
452	0.542819	0.969697	0.596311	0.869565	0.829787	0.84	0.654088	1	0.821053	0.9375	0.831288	0.967742	0.916667	0.585028	0.977778	0.888889	0.641432	0.583102
453	0.551585	0.878788	0.618852	0.898551	0.771277	0.96	0.650943	0.666667	0.852632	0.916667	0.815951	0.903226	0.898148	0.572823	0.933333	0.814815	0.63814	0.57767
454	0.548213	0.848485	0.641393	0.884058	0.81383	0.96	0.657233	0.666667	0.905263	0.916667	0.834356	0.903226	0.87037	0.594793	0.933333	0.87037	0.649249	0.590686
455	0.552259	0.969697	0.584016	0.884058	0.81383	0.92	0.679245	1	0.842105	0.895833	0.773006	0.935484	0.916667	0.576078	0.977778	0.888889	0.639992	0.580588
456	0.557653	0.909091	0.614754	0.956522	0.856383	0.84	0.68239	1	0.873684	0.979167	0.828221	0.967742	0.944444	0.591538	0.977778	0.87037	0.656655	0.599191
457	0.549562	0.939394	0.592213	0.927536	0.781915	0.84	0.66195	1	0.884211	0.875	0.797546	0.870968	0.898148	0.584215	0.977778	0.833333	0.639375	0.579533
458	0.563048	0.909091	0.620902	0.84058	0.829787	0.88	0.619497	0.666667	0.873684	0.9375	0.791411	0.967742	0.898148	0.588283	0.977778	0.925926	0.6439	0.583733
459	0.559676	0.909091	0.60041	0.84058	0.75	0.92	0.696541	0.666667	0.905263	0.958333	0.834356	0.935484	0.907407	0.58991	0.955556	0.777778	0.650278	0.590046
460	0.571814	0.909091	0.606557	0.913043	0.81383	0.84	0.666667	1	0.852632	0.875	0.846626	0.903226	0.898148	0.585028	0.955556	0.851852	0.652129	0.593099
461	0.573163	1	0.57377	0.884058	0.819149	0.92	0.638365	0.666667	0.831579	0.895833	0.815951	0.967742	0.944444	0.598047	0.955556	0.851852	0.648632	0.587116
462	0.546864	0.878788	0.586066	0.855072	0.829787	0.88	0.666667	1	0.894737	0.9375	0.815951	0.967742	0.925926	0.566314	0.955556	0.87037	0.63814	0.578085
463	0.554956	0.939394	0.577869	0.898551	0.787234	0.92	0.657233	1	0.894737	0.895833	0.806748	0.903226	0.907407	0.579333	0.977778	0.925926	0.640403	0.578984
464	0.559676	0.909091	0.590164	0.942029	0.797872	0.96	0.677673	0.666667	0.873684	0.958333	0.809816	0.870968	0.925926	0.554923	0.933333	0.925926	0.640609	0.581368
465	0.544167	0.878788	0.602459	0.898551	0.829787	0.8	0.685535	0.666667	0.884211	0.9375	0.776074	0.935484	0.935185	0.584215	0.955556	0.888889	0.643283	0.584225
466	0.561699	0.878788	0.602459	0.898551	0.787234	0.84	0.668239	1	0.873684	0.916667	0.858896	0.903226	0.925926	0.58991	0.977778	0.944444	0.652129	0.593031
467	0.561025	0.969697	0.635246	0.84058	0.771277	0.92	0.669811	1	0.894737	0.895833	0.773006	1	0.925926	0.568755	0.933333	0.907407	0.6439	0.583284
468	0.568442	0.939394	0.592213	0.898551	0.861702	0.84	0.687107	1	0.863158	0.958333	0.788344	1	0.861111	0.567941	0.977778	0.888889	0.647398	0.589124
469	0.548213	1	0.598361	0.913043	0.824468	0.96	0.671384	0.666667	0.915789	0.916667	0.855828	0.903226	0.907407	0.576892	0.977778	0.87037	0.646986	0.589772
470	0.579906	0.878788	0.645492	0.884058	0.808511	0.84	0.669811	1	0.863158	0.9375	0.806748	1	0.851852	0.593165	0.977778	0.925926	0.658918	0.600623
471	0.564396	1	0.57582	0.956522	0.835106	0.88	0.66195	1	0.926316	0.916667	0.794479	1	0.898148	0.59642	0.977778	0.962963	0.651718	0.593458
472	0.563722	0.878788	0.614754	0.898551	0.856383	0.88	0.658805	1	0.873684	0.916667	0.815951	0.967742	0.916667	0.576078	0.955556	0.925926	0.649043	0.589834
473	0.542144	0.909091	0.633197	0.971014	0.845745	0.88	0.668239	0.666667	0.863158	1	0.834356	0.870968	0.907407	0.587469	0.955556	0.851852	0.649249	0.591452
474	0.587323	0.878788	0.579918	0.884058	0.87766	0.88	0.680818	1	0.852632	0.958333	0.834356	0.935484	0.898148	0.5655	0.888889	0.851852	0.652746	0.593199
475	0.549562	0.909091	0.622951	0.898551	0.829787	0.88	0.707547	1	0.926316	0.875	0.819018	0.935484	0.898148	0.563873	0.955556	0.944444	0.648426	0.592233
476	0.564396	0.939394	0.622951	0.884058	0.819149	0.96	0.669811	0.666667	0.863158	0.9375	0.831288	0.903226	0.888889	0.589097	0.888889	0.925926	0.653158	0.594503
477	0.552259	0.878788	0.618852	0.884058	0.867021	0.76	0.672956	1	0.905263	0.958333	0.834356	0.967742	0.935185	0.579333	1	0.962963	0.651718	0.593934
478	0.558328	0.969697	0.625	0.898551	0.840426	0.84	0.691824	1	0.831579	0.916667	0.819018	0.967742	0.87037	0.593979	0.977778	0.814815	0.654392	0.596583
479	0.530007	0.848485	0.633197	0.869565	0.829787	0.88	0.685535	1	0.873684	0.875	0.794479	0.935484	0.916667	0.591538	0.933333	0.888889	0.643695	0.585588
480	0.571814	0.939394	0.584016	0.927536	0.819149	0.88	0.680818	1	0.894737	0.958333	0.809816	0.870968	0.944444	0.584215	0.977778	0.944444	0.653569	0.594697
481	0.582603	0.909091	0.565574	0.913043	0.819149	0.76	0.666667	1	0.884211	0.895833	0.834356	0.935484	0.888889	0.597234	0.955556	0.87037	0.654392	0.595102
482	0.556305	0.939394	0.641393	0.927536	0.840426	0.84	0.666667	1	0.884211	0.979167	0.815951	0.903226	0.898148	0.571196	0.933333	0.944444	0.649249	0.590799
483	0.554956	0.939394	0.571721	0.884058	0.840426	0.8	0.672956	1	0.915789	0.9375	0.855828	0.935484	0.935185	0.586656	0.977778	0.907407	0.649661	0.591964
484	0.570465	0.848485	0.614754	0.942029	0.819149	1	0.68239	1	0.936842	0.9375	0.791411	0.903226	0.935185	0.589097	0.977778	0.888889	0.656655	0.599235
485	0.550236	0.939394	0.594262	0.913043	0.819149	0.96	0.652516	1	0.884211	0.875	0.828221	0.967742	0.87963	0.58096	0.977778	0.851852	0.642049	0.58163
486	0.542144	0.909091	0.608607	0.927536	0.829787	0.84	0.66195	1	0.863158	0.979167	0.806748	1	0.935185	0.590724	0.955556	0.833333	0.644723	0.585478
487	0.55091	0.969697	0.631148	0.927536	0.824468	0.92	0.671384	1	0.884211	0.895833	0.819018	1	0.925926	0.557364	0.933333	0.888889	0.643695	0.586498
488	0.557653	0.878788	0.584016	0.884058	0.861702	0.84	0.644654	1	0.842105	0.9375	0.785276	0.967742	0.944444	0.589097	0.955556	0.962963	0.6439	0.583776
489	0.557653	0.909091	0.577869	0.884058	0.81383	0.84	0.663522	1	0.926316	0.916667	0.843558	0.935484	0.888889	0.601302	0.933333	0.944444	0.650689	0.591006
490	0.557653	0.939394	0.596311	0.913043	0.81383	0.88	0.665094	1	0.894737	0.9375	0.822086	0.967742	0.907407	0.594793	0.933333	0.981481	0.651101	0.592347
491	0.569117	0.969697	0.612705	0.913043	0.835106	0.84	0.669811	1	0.873684	0.9375	0.825153	0.967742	0.898148	0.581774	0.933333	0.907407	0.653158	0.59471
492	0.551585	1	0.655738	0.927536	0.867021	0.84	0.647799	1	0.873684	0.958333	0.825153	1	0.916667	0.587469	1	0.944444	0.654186	0.597119
493	0.546864	0.939394	0.641393	0.855072	0.845745	0.84	0.66195	1	0.894737	0.979167	0.806748	0.967742	0.87963	0.584215	0.955556	0.944444	0.648015	0.589688
494	0.584626	0.909091	0.633197	0.927536	0.835106	0.92	0.677673	1	0.873684	0.916667	0.828221	0.935484	0.944444	0.567941	0.955556	0.925926	0.658918	0.601498
495	0.554282	0.909091	0.602459	0.898551	0.776596	1	0.66195	0.666667	0.905263	0.916667	0.858896	0.967742	0.944444	0.578519	0.977778	0.907407	0.647603	0.58954
496	0.538098	0.818182	0.612705	0.942029	0.856383	0.8	0.665094	1	0.884211	0.854167	0.834356	0.935484	0.916667	0.58991	0.955556	0.888889	0.64534	0.586034
497	0.560351	0.878788	0.629098	0.898551	0.829787	0.8	0.660377	1	0.894737	0.916667	0.819018	1	0.916667	0.607811	0.977778	0.814815	0.656038	0.598335
498	0.562374	0.909091	0.616803	0.913043	0.808511	0.8	0.685535	1	0.884211	0.916667	0.785276	0.935484	0.888889	0.597234	0.911111	0.87037	0.652129	0.592396
499	0.574511	0.939394	0.608607	0.927536	0.781915	0.84	0.668239	1	0.915789	0.895833	0.834356	0.935484	0.888889	0.584215	0.977778	0.907407	0.653775	0.595008
500	0.561699	0.818182	0.606557	0.913043	0.824468	0.88	0.674528	1	0.852632	0.833333	0.834356	0.967742	0.907407	0.578519	0.888889	0.907407	0.647809	0.58831

## Sheet: K-nearest neighbors
Number of features	Biological membrane	Cell periphery	Cytoplasm	Cytoplasmic vesicle	Endoplasmic reticulum	Endosome	Extracellular space or cell surface	Flagellum or cilium	Golgi apparatus	Microtubule cytoskeleton	Mitochondrion	Nuclear periphery	Nucleolus	Nucleus	Peroxisome	Vacuole	Overall accuracy	MCC
1	0.293324	0.454545	0.182377	0.15942	0.255319	0.24	0.220126	0.333333	0.2	0.604167	0.199387	0.354839	0.342593	0.16843	0.333333	0.37037	0.236165	0.170431
2	0.4147	0.909091	0.522541	0.811594	0.728723	0.92	0.621069	1	0.778947	0.895833	0.776074	0.935484	0.87963	0.385679	0.955556	0.87037	0.529109	0.471755
3	0.469319	1	0.717213	0.971014	0.909574	1	0.698113	1	0.936842	1	0.895706	1	0.972222	0.505289	1	1	0.63238	0.58223
4	0.513149	1	0.784836	1	0.962766	1	0.806604	1	0.978947	1	0.93865	1	0.990741	0.549227	1	0.981481	0.684221	0.64095
5	0.565071	1	0.836066	1	0.978723	1	0.833333	1	1	1	0.957055	1	0.990741	0.591538	1	0.981481	0.721662	0.681268
6	0.559676	1	0.868852	1	0.989362	1	0.850629	1	1	1	0.96319	1	0.990741	0.620016	1	1	0.7338	0.695784
7	0.570465	1	0.879098	1	0.994681	1	0.836478	1	0.989474	1	0.96319	1	0.981481	0.628153	1	1	0.73812	0.699548
8	0.570465	1	0.872951	1	0.989362	1	0.858491	1	1	1	0.972393	1	1	0.651749	1	1	0.747377	0.710254
9	0.569117	1	0.881148	1	0.984043	1	0.855346	1	1	1	0.981595	1	1	0.652563	1	1	0.747994	0.711439
10	0.568442	1	0.891393	1	0.989362	1	0.877358	1	1	1	0.972393	1	1	0.658259	1	1	0.752726	0.71733
11	0.567094	1	0.909836	1	0.994681	1	0.883648	1	1	1	0.984663	1	1	0.673718	1	1	0.759926	0.726043
12	0.564396	1	0.911885	1	0.984043	1	0.888365	1	1	1	0.97546	1	1	0.671277	1	1	0.75828	0.724794
13	0.579906	1	0.860656	1	0.994681	1	0.882075	1	1	1	0.96319	1	1	0.676973	1	1	0.758074	0.723281
14	0.595415	1	0.89959	1	0.994681	1	0.886792	1	1	1	0.990798	1	1	0.682669	1	1	0.770623	0.736571
15	0.583951	1	0.875	1	0.989362	1	0.889937	1	1	1	0.972393	1	1	0.675346	1	1	0.761777	0.727085
16	0.585974	1	0.895492	1	1	1	0.893082	1	1	1	0.990798	1	1	0.671277	1	1	0.76548	0.7323
17	0.595415	1	0.897541	1	0.989362	1	0.896226	1	1	1	0.984663	1	1	0.66965	1	1	0.767743	0.734524
18	0.594066	1	0.889344	1	0.973404	1	0.878931	1	1	1	0.98773	1	1	0.6786	1	1	0.766098	0.732596
19	0.603506	1	0.911885	1	0.994681	1	0.880503	1	0.989474	1	0.990798	1	1	0.668836	1	1	0.7698	0.736274
20	0.598112	1	0.918033	1	0.984043	1	0.880503	1	1	1	0.97546	1	1	0.6786	1	1	0.770006	0.736629
21	0.592043	1	0.895492	1	1	1	0.877358	1	1	1	0.972393	1	1	0.68511	1	1	0.767538	0.733588
22	0.598112	1	0.905738	1	0.994681	1	0.889937	1	1	1	0.98773	1	1	0.666395	1	1	0.768155	0.73489
23	0.592043	1	0.915984	1	0.994681	1	0.902516	1	1	1	0.966258	1	1	0.6607	1	1	0.766098	0.733464
24	0.598112	1	0.891393	1	0.984043	1	0.899371	1	1	1	0.97546	1	1	0.682669	1	1	0.770829	0.737465
25	0.588672	1	0.879098	1	0.989362	1	0.899371	1	1	1	0.972393	1	1	0.697315	1	1	0.770418	0.737079
26	0.596089	1	0.889344	1	0.994681	1	0.878931	1	1	1	0.981595	1	1	0.665582	1	1	0.763835	0.729926
27	0.600809	1	0.893443	1	1	1	0.896226	1	1	1	0.981595	1	1	0.676973	1	1	0.771035	0.737798
28	0.598786	1	0.901639	1	0.984043	1	0.907233	1	1	1	0.98773	1	1	0.680228	1	1	0.773298	0.740744
29	0.594066	1	0.905738	1	0.994681	1	0.90566	1	1	1	0.969325	1	1	0.707079	1	1	0.778029	0.746057
30	0.604855	1	0.879098	1	0.984043	1	0.894654	1	1	1	0.97546	1	1	0.692433	1	1	0.773503	0.740515
31	0.604181	1	0.905738	1	1	1	0.90566	1	1	1	0.978528	1	1	0.705452	1	1	0.781526	0.749674
32	0.596089	1	0.911885	1	1	1	0.894654	1	1	1	0.978528	1	1	0.707079	1	1	0.778646	0.746704
33	0.596763	1	0.887295	1	0.984043	1	0.886792	1	1	1	0.98773	1	1	0.696501	1	1	0.772681	0.739431
34	0.601483	1	0.911885	1	0.994681	1	0.90566	1	1	1	0.990798	1	1	0.707893	1	1	0.782555	0.751023
35	0.600135	1	0.911885	1	0.994681	1	0.910377	1	1	1	0.978528	1	1	0.704638	1	1	0.781115	0.749638
36	0.607552	1	0.893443	1	0.984043	1	0.913522	1	1	1	0.98773	1	1	0.695688	1	1	0.779881	0.747549
37	0.605529	1	0.891393	1	1	1	0.897799	1	1	1	0.96319	1	1	0.715216	1	1	0.780909	0.74838
38	0.605529	1	0.913934	1	0.994681	1	0.891509	1	1	1	0.969325	1	1	0.686737	1	1	0.775355	0.742273
39	0.600809	1	0.897541	1	1	1	0.90566	1	1	1	0.978528	1	1	0.689178	1	1	0.775561	0.742824
40	0.592717	1	0.89959	1	0.989362	1	0.913522	1	1	1	0.981595	1	1	0.697315	1	1	0.776178	0.744066
41	0.598112	1	0.911885	1	0.994681	1	0.904088	1	1	1	0.981595	1	1	0.682669	1	1	0.774326	0.741766
42	0.601483	1	0.938525	1	1	1	0.904088	1	1	1	0.984663	1	1	0.710334	1	1	0.785435	0.754561
43	0.59474	1	0.891393	1	0.994681	1	0.908805	1	1	1	0.981595	1	1	0.711961	1	1	0.779264	0.747015
44	0.587997	1	0.893443	1	1	1	0.916667	1	1	1	0.990798	1	1	0.708706	1	1	0.778441	0.746589
45	0.596089	1	0.918033	1	0.994681	1	0.889937	1	1	1	0.972393	1	1	0.710334	1	1	0.778852	0.746515
46	0.595415	1	0.918033	1	0.989362	1	0.913522	1	1	1	0.984663	1	1	0.689178	1	1	0.777001	0.744741
47	0.601483	1	0.909836	1	0.994681	1	0.908805	1	0.989474	1	0.981595	1	1	0.703824	1	1	0.780909	0.749162
48	0.597438	1	0.885246	1	1	1	0.893082	1	1	1	0.984663	1	1	0.712775	1	1	0.778029	0.744907
49	0.598112	1	0.909836	1	0.994681	1	0.874214	1	1	1	0.981595	1	1	0.707893	1	1	0.776589	0.743797
50	0.599461	1	0.897541	1	0.994681	1	0.910377	1	1	1	0.972393	1	1	0.723352	1	1	0.783789	0.751626
51	0.593392	1	0.913934	1	0.994681	1	0.90566	1	1	1	0.97546	1	1	0.689992	1	1	0.774738	0.742606
52	0.602158	1	0.89959	1	0.994681	1	0.888365	1	1	1	0.990798	1	1	0.702197	1	1	0.777823	0.74473
53	0.590695	1	0.905738	1	0.994681	1	0.907233	1	1	1	0.98773	1	1	0.714402	1	1	0.780292	0.748555
54	0.597438	1	0.907787	1	0.994681	1	0.900943	1	1	1	0.993865	1	1	0.694874	1	1	0.777206	0.744886
55	0.592043	1	0.905738	1	1	1	0.916667	1	1	1	0.978528	1	1	0.689178	1	1	0.775149	0.743167
56	0.590695	1	0.897541	1	0.994681	1	0.908805	1	1	1	0.984663	1	1	0.704638	1	1	0.777001	0.744893
57	0.594066	1	0.901639	1	0.989362	1	0.899371	1	1	1	0.978528	1	1	0.690806	1	1	0.773092	0.740004
58	0.602832	1	0.897541	1	0.994681	1	0.897799	1	1	1	0.978528	1	1	0.703011	1	1	0.778441	0.745285
59	0.598786	1	0.928279	1	0.994681	1	0.930818	1	1	1	0.993865	1	1	0.695688	1	1	0.783789	0.75316
60	0.592043	1	0.918033	1	1	1	0.896226	1	1	1	0.981595	1	1	0.694874	1	1	0.775355	0.742711
61	0.601483	1	0.897541	1	1	1	0.900943	1	1	1	0.969325	1	1	0.695688	1	1	0.776178	0.743008
62	0.595415	1	0.905738	1	1	1	0.919811	1	1	1	0.972393	1	1	0.696501	1	1	0.778029	0.745968
63	0.59474	1	0.909836	1	0.994681	1	0.894654	1	1	1	0.98773	1	1	0.707893	1	1	0.778646	0.746604
64	0.597438	1	0.920082	1	0.994681	1	0.90566	1	1	1	0.984663	1	1	0.702197	1	1	0.780292	0.748283
65	0.599461	1	0.911885	1	0.989362	1	0.897799	1	1	1	0.972393	1	1	0.698129	1	1	0.777001	0.744425
66	0.598112	1	0.905738	1	0.994681	1	0.896226	1	1	1	0.978528	1	1	0.702197	1	1	0.777412	0.744686
67	0.597438	1	0.891393	1	0.989362	1	0.90566	1	1	1	0.98773	1	1	0.687551	1	1	0.773709	0.741113
68	0.592043	1	0.922131	1	0.994681	1	0.90566	1	1	1	0.98773	1	1	0.716843	1	1	0.782761	0.751498
69	0.597438	1	0.89959	1	1	1	0.907233	1	0.989474	1	0.990798	1	1	0.701383	1	1	0.778646	0.746524
70	0.595415	1	0.903689	1	0.994681	1	0.894654	1	1	1	0.990798	1	1	0.708706	1	1	0.778646	0.746121
71	0.596763	1	0.89959	1	0.989362	1	0.910377	1	1	1	0.984663	1	1	0.711147	1	1	0.780704	0.748267
72	0.605529	1	0.909836	1	0.994681	1	0.907233	1	1	1	0.981595	1	1	0.712775	1	1	0.784407	0.752697
73	0.599461	1	0.905738	1	1	1	0.926101	1	1	1	0.981595	1	1	0.697315	1	1	0.780909	0.74967
74	0.603506	1	0.909836	1	0.994681	1	0.900943	1	1	1	0.98773	1	1	0.698942	1	1	0.779881	0.747363
75	0.603506	1	0.903689	1	0.994681	1	0.91195	1	1	1	0.984663	1	1	0.708706	1	1	0.782966	0.750825
76	0.596089	1	0.907787	1	0.994681	1	0.908805	1	1	1	0.981595	1	1	0.699756	1	1	0.778235	0.746228
77	0.59474	1	0.893443	1	1	1	0.915094	1	1	1	0.984663	1	1	0.696501	1	1	0.776795	0.744406
78	0.592043	1	0.922131	1	0.994681	1	0.910377	1	1	1	0.97546	1	1	0.698942	1	1	0.778029	0.746068
79	0.581254	1	0.903689	1	1	1	0.902516	1	1	1	0.984663	1	1	0.705452	1	1	0.774326	0.742426
80	0.588672	1	0.903689	1	1	1	0.897799	1	1	1	0.990798	1	1	0.703824	1	1	0.775972	0.744043
81	0.591369	1	0.907787	1	0.989362	1	0.893082	1	1	1	0.990798	1	1	0.698942	1	1	0.774943	0.742171
82	0.59474	1	0.911885	1	1	1	0.916667	1	1	1	0.981595	1	1	0.703011	1	1	0.780292	0.748942
83	0.596763	1	0.897541	1	0.994681	1	0.900943	1	1	1	0.990798	1	1	0.722539	1	1	0.782761	0.75081
84	0.591369	1	0.889344	1	0.994681	1	0.91195	1	1	1	0.981595	1	1	0.701383	1	1	0.775766	0.743253
85	0.597438	1	0.905738	1	1	1	0.913522	1	0.989474	1	0.98773	1	1	0.698129	1	1	0.779058	0.747111
86	0.591369	1	0.903689	1	0.989362	1	0.913522	1	1	1	0.990798	1	1	0.681855	1	1	0.772886	0.741089
87	0.591369	1	0.89959	1	0.994681	1	0.90566	1	1	1	0.984663	1	1	0.689992	1	1	0.773298	0.741181
88	0.594066	1	0.907787	1	0.994681	1	0.886792	1	0.989474	1	0.984663	1	0.990741	0.699756	1	1	0.774532	0.741795
89	0.594066	1	0.889344	1	1	1	0.896226	1	1	1	0.993865	1	1	0.682669	1	1	0.770829	0.737759
90	0.588672	1	0.895492	1	1	1	0.904088	1	1	1	0.97546	1	1	0.685924	1	1	0.770418	0.738008
91	0.588672	1	0.893443	1	1	1	0.91195	1	1	1	0.972393	1	1	0.707079	1	1	0.776383	0.744429
92	0.592717	1	0.915984	1	0.994681	1	0.90566	1	1	1	0.966258	1	1	0.698129	1	1	0.776178	0.744158
93	0.596089	1	0.909836	1	1	1	0.921384	1	1	1	0.984663	1	1	0.692433	1	1	0.778646	0.747409
94	0.590695	1	0.907787	1	0.994681	1	0.910377	1	1	1	0.978528	1	1	0.696501	1	1	0.775766	0.743713
95	0.590695	1	0.895492	1	1	1	0.91195	1	1	1	0.98773	1	1	0.701383	1	1	0.776795	0.744792
96	0.587323	1	0.891393	1	0.994681	1	0.896226	1	1	1	0.990798	1	1	0.679414	1	1	0.767743	0.734781
97	0.59474	1	0.887295	1	1	1	0.91195	1	1	1	0.978528	1	1	0.686737	1	1	0.772886	0.740633
98	0.59474	1	0.905738	1	1	1	0.915094	1	0.989474	1	0.978528	1	1	0.676973	1	1	0.772475	0.739925
99	0.596089	1	0.897541	1	1	1	0.916667	1	1	1	0.97546	1	1	0.69406	1	1	0.776589	0.744382
100	0.601483	1	0.887295	1	0.994681	1	0.919811	1	1	1	0.972393	1	1	0.704638	1	1	0.779881	0.747788
101	0.589346	1	0.920082	1	0.989362	1	0.902516	1	1	1	0.984663	1	1	0.698942	1	1	0.776383	0.744625
102	0.590695	1	0.928279	1	0.994681	1	0.916667	1	1	1	0.97546	1	1	0.691619	1	1	0.777206	0.745829
103	0.583951	1	0.911885	1	1	1	0.91195	1	1	1	0.990798	1	1	0.686737	1	1	0.772886	0.740909
104	0.594066	1	0.915984	1	1	1	0.908805	1	1	1	0.972393	1	1	0.697315	1	1	0.777412	0.745268
105	0.595415	1	0.901639	1	1	1	0.904088	1	1	1	0.978528	1	1	0.684296	1	1	0.772886	0.740352
106	0.591369	1	0.922131	1	1	1	0.916667	1	1	1	0.984663	1	1	0.688365	1	1	0.776795	0.745474
107	0.594066	1	0.922131	1	0.978723	1	0.91195	1	1	1	0.978528	1	1	0.701383	1	1	0.779058	0.747783
108	0.597438	1	0.905738	1	1	1	0.893082	1	1	1	0.978528	1	1	0.689178	1	1	0.773709	0.740393
109	0.593392	1	0.889344	1	0.994681	1	0.91195	1	1	1	0.98773	1	1	0.689992	1	1	0.773915	0.741098
110	0.584626	1	0.907787	1	0.994681	1	0.926101	1	1	1	0.996933	1	1	0.711147	1	1	0.780909	0.750013
111	0.602158	1	0.905738	1	0.994681	1	0.913522	1	1	1	0.972393	1	1	0.703011	1	1	0.780704	0.748491
112	0.598112	1	0.915984	1	1	1	0.910377	1	1	1	0.990798	1	1	0.69406	1	1	0.779264	0.747472
113	0.605529	1	0.911885	1	1	1	0.91195	1	1	1	0.97546	1	1	0.686737	1	1	0.778441	0.746853
114	0.598786	1	0.907787	1	0.994681	1	0.913522	1	1	1	0.978528	1	1	0.691619	1	1	0.777412	0.745944
115	0.604181	1	0.895492	1	0.994681	1	0.904088	1	1	1	0.978528	1	1	0.693247	1	1	0.777001	0.744923
116	0.600809	1	0.915984	1	0.994681	1	0.908805	1	1	1	0.993865	1	1	0.703824	1	1	0.782349	0.750879
117	0.598786	1	0.891393	1	0.984043	1	0.891509	1	1	1	0.96319	1	1	0.693247	1	1	0.771858	0.738404
118	0.601483	1	0.913934	1	0.994681	1	0.904088	1	1	1	0.978528	1	1	0.690806	1	1	0.777412	0.745364
119	0.602158	1	0.891393	1	0.994681	1	0.921384	1	1	1	0.97546	1	1	0.677787	1	1	0.774121	0.742308
120	0.599461	1	0.915984	1	1	1	0.921384	1	1	1	0.978528	1	1	0.69406	1	1	0.780292	0.748477
121	0.601483	1	0.905738	1	1	1	0.900943	1	1	1	0.978528	1	1	0.688365	1	1	0.775766	0.743218
122	0.602158	1	0.920082	1	0.994681	1	0.908805	1	1	1	0.969325	1	1	0.685924	1	1	0.777001	0.745107
123	0.600135	1	0.920082	1	1	1	0.904088	1	1	1	0.98773	1	1	0.698129	1	1	0.780292	0.748741
124	0.598112	1	0.895492	1	1	1	0.902516	1	1	1	0.98773	1	1	0.695688	1	1	0.776383	0.743913
125	0.594066	1	0.911885	1	0.994681	1	0.88522	1	1	1	0.98773	1	1	0.6786	1	1	0.770006	0.736655
126	0.596089	1	0.92623	1	0.994681	1	0.908805	1	0.989474	1	0.972393	1	1	0.69406	1	1	0.777823	0.745953
127	0.596089	1	0.893443	1	1	1	0.893082	1	1	1	0.98773	1	1	0.698942	1	1	0.775149	0.742196
128	0.598112	1	0.89959	1	0.994681	1	0.915094	1	1	1	0.98773	1	1	0.70057	1	1	0.779469	0.747845
129	0.607552	1	0.901639	1	0.994681	1	0.930818	1	1	1	0.978528	1	1	0.676159	1	1	0.777823	0.746559
130	0.600809	1	0.92418	1	0.994681	1	0.913522	1	1	1	0.98773	1	1	0.693247	1	1	0.780704	0.749374
131	0.595415	1	0.911885	1	0.994681	1	0.910377	1	1	1	0.978528	1	1	0.686737	1	1	0.775149	0.743001
132	0.598786	1	0.889344	1	0.994681	1	0.90566	1	1	1	0.98773	1	0.990741	0.695688	1	1	0.775972	0.742729
133	0.59002	1	0.895492	1	1	1	0.907233	1	1	1	0.972393	1	1	0.70057	1	1	0.774738	0.742136
134	0.592717	1	0.913934	1	0.989362	1	0.935535	1	1	1	0.981595	1	1	0.673718	1	1	0.774532	0.743192
135	0.593392	1	0.918033	1	1	1	0.922956	1	1	1	0.98773	1	1	0.684296	1	1	0.777001	0.745311
136	0.59002	1	0.92418	1	1	1	0.899371	1	1	1	0.984663	1	1	0.686737	1	1	0.773915	0.74159
137	0.59002	1	0.889344	1	0.994681	1	0.915094	1	1	1	0.981595	1	1	0.701383	1	1	0.775766	0.743788
138	0.591369	1	0.905738	1	1	1	0.910377	1	1	1	0.978528	1	1	0.69406	1	1	0.775355	0.743106
139	0.591369	1	0.915984	1	0.994681	1	0.913522	1	1	1	0.984663	1	1	0.682669	1	1	0.774121	0.742131
140	0.594066	1	0.922131	1	1	1	0.902516	1	1	1	0.984663	1	1	0.687551	1	1	0.775561	0.743385
141	0.589346	1	0.903689	1	0.989362	1	0.926101	1	1	1	0.981595	1	1	0.69406	1	1	0.776383	0.745027
142	0.592043	1	0.913934	1	1	1	0.908805	1	1	1	0.984663	1	1	0.686737	1	1	0.774738	0.742806
143	0.590695	1	0.887295	1	0.994681	1	0.93239	1	1	1	0.981595	1	1	0.684296	1	1	0.773709	0.742117
144	0.590695	1	0.897541	1	0.984043	1	0.899371	1	0.989474	1	0.981595	1	1	0.699756	1	1	0.773709	0.740869
145	0.588672	1	0.895492	1	0.994681	1	0.927673	1	1	1	0.972393	1	1	0.698942	1	1	0.776383	0.744835
146	0.590695	1	0.903689	1	0.994681	1	0.907233	1	0.989474	1	0.969325	1	1	0.690806	1	1	0.772681	0.740299
147	0.584626	1	0.905738	1	0.994681	1	0.924528	1	0.989474	1	0.981595	1	1	0.715216	1	1	0.780292	0.749253
148	0.590695	1	0.901639	1	0.984043	1	0.916667	1	1	1	0.98773	1	1	0.705452	1	1	0.778441	0.74695
149	0.591369	1	0.907787	1	1	1	0.897799	1	1	1	0.972393	1	1	0.69406	1	1	0.773503	0.741443
150	0.592717	1	0.932377	1	0.989362	1	0.900943	1	1	1	0.981595	1	1	0.68511	1	1	0.774738	0.742985
151	0.594066	1	0.907787	1	1	1	0.927673	1	1	1	0.981595	1	1	0.691619	1	1	0.778235	0.747368
152	0.592043	1	0.903689	1	1	1	0.907233	1	1	1	0.984663	1	1	0.697315	1	1	0.776178	0.744598
153	0.598112	1	0.909836	1	0.994681	1	0.897799	1	1	1	0.984663	1	1	0.705452	1	1	0.779264	0.747538
154	0.596089	1	0.911885	1	0.989362	1	0.916667	1	1	1	0.972393	1	1	0.706265	1	1	0.780498	0.749302
155	0.591369	1	0.909836	1	0.994681	1	0.908805	1	1	1	0.972393	1	1	0.698129	1	1	0.775972	0.744278
156	0.596763	1	0.920082	1	1	1	0.897799	1	0.989474	1	0.978528	1	1	0.688365	1	1	0.775149	0.743036
157	0.591369	1	0.909836	1	0.989362	1	0.90566	1	1	1	0.98773	1	1	0.70952	1	1	0.779264	0.747181
158	0.596089	1	0.920082	1	1	1	0.91195	1	1	1	0.981595	1	1	0.695688	1	1	0.779058	0.747914
159	0.591369	1	0.89959	1	0.994681	1	0.90566	1	1	1	0.981595	1	1	0.693247	1	1	0.773915	0.741476
160	0.592043	1	0.901639	1	1	1	0.921384	1	1	1	0.984663	1	1	0.693247	1	1	0.776795	0.744964
161	0.600135	1	0.920082	1	1	1	0.90566	1	1	1	0.97546	1	1	0.710334	1	1	0.782761	0.751494
162	0.596089	1	0.922131	1	0.994681	1	0.916667	1	1	1	0.981595	1	1	0.702197	1	1	0.781321	0.750518
163	0.593392	1	0.907787	1	1	1	0.902516	1	1	1	0.984663	1	1	0.693247	1	1	0.775355	0.743028
164	0.595415	1	0.887295	1	0.989362	1	0.897799	1	1	1	0.97546	1	1	0.698129	1	1	0.773503	0.740259
165	0.592043	1	0.907787	1	1	1	0.897799	1	1	1	0.981595	1	1	0.711147	1	1	0.778646	0.746899
166	0.595415	1	0.913934	1	0.994681	1	0.891509	1	1	1	0.969325	1	1	0.698129	1	1	0.775149	0.742659
167	0.600135	1	0.915984	1	1	1	0.897799	1	1	1	0.996933	1	1	0.698942	1	1	0.779881	0.748061
168	0.593392	1	0.918033	1	1	1	0.91195	1	1	1	0.981595	1	1	0.699756	1	1	0.779058	0.747769
169	0.597438	1	0.887295	1	0.989362	1	0.916667	1	1	1	0.981595	1	1	0.685924	1	1	0.773915	0.741245
170	0.600135	1	0.911885	1	0.994681	1	0.918239	1	1	1	0.97546	1	1	0.706265	1	1	0.782349	0.750857
171	0.603506	1	0.940574	1	1	1	0.91195	1	1	1	0.97546	1	1	0.703011	1	1	0.784818	0.753889
172	0.59002	1	0.903689	1	0.989362	1	0.916667	1	1	1	0.972393	1	1	0.707079	1	1	0.778029	0.74646
173	0.600809	1	0.89959	1	1	1	0.907233	1	1	1	0.990798	1	1	0.703824	1	1	0.780498	0.748898
174	0.600135	1	0.885246	1	1	1	0.921384	1	1	1	0.981595	1	1	0.703824	1	1	0.780086	0.748755
175	0.604855	1	0.877049	1	1	1	0.896226	1	1	1	0.981595	1	1	0.704638	1	1	0.777618	0.745104
176	0.597438	1	0.895492	1	1	1	0.897799	1	1	1	0.981595	1	1	0.698129	1	1	0.775766	0.74398
177	0.602158	1	0.903689	1	0.994681	1	0.899371	1	1	1	0.98773	1	1	0.692433	1	1	0.777001	0.745331
178	0.595415	1	0.911885	1	1	1	0.896226	1	0.989474	1	0.984663	1	1	0.689178	1	1	0.774326	0.741946
179	0.599461	1	0.89959	1	1	1	0.896226	1	1	1	0.984663	1	1	0.70057	1	1	0.777412	0.745238
180	0.596089	1	0.911885	1	0.994681	1	0.907233	1	1	1	0.972393	1	1	0.698942	1	1	0.777618	0.74601
181	0.59474	1	0.909836	1	0.989362	1	0.910377	1	1	1	0.98773	1	1	0.703824	1	1	0.779469	0.748461
182	0.598786	1	0.928279	1	1	1	0.915094	1	1	1	0.984663	1	1	0.697315	1	1	0.781732	0.750733
183	0.598786	1	0.897541	1	0.994681	1	0.924528	1	0.989474	1	0.990798	1	1	0.698129	1	1	0.780086	0.748888
184	0.600135	1	0.891393	1	1	1	0.919811	1	1	1	0.990798	1	1	0.695688	1	1	0.779058	0.747452
185	0.59474	1	0.915984	1	0.994681	1	0.926101	1	1	1	0.981595	1	1	0.688365	1	1	0.778029	0.747007
186	0.600809	1	0.905738	1	1	1	0.904088	1	1	1	0.981595	1	1	0.691619	1	1	0.777001	0.745241
187	0.603506	1	0.889344	1	1	1	0.913522	1	0.989474	1	0.984663	1	1	0.698129	1	1	0.779058	0.746972
188	0.603506	1	0.909836	1	0.989362	1	0.929245	1	1	1	0.98773	1	1	0.706265	1	1	0.785229	0.754613
189	0.598112	1	0.915984	1	0.994681	1	0.924528	1	1	1	0.990798	1	1	0.70057	1	1	0.782555	0.752054
190	0.602158	1	0.918033	1	0.989362	1	0.913522	1	1	1	0.978528	1	1	0.69406	1	1	0.779881	0.748433
191	0.593392	1	0.922131	1	0.994681	1	0.908805	1	0.989474	1	0.984663	1	1	0.712775	1	1	0.782144	0.751371
192	0.603506	1	0.901639	1	0.994681	1	0.918239	1	1	1	0.981595	1	1	0.703824	1	1	0.782144	0.750757
193	0.606204	1	0.913934	1	0.989362	1	0.91195	1	0.989474	1	0.990798	1	1	0.702197	1	1	0.783172	0.751768
194	0.606204	1	0.903689	1	0.994681	1	0.913522	1	1	1	0.978528	1	1	0.703824	1	1	0.782349	0.750776
195	0.596089	1	0.920082	1	1	1	0.894654	1	1	1	0.990798	1	1	0.70057	1	1	0.778646	0.746751
196	0.598786	1	0.901639	1	1	1	0.929245	1	1	1	0.96319	1	1	0.702197	1	1	0.780704	0.749429
197	0.602832	1	0.903689	1	0.994681	1	0.941824	1	1	1	0.97546	1	1	0.688365	1	1	0.780909	0.750092
198	0.595415	1	0.920082	1	0.994681	1	0.91195	1	1	1	0.98773	1	1	0.702197	1	1	0.780704	0.749449
199	0.595415	1	0.891393	1	0.994681	1	0.90566	1	1	1	0.981595	1	1	0.704638	1	1	0.777206	0.744952
200	0.592043	1	0.901639	1	1	1	0.915094	1	1	1	0.98773	1	1	0.711961	1	1	0.780909	0.749423
201	0.595415	1	0.911885	1	0.989362	1	0.919811	1	1	1	0.98773	1	1	0.698942	1	1	0.779881	0.748357
202	0.597438	1	0.901639	1	0.994681	1	0.913522	1	1	1	0.972393	1	1	0.698942	1	1	0.777823	0.745973
203	0.600135	1	0.918033	1	1	1	0.919811	1	1	1	0.98773	1	1	0.704638	1	1	0.783789	0.753069
204	0.598786	1	0.911885	1	0.989362	1	0.913522	1	1	1	0.972393	1	1	0.713588	1	1	0.782761	0.751378
205	0.593392	1	0.903689	1	0.994681	1	0.91195	1	1	1	0.981595	1	1	0.706265	1	1	0.779058	0.747833
206	0.600809	1	0.911885	1	1	1	0.910377	1	1	1	0.993865	1	1	0.686737	1	1	0.778029	0.746333
207	0.59474	1	0.887295	1	1	1	0.891509	1	1	1	0.98773	1	1	0.696501	1	1	0.773298	0.740352
208	0.599461	1	0.915984	1	0.994681	1	0.913522	1	0.989474	1	0.990798	1	1	0.691619	1	1	0.779058	0.747527
209	0.597438	1	0.911885	1	1	1	0.908805	1	1	1	0.98773	1	1	0.684296	1	1	0.775766	0.744131
210	0.593392	1	0.907787	1	0.994681	1	0.924528	1	0.989474	1	0.990798	1	1	0.70057	1	1	0.780086	0.749128
211	0.592043	1	0.907787	1	1	1	0.924528	1	1	1	0.972393	1	1	0.69406	1	1	0.777206	0.74592
212	0.598112	1	0.915984	1	1	1	0.90566	1	1	1	0.98773	1	1	0.717657	1	1	0.784407	0.75366
213	0.596089	1	0.905738	1	0.994681	1	0.894654	1	1	1	0.990798	1	1	0.699756	1	1	0.776795	0.744785
214	0.600809	1	0.930328	1	1	1	0.904088	1	1	1	0.981595	1	1	0.691619	1	1	0.779469	0.748086
215	0.598786	1	0.922131	1	1	1	0.919811	1	1	1	0.990798	1	1	0.698129	1	1	0.782349	0.751764
216	0.599461	1	0.885246	1	0.989362	1	0.908805	1	1	1	0.984663	1	1	0.70057	1	1	0.777206	0.74477
217	0.591369	1	0.918033	1	0.994681	1	0.900943	1	1	1	0.990798	1	1	0.69406	1	1	0.775972	0.74396
218	0.591369	1	0.905738	1	0.989362	1	0.915094	1	1	1	0.984663	1	1	0.701383	1	1	0.777823	0.74653
219	0.592717	1	0.901639	1	0.994681	1	0.910377	1	1	1	0.978528	1	1	0.706265	1	1	0.778235	0.746875
220	0.596089	1	0.905738	1	0.994681	1	0.90566	1	1	1	0.984663	1	1	0.695688	1	1	0.776795	0.745154
221	0.598112	1	0.911885	1	1	1	0.908805	1	1	1	0.984663	1	1	0.692433	1	1	0.777823	0.745993
222	0.589346	1	0.89959	1	1	1	0.927673	1	1	1	0.990798	1	1	0.697315	1	1	0.778029	0.747006
223	0.59002	1	0.909836	1	0.994681	1	0.915094	1	1	1	0.981595	1	1	0.693247	1	1	0.775766	0.744096
224	0.596763	1	0.909836	1	1	1	0.922956	1	1	1	0.972393	1	1	0.685924	1	1	0.776589	0.745446
225	0.590695	1	0.907787	1	0.994681	1	0.893082	1	1	1	0.981595	1	1	0.691619	1	1	0.772475	0.740116
226	0.593392	1	0.89959	1	0.994681	1	0.918239	1	0.989474	1	0.993865	1	1	0.698942	1	1	0.778235	0.746861
227	0.590695	1	0.903689	1	0.994681	1	0.90566	1	1	1	0.981595	1	1	0.698942	1	1	0.775561	0.743759
228	0.592043	1	0.909836	1	1	1	0.902516	1	0.989474	1	0.981595	1	1	0.699756	1	1	0.776383	0.744244
229	0.592043	1	0.891393	1	0.989362	1	0.910377	1	1	1	0.981595	1	1	0.692433	1	1	0.773503	0.741373
230	0.597438	1	0.905738	1	0.989362	1	0.899371	1	1	1	0.97546	1	1	0.689992	1	1	0.774121	0.741398
231	0.596089	1	0.89959	1	0.994681	1	0.915094	1	1	1	0.98773	1	1	0.687551	1	1	0.775561	0.744002
232	0.592043	1	0.907787	1	0.994681	1	0.910377	1	1	1	0.981595	1	1	0.696501	1	1	0.776383	0.744823
233	0.595415	1	0.881148	1	0.989362	1	0.900943	1	1	1	0.990798	1	1	0.689178	1	1	0.772063	0.739299
234	0.599461	1	0.911885	1	0.994681	1	0.930818	1	1	1	0.993865	1	1	0.690806	1	1	0.781115	0.750035
235	0.591369	1	0.901639	1	0.994681	1	0.907233	1	0.989474	1	0.981595	1	1	0.69406	1	1	0.774326	0.742497
236	0.590695	1	0.915984	1	0.989362	1	0.904088	1	1	1	0.972393	1	1	0.702197	1	1	0.776589	0.744611
237	0.600135	1	0.895492	1	1	1	0.919811	1	1	1	0.993865	1	1	0.695688	1	1	0.779675	0.748104
238	0.587997	1	0.905738	1	0.994681	1	0.910377	1	1	1	0.98773	1	1	0.69406	1	1	0.774738	0.743096
239	0.587323	1	0.911885	1	0.994681	1	0.921384	1	0.989474	1	0.978528	1	1	0.680228	1	1	0.772269	0.74118
240	0.589346	1	0.92418	1	1	1	0.922956	1	1	1	0.98773	1	1	0.679414	1	1	0.775149	0.744297
241	0.592717	1	0.920082	1	1	1	0.915094	1	0.989474	1	0.990798	1	1	0.688365	1	1	0.777001	0.745514
242	0.588672	1	0.918033	1	1	1	0.919811	1	1	1	0.97546	1	1	0.698942	1	1	0.778029	0.747005
243	0.598112	1	0.905738	1	1	1	0.891509	1	1	1	0.984663	1	1	0.698129	1	1	0.776383	0.744115
244	0.59474	1	0.895492	1	1	1	0.913522	1	1	1	0.972393	1	1	0.680228	1	1	0.771858	0.73938
245	0.600809	1	0.885246	1	1	1	0.924528	1	1	1	0.969325	1	1	0.694874	1	1	0.777618	0.745776
246	0.595415	1	0.881148	1	0.989362	1	0.900943	1	1	1	0.984663	1	1	0.698942	1	1	0.774121	0.741752
247	0.596763	1	0.897541	1	0.994681	1	0.893082	1	1	1	0.98773	1	1	0.694874	1	1	0.774532	0.741914
248	0.596763	1	0.911885	1	1	1	0.907233	1	1	1	0.990798	1	1	0.69406	1	1	0.778029	0.746895
249	0.594066	1	0.907787	1	0.994681	1	0.907233	1	1	1	0.990798	1	1	0.699756	1	1	0.778029	0.746506
250	0.592043	1	0.89959	1	1	1	0.908805	1	0.978947	1	1	1	1	0.681855	1	1	0.772681	0.740569
251	0.596763	1	0.907787	1	0.989362	1	0.913522	1	1	1	0.98773	1	1	0.698942	1	1	0.779058	0.747753
252	0.594066	1	0.911885	1	1	1	0.919811	1	1	1	0.993865	1	1	0.703011	1	1	0.781321	0.750511
253	0.585974	1	0.911885	1	1	1	0.899371	1	0.989474	1	0.97546	1	1	0.692433	1	1	0.772063	0.739846
254	0.592043	1	0.903689	1	0.994681	1	0.907233	1	1	1	0.984663	1	1	0.680228	1	1	0.771652	0.739717
255	0.59002	1	0.889344	1	0.994681	1	0.908805	1	1	1	0.990798	1	1	0.694874	1	1	0.773915	0.741533
256	0.592717	1	0.913934	1	0.994681	1	0.918239	1	1	1	0.984663	1	1	0.689178	1	1	0.776589	0.744925
257	0.595415	1	0.911885	1	1	1	0.899371	1	1	1	0.981595	1	1	0.689992	1	1	0.774943	0.742731
258	0.590695	1	0.915984	1	0.994681	1	0.918239	1	1	1	0.990798	1	1	0.683483	1	1	0.775149	0.743565
259	0.595415	1	0.89959	1	1	1	0.908805	1	1	1	0.98773	1	1	0.686737	1	1	0.774532	0.742689
260	0.590695	1	0.897541	1	0.994681	1	0.913522	1	1	1	0.98773	1	1	0.699756	1	1	0.776589	0.744884
261	0.596763	1	0.920082	1	0.994681	1	0.916667	1	1	1	0.981595	1	1	0.688365	1	1	0.777823	0.74678
262	0.595415	1	0.913934	1	0.994681	1	0.918239	1	1	1	0.981595	1	1	0.704638	1	1	0.781115	0.750076
263	0.592043	1	0.889344	1	0.994681	1	0.904088	1	1	1	0.990798	1	1	0.691619	1	1	0.773092	0.740887
264	0.601483	1	0.909836	1	0.994681	1	0.90566	1	0.989474	1	0.97546	1	1	0.707079	1	1	0.780909	0.749102
265	0.599461	1	0.915984	1	1	1	0.921384	1	1	1	0.984663	1	1	0.687551	1	1	0.779058	0.747685
266	0.602832	1	0.897541	1	0.989362	1	0.918239	1	1	1	0.984663	1	1	0.696501	1	1	0.779675	0.747898
267	0.598786	1	0.89959	1	0.994681	1	0.902516	1	1	1	0.98773	1	1	0.695688	1	1	0.776795	0.744547
268	0.592717	1	0.887295	1	1	1	0.902516	1	1	1	0.98773	1	1	0.698942	1	1	0.774738	0.742303
269	0.597438	1	0.889344	1	0.984043	1	0.900943	1	1	1	0.98773	1	1	0.711961	1	1	0.778852	0.746636
270	0.601483	1	0.911885	1	1	1	0.904088	1	1	1	0.978528	1	1	0.704638	1	1	0.780909	0.749387
271	0.608901	1	0.897541	1	1	1	0.913522	1	1	1	0.981595	1	1	0.692433	1	1	0.780086	0.747933
272	0.597438	1	0.893443	1	1	1	0.899371	1	1	1	0.981595	1	1	0.695688	1	1	0.775149	0.743002
273	0.598786	1	0.92623	1	1	1	0.91195	1	1	1	0.972393	1	1	0.680228	1	1	0.775972	0.744385
274	0.596089	1	0.897541	1	0.994681	1	0.924528	1	0.989474	1	0.98773	1	1	0.705452	1	1	0.780909	0.749807
275	0.590695	1	0.911885	1	0.994681	1	0.916667	1	1	1	0.990798	1	1	0.691619	1	1	0.776589	0.745396
276	0.600809	1	0.895492	1	0.994681	1	0.915094	1	1	1	0.98773	1	1	0.70057	1	1	0.779881	0.748096
277	0.593392	1	0.92623	1	1	1	0.91195	1	1	1	0.981595	1	1	0.714402	1	1	0.783584	0.752827
278	0.593392	1	0.913934	1	1	1	0.922956	1	1	1	0.98773	1	1	0.708706	1	1	0.782761	0.751928
279	0.587997	1	0.903689	1	1	1	0.908805	1	1	1	0.981595	1	0.990741	0.684296	1	1	0.771446	0.73929
280	0.596089	1	0.907787	1	1	1	0.904088	1	1	1	0.981595	1	1	0.713588	1	1	0.781321	0.749707
281	0.602832	1	0.913934	1	0.989362	1	0.910377	1	1	1	0.993865	1	1	0.695688	1	1	0.780704	0.749129
282	0.59474	1	0.920082	1	0.989362	1	0.891509	1	1	1	0.98773	1	1	0.703824	1	1	0.778029	0.746225
283	0.602158	1	0.92623	1	1	1	0.908805	1	1	1	0.97546	1	1	0.692433	1	1	0.779881	0.748587
284	0.596763	1	0.901639	1	0.994681	1	0.90566	1	1	1	0.969325	1	1	0.688365	1	1	0.773709	0.741264
285	0.597438	1	0.909836	1	0.994681	1	0.897799	1	1	1	0.98773	1	1	0.692433	1	1	0.775972	0.743872
286	0.598786	1	0.891393	1	0.994681	1	0.910377	1	0.989474	1	0.993865	1	1	0.677787	1	1	0.772681	0.740126
287	0.593392	1	0.918033	1	0.994681	1	0.924528	1	1	1	0.990798	1	1	0.708706	1	1	0.783378	0.752783
288	0.604181	1	0.89959	1	1	1	0.894654	1	1	1	0.996933	1	1	0.688365	1	1	0.776383	0.743775
289	0.599461	1	0.903689	1	0.994681	1	0.883648	1	1	1	0.996933	1	1	0.696501	1	1	0.775766	0.743015
290	0.601483	1	0.89959	1	1	1	0.915094	1	1	1	0.984663	1	1	0.681041	1	1	0.775561	0.743461
291	0.597438	1	0.909836	1	1	1	0.91195	1	1	1	0.98773	1	1	0.694874	1	1	0.778646	0.746995
292	0.602832	1	0.915984	1	0.994681	1	0.913522	1	1	1	0.98773	1	1	0.698942	1	1	0.781938	0.750505
293	0.596089	1	0.911885	1	1	1	0.918239	1	1	1	0.990798	1	1	0.683483	1	1	0.776589	0.745232
294	0.589346	1	0.883197	1	0.994681	1	0.90566	1	1	1	0.984663	1	1	0.695688	1	1	0.772475	0.740106
295	0.601483	1	0.903689	1	0.994681	1	0.897799	1	1	1	0.984663	1	1	0.696501	1	1	0.777412	0.744875
296	0.599461	1	0.895492	1	0.994681	1	0.900943	1	1	1	0.972393	1	1	0.698129	1	1	0.775972	0.743126
297	0.602832	1	0.903689	1	0.994681	1	0.926101	1	1	1	0.984663	1	1	0.695688	1	1	0.781321	0.749965
298	0.598112	1	0.89959	1	1	1	0.90566	1	1	1	0.984663	1	1	0.689178	1	1	0.775355	0.743005
299	0.600809	1	0.920082	1	1	1	0.907233	1	0.989474	1	0.969325	1	1	0.685924	1	0.981481	0.776178	0.743915
300	0.602832	1	0.903689	1	1	1	0.899371	1	1	1	0.990798	1	1	0.707079	1	1	0.781321	0.749417
301	0.607552	1	0.928279	1	0.994681	1	0.908805	1	1	1	0.981595	1	1	0.705452	1	1	0.785229	0.754141
302	0.600135	1	0.897541	1	1	1	0.907233	1	1	1	0.990798	1	1	0.689178	1	1	0.776383	0.744156
303	0.600809	1	0.897541	1	1	1	0.922956	1	1	1	0.97546	1	1	0.697315	1	1	0.779675	0.747898
304	0.598786	1	0.915984	1	0.989362	1	0.904088	1	1	1	0.972393	1	1	0.698942	1	1	0.778235	0.746313
305	0.599461	1	0.915984	1	0.994681	1	0.908805	1	1	1	0.98773	1	1	0.686737	1	1	0.777206	0.744922
306	0.599461	1	0.889344	1	0.989362	1	0.907233	1	1	1	0.984663	1	1	0.694874	1	1	0.775972	0.743235
307	0.597438	1	0.891393	1	0.994681	1	0.91195	1	1	1	0.996933	1	1	0.699756	1	1	0.778441	0.746704
308	0.599461	1	0.89959	1	0.994681	1	0.90566	1	1	1	0.98773	1	1	0.69406	1	1	0.777001	0.744983
309	0.601483	1	0.915984	1	1	1	0.913522	1	1	1	0.984663	1	1	0.699756	1	1	0.781732	0.750141
310	0.603506	1	0.885246	1	1	1	0.910377	1	1	1	0.990798	1	1	0.687551	1	1	0.776178	0.743785
311	0.608227	1	0.901639	1	0.984043	1	0.916667	1	1	1	0.981595	1	1	0.707893	1	1	0.783995	0.752569
312	0.603506	1	0.89959	1	1	1	0.916667	1	1	1	0.972393	1	1	0.689178	1	1	0.777618	0.745559
313	0.596763	1	0.903689	1	0.994681	1	0.897799	1	1	1	0.984663	1	1	0.693247	1	1	0.775149	0.742696
314	0.598786	1	0.922131	1	0.994681	1	0.899371	1	1	1	0.990798	1	1	0.70952	1	1	0.782349	0.751248
315	0.606204	1	0.918033	1	0.989362	1	0.894654	1	1	1	0.981595	1	1	0.686737	1	1	0.777001	0.744196
316	0.594066	1	0.901639	1	0.989362	1	0.913522	1	1	1	0.981595	1	1	0.681041	1	1	0.772681	0.740157
317	0.603506	1	0.897541	1	1	1	0.908805	1	1	1	0.978528	1	1	0.694874	1	1	0.778235	0.745921
318	0.595415	1	0.909836	1	0.994681	1	0.893082	1	1	1	0.984663	1	1	0.684296	1	1	0.772475	0.739511
319	0.602158	1	0.907787	1	0.984043	1	0.924528	1	1	1	0.984663	1	1	0.699756	1	1	0.781938	0.750339
320	0.597438	1	0.92418	1	1	1	0.91195	1	1	1	0.97546	1	1	0.690806	1	1	0.778235	0.746315
321	0.602158	1	0.922131	1	0.989362	1	0.897799	1	1	1	0.978528	1	1	0.710334	1	1	0.782349	0.750634
322	0.600135	1	0.897541	1	0.994681	1	0.899371	1	1	1	0.990798	1	1	0.699756	1	1	0.777823	0.745604
323	0.603506	1	0.922131	1	0.984043	1	0.907233	1	1	1	0.981595	1	1	0.70057	1	1	0.781526	0.74972
324	0.602832	1	0.913934	1	0.994681	1	0.902516	1	1	1	0.984663	1	1	0.689992	1	1	0.777823	0.745561
325	0.600135	1	0.889344	1	1	1	0.897799	1	1	1	0.993865	1	1	0.695688	1	1	0.776178	0.743974
326	0.600809	1	0.891393	1	0.994681	1	0.910377	1	1	1	0.98773	1	1	0.711961	1	1	0.781732	0.749814
327	0.596763	1	0.918033	1	1	1	0.886792	1	1	1	0.97546	1	1	0.689178	1	1	0.773709	0.740988
328	0.596089	1	0.92623	1	0.994681	1	0.900943	1	1	1	0.981595	1	1	0.68511	1	1	0.775355	0.743376
329	0.593392	1	0.92418	1	0.994681	1	0.91195	1	1	1	0.981595	1	1	0.681041	1	1	0.774738	0.742929
330	0.59474	1	0.903689	1	1	1	0.90566	1	0.989474	1	0.984663	1	1	0.681855	1	1	0.772681	0.741072
331	0.594066	1	0.913934	1	1	1	0.893082	1	1	1	0.972393	1	1	0.696501	1	1	0.774943	0.742323
332	0.599461	1	0.909836	1	1	1	0.907233	1	1	1	0.978528	1	1	0.711147	1	1	0.782144	0.750379
333	0.602158	1	0.911885	1	0.989362	1	0.907233	1	1	1	0.984663	1	1	0.707079	1	1	0.782144	0.750373
334	0.592717	1	0.915984	1	0.989362	1	0.916667	1	1	1	0.98773	1	1	0.687551	1	1	0.776178	0.74415
335	0.597438	1	0.907787	1	0.994681	1	0.894654	1	1	1	0.981595	1	1	0.707079	1	1	0.778646	0.746613
336	0.600135	1	0.920082	1	0.994681	1	0.91195	1	0.989474	1	0.981595	1	1	0.698942	1	1	0.780704	0.749233
337	0.596763	1	0.901639	1	0.989362	1	0.900943	1	1	1	0.978528	1	1	0.687551	1	1	0.773298	0.740534
338	0.599461	1	0.918033	1	0.994681	1	0.896226	1	1	1	0.978528	1	1	0.691619	1	1	0.776383	0.743887
339	0.598112	1	0.920082	1	0.994681	1	0.91195	1	1	1	0.98773	1	1	0.704638	1	1	0.782144	0.751147
340	0.596763	1	0.903689	1	0.994681	1	0.894654	1	0.989474	1	0.993865	1	1	0.692433	1	1	0.774943	0.742331
341	0.602832	1	0.901639	1	1	1	0.918239	1	1	1	0.97546	1	1	0.689992	1	1	0.778235	0.746472
342	0.596089	1	0.885246	1	0.994681	1	0.894654	1	1	1	0.990798	1	1	0.697315	1	1	0.774121	0.741144
343	0.597438	1	0.915984	1	0.989362	1	0.904088	1	1	1	0.984663	1	1	0.691619	1	1	0.776795	0.744868
344	0.596089	1	0.92418	1	0.994681	1	0.916667	1	1	1	0.98773	1	1	0.699756	1	1	0.781321	0.750152
345	0.59474	1	0.92418	1	1	1	0.924528	1	1	1	0.990798	1	1	0.688365	1	1	0.779469	0.748315
346	0.596763	1	0.897541	1	1	1	0.90566	1	1	1	0.98773	1	1	0.703824	1	1	0.778646	0.746556
347	0.599461	1	0.915984	1	1	1	0.91195	1	1	1	0.984663	1	1	0.688365	1	1	0.778029	0.746486
348	0.59002	1	0.901639	1	1	1	0.922956	1	1	1	0.978528	1	1	0.707893	1	1	0.779675	0.748552
349	0.59474	1	0.893443	1	0.994681	1	0.908805	1	1	1	0.981595	1	1	0.716843	1	1	0.780704	0.748833
350	0.598786	1	0.877049	1	1	1	0.893082	1	1	1	0.990798	1	1	0.708706	1	1	0.777001	0.744084
351	0.592043	1	0.920082	1	0.994681	1	0.93239	1	1	1	0.984663	1	1	0.70952	1	1	0.783995	0.753228
352	0.600135	1	0.893443	1	1	1	0.897799	1	1	1	0.98773	1	1	0.689992	1	1	0.774738	0.741758
353	0.592717	1	0.89959	1	0.994681	1	0.91195	1	1	1	0.966258	1	1	0.701383	1	1	0.776178	0.743871
354	0.592717	1	0.907787	1	0.994681	1	0.907233	1	1	1	0.978528	1	1	0.689992	1	1	0.774326	0.742062
355	0.596089	1	0.89959	1	0.994681	1	0.907233	1	1	1	0.98773	1	1	0.704638	1	1	0.778852	0.747042
356	0.598786	1	0.911885	1	0.994681	1	0.904088	1	1	1	0.978528	1	1	0.693247	1	1	0.777001	0.744549
357	0.596763	1	0.928279	1	1	1	0.915094	1	1	1	0.990798	1	1	0.703824	1	1	0.783172	0.752671
358	0.591369	1	0.889344	1	0.989362	1	0.915094	1	1	1	0.98773	1	1	0.697315	1	1	0.775355	0.743232
359	0.599461	1	0.918033	1	1	1	0.910377	1	1	1	0.993865	1	1	0.684296	1	1	0.777618	0.745824
360	0.591369	1	0.92418	1	1	1	0.908805	1	1	1	0.990798	1	1	0.716843	1	1	0.783584	0.752732
361	0.593392	1	0.893443	1	1	1	0.899371	1	1	1	1	1	1	0.691619	1	1	0.774121	0.74146
362	0.598786	1	0.901639	1	0.994681	1	0.921384	1	0.989474	1	0.984663	1	1	0.677787	1	1	0.774532	0.742667
363	0.595415	1	0.911885	1	0.989362	1	0.90566	1	1	1	1	1	1	0.692433	1	1	0.777206	0.745479
364	0.596763	1	0.915984	1	0.994681	1	0.908805	1	1	1	0.981595	1	1	0.681855	1	1	0.774738	0.742906
365	0.588672	1	0.907787	1	0.989362	1	0.90566	1	1	1	0.984663	1	1	0.698129	1	1	0.775149	0.743299
366	0.592717	1	0.918033	1	1	1	0.899371	1	1	1	0.984663	1	1	0.690806	1	1	0.775149	0.743218
367	0.595415	1	0.897541	1	1	1	0.902516	1	1	1	0.966258	1	1	0.682669	1	1	0.771035	0.73856
368	0.594066	1	0.920082	1	0.994681	1	0.91195	1	0.989474	1	0.966258	1	1	0.686737	1	1	0.774738	0.742763
369	0.591369	1	0.928279	1	0.994681	1	0.90566	1	0.989474	1	0.978528	1	1	0.69406	1	1	0.776589	0.744763
370	0.598786	1	0.913934	1	0.994681	1	0.924528	1	1	1	0.984663	1	1	0.681855	1	1	0.777412	0.746129
371	0.597438	1	0.92623	1	0.994681	1	0.918239	1	1	1	0.98773	1	1	0.696501	1	1	0.781321	0.750497
372	0.594066	1	0.909836	1	1	1	0.926101	1	1	1	0.993865	1	1	0.699756	1	1	0.781115	0.750316
373	0.603506	1	0.903689	1	1	1	0.904088	1	1	1	0.97546	1	1	0.686737	1	1	0.775972	0.743732
374	0.600809	1	0.905738	1	1	1	0.91195	1	1	1	0.98773	1	1	0.687551	1	1	0.777412	0.74511
375	0.599461	1	0.911885	1	1	1	0.907233	1	1	1	0.981595	1	1	0.687551	1	1	0.776589	0.744555
376	0.600135	1	0.905738	1	1	1	0.889937	1	1	1	0.97546	1	1	0.707893	1	1	0.778646	0.746331
377	0.597438	1	0.920082	1	0.994681	1	0.910377	1	1	1	0.98773	1	1	0.693247	1	1	0.778852	0.74732
378	0.604855	1	0.92418	1	0.989362	1	0.908805	1	0.989474	1	0.990798	1	1	0.688365	1	1	0.779881	0.74813
379	0.594066	1	0.909836	1	1	1	0.902516	1	0.989474	1	0.990798	1	1	0.703824	1	1	0.778646	0.747022
380	0.596763	1	0.89959	1	1	1	0.915094	1	0.989474	1	0.981595	1	1	0.689178	1	1	0.775766	0.743986
381	0.595415	1	0.911885	1	0.989362	1	0.907233	1	1	1	0.97546	1	1	0.705452	1	1	0.779058	0.747186
382	0.598112	1	0.915984	1	0.994681	1	0.902516	1	1	1	0.984663	1	1	0.694874	1	1	0.777823	0.74562
383	0.593392	1	0.89959	1	0.994681	1	0.904088	1	1	1	0.98773	1	1	0.684296	1	1	0.772475	0.740004
384	0.600135	1	0.909836	1	0.989362	1	0.916667	1	1	1	0.984663	1	1	0.697315	1	1	0.780086	0.748405
385	0.598786	1	0.89959	1	1	1	0.907233	1	0.989474	1	0.990798	1	1	0.703011	1	1	0.779469	0.747333
386	0.603506	1	0.901639	1	0.989362	1	0.891509	1	1	1	1	1	1	0.694874	1	1	0.777412	0.745152
387	0.596089	1	0.907787	1	0.994681	1	0.902516	1	0.989474	1	0.990798	1	1	0.693247	1	1	0.776178	0.7442
388	0.600809	1	0.905738	1	0.989362	1	0.908805	1	1	1	0.984663	1	1	0.671277	1	1	0.772269	0.740074
389	0.599461	1	0.895492	1	1	1	0.916667	1	1	1	0.978528	1	1	0.688365	1	1	0.776178	0.743821
390	0.594066	1	0.907787	1	1	1	0.90566	1	1	1	0.990798	1	1	0.698129	1	1	0.777618	0.745613
391	0.593392	1	0.918033	1	0.994681	1	0.91195	1	1	1	0.984663	1	1	0.689178	1	1	0.776383	0.744181
392	0.596089	1	0.918033	1	0.994681	1	0.910377	1	1	1	0.981595	1	1	0.689178	1	1	0.776795	0.744928
393	0.598112	1	0.940574	1	0.994681	1	0.904088	1	1	1	0.981595	1	1	0.685924	1	1	0.778029	0.746353
394	0.602832	1	0.905738	1	0.994681	1	0.913522	1	0.989474	1	0.969325	1	1	0.681041	1	1	0.774943	0.742619
395	0.593392	1	0.915984	1	1	1	0.900943	1	1	1	0.97546	1	1	0.696501	1	1	0.776178	0.744486
396	0.602158	1	0.911885	1	1	1	0.915094	1	0.989474	1	0.978528	1	1	0.702197	1	1	0.781732	0.750138
397	0.598786	1	0.918033	1	0.994681	1	0.894654	1	1	1	0.993865	1	1	0.688365	1	1	0.776178	0.743711
398	0.597438	1	0.905738	1	1	1	0.899371	1	1	1	0.978528	1	1	0.696501	1	1	0.776383	0.743965
399	0.598786	1	0.889344	1	1	1	0.913522	1	1	1	0.978528	1	1	0.695688	1	1	0.776795	0.744266
400	0.595415	1	0.909836	1	1	1	0.913522	1	1	1	0.98773	1	1	0.676159	1	1	0.773503	0.741554
401	0.600135	1	0.905738	1	0.994681	1	0.919811	1	1	1	0.97546	1	1	0.699756	1	1	0.780292	0.748372
402	0.596763	1	0.903689	1	0.994681	1	0.907233	1	1	1	0.96319	1	1	0.703824	1	1	0.777618	0.745645
403	0.594066	1	0.915984	1	1	1	0.900943	1	0.989474	1	0.984663	1	1	0.705452	1	1	0.779058	0.747198
404	0.601483	1	0.918033	1	0.994681	1	0.910377	1	1	1	0.984663	1	1	0.693247	1	1	0.779675	0.748097
405	0.602158	1	0.922131	1	1	1	0.910377	1	1	1	0.98773	1	1	0.685924	1	1	0.778852	0.747619
406	0.600135	1	0.897541	1	0.994681	1	0.904088	1	1	1	0.98773	1	1	0.692433	1	1	0.776383	0.743845
407	0.596763	1	0.903689	1	1	1	0.902516	1	0.989474	1	0.984663	1	1	0.707079	1	1	0.779264	0.747457
408	0.601483	1	0.897541	1	1	1	0.902516	1	1	1	0.98773	1	1	0.707079	1	1	0.780498	0.748366
409	0.596763	1	0.879098	1	1	1	0.907233	1	0.989474	1	0.98773	1	1	0.690806	1	1	0.773503	0.740751
410	0.594066	1	0.918033	1	1	1	0.919811	1	1	1	0.972393	1	1	0.699756	1	1	0.779675	0.748498
411	0.601483	1	0.905738	1	1	1	0.922956	1	1	1	0.972393	1	1	0.69406	1	1	0.779675	0.747722
412	0.593392	1	0.903689	1	0.994681	1	0.91195	1	1	1	0.97546	1	1	0.693247	1	1	0.775355	0.74341
413	0.597438	1	0.89959	1	1	1	0.918239	1	1	1	0.981595	1	1	0.691619	1	1	0.777206	0.74553
414	0.600135	1	0.891393	1	0.989362	1	0.90566	1	1	1	0.981595	1	1	0.691619	1	1	0.775149	0.742401
415	0.594066	1	0.895492	1	0.994681	1	0.900943	1	1	1	0.966258	1	1	0.70952	1	1	0.776795	0.744434
416	0.596763	1	0.915984	1	0.994681	1	0.889937	1	1	1	0.978528	1	1	0.688365	1	1	0.773709	0.741047
417	0.598112	1	0.907787	1	1	1	0.897799	1	1	1	1	1	1	0.698129	1	1	0.778441	0.746411
418	0.600809	1	0.905738	1	1	1	0.91195	1	1	1	0.97546	1	1	0.697315	1	1	0.779058	0.747418
419	0.601483	1	0.901639	1	1	1	0.904088	1	1	1	0.966258	1	1	0.695688	1	1	0.776795	0.744226
420	0.594066	1	0.893443	1	1	1	0.894654	1	1	1	0.990798	1	1	0.695688	1	1	0.774121	0.741508
421	0.598112	1	0.913934	1	0.994681	1	0.897799	1	1	1	0.98773	1	1	0.698129	1	1	0.778029	0.74593
422	0.604181	1	0.907787	1	0.989362	1	0.924528	1	1	1	0.981595	1	1	0.713588	1	1	0.786052	0.755271
423	0.597438	1	0.918033	1	0.989362	1	0.913522	1	1	1	0.98773	1	1	0.69406	1	1	0.779058	0.747756
424	0.599461	1	0.903689	1	0.994681	1	0.900943	1	1	1	0.993865	1	1	0.688365	1	1	0.775766	0.743406
425	0.598786	1	0.922131	1	0.989362	1	0.916667	1	1	1	0.984663	1	1	0.702197	1	1	0.782144	0.751209
426	0.597438	1	0.903689	1	1	1	0.91195	1	1	1	0.990798	1	1	0.696501	1	1	0.778646	0.746934
427	0.600135	1	0.903689	1	1	1	0.904088	1	1	1	0.990798	1	1	0.698942	1	1	0.779058	0.747135
428	0.600809	1	0.909836	1	1	1	0.899371	1	1	1	0.984663	1	1	0.699756	1	1	0.779058	0.746679
429	0.600135	1	0.911885	1	1	1	0.910377	1	0.989474	1	0.984663	1	1	0.695688	1	1	0.779264	0.74751
430	0.595415	1	0.889344	1	0.994681	1	0.918239	1	1	1	0.97546	1	1	0.719284	1	1	0.781938	0.750245
431	0.594066	1	0.911885	1	1	1	0.90566	1	0.989474	1	0.990798	1	1	0.698942	1	1	0.778029	0.746376
432	0.602158	1	0.897541	1	0.994681	1	0.921384	1	1	1	0.984663	1	1	0.696501	1	1	0.780086	0.748063
433	0.599461	1	0.911885	1	1	1	0.919811	1	1	1	0.972393	1	1	0.708706	1	1	0.782966	0.751462
434	0.595415	1	0.922131	1	1	1	0.907233	1	1	1	0.993865	1	1	0.681855	1	1	0.775766	0.744195
435	0.604855	1	0.905738	1	1	1	0.907233	1	1	1	0.990798	1	1	0.706265	1	1	0.782966	0.751479
436	0.604181	1	0.891393	1	1	1	0.893082	1	1	1	0.98773	1	1	0.675346	1	1	0.771446	0.737975
437	0.605529	1	0.895492	1	0.989362	1	0.924528	1	1	1	0.981595	1	1	0.685924	1	1	0.778235	0.746216
438	0.59474	1	0.901639	1	1	1	0.897799	1	1	1	0.996933	1	1	0.698942	1	1	0.776795	0.74455
439	0.596763	1	0.901639	1	1	1	0.907233	1	1	1	0.969325	1	1	0.703011	1	1	0.777823	0.745866
440	0.592043	1	0.907787	1	1	1	0.919811	1	1	1	0.97546	1	1	0.688365	1	1	0.775355	0.744052
441	0.608901	1	0.887295	1	0.989362	1	0.913522	1	1	1	0.978528	1	1	0.708706	1	1	0.782555	0.750822
442	0.602158	1	0.913934	1	0.994681	1	0.900943	1	1	1	0.981595	1	1	0.684296	1	1	0.775766	0.743347
443	0.598112	1	0.905738	1	0.989362	1	0.907233	1	1	1	0.984663	1	1	0.701383	1	1	0.778852	0.746415
444	0.597438	1	0.92623	1	1	1	0.899371	1	1	1	0.978528	1	1	0.70057	1	1	0.779469	0.747576
445	0.602832	1	0.915984	1	1	1	0.910377	1	1	1	0.993865	1	1	0.691619	1	1	0.780292	0.748882
446	0.594066	1	0.89959	1	0.994681	1	0.922956	1	0.989474	1	0.981595	1	1	0.69406	1	1	0.777001	0.745296
447	0.596763	1	0.909836	1	0.994681	1	0.915094	1	1	1	0.98773	1	1	0.701383	1	1	0.780292	0.748881
448	0.600809	1	0.915984	1	0.989362	1	0.893082	1	1	1	0.981595	1	1	0.691619	1	1	0.776178	0.743763
449	0.590695	1	0.928279	1	1	1	0.926101	1	1	1	0.97546	1	1	0.703011	1	1	0.781526	0.750719
450	0.599461	1	0.92418	1	1	1	0.900943	1	1	1	0.98773	1	1	0.696501	1	1	0.779675	0.747658
451	0.591369	1	0.909836	1	0.994681	1	0.90566	1	1	1	0.98773	1	1	0.687551	1	1	0.773915	0.741774
452	0.595415	1	0.891393	1	0.994681	1	0.907233	1	1	1	0.98773	1	1	0.699756	1	0.981481	0.776383	0.743896
453	0.599461	1	0.909836	1	1	1	0.889937	1	1	1	0.98773	1	1	0.708706	1	1	0.779881	0.74738
454	0.59474	1	0.915984	1	1	1	0.896226	1	1	1	0.984663	1	1	0.676159	1	1	0.771446	0.738785
455	0.595415	1	0.897541	1	1	1	0.910377	1	1	1	0.993865	1	1	0.697315	1	1	0.777618	0.745316
456	0.598112	1	0.92418	1	0.994681	1	0.904088	1	1	1	0.984663	1	1	0.687551	1	1	0.777001	0.745294
457	0.596089	1	0.922131	1	0.994681	1	0.907233	1	1	1	0.993865	1	1	0.694874	1	1	0.779058	0.747702
458	0.593392	1	0.89959	1	1	1	0.888365	1	1	1	0.98773	1	1	0.690806	1	1	0.772269	0.739103
459	0.598786	1	0.903689	1	0.989362	1	0.908805	1	1	1	0.990798	1	1	0.691619	1	1	0.777001	0.744895
460	0.602832	1	0.911885	1	0.989362	1	0.922956	1	0.989474	1	0.981595	1	1	0.703824	1	1	0.783172	0.75204
461	0.600135	1	0.901639	1	0.984043	1	0.907233	1	1	1	0.984663	1	1	0.698942	1	1	0.778235	0.745902
462	0.601483	1	0.89959	1	0.989362	1	0.910377	1	1	1	0.978528	1	1	0.689178	1	1	0.776178	0.744024
463	0.602832	1	0.909836	1	1	1	0.908805	1	1	1	0.981595	1	1	0.697315	1	1	0.780086	0.748433
464	0.607552	1	0.92623	1	0.994681	1	0.927673	1	1	1	0.966258	1	1	0.689992	1	1	0.782555	0.751477
465	0.596763	1	0.909836	1	1	1	0.897799	1	1	1	0.984663	1	1	0.689178	1	1	0.774943	0.742811
466	0.596089	1	0.92418	1	1	1	0.922956	1	1	1	0.996933	1	1	0.688365	1	1	0.780086	0.749297
467	0.600809	1	0.907787	1	1	1	0.910377	1	0.989474	1	0.990798	1	1	0.68511	1	1	0.776795	0.74431
468	0.596763	1	0.920082	1	0.994681	1	0.900943	1	1	1	0.984663	1	1	0.680228	1	1	0.773915	0.741463
469	0.600135	1	0.911885	1	1	1	0.908805	1	1	1	0.990798	1	1	0.698129	1	1	0.780292	0.748875
470	0.598112	1	0.915984	1	1	1	0.897799	1	0.989474	1	0.993865	1	1	0.698129	1	1	0.778646	0.747063
471	0.611598	1	0.918033	1	1	1	0.922956	1	1	1	0.978528	1	1	0.697315	1	1	0.785229	0.753936
472	0.602158	1	0.895492	1	1	1	0.883648	1	1	1	0.981595	1	1	0.686737	1	1	0.772475	0.739566
473	0.604855	1	0.911885	1	0.994681	1	0.921384	1	1	1	0.993865	1	1	0.691619	1	1	0.781732	0.74992
474	0.605529	1	0.922131	1	1	1	0.918239	1	0.989474	1	0.981595	1	1	0.696501	1	1	0.782966	0.751604
475	0.610924	1	0.913934	1	1	1	0.921384	1	1	1	0.990798	1	1	0.692433	1	1	0.783995	0.752407
476	0.602158	1	0.909836	1	1	1	0.891509	1	1	1	0.98773	1	1	0.68511	1	1	0.774943	0.742167
477	0.603506	1	0.881148	1	0.989362	1	0.896226	1	1	1	0.990798	1	1	0.69406	1	1	0.775149	0.742018
478	0.604855	1	0.907787	1	1	1	0.924528	1	0.989474	1	0.98773	1	1	0.694874	1	1	0.782144	0.750835
479	0.598786	1	0.936475	1	0.994681	1	0.908805	1	1	1	0.993865	1	1	0.677787	1	1	0.777206	0.745631
480	0.602158	1	0.92418	1	0.994681	1	0.910377	1	1	1	0.984663	1	1	0.688365	1	1	0.779264	0.74748
481	0.602158	1	0.915984	1	1	1	0.913522	1	1	1	0.98773	1	1	0.683483	1	1	0.778029	0.746152
482	0.599461	1	0.885246	1	1	1	0.904088	1	1	1	0.98773	1	1	0.711147	1	1	0.779881	0.747395
483	0.601483	1	0.907787	1	1	1	0.897799	1	0.989474	1	0.996933	1	1	0.692433	1	1	0.777618	0.745336
484	0.600809	1	0.911885	1	1	1	0.907233	1	1	1	0.993865	1	1	0.686737	1	1	0.777618	0.745688
485	0.597438	1	0.885246	1	0.989362	1	0.929245	1	1	1	0.984663	1	1	0.697315	1	1	0.778441	0.746292
486	0.602158	1	0.911885	1	1	1	0.913522	1	0.989474	1	0.996933	1	1	0.685924	1	1	0.778646	0.746736
487	0.592717	1	0.918033	1	0.994681	1	0.915094	1	1	1	0.978528	1	1	0.681855	1	1	0.774326	0.741872
488	0.600135	1	0.89959	1	0.989362	1	0.899371	1	1	1	0.98773	1	1	0.70057	1	1	0.777823	0.745468
489	0.602158	1	0.915984	1	0.994681	1	0.913522	1	1	1	0.98773	1	1	0.695688	1	1	0.780909	0.749038
490	0.604181	1	0.897541	1	1	1	0.91195	1	1	1	0.990798	1	1	0.675346	1	1	0.774738	0.742425
491	0.600809	1	0.920082	1	1	1	0.910377	1	1	1	0.97546	1	1	0.698942	1	1	0.780704	0.749265
492	0.604855	1	0.913934	1	1	1	0.902516	1	0.989474	1	0.996933	1	1	0.695688	1	1	0.780704	0.748636
493	0.599461	1	0.918033	1	0.994681	1	0.888365	1	1	1	0.990798	1	1	0.686737	1	1	0.774943	0.742257
494	0.604181	1	0.905738	1	1	1	0.899371	1	1	1	0.984663	1	1	0.681855	1	1	0.775149	0.742366
495	0.605529	1	0.918033	1	1	1	0.904088	1	0.989474	1	0.984663	1	1	0.681041	1	1	0.777001	0.74451
496	0.609575	1	0.915984	1	1	1	0.899371	1	1	1	0.990798	1	1	0.689178	1	1	0.780086	0.747934
497	0.602158	1	0.905738	1	0.994681	1	0.889937	1	1	1	0.981595	1	1	0.68511	1	1	0.773709	0.740354
498	0.598786	1	0.920082	1	1	1	0.907233	1	1	1	0.990798	1	1	0.676973	1	1	0.775149	0.743055
499	0.602832	1	0.911885	1	0.994681	1	0.915094	1	1	1	0.97546	1	1	0.689178	1	1	0.778441	0.746346
500	0.602158	1	0.907787	1	1	1	0.916667	1	1	1	0.990798	1	1	0.712775	1	1	0.785229	0.753881

## Sheet: Random forest
Number of features	Biological membrane	Cell periphery	Cytoplasm	Cytoplasmic vesicle	Endoplasmic reticulum	Endosome	Extracellular space or cell surface	Flagellum or cilium	Golgi apparatus	Microtubule cytoskeleton	Mitochondrion	Nuclear periphery	Nucleolus	Nucleus	Peroxisome	Vacuole	Overall accuracy	MCC
1	0.30209	0.363636	0.219262	0.289855	0.260638	0.36	0.238994	0.333333	0.157895	0.583333	0.245399	0.322581	0.435185	0.178194	0.266667	0.351852	0.252623	0.188111
2	0.428186	0.757576	0.432377	0.797101	0.718085	0.88	0.58805	1	0.726316	0.854167	0.680982	0.935484	0.805556	0.316517	0.8	0.796296	0.488788	0.433147
3	0.50236	0.909091	0.555328	0.942029	0.829787	0.96	0.66195	0.666667	0.894737	1	0.794479	0.967742	0.925926	0.505289	0.955556	0.907407	0.606665	0.551603
4	0.519218	1	0.647541	0.971014	0.930851	1	0.724843	0.666667	0.936842	0.979167	0.855828	1	0.953704	0.585028	0.933333	1	0.660975	0.610595
5	0.558328	0.969697	0.67623	1	0.914894	1	0.794025	0.666667	0.936842	1	0.91411	1	0.953704	0.662327	0.977778	1	0.708496	0.663404
6	0.592043	0.969697	0.694672	1	0.946809	1	0.825472	1	0.968421	0.958333	0.898773	1	0.972222	0.699756	0.977778	0.962963	0.734828	0.692155
7	0.607552	1	0.731557	1	0.920213	1	0.836478	1	0.978947	0.979167	0.920245	1	0.962963	0.719284	0.977778	1	0.750874	0.7097
8	0.633176	1	0.719262	1	0.946809	1	0.83805	0.666667	0.989474	0.979167	0.929448	1	0.972222	0.742067	1	1	0.76548	0.725301
9	0.641942	1	0.721311	1	0.930851	1	0.830189	0.666667	0.978947	1	0.923313	1	0.981481	0.747762	1	0.981481	0.767743	0.726377
10	0.647336	1	0.754098	1	0.952128	0.96	0.83805	0.666667	0.968421	1	0.929448	1	0.990741	0.741253	1	0.981481	0.773092	0.732966
11	0.650034	1	0.766393	1	0.952128	1	0.84434	0.666667	0.968421	1	0.929448	1	0.981481	0.761595	1	0.981481	0.781115	0.742003
12	0.648011	1	0.793033	1	0.93617	0.96	0.847484	0.666667	0.989474	1	0.93865	1	1	0.761595	1	0.981481	0.784201	0.746003
13	0.652057	1	0.790984	1	0.968085	1	0.856918	0.666667	0.978947	1	0.93865	1	0.990741	0.764036	1	1	0.788315	0.751215
14	0.666891	1	0.788934	1	0.962766	1	0.866352	0.666667	0.978947	1	0.953988	1	0.990741	0.771359	1	0.962963	0.796132	0.759548
15	0.662171	1	0.776639	1	0.962766	1	0.853774	0.666667	0.978947	1	0.947853	1	0.990741	0.776241	1	0.981481	0.792841	0.755696
16	0.664194	1	0.768443	1	0.968085	1	0.847484	0.666667	0.978947	1	0.95092	1	0.990741	0.7738	1	0.981481	0.791607	0.753763
17	0.674309	1	0.768443	1	0.962766	0.96	0.849057	0.666667	0.978947	1	0.960123	1	0.990741	0.7738	1	0.981481	0.795104	0.757384
18	0.681052	1	0.768443	1	0.973404	1	0.850629	0.666667	0.978947	1	0.953988	1	0.990741	0.775427	1	0.981481	0.797984	0.760698
19	0.677006	1	0.786885	1	0.973404	1	0.849057	0.666667	0.978947	1	0.953988	1	0.981481	0.778682	1	0.981481	0.799013	0.762319
20	0.687795	1	0.772541	0.985507	0.957447	1	0.856918	0.666667	0.989474	1	0.95092	1	0.990741	0.788446	1	0.981481	0.803744	0.767402
21	0.684423	1	0.776639	0.985507	0.962766	1	0.866352	0.666667	0.978947	1	0.95092	1	0.981481	0.777868	1	0.981481	0.801481	0.765012
22	0.685772	1	0.780738	1	0.973404	1	0.853774	0.666667	0.978947	1	0.957055	1	0.990741	0.777055	1	1	0.801893	0.765395
23	0.683075	1	0.780738	1	0.978723	1	0.858491	0.666667	0.968421	1	0.953988	1	0.990741	0.787632	1	0.981481	0.80395	0.767753
24	0.686446	1	0.782787	1	0.978723	1	0.860063	0.666667	0.978947	1	0.966258	1	0.990741	0.786005	1	0.981481	0.806007	0.770377
25	0.693189	1	0.790984	1	0.984043	1	0.853774	0.666667	0.978947	1	0.966258	1	0.990741	0.790887	1	1	0.80971	0.774358
26	0.687795	1	0.805328	1	0.978723	1	0.858491	0.666667	0.978947	1	0.95092	1	0.990741	0.790073	1	0.981481	0.808476	0.773081
27	0.681052	1	0.797131	1	0.978723	1	0.866352	1	0.978947	1	0.947853	1	0.990741	0.784378	1	0.981481	0.805184	0.769572
28	0.682401	1	0.797131	1	0.978723	1	0.86478	1	0.968421	1	0.960123	1	0.990741	0.790887	1	0.981481	0.807653	0.772141
29	0.684423	1	0.786885	1	0.978723	1	0.860063	1	0.978947	1	0.953988	1	0.981481	0.796583	1	1	0.807858	0.772269
30	0.678355	1	0.807377	1	0.989362	1	0.861635	1	0.978947	1	0.95092	1	0.990741	0.802278	1	0.981481	0.809916	0.775364
31	0.695887	1	0.790984	0.985507	0.973404	1	0.863208	1	0.989474	1	0.957055	1	0.990741	0.797396	1	1	0.81259	0.777759
32	0.693864	1	0.784836	1	0.973404	1	0.86478	1	0.978947	1	0.96319	1	0.990741	0.810415	1	0.981481	0.815059	0.780628
33	0.700607	1	0.788934	1	0.989362	1	0.875786	1	0.978947	1	0.960123	1	0.990741	0.794955	1	1	0.815676	0.781604
34	0.693189	1	0.782787	1	0.984043	1	0.882075	1	0.968421	1	0.957055	1	1	0.79821	1	1	0.81403	0.779695
35	0.686446	1	0.772541	1	0.984043	1	0.875786	0.666667	0.978947	1	0.966258	1	1	0.806347	1	1	0.812796	0.778338
36	0.693189	1	0.793033	1	0.989362	1	0.872642	0.666667	0.978947	1	0.944785	1	1	0.80716	1	0.981481	0.815264	0.780667
37	0.691167	1	0.782787	0.985507	0.973404	1	0.877358	0.666667	0.989474	1	0.960123	1	0.990741	0.811229	1	0.981481	0.81547	0.781051
38	0.694538	1	0.79918	1	0.984043	1	0.88522	0.666667	0.978947	1	0.95092	1	0.981481	0.814483	1	1	0.81979	0.786576
39	0.692515	1	0.786885	1	0.984043	1	0.888365	1	0.968421	1	0.960123	1	0.990741	0.807974	1	0.981481	0.817322	0.78361
40	0.691167	1	0.795082	1	0.984043	1	0.888365	1	0.968421	1	0.957055	1	0.972222	0.803092	1	1	0.816087	0.782458
41	0.693864	1	0.795082	1	0.989362	1	0.894654	1	0.978947	1	0.972393	1	1	0.807974	1	1	0.821024	0.788598
42	0.695887	1	0.784836	1	0.994681	1	0.872642	1	0.978947	1	0.960123	1	0.990741	0.812856	1	1	0.818144	0.784174
43	0.703304	1	0.788934	1	0.978723	1	0.882075	0.666667	0.978947	1	0.957055	1	0.990741	0.809601	1	1	0.820202	0.786601
44	0.694538	1	0.790984	1	0.978723	1	0.86478	1	0.968421	1	0.953988	1	0.990741	0.811229	1	1	0.815676	0.781302
45	0.70263	1	0.793033	1	0.989362	1	0.880503	1	0.968421	1	0.960123	1	0.990741	0.807974	1	1	0.820407	0.786981
46	0.708024	1	0.786885	1	0.984043	1	0.869497	1	0.978947	1	0.969325	1	1	0.796583	1	1	0.817939	0.783929
47	0.695887	1	0.784836	1	0.984043	1	0.871069	0.666667	0.968421	1	0.96319	1	0.990741	0.803092	1	1	0.814853	0.780384
48	0.69791	1	0.79918	1	0.978723	1	0.867925	0.666667	0.989474	1	0.966258	1	0.990741	0.809601	1	0.981481	0.81835	0.784518
49	0.695887	1	0.780738	1	0.984043	1	0.878931	1	1	1	0.96319	1	0.990741	0.809601	1	1	0.817939	0.784413
50	0.697235	1	0.79918	1	0.978723	1	0.880503	1	0.978947	1	0.966258	1	0.990741	0.805533	1	1	0.818967	0.78567
51	0.695887	1	0.79918	1	0.973404	1	0.880503	1	0.968421	1	0.96319	1	0.981481	0.806347	1	1	0.817939	0.78428
52	0.703978	1	0.79918	1	0.973404	1	0.882075	0.666667	0.978947	1	0.953988	1	0.990741	0.81367	1	1	0.822053	0.788532
53	0.696561	1	0.790984	1	0.984043	1	0.878931	1	0.968421	1	0.969325	1	0.981481	0.814483	1	1	0.819996	0.786589
54	0.699258	1	0.803279	1	0.984043	1	0.875786	0.666667	0.978947	1	0.969325	1	0.981481	0.812042	1	1	0.821024	0.787688
55	0.695887	1	0.793033	1	0.994681	1	0.874214	1	0.968421	1	0.960123	1	1	0.814483	1	1	0.819584	0.786098
56	0.706001	1	0.805328	1	0.984043	1	0.882075	0.666667	0.978947	1	0.960123	1	1	0.816924	1	1	0.825139	0.792351
57	0.708699	1	0.807377	1	0.973404	1	0.878931	1	0.978947	1	0.969325	1	0.990741	0.808788	1	1	0.823905	0.791187
58	0.701281	1	0.795082	1	0.984043	1	0.88522	0.666667	0.978947	1	0.969325	1	1	0.809601	1	1	0.821847	0.788621
59	0.697235	1	0.790984	1	0.994681	1	0.878931	1	0.978947	1	0.966258	1	0.990741	0.800651	1	1	0.817322	0.78355
60	0.696561	1	0.815574	0.985507	0.978723	1	0.875786	1	0.968421	1	0.969325	1	1	0.809601	1	1	0.820819	0.787879
61	0.706001	1	0.805328	1	0.989362	1	0.872642	0.666667	0.978947	1	0.966258	1	0.990741	0.808788	1	1	0.822259	0.789187
62	0.696561	1	0.809426	1	0.968085	1	0.869497	1	0.978947	1	0.969325	1	1	0.818552	1	1	0.821642	0.788346
63	0.705327	1	0.79918	1	0.989362	1	0.869497	1	0.968421	1	0.966258	1	1	0.80716	1	1	0.820819	0.787222
64	0.710722	1	0.793033	1	0.973404	1	0.874214	0.666667	0.978947	1	0.966258	1	1	0.812042	1	1	0.823082	0.789757
65	0.70263	1	0.793033	1	0.984043	1	0.875786	0.666667	0.978947	1	0.966258	1	0.990741	0.806347	1	1	0.819584	0.785969
66	0.703978	1	0.782787	1	0.989362	1	0.875786	1	0.989474	1	0.966258	1	1	0.799024	1	1	0.817939	0.784117
67	0.706001	1	0.797131	1	0.984043	1	0.877358	0.666667	1	1	0.96319	1	1	0.804719	1	1	0.82123	0.787949
68	0.703304	1	0.805328	1	0.984043	1	0.869497	1	0.978947	1	0.969325	1	0.990741	0.803906	1	1	0.819996	0.786553
69	0.703304	1	0.809426	1	0.984043	1	0.874214	1	0.989474	1	0.957055	1	0.981481	0.808788	1	1	0.821436	0.788245
70	0.713419	1	0.817623	1	0.984043	1	0.872642	1	0.978947	1	0.96319	1	1	0.816924	1	1	0.827813	0.795286
71	0.701955	1	0.809426	1	0.989362	1	0.869497	1	0.968421	1	0.966258	1	0.990741	0.806347	1	0.981481	0.820202	0.786701
72	0.713419	1	0.803279	1	0.989362	1	0.866352	1	0.968421	1	0.96319	1	0.990741	0.803092	1	1	0.821847	0.78811
73	0.697235	1	0.813525	1	0.989362	1	0.867925	1	0.989474	1	0.96319	1	0.990741	0.804719	1	1	0.818967	0.785335
74	0.704653	1	0.813525	1	0.978723	1	0.877358	1	0.968421	1	0.969325	1	1	0.809601	1	1	0.823493	0.790767
75	0.701955	1	0.797131	1	0.984043	1	0.880503	1	0.957895	1	0.96319	1	0.990741	0.803092	1	1	0.819173	0.785657
76	0.710047	1	0.80123	1	0.978723	1	0.874214	1	0.968421	1	0.966258	1	1	0.811229	1	1	0.823699	0.790453
77	0.700607	1	0.807377	1	0.984043	1	0.875786	1	0.989474	1	0.96319	1	0.990741	0.811229	1	0.981481	0.821642	0.788508
78	0.704653	1	0.79918	1	0.984043	1	0.882075	1	0.989474	1	0.966258	1	0.990741	0.805533	1	1	0.821847	0.78856
79	0.694538	1	0.813525	1	0.978723	1	0.883648	1	0.989474	1	0.969325	1	0.990741	0.815297	1	0.981481	0.82267	0.790266
80	0.703304	1	0.817623	1	0.973404	1	0.877358	1	0.968421	1	0.978528	1	1	0.821806	1	1	0.82699	0.794822
81	0.704653	1	0.809426	1	0.978723	1	0.874214	1	0.968421	1	0.969325	1	0.990741	0.803092	1	1	0.820819	0.78771
82	0.701281	1	0.793033	1	0.973404	1	0.874214	1	0.978947	1	0.972393	1	0.990741	0.815297	1	1	0.821436	0.788173
83	0.708024	1	0.807377	1	0.978723	1	0.874214	1	0.968421	1	0.97546	1	0.990741	0.816111	1	1	0.825345	0.792524
84	0.709373	1	0.79918	1	0.978723	1	0.886792	1	0.978947	1	0.978528	1	0.990741	0.814483	1	1	0.826579	0.794588
85	0.701281	1	0.813525	0.985507	0.978723	1	0.877358	1	0.968421	1	0.97546	1	0.981481	0.825875	1	1	0.826373	0.794228
86	0.701955	1	0.809426	1	0.978723	1	0.883648	1	1	1	0.972393	1	0.990741	0.816924	1	1	0.82555	0.793281
87	0.699933	1	0.809426	1	0.984043	1	0.874214	1	0.978947	1	0.978528	1	1	0.815297	1	1	0.823699	0.791128
88	0.694538	1	0.803279	1	0.968085	1	0.880503	1	0.989474	1	0.969325	1	0.990741	0.804719	1	1	0.81835	0.784986
89	0.696561	1	0.807377	1	0.984043	1	0.880503	1	0.978947	1	0.969325	1	0.990741	0.811229	1	1	0.821436	0.788807
90	0.695212	1	0.807377	1	0.978723	1	0.877358	1	0.968421	1	0.966258	1	0.990741	0.809601	1	1	0.819584	0.786328
91	0.70263	1	0.817623	1	0.978723	1	0.880503	1	0.989474	1	0.972393	1	0.981481	0.808788	1	1	0.823699	0.791077
92	0.695887	1	0.809426	1	0.978723	1	0.883648	1	0.989474	1	0.97546	1	0.981481	0.816111	1	1	0.823287	0.790952
93	0.712744	1	0.82582	1	0.978723	1	0.878931	1	0.978947	1	0.966258	1	0.990741	0.818552	1	1	0.829459	0.797452
94	0.69791	1	0.819672	1	0.984043	1	0.874214	1	0.989474	1	0.966258	1	0.981481	0.806347	1	0.981481	0.820613	0.787729
95	0.69791	1	0.815574	1	0.989362	1	0.874214	1	0.978947	1	0.972393	1	1	0.820993	1	1	0.824933	0.792878
96	0.699258	1	0.807377	1	0.989362	1	0.872642	1	0.968421	1	0.96319	1	0.990741	0.814483	1	1	0.821642	0.788442
97	0.701955	1	0.809426	1	0.984043	1	0.863208	1	0.968421	1	0.966258	1	1	0.811229	1	1	0.820819	0.787071
98	0.699933	1	0.811475	1	0.984043	1	0.860063	1	0.978947	1	0.96319	1	0.990741	0.816111	1	1	0.821024	0.787415
99	0.704653	1	0.819672	1	0.978723	1	0.883648	1	0.968421	1	0.960123	1	1	0.81367	1	1	0.825345	0.792923
100	0.689144	1	0.815574	1	0.984043	1	0.877358	1	0.978947	1	0.966258	1	0.990741	0.812856	1	0.981481	0.819584	0.786605
101	0.706001	1	0.819672	1	0.989362	1	0.878931	1	0.968421	1	0.969325	1	0.990741	0.80716	1	1	0.824316	0.791908
102	0.694538	1	0.811475	1	0.978723	1	0.880503	1	0.989474	1	0.969325	1	1	0.807974	1	1	0.820613	0.787475
103	0.706001	1	0.815574	1	0.989362	1	0.880503	1	0.978947	1	0.960123	1	1	0.80716	1	1	0.823905	0.791124
104	0.691841	1	0.817623	1	0.973404	1	0.88522	1	0.968421	1	0.969325	1	0.990741	0.80716	1	1	0.819996	0.787052
105	0.689818	1	0.813525	1	0.989362	1	0.88522	1	0.989474	1	0.972393	1	0.981481	0.812856	1	1	0.821436	0.789435
106	0.69791	1	0.807377	1	0.989362	1	0.888365	1	1	1	0.96319	1	0.990741	0.80716	1	1	0.822053	0.789427
107	0.699258	1	0.80123	1	0.989362	1	0.880503	1	0.978947	1	0.969325	1	0.990741	0.811229	1	1	0.821847	0.788901
108	0.693864	1	0.82582	1	0.984043	1	0.874214	1	0.978947	1	0.972393	1	0.981481	0.812856	1	1	0.822053	0.78957
109	0.706001	1	0.811475	1	0.994681	1	0.877358	1	0.989474	1	0.969325	1	0.981481	0.815297	1	0.981481	0.82555	0.792885
110	0.693864	1	0.82377	1	0.984043	1	0.883648	1	0.978947	1	0.96319	1	0.981481	0.81367	1	1	0.82267	0.79004
111	0.69791	1	0.82377	1	0.989362	1	0.878931	1	0.989474	1	0.960123	1	0.990741	0.803092	1	1	0.821024	0.788154
112	0.696561	1	0.811475	1	0.984043	1	0.871069	1	0.989474	1	0.969325	1	0.981481	0.815297	1	1	0.821642	0.788591
113	0.705327	1	0.793033	1	0.989362	1	0.877358	1	0.968421	1	0.966258	1	0.990741	0.807974	1	1	0.82123	0.788262
114	0.694538	1	0.805328	1	0.989362	1	0.867925	1	0.978947	1	0.966258	1	1	0.810415	1	1	0.818967	0.785402
115	0.703978	1	0.811475	1	0.984043	1	0.883648	1	0.978947	1	0.96319	1	1	0.819365	1	1	0.826373	0.793738
116	0.692515	1	0.813525	1	0.984043	1	0.877358	1	0.978947	1	0.957055	1	0.990741	0.816111	1	1	0.820819	0.787883
117	0.700607	1	0.817623	1	0.978723	1	0.878931	1	0.989474	1	0.96319	1	0.990741	0.816924	1	1	0.824522	0.792156
118	0.703978	1	0.805328	1	0.984043	1	0.867925	1	0.968421	1	0.972393	1	0.990741	0.812042	1	1	0.822053	0.788681
119	0.705327	1	0.817623	1	0.989362	1	0.886792	1	0.978947	1	0.978528	1	0.990741	0.808788	1	1	0.826167	0.79407
120	0.706001	1	0.815574	1	0.994681	1	0.863208	1	0.989474	1	0.96319	1	0.990741	0.817738	1	1	0.824727	0.791799
121	0.70263	1	0.811475	1	0.989362	1	0.886792	1	0.978947	1	0.97546	1	0.981481	0.809601	1	1	0.824522	0.792384
122	0.701281	1	0.82582	1	0.989362	1	0.866352	1	0.978947	1	0.96319	1	0.990741	0.807974	1	1	0.821847	0.788852
123	0.699933	1	0.829918	1	0.978723	1	0.880503	1	0.989474	1	0.96319	1	0.981481	0.816111	1	1	0.825345	0.793389
124	0.703304	1	0.82582	1	0.989362	1	0.883648	1	0.978947	1	0.96319	1	0.972222	0.812042	1	1	0.825345	0.792903
125	0.699933	1	0.838115	1	0.994681	1	0.880503	1	0.968421	1	0.96319	1	0.990741	0.816924	1	1	0.826785	0.794939
126	0.688469	1	0.817623	1	0.978723	1	0.874214	1	0.978947	1	0.966258	1	0.990741	0.815297	1	1	0.81979	0.786725
127	0.69791	1	0.821721	1	0.978723	1	0.883648	1	0.989474	1	0.972393	1	0.990741	0.818552	1	1	0.825756	0.793642
128	0.704653	1	0.82582	1	0.978723	1	0.878931	1	0.989474	1	0.969325	1	0.981481	0.814483	1	1	0.826167	0.79405
129	0.706676	1	0.821721	1	0.984043	1	0.874214	1	0.978947	1	0.966258	1	1	0.809601	1	1	0.824727	0.791964
130	0.704653	1	0.82582	1	0.973404	1	0.874214	1	0.978947	1	0.966258	1	0.990741	0.811229	1	1	0.824316	0.791718
131	0.708699	1	0.829918	1	0.984043	1	0.883648	1	0.968421	1	0.96319	1	0.981481	0.816924	1	1	0.82843	0.796663
132	0.70735	1	0.829918	1	0.984043	1	0.877358	1	0.968421	1	0.96319	1	0.990741	0.811229	1	1	0.825962	0.793688
133	0.706676	1	0.813525	1	0.978723	1	0.871069	1	0.978947	1	0.96319	1	1	0.805533	1	1	0.822053	0.788845
134	0.701955	1	0.811475	1	0.978723	1	0.867925	1	0.978947	1	0.966258	1	0.990741	0.802278	1	0.981481	0.818967	0.785091
135	0.711396	1	0.819672	1	0.978723	1	0.86478	1	0.989474	1	0.966258	1	0.981481	0.808788	1	1	0.82411	0.790667
136	0.710047	1	0.82582	1	0.978723	1	0.871069	1	0.968421	1	0.966258	1	0.972222	0.819365	1	1	0.827196	0.794595
137	0.700607	1	0.809426	1	0.989362	1	0.880503	1	0.978947	1	0.960123	1	0.990741	0.808788	1	1	0.821847	0.789056
138	0.703978	1	0.813525	1	0.984043	1	0.869497	1	0.978947	1	0.969325	1	0.981481	0.815297	1	1	0.823699	0.790659
139	0.692515	1	0.815574	1	0.984043	1	0.874214	1	0.989474	1	0.960123	1	0.990741	0.808788	1	1	0.819173	0.786097
140	0.69791	1	0.834016	1	0.989362	1	0.883648	1	0.978947	1	0.960123	1	0.990741	0.804719	1	1	0.822876	0.790152
141	0.704653	1	0.82377	1	0.984043	1	0.86478	1	0.978947	1	0.969325	1	0.990741	0.809601	1	1	0.823082	0.790107
142	0.700607	1	0.809426	1	0.989362	1	0.871069	1	0.978947	1	0.969325	1	0.981481	0.807974	1	1	0.820819	0.78731
143	0.701281	1	0.811475	1	0.984043	1	0.878931	1	0.989474	1	0.966258	1	0.990741	0.808788	1	1	0.822465	0.789612
144	0.699258	1	0.813525	1	0.989362	1	0.871069	1	0.978947	1	0.96319	1	1	0.810415	1	1	0.821436	0.788245
145	0.706676	1	0.82582	1	0.978723	1	0.867925	1	0.978947	1	0.966258	1	0.990741	0.809601	1	1	0.823905	0.790849
146	0.709373	1	0.82377	1	0.973404	1	0.869497	1	0.989474	1	0.969325	1	0.990741	0.805533	1	1	0.823905	0.791187
147	0.708699	1	0.821721	1	0.973404	1	0.866352	1	0.968421	1	0.972393	1	0.990741	0.80716	1	1	0.823287	0.790058
148	0.708024	1	0.819672	1	0.978723	1	0.861635	1	0.978947	1	0.969325	1	0.990741	0.811229	1	1	0.823493	0.790402
149	0.710047	1	0.82377	1	0.984043	1	0.861635	1	0.978947	1	0.96319	1	0.990741	0.803906	1	1	0.822465	0.788903
150	0.70735	1	0.82377	1	0.978723	1	0.869497	1	1	1	0.96319	1	0.990741	0.808788	1	1	0.82411	0.791416
151	0.699258	1	0.821721	1	0.989362	1	0.875786	1	0.968421	1	0.966258	1	0.981481	0.811229	1	1	0.82267	0.789858
152	0.701955	1	0.821721	1	0.984043	1	0.872642	1	0.989474	1	0.969325	1	0.990741	0.816924	1	1	0.825139	0.792585
153	0.703304	1	0.82377	1	0.984043	1	0.883648	1	0.978947	1	0.96319	1	1	0.81367	1	1	0.825962	0.793589
154	0.706676	1	0.821721	1	0.978723	1	0.871069	1	0.957895	1	0.972393	1	1	0.812042	1	1	0.824727	0.791538
155	0.70263	1	0.834016	1	0.984043	1	0.874214	1	0.978947	1	0.969325	1	1	0.808788	1	1	0.824727	0.792331
156	0.708024	1	0.811475	1	0.984043	1	0.869497	1	0.968421	1	0.96319	1	0.990741	0.809601	1	1	0.822876	0.789312
157	0.708024	1	0.817623	1	0.984043	1	0.867925	1	0.978947	1	0.966258	1	1	0.815297	1	1	0.825345	0.792485
158	0.706676	1	0.827869	1	0.984043	1	0.872642	1	0.989474	1	0.953988	1	0.990741	0.815297	1	1	0.825756	0.793237
159	0.706001	1	0.817623	1	0.989362	1	0.874214	1	0.978947	1	0.96319	1	0.990741	0.806347	1	1	0.823082	0.790032
160	0.703304	1	0.811475	1	0.978723	1	0.874214	1	0.978947	1	0.966258	1	0.990741	0.816924	1	1	0.82411	0.791404
161	0.706001	1	0.829918	1	0.989362	1	0.875786	1	0.989474	1	0.966258	1	0.990741	0.816924	1	1	0.827607	0.795332
162	0.713419	1	0.813525	1	0.984043	1	0.867925	1	0.989474	1	0.96319	1	0.990741	0.816111	1	0.981481	0.826373	0.793695
163	0.70735	1	0.817623	1	0.984043	1	0.874214	1	0.978947	1	0.96319	1	1	0.810415	1	1	0.824522	0.791662
164	0.708024	1	0.831967	1	0.984043	1	0.871069	1	0.968421	1	0.953988	1	1	0.810415	1	1	0.824933	0.792443
165	0.712744	1	0.821721	1	0.989362	1	0.878931	1	0.978947	1	0.969325	1	0.990741	0.80716	1	1	0.826785	0.7942
166	0.706676	1	0.82377	1	0.978723	1	0.872642	1	0.978947	1	0.97546	1	1	0.818552	1	1	0.827402	0.794856
167	0.706676	1	0.813525	1	0.978723	1	0.875786	1	0.968421	1	0.969325	1	0.990741	0.810415	1	1	0.823905	0.7909
168	0.70263	1	0.831967	1	0.984043	1	0.878931	1	0.978947	1	0.97546	1	1	0.814483	1	1	0.82699	0.795057
169	0.700607	1	0.82377	1	0.973404	1	0.869497	1	0.989474	1	0.969325	1	0.990741	0.814483	1	1	0.823493	0.790453
170	0.703304	1	0.813525	1	0.984043	1	0.880503	1	0.989474	1	0.966258	1	0.990741	0.810415	1	1	0.823905	0.790957
171	0.69791	1	0.819672	1	0.984043	1	0.872642	1	1	1	0.97546	1	0.990741	0.814483	1	1	0.823699	0.791134
172	0.704653	1	0.82582	1	0.978723	1	0.875786	1	0.978947	1	0.966258	1	0.990741	0.804719	1	1	0.823082	0.790015
173	0.703304	1	0.827869	1	0.984043	1	0.869497	1	0.968421	1	0.966258	1	0.990741	0.810415	1	1	0.823493	0.790484
174	0.704653	1	0.829918	1	0.989362	1	0.886792	1	0.978947	1	0.966258	1	0.990741	0.810415	1	0.981481	0.826579	0.794499
175	0.710722	1	0.827869	1	0.978723	1	0.874214	1	0.968421	1	0.969325	1	1	0.807974	1	1	0.825962	0.793352
176	0.704653	1	0.817623	1	0.978723	1	0.874214	1	0.989474	1	0.97546	1	0.990741	0.809601	1	1	0.82411	0.791419
177	0.703304	1	0.819672	1	0.978723	1	0.883648	1	0.978947	1	0.97546	1	1	0.808788	1	1	0.824933	0.792489
178	0.706676	1	0.811475	1	0.978723	1	0.888365	1	0.989474	1	0.97546	1	0.990741	0.816111	1	1	0.827607	0.795562
179	0.706001	1	0.82377	1	0.984043	1	0.878931	1	0.989474	1	0.972393	1	0.990741	0.81367	1	1	0.826785	0.794579
180	0.699933	1	0.821721	1	0.978723	1	0.874214	1	0.989474	1	0.972393	1	0.990741	0.810415	1	1	0.823082	0.790116
181	0.710047	1	0.809426	0.985507	0.978723	1	0.877358	1	0.968421	1	0.960123	1	1	0.805533	1	1	0.822876	0.789637
182	0.71679	1	0.82377	1	0.984043	1	0.880503	1	1	1	0.969325	1	1	0.80716	1	1	0.828842	0.796868
183	0.703978	1	0.817623	1	0.984043	1	0.88522	1	0.968421	1	0.972393	1	0.990741	0.811229	1	1	0.825345	0.792797
184	0.704653	1	0.809426	1	0.973404	1	0.875786	1	0.989474	1	0.966258	1	0.990741	0.803092	1	1	0.821024	0.787485
185	0.701955	1	0.813525	1	0.978723	1	0.889937	1	0.989474	1	0.972393	1	0.990741	0.807974	1	1	0.824316	0.791856
186	0.701281	1	0.82582	1	0.984043	1	0.883648	1	0.978947	1	0.966258	1	1	0.818552	1	1	0.82699	0.794738
187	0.711396	1	0.82377	1	0.989362	1	0.880503	1	1	1	0.969325	1	0.990741	0.808788	1	1	0.827607	0.795492
188	0.706676	1	0.805328	1	0.978723	1	0.88522	1	0.968421	1	0.969325	1	1	0.809601	1	1	0.824316	0.791385
189	0.701955	1	0.827869	1	0.984043	1	0.874214	1	0.989474	1	0.972393	1	0.990741	0.816924	1	1	0.826167	0.79402
190	0.711396	1	0.811475	1	0.978723	1	0.880503	1	0.989474	1	0.96319	1	0.990741	0.82262	1	0.981481	0.828636	0.796454
191	0.70263	1	0.821721	1	0.978723	1	0.875786	1	0.978947	1	0.972393	1	0.990741	0.801465	1	1	0.821642	0.788511
192	0.695212	1	0.819672	1	0.989362	1	0.883648	1	0.989474	1	0.97546	1	1	0.817738	1	1	0.825345	0.793427
193	0.706676	1	0.827869	1	0.973404	1	0.871069	1	0.978947	1	0.972393	1	0.990741	0.811229	1	1	0.825139	0.792347
194	0.706676	1	0.827869	1	0.984043	1	0.877358	1	0.978947	1	0.978528	1	0.990741	0.819365	1	1	0.828842	0.796861
195	0.706676	1	0.82377	1	0.973404	1	0.872642	1	0.989474	1	0.97546	1	0.990741	0.815297	1	1	0.826373	0.793688
196	0.703978	1	0.827869	1	0.973404	1	0.878931	1	0.968421	1	0.966258	1	1	0.820179	1	1	0.827196	0.79489
197	0.703978	1	0.844262	1	0.978723	1	0.871069	1	1	1	0.972393	1	0.990741	0.805533	1	1	0.825139	0.792673
198	0.700607	1	0.821721	1	0.978723	1	0.883648	1	0.989474	1	0.972393	1	1	0.820179	1	1	0.827196	0.795021
199	0.708024	1	0.831967	1	0.978723	1	0.867925	1	0.968421	1	0.966258	1	0.990741	0.818552	1	1	0.82699	0.794394
200	0.703978	1	0.82377	1	0.984043	1	0.877358	1	1	1	0.972393	1	0.990741	0.812042	1	1	0.825756	0.793269
201	0.710047	1	0.831967	1	0.978723	1	0.872642	1	0.978947	1	0.966258	1	0.990741	0.812856	1	1	0.82699	0.794492
202	0.700607	1	0.821721	1	0.984043	1	0.880503	1	0.989474	1	0.966258	1	1	0.800651	1	1	0.821642	0.788875
203	0.705327	1	0.821721	1	0.984043	1	0.889937	1	1	1	0.97546	1	0.990741	0.815297	1	1	0.828636	0.796943
204	0.699258	1	0.819672	1	0.989362	1	0.880503	1	0.978947	1	0.97546	1	0.990741	0.815297	1	0.981481	0.824933	0.792457
205	0.699933	1	0.829918	1	0.984043	1	0.878931	1	0.968421	1	0.972393	1	1	0.816924	1	1	0.826167	0.793948
206	0.695887	1	0.819672	1	0.978723	1	0.871069	1	0.978947	1	0.966258	1	0.990741	0.809601	1	1	0.820407	0.786875
207	0.695212	1	0.827869	1	0.978723	1	0.883648	1	0.989474	1	0.969325	1	0.990741	0.807974	1	1	0.82267	0.790213
208	0.711396	1	0.82582	1	0.978723	1	0.877358	1	0.989474	1	0.97546	1	1	0.815297	1	1	0.829048	0.796872
209	0.705327	1	0.819672	1	0.984043	1	0.878931	1	0.978947	1	0.972393	1	0.981481	0.818552	1	1	0.82699	0.794704
210	0.706001	1	0.829918	1	0.984043	1	0.880503	1	1	1	0.969325	1	0.990741	0.810415	1	1	0.826785	0.794289
211	0.708699	1	0.829918	1	0.989362	1	0.861635	1	0.978947	1	0.972393	1	0.990741	0.817738	1	1	0.82699	0.794145
212	0.708024	1	0.846311	1	0.989362	1	0.877358	1	0.989474	1	0.969325	1	0.990741	0.808788	1	0.981481	0.828019	0.796084
213	0.710722	1	0.829918	1	0.984043	1	0.875786	1	0.968421	1	0.972393	1	0.990741	0.818552	1	1	0.829253	0.797353
214	0.703304	1	0.836066	1	0.984043	1	0.883648	1	0.978947	1	0.960123	1	1	0.820993	1	1	0.828842	0.797101
215	0.706001	1	0.838115	1	0.978723	1	0.875786	1	0.989474	1	0.969325	1	0.990741	0.820179	1	1	0.829048	0.797016
216	0.699933	1	0.813525	1	0.984043	1	0.872642	1	1	1	0.969325	1	0.990741	0.810415	1	1	0.822259	0.789206
217	0.700607	1	0.82582	1	0.978723	1	0.880503	1	0.978947	1	0.97546	1	1	0.816111	1	1	0.826167	0.79407
218	0.703304	1	0.836066	1	0.984043	1	0.872642	1	0.989474	1	0.966258	1	0.990741	0.820179	1	1	0.827607	0.795546
219	0.706001	1	0.821721	1	0.978723	1	0.872642	1	0.989474	1	0.969325	1	1	0.809601	1	1	0.824522	0.79178
220	0.703304	1	0.819672	1	0.978723	1	0.867925	1	1	1	0.97546	1	1	0.811229	1	1	0.823905	0.791078
221	0.701955	1	0.829918	1	0.978723	1	0.869497	1	0.978947	1	0.972393	1	1	0.807974	1	1	0.823287	0.790461
222	0.70263	1	0.831967	1	0.989362	1	0.878931	1	0.989474	1	0.972393	1	1	0.809601	1	1	0.825962	0.793998
223	0.69791	1	0.819672	1	0.984043	1	0.866352	1	0.989474	1	0.966258	1	0.990741	0.820993	1	1	0.823699	0.790445
224	0.708024	1	0.82377	1	0.984043	1	0.866352	1	0.968421	1	0.97546	1	1	0.814483	1	1	0.825962	0.793002
225	0.708024	1	0.827869	1	0.989362	1	0.872642	1	0.978947	1	0.969325	1	0.990741	0.812042	1	1	0.826373	0.793907
226	0.695887	1	0.831967	1	0.984043	1	0.874214	1	0.978947	1	0.966258	1	0.990741	0.81367	1	1	0.823287	0.790831
227	0.698584	1	0.834016	1	0.989362	1	0.875786	1	0.989474	1	0.966258	1	1	0.811229	1	1	0.824522	0.792401
228	0.698584	1	0.82582	1	0.978723	1	0.875786	1	0.978947	1	0.969325	1	0.990741	0.811229	1	1	0.823082	0.790269
229	0.701955	1	0.82377	1	0.984043	1	0.877358	1	0.989474	1	0.96319	1	0.990741	0.804719	1	1	0.822465	0.789596
230	0.704653	1	0.836066	1	0.978723	1	0.883648	1	0.989474	1	0.969325	1	1	0.81367	1	1	0.828019	0.79631
231	0.706001	1	0.821721	1	0.989362	1	0.877358	1	0.989474	1	0.972393	1	1	0.816111	1	1	0.827402	0.795242
232	0.703978	1	0.840164	1	0.989362	1	0.872642	1	0.989474	1	0.969325	1	1	0.809601	1	0.981481	0.825962	0.793626
233	0.709373	1	0.82377	1	0.989362	1	0.878931	1	0.989474	1	0.969325	1	1	0.823434	1	1	0.830488	0.798865
234	0.69791	1	0.834016	1	0.989362	1	0.866352	1	1	1	0.966258	1	0.990741	0.811229	1	1	0.823082	0.790267
235	0.706001	1	0.827869	1	0.978723	1	0.874214	1	0.989474	1	0.972393	1	1	0.814483	1	1	0.826785	0.794399
236	0.712744	1	0.836066	1	0.984043	1	0.877358	1	0.989474	1	0.96319	1	0.990741	0.810415	1	1	0.82843	0.796171
237	0.699933	1	0.821721	1	0.978723	1	0.877358	1	0.978947	1	0.97546	1	0.990741	0.812856	1	1	0.82411	0.79138
238	0.696561	1	0.840164	1	0.984043	1	0.886792	1	0.978947	1	0.97546	1	0.990741	0.814483	1	1	0.826785	0.794823
239	0.70735	1	0.834016	1	0.984043	1	0.874214	1	0.989474	1	0.969325	1	0.990741	0.815297	1	1	0.827813	0.795618
240	0.701955	1	0.821721	1	0.978723	1	0.877358	1	0.989474	1	0.966258	1	1	0.812856	1	1	0.824522	0.791994
241	0.703978	1	0.819672	1	0.978723	1	0.869497	1	0.989474	1	0.969325	1	0.990741	0.816924	1	1	0.824933	0.792201
242	0.699258	1	0.840164	1	0.978723	1	0.871069	1	0.978947	1	0.96319	1	0.990741	0.806347	1	1	0.822465	0.7899
243	0.70263	1	0.82377	1	0.978723	1	0.878931	1	0.989474	1	0.97546	1	0.990741	0.809601	1	1	0.824727	0.7923
244	0.70735	1	0.82582	1	0.984043	1	0.875786	1	0.989474	1	0.97546	1	0.990741	0.817738	1	1	0.828225	0.79599
245	0.703304	1	0.834016	1	0.994681	1	0.871069	1	0.989474	1	0.969325	1	1	0.809601	1	1	0.825345	0.792935
246	0.70735	1	0.82582	1	0.984043	1	0.882075	1	1	1	0.972393	1	0.990741	0.811229	1	1	0.827402	0.79531
247	0.700607	1	0.811475	1	0.984043	1	0.880503	1	0.989474	1	0.978528	1	0.990741	0.806347	1	1	0.82267	0.78997
248	0.704653	1	0.82377	1	0.989362	1	0.886792	1	0.989474	1	0.96319	1	1	0.819365	1	1	0.828636	0.796733
249	0.709373	1	0.831967	1	0.978723	1	0.880503	1	0.989474	1	0.969325	1	0.990741	0.821806	1	1	0.830488	0.79869
250	0.705327	1	0.827869	1	0.989362	1	0.877358	1	0.989474	1	0.966258	1	1	0.819365	1	1	0.828225	0.79612
251	0.705327	1	0.821721	1	0.973404	1	0.877358	1	0.978947	1	0.960123	1	1	0.80716	1	1	0.823287	0.790264
252	0.710722	1	0.821721	1	0.984043	1	0.874214	1	0.978947	1	0.969325	1	1	0.815297	1	0.981481	0.827402	0.794725
253	0.709373	1	0.82582	1	0.984043	1	0.866352	1	1	1	0.966258	1	1	0.816111	1	1	0.82699	0.794091
254	0.704653	1	0.829918	1	0.978723	1	0.878931	1	0.968421	1	0.97546	1	1	0.815297	1	1	0.827196	0.795137
255	0.703304	1	0.827869	1	0.984043	1	0.877358	1	0.989474	1	0.96319	1	1	0.817738	1	1	0.826785	0.794301
256	0.69791	1	0.831967	1	0.973404	1	0.878931	1	0.989474	1	0.960123	1	1	0.816111	1	1	0.824727	0.792204
257	0.701281	1	0.838115	1	0.978723	1	0.871069	1	0.989474	1	0.966258	1	1	0.810415	1	1	0.824522	0.7917
258	0.706001	1	0.842213	1	0.978723	1	0.882075	1	0.978947	1	0.966258	1	1	0.810415	1	1	0.827607	0.795468
259	0.701955	1	0.821721	1	0.978723	1	0.877358	1	0.978947	1	0.97546	1	1	0.81367	1	1	0.825139	0.792466
260	0.70735	1	0.82582	1	0.984043	1	0.882075	1	0.978947	1	0.969325	1	1	0.808788	1	1	0.826373	0.79386
261	0.70263	1	0.821721	1	0.984043	1	0.872642	1	0.989474	1	0.96319	1	1	0.81367	1	1	0.824316	0.79172
262	0.705327	1	0.831967	1	0.984043	1	0.874214	1	0.968421	1	0.96319	1	1	0.817738	1	1	0.82699	0.794516
263	0.70263	1	0.829918	1	0.994681	1	0.871069	1	0.978947	1	0.966258	1	1	0.809601	1	1	0.824316	0.791464
264	0.709373	1	0.813525	1	0.978723	1	0.867925	1	0.989474	1	0.972393	1	1	0.815297	1	1	0.825756	0.792892
265	0.705327	1	0.840164	1	0.984043	1	0.883648	1	0.989474	1	0.96319	1	1	0.816924	1	1	0.829253	0.797404
266	0.713419	1	0.82582	1	0.984043	1	0.871069	1	0.978947	1	0.96319	1	1	0.810415	1	1	0.826785	0.794252
267	0.711396	1	0.82582	1	0.989362	1	0.875786	1	0.989474	1	0.969325	1	1	0.80716	1	1	0.826785	0.794229
268	0.711396	1	0.815574	1	0.978723	1	0.883648	1	0.989474	1	0.97546	1	1	0.809601	1	1	0.827402	0.794937
269	0.701281	1	0.82582	1	0.984043	1	0.882075	1	0.978947	1	0.972393	1	1	0.818552	1	1	0.827196	0.795271
270	0.709373	1	0.817623	1	0.978723	1	0.882075	1	0.989474	1	0.966258	1	1	0.814483	1	1	0.827402	0.794916
271	0.713419	1	0.829918	1	0.978723	1	0.877358	1	0.989474	1	0.978528	1	1	0.820993	1	1	0.831722	0.800124
272	0.701281	1	0.82377	1	0.973404	1	0.889937	1	0.989474	1	0.966258	1	1	0.810415	1	0.981481	0.825139	0.792663
273	0.714767	1	0.829918	1	0.978723	1	0.866352	1	0.989474	1	0.972393	1	1	0.812856	1	1	0.828225	0.795648
274	0.714767	1	0.831967	1	0.984043	1	0.88522	1	0.989474	1	0.960123	1	1	0.809601	1	1	0.829459	0.797648
275	0.70263	1	0.819672	1	0.978723	1	0.883648	1	0.989474	1	0.96319	1	1	0.809601	1	1	0.824316	0.791658
276	0.706001	1	0.844262	1	0.989362	1	0.875786	1	0.978947	1	0.960123	1	1	0.824247	1	1	0.830488	0.79873
277	0.70735	1	0.829918	1	0.984043	1	0.877358	1	1	1	0.960123	1	0.990741	0.814483	1	1	0.827196	0.795018
278	0.713419	1	0.831967	1	0.973404	1	0.874214	1	0.978947	1	0.966258	1	1	0.817738	1	1	0.829459	0.79727
279	0.699933	1	0.834016	1	0.978723	1	0.875786	1	0.978947	1	0.966258	1	1	0.811229	1	1	0.824316	0.79188
280	0.710722	1	0.819672	1	0.978723	1	0.871069	1	0.989474	1	0.969325	1	1	0.823434	1	1	0.829048	0.796757
281	0.701281	1	0.846311	1	0.978723	1	0.888365	1	1	1	0.966258	1	0.990741	0.82262	1	1	0.830693	0.799309
282	0.703978	1	0.827869	1	0.984043	1	0.88522	1	0.989474	1	0.969325	1	1	0.819365	1	1	0.828842	0.797197
283	0.71679	1	0.838115	1	0.978723	1	0.88522	1	0.989474	1	0.96319	1	0.990741	0.819365	1	1	0.832956	0.801634
284	0.71207	1	0.829918	1	0.978723	1	0.875786	1	0.978947	1	0.966258	1	0.990741	0.810415	1	1	0.827196	0.79489
285	0.717465	1	0.821721	1	0.978723	1	0.886792	1	0.989474	1	0.966258	1	0.990741	0.817738	1	0.981481	0.83131	0.799389
286	0.704653	1	0.821721	0.985507	0.984043	1	0.886792	1	0.989474	1	0.96319	1	0.990741	0.815297	1	1	0.826785	0.794614
287	0.709373	1	0.829918	1	0.978723	1	0.880503	1	0.989474	1	0.966258	1	0.990741	0.824247	1	1	0.830693	0.798698
288	0.71207	1	0.827869	1	0.989362	1	0.875786	1	0.978947	1	0.966258	1	1	0.82262	1	1	0.830693	0.798882
289	0.699258	1	0.829918	1	0.978723	1	0.877358	1	0.989474	1	0.957055	1	0.990741	0.820179	1	1	0.82555	0.793222
290	0.711396	1	0.82582	1	0.984043	1	0.882075	1	0.989474	1	0.969325	1	0.990741	0.812856	1	1	0.828636	0.796416
291	0.694538	1	0.821721	1	0.984043	1	0.877358	1	0.989474	1	0.966258	1	0.981481	0.804719	1	1	0.819996	0.787014
292	0.708699	1	0.831967	1	0.984043	1	0.88522	1	0.989474	1	0.96319	1	1	0.814483	1	1	0.829048	0.796932
293	0.712744	1	0.819672	1	0.978723	1	0.88522	1	0.989474	1	0.966258	1	1	0.819365	1	1	0.830282	0.798749
294	0.705327	1	0.838115	1	0.978723	1	0.888365	1	0.989474	1	0.960123	1	0.990741	0.806347	1	1	0.826373	0.793891
295	0.70735	1	0.842213	1	0.989362	1	0.866352	1	0.978947	1	0.966258	1	0.990741	0.810415	1	1	0.826167	0.793453
296	0.714093	1	0.831967	1	0.984043	1	0.878931	1	0.989474	1	0.96319	1	0.990741	0.816924	1	1	0.830282	0.798119
297	0.706676	1	0.836066	1	0.973404	1	0.88522	1	0.978947	1	0.960123	1	0.990741	0.811229	1	1	0.82699	0.794682
298	0.705327	1	0.840164	1	0.978723	1	0.880503	1	0.989474	1	0.966258	1	0.990741	0.823434	1	1	0.830282	0.798361
299	0.70735	1	0.829918	1	0.973404	1	0.877358	1	1	1	0.969325	1	0.990741	0.812856	1	1	0.82699	0.794656
300	0.708024	1	0.813525	1	0.994681	1	0.880503	1	0.989474	1	0.960123	1	1	0.812856	1	1	0.826167	0.793601
301	0.705327	1	0.817623	1	0.978723	1	0.875786	1	0.978947	1	0.96319	1	0.990741	0.812856	1	1	0.824316	0.791384
302	0.705327	1	0.827869	1	0.984043	1	0.869497	1	0.989474	1	0.960123	1	0.990741	0.812856	1	1	0.824727	0.791864
303	0.718139	1	0.82582	1	0.978723	1	0.877358	1	0.978947	1	0.969325	1	0.990741	0.809601	1	1	0.828842	0.796493
304	0.728254	1	0.836066	1	0.989362	1	0.878931	1	0.989474	1	0.966258	1	1	0.807974	1	1	0.833368	0.80162
305	0.71207	1	0.838115	1	0.984043	1	0.880503	1	0.978947	1	0.966258	1	1	0.810415	1	1	0.829048	0.797203
306	0.708699	1	0.82582	1	0.978723	1	0.863208	1	0.989474	1	0.966258	1	0.990741	0.803906	1	1	0.82267	0.789251
307	0.71679	1	0.842213	1	0.978723	1	0.877358	1	0.989474	1	0.966258	1	1	0.817738	1	1	0.832339	0.8008
308	0.712744	1	0.829918	1	0.978723	1	0.874214	1	0.989474	1	0.972393	1	0.990741	0.80716	1	1	0.82699	0.794451
309	0.703978	1	0.82377	0.985507	0.978723	1	0.875786	1	0.989474	1	0.96319	1	0.981481	0.817738	1	1	0.82555	0.792807
310	0.710047	1	0.842213	1	0.978723	1	0.880503	1	0.978947	1	0.969325	1	0.990741	0.80716	1	1	0.827813	0.795908
311	0.708699	1	0.836066	1	0.984043	1	0.878931	1	0.989474	1	0.966258	1	0.990741	0.817738	1	1	0.829459	0.797656
312	0.706676	1	0.848361	1	0.984043	1	0.877358	1	0.978947	1	0.969325	1	0.990741	0.820179	1	1	0.830488	0.798944
313	0.71207	1	0.827869	1	0.989362	1	0.874214	1	0.978947	1	0.972393	1	1	0.811229	1	1	0.828019	0.795847
314	0.710722	1	0.836066	1	0.984043	1	0.874214	1	0.989474	1	0.957055	1	0.990741	0.80716	1	1	0.826167	0.793336
315	0.71207	1	0.827869	1	0.978723	1	0.878931	1	0.989474	1	0.969325	1	0.990741	0.821806	1	1	0.830693	0.79889
316	0.70735	1	0.82377	1	0.984043	1	0.878931	1	0.978947	1	0.966258	1	0.990741	0.810415	1	1	0.825756	0.79312
317	0.710722	1	0.834016	1	0.978723	1	0.88522	1	0.989474	1	0.966258	1	1	0.803906	1	1	0.827196	0.795072
318	0.708699	1	0.82377	1	0.978723	1	0.867925	1	0.989474	1	0.966258	1	0.990741	0.816111	1	1	0.826167	0.79333
319	0.710722	1	0.829918	1	0.989362	1	0.874214	1	0.978947	1	0.960123	1	0.990741	0.812856	1	1	0.827196	0.794548
320	0.703304	1	0.811475	1	0.978723	1	0.874214	1	0.989474	1	0.96319	1	1	0.808788	1	1	0.822259	0.788877
321	0.715442	1	0.829918	1	0.978723	1	0.88522	1	0.989474	1	0.96319	1	1	0.801465	1	1	0.827402	0.795228
322	0.711396	1	0.819672	1	0.984043	1	0.883648	1	0.989474	1	0.969325	1	0.990741	0.814483	1	1	0.828636	0.796498
323	0.706676	1	0.842213	1	0.978723	1	0.882075	1	0.989474	1	0.95092	1	1	0.812042	1	1	0.827402	0.795088
324	0.70735	1	0.834016	1	0.984043	1	0.883648	1	0.978947	1	0.966258	1	1	0.81367	1	1	0.82843	0.796373
325	0.703304	1	0.819672	1	0.978723	1	0.869497	1	0.978947	1	0.969325	1	0.990741	0.812856	1	1	0.823493	0.790361
326	0.706676	1	0.838115	1	0.978723	1	0.880503	1	0.989474	1	0.969325	1	0.990741	0.814483	1	1	0.82843	0.796384
327	0.713419	1	0.827869	1	0.978723	1	0.877358	1	0.978947	1	0.969325	1	0.990741	0.810415	1	1	0.827813	0.795402
328	0.714767	1	0.838115	1	0.984043	1	0.886792	1	0.989474	1	0.960123	1	1	0.812856	1	1	0.831105	0.799572
329	0.706001	1	0.831967	1	0.973404	1	0.877358	1	0.978947	1	0.969325	1	0.990741	0.816111	1	1	0.827196	0.794897
330	0.70735	1	0.829918	1	0.989362	1	0.88522	1	0.989474	1	0.966258	1	0.990741	0.809601	1	1	0.827402	0.795361
331	0.715442	1	0.848361	1	0.984043	1	0.867925	1	0.989474	1	0.960123	1	1	0.815297	1	1	0.830488	0.798432
332	0.714767	1	0.842213	1	0.984043	1	0.880503	1	0.989474	1	0.966258	1	0.990741	0.818552	1	0.981481	0.832133	0.800452
333	0.713419	1	0.831967	1	0.984043	1	0.888365	1	0.989474	1	0.96319	1	0.990741	0.815297	1	1	0.830899	0.799279
334	0.716116	1	0.831967	1	0.984043	1	0.883648	1	0.978947	1	0.96319	1	0.981481	0.817738	1	1	0.83131	0.799568
335	0.703304	1	0.829918	1	0.978723	1	0.866352	1	0.989474	1	0.960123	1	0.990741	0.806347	1	1	0.822053	0.788699
336	0.703978	1	0.819672	1	0.978723	1	0.866352	1	0.978947	1	0.966258	1	0.990741	0.810415	1	1	0.822465	0.788954
337	0.706676	1	0.836066	1	0.973404	1	0.889937	1	0.989474	1	0.957055	1	1	0.808788	1	1	0.827196	0.795088
338	0.718813	1	0.834016	1	0.984043	1	0.875786	1	0.968421	1	0.960123	1	1	0.818552	1	1	0.831516	0.799454
339	0.711396	1	0.838115	1	0.984043	1	0.875786	1	0.989474	1	0.97546	1	0.990741	0.821806	1	1	0.831722	0.800048
340	0.70735	1	0.834016	1	0.978723	1	0.869497	1	0.989474	1	0.97546	1	1	0.815297	1	1	0.827607	0.79532
341	0.710722	1	0.827869	1	0.989362	1	0.878931	1	0.989474	1	0.966258	1	0.990741	0.816924	1	1	0.829253	0.797088
342	0.704653	1	0.838115	1	0.989362	1	0.878931	1	0.989474	1	0.966258	1	0.990741	0.816111	1	1	0.828225	0.796252
343	0.713419	1	0.834016	1	0.973404	1	0.874214	1	0.989474	1	0.972393	1	1	0.812042	1	1	0.828842	0.796524
344	0.701281	1	0.834016	1	0.973404	1	0.878931	1	0.989474	1	0.96319	1	0.990741	0.809601	1	1	0.824316	0.791775
345	0.711396	1	0.829918	1	0.984043	1	0.889937	1	0.978947	1	0.96319	1	0.990741	0.816111	1	1	0.830282	0.798644
346	0.710722	1	0.836066	1	0.978723	1	0.878931	1	0.989474	1	0.972393	1	0.990741	0.812042	1	1	0.828842	0.796611
347	0.697235	1	0.834016	1	0.978723	1	0.871069	1	0.989474	1	0.972393	1	0.990741	0.812042	1	1	0.823493	0.790638
348	0.71207	1	0.846311	1	0.978723	1	0.871069	1	0.989474	1	0.969325	1	1	0.819365	1	1	0.831105	0.799196
349	0.710047	1	0.836066	1	0.984043	1	0.875786	1	0.989474	1	0.969325	1	0.990741	0.810415	1	1	0.827813	0.79534
350	0.71207	1	0.82377	1	0.978723	1	0.883648	1	0.989474	1	0.969325	1	0.990741	0.816924	1	1	0.829665	0.797741
351	0.713419	1	0.827869	1	0.984043	1	0.878931	1	0.978947	1	0.966258	1	0.990741	0.817738	1	1	0.82987	0.797774
352	0.70735	1	0.827869	1	0.978723	1	0.877358	1	0.978947	1	0.960123	1	1	0.807974	1	1	0.824933	0.792095
353	0.704653	1	0.821721	1	0.989362	1	0.886792	1	0.978947	1	0.960123	1	0.990741	0.812856	1	1	0.826167	0.793593
354	0.710722	1	0.836066	1	0.978723	1	0.874214	1	0.978947	1	0.966258	1	1	0.806347	1	1	0.826373	0.793878
355	0.717465	1	0.834016	1	0.984043	1	0.872642	1	0.978947	1	0.966258	1	1	0.817738	1	1	0.831105	0.799024
356	0.706001	1	0.836066	1	0.978723	1	0.872642	1	0.989474	1	0.969325	1	0.990741	0.820993	1	1	0.828636	0.796105
357	0.703304	1	0.82377	1	0.968085	1	0.882075	1	0.989474	1	0.972393	1	0.990741	0.815297	1	1	0.826167	0.793806
358	0.714093	1	0.82377	1	0.984043	1	0.877358	1	0.978947	1	0.966258	1	0.981481	0.812042	1	1	0.827813	0.795265
359	0.704653	1	0.82582	1	0.978723	1	0.874214	1	0.989474	1	0.972393	1	0.990741	0.817738	1	1	0.826785	0.794352
360	0.710047	1	0.834016	1	0.984043	1	0.88522	1	0.989474	1	0.96319	1	0.990741	0.829129	1	1	0.833162	0.801644
361	0.701281	1	0.834016	1	0.973404	1	0.875786	1	0.968421	1	0.969325	1	0.990741	0.812042	1	1	0.824522	0.791759
362	0.703978	1	0.838115	1	0.978723	1	0.872642	1	0.978947	1	0.969325	1	0.990741	0.814483	1	1	0.826373	0.793962
363	0.711396	1	0.831967	1	0.978723	1	0.883648	1	0.989474	1	0.966258	1	0.990741	0.812042	1	1	0.828842	0.796867
364	0.720836	1	0.840164	1	0.978723	1	0.86478	1	0.989474	1	0.969325	1	0.990741	0.817738	1	1	0.831722	0.799302
365	0.699933	1	0.834016	1	0.978723	1	0.875786	1	0.989474	1	0.969325	1	0.990741	0.820993	1	1	0.82699	0.794632
366	0.717465	1	0.838115	1	0.978723	1	0.88522	1	0.989474	1	0.966258	1	0.990741	0.817738	1	1	0.832956	0.801449
367	0.710047	1	0.844262	1	0.973404	1	0.875786	1	0.989474	1	0.966258	1	0.990741	0.811229	1	1	0.828225	0.795757
368	0.703978	1	0.82582	1	0.973404	1	0.88522	1	0.989474	1	0.96319	1	1	0.812856	1	1	0.826167	0.793746
369	0.710722	1	0.838115	1	0.978723	1	0.875786	1	0.989474	1	0.972393	1	0.990741	0.812856	1	1	0.828842	0.796827
370	0.717465	1	0.82582	1	0.989362	1	0.875786	1	0.989474	1	0.969325	1	1	0.812042	1	1	0.82987	0.797715
371	0.728254	1	0.82377	1	0.984043	1	0.869497	1	0.989474	1	0.969325	1	0.990741	0.815297	1	1	0.832545	0.800266
372	0.712744	1	0.836066	1	0.978723	1	0.886792	1	0.989474	1	0.966258	1	0.990741	0.809601	1	1	0.829459	0.797713
373	0.710722	1	0.827869	1	0.973404	1	0.872642	1	0.989474	1	0.97546	1	0.990741	0.815297	1	1	0.828019	0.7957
374	0.714093	1	0.819672	1	0.973404	1	0.869497	1	0.989474	1	0.969325	1	0.990741	0.825061	1	1	0.82987	0.797459
375	0.706676	1	0.82377	1	0.978723	1	0.872642	1	0.989474	1	0.972393	1	1	0.81367	1	1	0.826167	0.793572
376	0.710722	1	0.829918	1	0.984043	1	0.882075	1	0.989474	1	0.972393	1	1	0.812856	1	1	0.829253	0.797288
377	0.72151	1	0.848361	1	0.978723	1	0.880503	1	0.989474	1	0.966258	1	1	0.812042	1	0.981481	0.833162	0.801562
378	0.712744	1	0.842213	1	0.984043	1	0.880503	1	0.989474	1	0.969325	1	1	0.818552	1	1	0.832133	0.800578
379	0.712744	1	0.834016	1	0.978723	1	0.877358	1	1	1	0.96319	1	1	0.811229	1	1	0.828636	0.796326
380	0.710722	1	0.827869	1	0.984043	1	0.883648	1	0.989474	1	0.969325	1	0.990741	0.812856	1	1	0.828842	0.796895
381	0.708024	1	0.844262	1	0.984043	1	0.889937	1	0.989474	1	0.97546	1	0.990741	0.812856	1	1	0.830899	0.799443
382	0.710047	1	0.836066	1	0.973404	1	0.874214	1	0.989474	1	0.960123	1	0.990741	0.816111	1	1	0.828019	0.795575
383	0.715442	1	0.82582	1	0.984043	1	0.883648	1	0.989474	1	0.969325	1	0.990741	0.817738	1	1	0.83131	0.799465
384	0.70735	1	0.817623	1	0.984043	1	0.882075	1	0.989474	1	0.966258	1	0.990741	0.808788	1	1	0.825345	0.79248
385	0.709373	1	0.844262	1	0.984043	1	0.874214	1	0.989474	1	0.969325	1	0.990741	0.812856	1	1	0.828842	0.79664
386	0.713419	1	0.834016	1	0.978723	1	0.878931	1	1	1	0.978528	1	0.990741	0.809601	1	1	0.829459	0.797317
387	0.714767	1	0.840164	1	0.984043	1	0.883648	1	0.989474	1	0.972393	1	0.990741	0.814483	1	1	0.831928	0.800753
388	0.709373	1	0.821721	1	0.984043	1	0.869497	1	0.989474	1	0.972393	1	1	0.816924	1	1	0.827402	0.794934
389	0.713419	1	0.844262	0.985507	0.978723	1	0.882075	1	1	1	0.966258	1	0.990741	0.808788	1	1	0.829665	0.797922
390	0.708024	1	0.827869	1	0.984043	1	0.88522	1	0.989474	1	0.972393	1	0.990741	0.817738	1	1	0.829665	0.797546
391	0.719488	1	0.831967	1	0.984043	1	0.86478	1	0.989474	1	0.96319	1	1	0.830757	1	1	0.833779	0.801838
392	0.706676	1	0.831967	1	0.978723	1	0.874214	1	0.989474	1	0.969325	1	1	0.819365	1	1	0.82843	0.796206
393	0.717465	1	0.838115	1	0.978723	1	0.86478	1	0.989474	1	0.966258	1	0.990741	0.80716	1	1	0.827607	0.794911
394	0.71207	1	0.834016	1	0.978723	1	0.878931	1	0.989474	1	0.969325	1	1	0.821806	1	1	0.831516	0.799715
395	0.700607	1	0.844262	1	0.989362	1	0.883648	1	0.989474	1	0.969325	1	0.990741	0.816924	1	1	0.828636	0.796826
396	0.708699	1	0.829918	1	0.978723	1	0.878931	1	0.989474	1	0.969325	1	1	0.81367	1	1	0.828019	0.796153
397	0.70735	1	0.831967	1	0.978723	1	0.883648	1	0.989474	1	0.966258	1	0.990741	0.809601	1	1	0.82699	0.794992
398	0.712744	1	0.842213	1	0.984043	1	0.883648	1	0.978947	1	0.972393	1	0.990741	0.810415	1	1	0.830282	0.798527
399	0.714093	1	0.829918	1	0.978723	1	0.888365	1	0.989474	1	0.972393	1	0.990741	0.816111	1	1	0.831516	0.799766
400	0.710722	1	0.836066	1	0.984043	1	0.878931	1	0.989474	1	0.97546	1	0.990741	0.809601	1	1	0.828636	0.79646
401	0.709373	1	0.842213	1	0.978723	1	0.872642	1	0.989474	1	0.972393	1	0.990741	0.81367	1	1	0.828636	0.796682
402	0.710722	1	0.844262	1	0.984043	1	0.874214	1	0.978947	1	0.96319	1	0.990741	0.816111	1	1	0.829459	0.797092
403	0.695887	1	0.842213	1	0.989362	1	0.875786	1	0.989474	1	0.972393	1	0.990741	0.818552	1	0.981481	0.826373	0.794313
404	0.711396	1	0.838115	1	0.994681	1	0.882075	1	0.989474	1	0.966258	1	0.990741	0.816924	1	0.981481	0.830899	0.79909
405	0.708024	1	0.844262	1	0.973404	1	0.874214	1	0.989474	1	0.966258	1	0.990741	0.819365	1	1	0.829459	0.797307
406	0.706001	1	0.844262	1	0.984043	1	0.874214	1	0.989474	1	0.969325	1	0.990741	0.815297	1	1	0.82843	0.796446
407	0.715442	1	0.852459	1	0.984043	1	0.889937	1	0.989474	1	0.969325	1	0.990741	0.812856	1	1	0.833573	0.802514
408	0.710722	1	0.838115	1	0.984043	1	0.878931	1	0.989474	1	0.972393	1	0.990741	0.815297	1	1	0.830076	0.79838
409	0.703304	1	0.838115	1	0.994681	1	0.871069	1	0.989474	1	0.97546	1	0.990741	0.820179	1	1	0.828636	0.796646
410	0.710047	1	0.829918	1	0.978723	1	0.882075	1	0.989474	1	0.969325	1	1	0.816924	1	1	0.829665	0.797747
411	0.697235	1	0.852459	1	0.984043	1	0.874214	1	0.989474	1	0.97546	1	1	0.811229	1	1	0.826167	0.79401
412	0.708699	1	0.831967	1	0.978723	1	0.883648	1	0.989474	1	0.969325	1	0.990741	0.816924	1	1	0.829459	0.797554
413	0.705327	1	0.838115	1	0.989362	1	0.872642	1	0.978947	1	0.96319	1	1	0.80716	1	1	0.825139	0.792556
414	0.708024	1	0.840164	1	0.984043	1	0.883648	1	1	1	0.972393	1	0.990741	0.812856	1	1	0.829665	0.798025
415	0.700607	1	0.838115	1	0.984043	1	0.880503	1	0.989474	1	0.96319	1	0.990741	0.823434	1	1	0.828636	0.796582
416	0.701955	1	0.838115	1	0.984043	1	0.880503	1	0.989474	1	0.972393	1	0.990741	0.816924	1	1	0.828019	0.796405
417	0.714093	1	0.840164	1	0.978723	1	0.88522	1	0.989474	1	0.966258	1	0.990741	0.815297	1	1	0.831516	0.799386
418	0.70263	1	0.838115	1	0.984043	1	0.882075	1	0.978947	1	0.966258	1	1	0.814483	1	1	0.827402	0.795139
419	0.704653	1	0.836066	1	0.989362	1	0.883648	1	0.989474	1	0.966258	1	0.990741	0.812042	1	1	0.827607	0.795438
420	0.70263	1	0.840164	1	0.978723	1	0.880503	1	0.989474	1	0.969325	1	1	0.812042	1	1	0.82699	0.794639
421	0.708024	1	0.836066	1	0.978723	1	0.891509	1	0.989474	1	0.966258	1	1	0.817738	1	1	0.830899	0.799731
422	0.710047	1	0.842213	1	0.978723	1	0.877358	1	0.978947	1	0.978528	1	1	0.815297	1	1	0.830282	0.798417
423	0.705327	1	0.844262	1	0.984043	1	0.883648	1	0.989474	1	0.972393	1	0.990741	0.820179	1	1	0.830899	0.799287
424	0.704653	1	0.827869	1	0.984043	1	0.88522	1	0.989474	1	0.96319	1	1	0.811229	1	1	0.826579	0.794546
425	0.709373	1	0.829918	1	0.989362	1	0.882075	1	0.989474	1	0.966258	1	1	0.815297	1	0.981481	0.829048	0.797361
426	0.701281	1	0.842213	1	0.989362	1	0.878931	1	0.989474	1	0.972393	1	1	0.814483	1	1	0.827813	0.796023
427	0.71207	1	0.848361	1	0.984043	1	0.871069	1	0.989474	1	0.972393	1	0.981481	0.80716	1	1	0.828225	0.796234
428	0.708024	1	0.854508	1	0.989362	1	0.882075	1	0.989474	1	0.966258	1	1	0.815297	1	1	0.83131	0.799764
429	0.706001	1	0.836066	1	0.984043	1	0.877358	1	0.989474	1	0.972393	1	0.990741	0.809601	1	1	0.826785	0.794278
430	0.714093	1	0.836066	1	0.989362	1	0.872642	1	0.989474	1	0.972393	1	0.990741	0.812856	1	1	0.829665	0.797202
431	0.70735	1	0.85041	1	0.984043	1	0.875786	1	0.989474	1	0.966258	1	1	0.812856	1	1	0.829048	0.797088
432	0.703978	1	0.844262	1	0.984043	1	0.886792	1	0.989474	1	0.96319	1	0.990741	0.814483	1	0.981481	0.828636	0.796692
433	0.717465	1	0.838115	1	0.978723	1	0.88522	1	0.989474	1	0.969325	1	0.990741	0.806347	1	1	0.830282	0.798533
434	0.708024	1	0.842213	1	0.994681	1	0.874214	1	1	1	0.96319	1	0.990741	0.805533	1	1	0.826579	0.794373
435	0.708699	1	0.842213	1	0.984043	1	0.871069	1	0.989474	1	0.97546	1	0.990741	0.811229	1	1	0.828019	0.795876
436	0.711396	1	0.838115	1	0.984043	1	0.88522	1	0.978947	1	0.960123	1	1	0.810415	1	1	0.829048	0.797196
437	0.710722	1	0.840164	1	0.989362	1	0.889937	1	0.989474	1	0.969325	1	1	0.818552	1	1	0.83275	0.801413
438	0.705327	1	0.836066	1	0.984043	1	0.880503	1	1	1	0.96319	1	1	0.815297	1	1	0.828225	0.796182
439	0.714093	1	0.844262	1	0.984043	1	0.889937	1	0.989474	1	0.96319	1	0.990741	0.816924	1	1	0.832956	0.801766
440	0.709373	1	0.838115	1	0.984043	1	0.874214	1	0.989474	1	0.969325	1	1	0.815297	1	1	0.829048	0.797069
441	0.706676	1	0.840164	1	0.989362	1	0.878931	1	0.989474	1	0.969325	1	0.990741	0.807974	1	1	0.827196	0.795066
442	0.720836	1	0.842213	1	0.989362	1	0.883648	1	0.989474	1	0.960123	1	1	0.819365	1	1	0.834808	0.803433
443	0.70735	1	0.838115	1	0.989362	1	0.869497	1	0.989474	1	0.966258	1	1	0.820993	1	0.981481	0.829048	0.796724
444	0.71207	1	0.840164	1	0.989362	1	0.891509	1	0.989474	1	0.96319	1	0.990741	0.81367	1	1	0.831516	0.799866
445	0.712744	1	0.831967	1	0.989362	1	0.871069	1	0.989474	1	0.960123	1	0.990741	0.817738	1	1	0.829048	0.796507
446	0.713419	1	0.831967	1	0.978723	1	0.878931	1	0.989474	1	0.969325	1	0.990741	0.824247	1	1	0.832133	0.800331
447	0.70735	1	0.844262	1	0.994681	1	0.886792	1	0.978947	1	0.96319	1	0.990741	0.818552	1	1	0.831105	0.799681
448	0.715442	1	0.834016	1	0.984043	1	0.874214	1	0.989474	1	0.972393	1	0.981481	0.821806	1	1	0.831928	0.800073
449	0.70735	1	0.834016	1	0.994681	1	0.889937	1	0.989474	1	0.96319	1	0.990741	0.823434	1	1	0.831928	0.800521
450	0.711396	1	0.831967	1	0.978723	1	0.883648	1	1	1	0.966258	1	1	0.815297	1	1	0.830076	0.798214
451	0.716116	1	0.829918	1	0.984043	1	0.888365	1	0.989474	1	0.96319	1	0.990741	0.82262	1	1	0.833368	0.801975
452	0.718139	1	0.846311	1	0.989362	1	0.88522	1	0.989474	1	0.972393	1	0.990741	0.814483	1	1	0.833985	0.802758
453	0.70263	1	0.834016	1	0.984043	1	0.877358	1	0.989474	1	0.97546	1	1	0.820179	1	1	0.828636	0.797023
454	0.710722	1	0.840164	1	0.978723	1	0.872642	1	0.989474	1	0.969325	1	0.990741	0.81367	1	1	0.828636	0.796283
455	0.709373	1	0.827869	1	0.984043	1	0.88522	1	0.989474	1	0.972393	1	0.990741	0.818552	1	1	0.830282	0.798453
456	0.701955	1	0.827869	1	0.984043	1	0.882075	1	0.989474	1	0.96319	1	1	0.811229	1	1	0.825345	0.792873
457	0.708024	1	0.831967	1	0.989362	1	0.880503	1	0.989474	1	0.972393	1	1	0.81367	1	1	0.828842	0.796929
458	0.709373	1	0.838115	1	0.984043	1	0.883648	1	0.989474	1	0.969325	1	0.990741	0.818552	1	0.981481	0.830693	0.798956
459	0.71207	1	0.831967	1	0.989362	1	0.877358	1	0.989474	1	0.953988	1	0.990741	0.811229	1	1	0.827607	0.795185
460	0.70735	1	0.838115	1	0.994681	1	0.878931	1	0.978947	1	0.966258	1	1	0.82262	1	1	0.830899	0.799149
461	0.701955	1	0.829918	1	0.984043	1	0.878931	1	0.989474	1	0.97546	1	1	0.815297	1	1	0.82699	0.794643
462	0.708024	1	0.834016	1	0.978723	1	0.882075	1	0.989474	1	0.96319	1	1	0.823434	1	1	0.830693	0.798806
463	0.708024	1	0.838115	1	0.989362	1	0.88522	1	0.989474	1	0.97546	1	1	0.812856	1	1	0.830076	0.798364
464	0.703978	1	0.834016	1	0.989362	1	0.875786	1	0.989474	1	0.966258	1	1	0.816111	1	1	0.827402	0.795227
465	0.706676	1	0.834016	1	0.989362	1	0.882075	1	0.989474	1	0.966258	1	0.990741	0.820993	1	1	0.830076	0.798222
466	0.704653	1	0.836066	1	0.984043	1	0.880503	1	0.989474	1	0.97546	1	1	0.815297	1	1	0.828636	0.796403
467	0.704653	1	0.838115	1	0.984043	1	0.882075	1	0.989474	1	0.969325	1	1	0.816924	1	0.981481	0.828842	0.79677
468	0.710047	1	0.836066	1	0.984043	1	0.875786	1	0.989474	1	0.966258	1	0.990741	0.820179	1	1	0.830076	0.798046
469	0.71207	1	0.842213	1	0.989362	1	0.899371	1	0.989474	1	0.96319	1	1	0.812042	1	1	0.832545	0.801441
470	0.713419	1	0.836066	1	0.984043	1	0.880503	1	0.989474	1	0.96319	1	0.981481	0.823434	1	1	0.832133	0.800741
471	0.71679	1	0.819672	1	0.989362	1	0.877358	1	1	1	0.969325	1	1	0.820993	1	0.981481	0.831516	0.799485
472	0.709373	1	0.82582	1	0.989362	1	0.883648	1	0.989474	1	0.969325	1	0.990741	0.816111	1	1	0.829253	0.797147
473	0.714093	1	0.838115	1	0.989362	1	0.88522	1	0.989474	1	0.969325	1	1	0.811229	1	1	0.831105	0.799434
474	0.713419	1	0.829918	1	0.994681	1	0.880503	1	0.989474	1	0.966258	1	1	0.808788	1	1	0.828842	0.796815
475	0.705327	1	0.82582	1	0.989362	1	0.882075	1	0.989474	1	0.966258	1	1	0.815297	1	1	0.827607	0.795604
476	0.708699	1	0.836066	1	0.989362	1	0.897799	1	0.989474	1	0.96319	1	1	0.820993	1	1	0.832956	0.801878
477	0.722185	1	0.838115	1	0.984043	1	0.875786	1	0.989474	1	0.96319	1	1	0.819365	1	1	0.833779	0.80184
478	0.713419	1	0.836066	1	0.984043	1	0.888365	1	0.989474	1	0.969325	1	0.990741	0.810415	1	1	0.830488	0.798741
479	0.708024	1	0.834016	1	0.984043	1	0.882075	1	0.989474	1	0.969325	1	0.990741	0.819365	1	1	0.830076	0.798014
480	0.706676	1	0.831967	1	0.978723	1	0.891509	1	0.978947	1	0.972393	1	0.990741	0.81367	1	1	0.829048	0.797319
481	0.704653	1	0.844262	1	0.984043	1	0.880503	1	0.989474	1	0.972393	1	0.990741	0.812856	1	1	0.82843	0.796576
482	0.71207	1	0.840164	1	0.989362	1	0.878931	1	0.989474	1	0.96319	1	0.990741	0.810415	1	1	0.829048	0.797033
483	0.703304	1	0.82582	1	0.994681	1	0.872642	1	0.978947	1	0.972393	1	1	0.815297	1	1	0.826167	0.793921
484	0.715442	1	0.831967	1	0.984043	1	0.880503	1	0.989474	1	0.97546	1	0.990741	0.807974	1	1	0.829459	0.797305
485	0.709373	1	0.827869	1	0.984043	1	0.877358	1	0.989474	1	0.966258	1	1	0.810415	1	1	0.82699	0.794597
486	0.719488	1	0.819672	1	0.989362	1	0.871069	1	1	1	0.966258	1	0.990741	0.824247	1	1	0.832133	0.799976
487	0.715442	1	0.827869	1	0.984043	1	0.880503	1	0.989474	1	0.966258	1	1	0.816111	1	0.981481	0.830488	0.79846
488	0.705327	1	0.829918	1	0.984043	1	0.872642	1	0.989474	1	0.969325	1	0.990741	0.817738	1	1	0.827196	0.794751
489	0.714093	1	0.838115	1	0.984043	1	0.877358	1	0.989474	1	0.97546	1	1	0.817738	1	1	0.831928	0.800113
490	0.70735	1	0.840164	1	0.989362	1	0.88522	1	0.989474	1	0.97546	1	1	0.820179	1	1	0.831928	0.800474
491	0.708699	1	0.827869	1	0.984043	1	0.869497	1	0.989474	1	0.969325	1	1	0.81367	1	1	0.826785	0.793875
492	0.706001	1	0.834016	1	0.989362	1	0.888365	1	1	1	0.966258	1	1	0.806347	1	1	0.827402	0.795457
493	0.701281	1	0.831967	1	0.994681	1	0.882075	1	0.989474	1	0.969325	1	1	0.816924	1	1	0.827813	0.795868
494	0.70735	1	0.836066	1	0.989362	1	0.875786	1	1	1	0.972393	1	0.990741	0.808788	1	1	0.827196	0.794942
495	0.71207	1	0.842213	1	0.984043	1	0.886792	1	0.989474	1	0.969325	1	0.990741	0.818552	1	1	0.832545	0.800998
496	0.708699	1	0.834016	1	0.984043	1	0.875786	1	0.989474	1	0.960123	1	0.990741	0.814483	1	1	0.827607	0.795107
497	0.71207	1	0.82582	1	0.989362	1	0.88522	1	1	1	0.966258	1	0.990741	0.810415	1	1	0.828842	0.796655
498	0.714767	1	0.831967	1	0.989362	1	0.882075	1	0.989474	1	0.972393	1	0.990741	0.81367	1	1	0.830899	0.799134
499	0.708024	1	0.831967	1	0.989362	1	0.882075	1	0.989474	1	0.972393	1	0.990741	0.814483	1	1	0.829048	0.796962
500	0.703978	1	0.829918	1	0.989362	1	0.882075	1	0.989474	1	0.96319	1	1	0.81367	1	1	0.82699	0.794813

## Sheet: Support vector machine
Number of features	Biological membrane	Cell periphery	Cytoplasm	Cytoplasmic vesicle	Endoplasmic reticulum	Endosome	Extracellular space or cell surface	Flagellum or cilium	Golgi apparatus	Microtubule cytoskeleton	Mitochondrion	Nuclear periphery	Nucleolus	Nucleus	Peroxisome	Vacuole	Overall accuracy	MCC
1	0.408631	0.121212	0	0.173913	0.218085	0.4	0.006289	0.333333	0	0.583333	0	0.032258	0.407407	0	0.244444	0.462963	0.161901	0.12023
2	0.33176	0.575758	0.004098	0.130435	0.212766	0.28	0.257862	0.666667	0	0.625	0.294479	0.354839	0.583333	0.065094	0.644444	0.351852	0.218679	0.179119
3	0.38031	0.69697	0.020492	0.15942	0.281915	0.4	0.360063	0.666667	0.126316	0.6875	0.48773	0.451613	0.657407	0.26607	0.822222	0.462963	0.325036	0.270095
4	0.354012	0.69697	0.057377	0.347826	0.361702	0.52	0.459119	1	0.2	0.666667	0.58589	0.612903	0.703704	0.316517	0.844444	0.537037	0.363917	0.311545
5	0.392448	0.69697	0.112705	0.391304	0.382979	0.64	0.61478	1	0.315789	0.6875	0.638037	0.645161	0.731481	0.419854	0.866667	0.574074	0.437153	0.381776
6	0.401888	0.818182	0.122951	0.521739	0.414894	0.64	0.636792	1	0.368421	0.729167	0.659509	0.645161	0.759259	0.450773	0.911111	0.592593	0.459782	0.405114
7	0.423466	0.787879	0.155738	0.492754	0.420213	0.76	0.672956	1	0.357895	0.8125	0.671779	0.677419	0.768519	0.472742	0.977778	0.648148	0.483234	0.426877
8	0.440324	0.909091	0.170082	0.507246	0.462766	0.84	0.680818	1	0.421053	0.8125	0.665644	0.774194	0.777778	0.491456	0.955556	0.666667	0.500309	0.443524
9	0.455833	0.909091	0.209016	0.521739	0.484043	0.84	0.680818	1	0.431579	0.833333	0.705521	0.806452	0.787037	0.497152	1	0.648148	0.51512	0.45908
10	0.474713	0.909091	0.215164	0.565217	0.558511	0.8	0.680818	1	0.473684	0.833333	0.717791	0.83871	0.777778	0.514239	1	0.722222	0.531578	0.475761
11	0.478759	0.969697	0.268443	0.623188	0.526596	0.88	0.694969	1	0.463158	0.875	0.717791	0.870968	0.787037	0.534581	1	0.777778	0.546801	0.49134
12	0.490897	0.878788	0.293033	0.623188	0.526596	0.88	0.712264	1	0.473684	0.916667	0.723926	0.870968	0.805556	0.526444	0.977778	0.740741	0.553384	0.498004
13	0.522589	0.939394	0.278689	0.637681	0.526596	0.88	0.713836	1	0.526316	0.916667	0.717791	0.870968	0.814815	0.540277	0.977778	0.722222	0.56655	0.510689
14	0.532704	0.969697	0.262295	0.637681	0.574468	0.88	0.715409	1	0.536842	0.916667	0.717791	0.870968	0.833333	0.542718	0.977778	0.703704	0.571282	0.515665
15	0.544842	0.969697	0.272541	0.681159	0.590426	0.96	0.716981	1	0.547368	0.916667	0.723926	0.870968	0.814815	0.54109	1	0.777778	0.578688	0.522497
16	0.540121	0.969697	0.280738	0.73913	0.569149	0.92	0.712264	1	0.547368	0.916667	0.723926	0.870968	0.805556	0.560618	1	0.740741	0.581568	0.524156
17	0.545516	0.969697	0.29918	0.710145	0.574468	0.92	0.721698	1	0.568421	0.875	0.717791	0.870968	0.814815	0.566314	0.977778	0.814815	0.587945	0.531165
18	0.557653	0.969697	0.303279	0.681159	0.611702	0.96	0.727987	1	0.578947	0.875	0.717791	0.903226	0.814815	0.57201	0.977778	0.796296	0.595762	0.538812
19	0.552933	0.969697	0.315574	0.724638	0.62766	0.92	0.72956	1	0.621053	0.895833	0.745399	0.903226	0.814815	0.578519	0.977778	0.814815	0.601522	0.545727
20	0.558328	0.969697	0.32582	0.73913	0.632979	0.92	0.745283	1	0.610526	0.875	0.742331	0.903226	0.805556	0.59642	0.977778	0.833333	0.610574	0.554969
21	0.558328	0.969697	0.331967	0.724638	0.606383	0.84	0.745283	1	0.621053	0.875	0.745399	0.903226	0.805556	0.585842	0.977778	0.814815	0.607077	0.551451
22	0.565745	0.969697	0.315574	0.73913	0.617021	0.92	0.735849	1	0.621053	0.895833	0.742331	0.903226	0.824074	0.59642	1	0.851852	0.611191	0.555196
23	0.563722	0.969697	0.32582	0.724638	0.62234	0.92	0.746855	1	0.631579	0.875	0.766871	0.935484	0.814815	0.595606	0.977778	0.851852	0.614277	0.558771
24	0.567094	0.969697	0.340164	0.753623	0.595745	0.88	0.764151	1	0.642105	0.916667	0.773006	0.935484	0.814815	0.620016	0.977778	0.851852	0.625386	0.570038
25	0.568442	0.969697	0.346311	0.73913	0.590426	0.88	0.761006	1	0.621053	0.854167	0.785276	0.935484	0.805556	0.622457	0.977778	0.833333	0.625591	0.569629
26	0.564396	0.969697	0.352459	0.73913	0.595745	0.84	0.764151	1	0.673684	0.895833	0.788344	0.935484	0.814815	0.622457	0.977778	0.814815	0.627031	0.571522
27	0.564396	0.969697	0.352459	0.724638	0.579787	0.88	0.762579	1	0.663158	0.895833	0.788344	0.935484	0.805556	0.624898	0.977778	0.833333	0.62662	0.571068
28	0.566419	0.969697	0.372951	0.73913	0.590426	0.92	0.761006	1	0.663158	0.895833	0.791411	0.935484	0.833333	0.626526	0.977778	0.851852	0.631352	0.576169
29	0.567768	0.969697	0.356557	0.73913	0.595745	0.92	0.764151	1	0.663158	0.895833	0.791411	0.935484	0.814815	0.631408	0.977778	0.851852	0.631557	0.576556
30	0.566419	0.969697	0.356557	0.73913	0.601064	0.92	0.765723	1	0.684211	0.833333	0.800613	0.967742	0.833333	0.630594	0.977778	0.833333	0.632174	0.577605
31	0.573163	0.969697	0.372951	0.73913	0.606383	0.88	0.768868	1	0.673684	0.854167	0.785276	0.967742	0.842593	0.632221	1	0.851852	0.636289	0.581744
32	0.573837	0.969697	0.358607	0.753623	0.632979	0.92	0.775157	1	0.684211	0.854167	0.773006	0.967742	0.861111	0.628153	1	0.777778	0.63526	0.580795
33	0.575185	0.969697	0.354508	0.753623	0.62234	0.92	0.772013	1	0.694737	0.916667	0.773006	0.967742	0.851852	0.624898	1	0.796296	0.634437	0.579741
34	0.573837	0.969697	0.344262	0.710145	0.643617	0.92	0.773585	1	0.673684	0.895833	0.782209	0.935484	0.851852	0.624085	1	0.777778	0.632792	0.578059
35	0.572488	0.969697	0.385246	0.73913	0.643617	0.92	0.778302	1	0.684211	0.875	0.773006	0.967742	0.814815	0.637917	1	0.796296	0.639992	0.585276
36	0.567768	0.969697	0.364754	0.73913	0.62766	0.88	0.768868	1	0.684211	0.895833	0.776074	0.935484	0.805556	0.63629	1	0.740741	0.633409	0.577815
37	0.57114	0.969697	0.379098	0.710145	0.638298	0.92	0.768868	1	0.705263	0.895833	0.779141	0.967742	0.814815	0.634662	1	0.759259	0.636906	0.581794
38	0.567094	0.969697	0.383197	0.73913	0.638298	0.88	0.764151	1	0.684211	0.895833	0.776074	0.967742	0.805556	0.633035	1	0.796296	0.634849	0.579909
39	0.576534	0.969697	0.381148	0.753623	0.643617	0.88	0.762579	1	0.705263	0.895833	0.766871	0.967742	0.805556	0.634662	1	0.814815	0.63814	0.583467
40	0.573163	0.969697	0.393443	0.753623	0.643617	0.88	0.764151	1	0.705263	0.895833	0.782209	0.967742	0.805556	0.630594	1	0.814815	0.638552	0.58424
41	0.572488	0.969697	0.397541	0.768116	0.643617	0.92	0.77044	1	0.684211	0.895833	0.785276	0.935484	0.805556	0.630594	1	0.796296	0.639375	0.585281
42	0.573163	0.969697	0.393443	0.753623	0.638298	0.88	0.767296	1	0.715789	0.895833	0.779141	0.935484	0.805556	0.631408	1	0.833333	0.638963	0.584341
43	0.567094	0.969697	0.385246	0.724638	0.654255	0.92	0.765723	1	0.684211	0.895833	0.788344	0.935484	0.833333	0.633849	1	0.814815	0.637523	0.583153
44	0.570465	0.969697	0.387295	0.753623	0.638298	0.92	0.764151	1	0.684211	0.916667	0.785276	0.935484	0.842593	0.633035	1	0.833333	0.638552	0.584443
45	0.57586	0.969697	0.387295	0.73913	0.654255	0.92	0.762579	1	0.684211	0.916667	0.791411	0.935484	0.814815	0.641172	1	0.814815	0.642049	0.587881
46	0.572488	0.969697	0.401639	0.724638	0.664894	0.92	0.757862	1	0.705263	0.895833	0.797546	0.935484	0.814815	0.648495	1	0.814815	0.644518	0.590135
47	0.574511	0.969697	0.393443	0.73913	0.659574	0.96	0.765723	1	0.715789	0.916667	0.794479	0.935484	0.824074	0.650122	1	0.814815	0.646369	0.592439
48	0.576534	0.969697	0.393443	0.73913	0.659574	0.96	0.767296	1	0.694737	0.895833	0.800613	0.967742	0.842593	0.648495	1	0.851852	0.647603	0.594079
49	0.577208	0.969697	0.391393	0.753623	0.664894	0.96	0.765723	1	0.684211	0.916667	0.800613	0.967742	0.842593	0.65419	1	0.851852	0.649249	0.595707
50	0.57586	0.969697	0.397541	0.753623	0.654255	1	0.768868	1	0.726316	0.916667	0.803681	0.967742	0.833333	0.655004	1	0.833333	0.650483	0.59717
51	0.581929	0.969697	0.411885	0.782609	0.659574	1	0.77044	1	0.715789	0.916667	0.800613	0.967742	0.833333	0.651749	1	0.833333	0.653364	0.600494
52	0.58058	0.969697	0.405738	0.73913	0.659574	0.96	0.764151	1	0.736842	0.916667	0.806748	0.967742	0.861111	0.656631	1	0.833333	0.653364	0.60049
53	0.581254	0.969697	0.403689	0.73913	0.654255	0.96	0.764151	1	0.747368	0.916667	0.797546	0.967742	0.842593	0.652563	1	0.833333	0.651306	0.598159
54	0.581254	0.969697	0.403689	0.724638	0.659574	0.96	0.765723	1	0.726316	0.916667	0.812883	0.967742	0.851852	0.65419	1	0.851852	0.652952	0.600242
55	0.581254	0.969697	0.401639	0.73913	0.654255	0.96	0.759434	1	0.726316	0.916667	0.806748	0.967742	0.842593	0.657445	1	0.851852	0.652129	0.598759
56	0.583277	0.969697	0.397541	0.73913	0.659574	0.96	0.756289	1	0.694737	0.916667	0.809816	0.967742	0.842593	0.657445	1	0.87037	0.651923	0.598437
57	0.581929	0.969697	0.393443	0.753623	0.664894	0.96	0.762579	1	0.705263	0.916667	0.812883	0.967742	0.842593	0.656631	1	0.87037	0.652541	0.599344
58	0.579231	0.969697	0.393443	0.753623	0.654255	0.96	0.765723	1	0.694737	0.916667	0.812883	0.967742	0.851852	0.655818	1	0.87037	0.651512	0.598452
59	0.582603	0.969697	0.397541	0.73913	0.648936	0.96	0.761006	1	0.705263	0.916667	0.822086	0.967742	0.861111	0.659886	1	0.851852	0.653775	0.600465
60	0.576534	0.969697	0.385246	0.724638	0.654255	0.96	0.768868	1	0.694737	0.916667	0.822086	0.935484	0.842593	0.653377	1	0.851852	0.649249	0.595813
61	0.582603	0.969697	0.389344	0.753623	0.654255	0.92	0.768868	1	0.694737	0.916667	0.806748	0.935484	0.851852	0.653377	1	0.833333	0.650689	0.597183
62	0.5853	0.969697	0.393443	0.73913	0.654255	0.92	0.773585	1	0.684211	0.916667	0.812883	0.935484	0.851852	0.653377	1	0.851852	0.652746	0.599339
63	0.59002	0.969697	0.395492	0.73913	0.659574	0.92	0.773585	1	0.684211	0.895833	0.815951	0.935484	0.861111	0.657445	1	0.851852	0.655832	0.602956
64	0.592043	0.969697	0.393443	0.753623	0.654255	0.92	0.77044	1	0.684211	0.895833	0.812883	0.935484	0.851852	0.655818	1	0.851852	0.655009	0.601629
65	0.587323	0.969697	0.39959	0.73913	0.659574	0.92	0.768868	1	0.715789	0.916667	0.812883	0.935484	0.842593	0.659072	1	0.833333	0.655215	0.602208
66	0.589346	0.969697	0.385246	0.73913	0.659574	0.92	0.77044	1	0.705263	0.916667	0.815951	0.935484	0.851852	0.658259	1	0.851852	0.654804	0.601567
67	0.584626	0.969697	0.397541	0.73913	0.654255	0.96	0.765723	1	0.705263	0.895833	0.803681	0.935484	0.851852	0.656631	1	0.87037	0.652746	0.599414
68	0.591369	0.969697	0.383197	0.73913	0.664894	0.96	0.762579	1	0.726316	0.895833	0.797546	0.935484	0.851852	0.657445	1	0.851852	0.653364	0.599858
69	0.590695	0.969697	0.387295	0.753623	0.664894	0.96	0.764151	1	0.726316	0.895833	0.797546	0.967742	0.851852	0.663141	1	0.851852	0.655626	0.602194
70	0.591369	0.969697	0.372951	0.753623	0.664894	0.96	0.764151	1	0.736842	0.895833	0.806748	0.935484	0.861111	0.655004	1	0.833333	0.652952	0.599321
71	0.587323	0.969697	0.385246	0.768116	0.659574	0.96	0.757862	1	0.736842	0.916667	0.806748	0.935484	0.861111	0.651749	1	0.87037	0.651923	0.598729
72	0.587997	0.969697	0.385246	0.782609	0.659574	0.96	0.759434	1	0.736842	0.916667	0.806748	0.967742	0.861111	0.650122	1	0.851852	0.652129	0.598871
73	0.589346	0.969697	0.387295	0.753623	0.654255	0.96	0.761006	1	0.736842	0.916667	0.806748	0.935484	0.861111	0.651749	1	0.87037	0.652746	0.599714
74	0.590695	0.969697	0.381148	0.768116	0.664894	0.96	0.761006	1	0.736842	0.916667	0.812883	0.967742	0.861111	0.644426	1	0.87037	0.651923	0.599138
75	0.594066	0.969697	0.385246	0.768116	0.654255	0.96	0.759434	1	0.736842	0.916667	0.822086	0.935484	0.861111	0.641985	1	0.87037	0.652541	0.599711
76	0.590695	0.969697	0.387295	0.768116	0.659574	0.96	0.759434	1	0.726316	0.916667	0.819018	0.967742	0.861111	0.641985	1	0.851852	0.651512	0.598539
77	0.586649	0.969697	0.385246	0.768116	0.654255	0.96	0.757862	1	0.726316	0.916667	0.815951	0.967742	0.851852	0.649308	1	0.87037	0.651306	0.598336
78	0.584626	0.969697	0.383197	0.73913	0.654255	0.96	0.759434	1	0.726316	0.916667	0.809816	0.967742	0.851852	0.649308	1	0.87037	0.649866	0.596459
79	0.59002	0.969697	0.377049	0.73913	0.664894	0.96	0.765723	1	0.715789	0.916667	0.812883	0.967742	0.851852	0.650936	1	0.87037	0.652541	0.599249
80	0.592043	0.969697	0.383197	0.73913	0.664894	0.96	0.764151	1	0.726316	0.916667	0.803681	0.967742	0.851852	0.649308	1	0.851852	0.652541	0.599223
81	0.590695	0.969697	0.395492	0.753623	0.670213	0.96	0.762579	1	0.726316	0.916667	0.809816	0.967742	0.851852	0.650122	1	0.851852	0.654186	0.600787
82	0.588672	0.969697	0.393443	0.768116	0.670213	0.96	0.765723	1	0.726316	0.916667	0.809816	0.967742	0.851852	0.653377	1	0.851852	0.654804	0.60159
83	0.592043	0.969697	0.397541	0.768116	0.670213	0.96	0.762579	1	0.715789	0.916667	0.800613	0.967742	0.851852	0.648495	1	0.851852	0.653775	0.600197
84	0.593392	0.969697	0.407787	0.753623	0.664894	0.96	0.768868	1	0.747368	0.9375	0.797546	0.967742	0.861111	0.643613	1	0.851852	0.655215	0.602438
85	0.589346	0.969697	0.401639	0.768116	0.659574	1	0.77044	1	0.736842	0.9375	0.800613	0.967742	0.851852	0.64524	1	0.851852	0.653981	0.601179
86	0.592043	0.969697	0.415984	0.797101	0.654255	1	0.767296	1	0.715789	0.916667	0.800613	0.967742	0.851852	0.647681	1	0.851852	0.656038	0.603114
87	0.587323	0.969697	0.401639	0.782609	0.664894	1	0.767296	1	0.715789	0.895833	0.794479	0.967742	0.851852	0.648495	1	0.851852	0.652952	0.59979
88	0.590695	0.969697	0.401639	0.782609	0.648936	1	0.765723	1	0.736842	0.895833	0.794479	0.967742	0.851852	0.638731	1	0.851852	0.651101	0.597879
89	0.592043	0.969697	0.397541	0.768116	0.648936	1	0.762579	1	0.736842	0.895833	0.800613	0.967742	0.851852	0.638731	1	0.851852	0.650895	0.597367
90	0.592717	0.969697	0.39959	0.753623	0.654255	1	0.764151	1	0.757895	0.916667	0.800613	0.967742	0.851852	0.641985	1	0.851852	0.652952	0.600002
91	0.590695	0.969697	0.409836	0.753623	0.659574	1	0.767296	1	0.768421	0.895833	0.803681	0.967742	0.851852	0.649308	1	0.851852	0.656038	0.603343
92	0.588672	0.969697	0.401639	0.782609	0.659574	1	0.77044	1	0.768421	0.895833	0.809816	0.967742	0.842593	0.649308	1	0.87037	0.655832	0.603365
93	0.589346	0.969697	0.407787	0.768116	0.659574	1	0.768868	1	0.757895	0.895833	0.803681	0.967742	0.842593	0.646867	1	0.851852	0.654804	0.602195
94	0.59002	0.969697	0.401639	0.782609	0.659574	1	0.773585	1	0.768421	0.895833	0.809816	0.967742	0.842593	0.650122	1	0.87037	0.656861	0.604526
95	0.589346	0.969697	0.401639	0.782609	0.664894	1	0.775157	1	0.778947	0.895833	0.806748	0.967742	0.842593	0.650122	1	0.87037	0.657066	0.604559
96	0.588672	0.969697	0.405738	0.753623	0.670213	0.96	0.772013	1	0.757895	0.895833	0.803681	0.967742	0.851852	0.652563	1	0.87037	0.656655	0.603808
97	0.585974	0.969697	0.409836	0.768116	0.654255	1	0.772013	1	0.757895	0.895833	0.797546	0.967742	0.842593	0.651749	1	0.87037	0.655215	0.602599
98	0.588672	0.969697	0.409836	0.768116	0.654255	1	0.775157	1	0.747368	0.916667	0.785276	0.967742	0.861111	0.651749	1	0.851852	0.655832	0.603285
99	0.592043	0.969697	0.407787	0.768116	0.664894	1	0.778302	1	0.757895	0.916667	0.794479	0.967742	0.861111	0.64524	1	0.851852	0.656655	0.604347
100	0.591369	0.969697	0.411885	0.768116	0.659574	1	0.773585	1	0.747368	0.916667	0.794479	0.967742	0.861111	0.653377	1	0.87037	0.658095	0.605621
101	0.589346	0.969697	0.409836	0.782609	0.648936	1	0.77044	1	0.736842	0.916667	0.788344	0.967742	0.87037	0.651749	1	0.851852	0.655626	0.602893
102	0.586649	0.969697	0.403689	0.782609	0.654255	1	0.77044	1	0.747368	0.916667	0.788344	0.967742	0.87963	0.655818	1	0.87037	0.656038	0.603454
103	0.590695	0.969697	0.407787	0.782609	0.670213	1	0.778302	1	0.757895	0.895833	0.788344	0.967742	0.87037	0.647681	1	0.87037	0.657066	0.604619
104	0.589346	0.969697	0.413934	0.768116	0.654255	1	0.77044	1	0.757895	0.895833	0.782209	0.967742	0.87037	0.650122	1	0.87037	0.655626	0.602732
105	0.591369	0.969697	0.407787	0.724638	0.654255	1	0.775157	1	0.736842	0.916667	0.788344	0.967742	0.861111	0.652563	1	0.87037	0.656244	0.603342
106	0.591369	0.969697	0.420082	0.73913	0.659574	1	0.772013	1	0.747368	0.916667	0.791411	0.967742	0.87037	0.652563	1	0.851852	0.657889	0.605255
107	0.59002	0.969697	0.409836	0.753623	0.670213	1	0.775157	1	0.726316	0.895833	0.785276	0.967742	0.861111	0.653377	1	0.87037	0.656655	0.603811
108	0.587323	0.969697	0.415984	0.768116	0.670213	1	0.77044	1	0.726316	0.895833	0.794479	0.967742	0.87037	0.651749	1	0.87037	0.656449	0.603968
109	0.587997	0.969697	0.415984	0.782609	0.659574	1	0.77044	1	0.757895	0.895833	0.803681	0.967742	0.87037	0.647681	1	0.87037	0.656655	0.604236
110	0.589346	0.969697	0.420082	0.782609	0.670213	1	0.77044	1	0.747368	0.895833	0.794479	0.967742	0.87037	0.648495	1	0.87037	0.657272	0.605066
111	0.587997	0.969697	0.420082	0.768116	0.664894	1	0.773585	1	0.747368	0.895833	0.794479	0.967742	0.861111	0.650936	1	0.87037	0.657272	0.604951
112	0.587997	0.969697	0.42418	0.797101	0.670213	1	0.773585	1	0.747368	0.895833	0.800613	0.967742	0.851852	0.65419	1	0.87037	0.659329	0.60721
113	0.584626	0.969697	0.422131	0.782609	0.664894	1	0.773585	1	0.726316	0.895833	0.794479	0.967742	0.851852	0.651749	1	0.87037	0.656244	0.603684
114	0.5853	0.969697	0.422131	0.797101	0.680851	1	0.773585	1	0.736842	0.895833	0.800613	0.967742	0.851852	0.653377	1	0.87037	0.658301	0.606215
115	0.592043	0.969697	0.418033	0.782609	0.675532	1	0.77044	1	0.736842	0.895833	0.794479	0.967742	0.87037	0.646867	1	0.87037	0.657478	0.605113
116	0.585974	0.969697	0.411885	0.797101	0.675532	1	0.772013	1	0.736842	0.895833	0.788344	0.967742	0.851852	0.647681	1	0.87037	0.654804	0.602391
117	0.587323	0.969697	0.409836	0.782609	0.680851	1	0.775157	1	0.736842	0.895833	0.797546	0.967742	0.842593	0.653377	1	0.87037	0.657272	0.604994
118	0.585974	0.969697	0.415984	0.782609	0.680851	1	0.773585	1	0.736842	0.895833	0.794479	0.967742	0.833333	0.655818	1	0.87037	0.657478	0.604861
119	0.59002	0.969697	0.418033	0.768116	0.680851	1	0.773585	1	0.757895	0.895833	0.794479	0.967742	0.842593	0.658259	1	0.87037	0.659947	0.607697
120	0.589346	0.969697	0.415984	0.768116	0.675532	1	0.773585	1	0.747368	0.895833	0.797546	0.967742	0.861111	0.651749	1	0.87037	0.658095	0.605724
121	0.592043	0.969697	0.415984	0.73913	0.68617	1	0.773585	1	0.757895	0.916667	0.797546	0.967742	0.861111	0.650936	1	0.87037	0.659124	0.606849
122	0.592717	0.969697	0.411885	0.768116	0.680851	1	0.772013	1	0.747368	0.895833	0.788344	0.967742	0.842593	0.655818	1	0.87037	0.658712	0.606042
123	0.592717	0.969697	0.411885	0.768116	0.675532	1	0.775157	1	0.736842	0.895833	0.788344	0.967742	0.842593	0.655818	1	0.87037	0.658712	0.605923
124	0.590695	0.969697	0.415984	0.768116	0.68617	1	0.772013	1	0.757895	0.895833	0.794479	0.967742	0.842593	0.657445	1	0.87037	0.659741	0.607173
125	0.587997	0.969697	0.418033	0.782609	0.68617	1	0.77673	1	0.736842	0.895833	0.794479	0.967742	0.842593	0.650936	1	0.87037	0.657889	0.605483
126	0.585974	0.969697	0.420082	0.768116	0.675532	1	0.772013	1	0.715789	0.895833	0.791411	0.967742	0.842593	0.648495	1	0.87037	0.655009	0.60213
127	0.587323	0.969697	0.415984	0.782609	0.68617	1	0.772013	1	0.715789	0.895833	0.791411	0.967742	0.842593	0.650936	1	0.888889	0.656449	0.603874
128	0.586649	0.969697	0.409836	0.782609	0.670213	1	0.778302	1	0.715789	0.895833	0.788344	0.967742	0.842593	0.648495	1	0.87037	0.654804	0.602059
129	0.590695	0.969697	0.407787	0.782609	0.680851	1	0.778302	1	0.715789	0.916667	0.797546	0.967742	0.842593	0.651749	1	0.888889	0.658095	0.605514
130	0.590695	0.969697	0.409836	0.782609	0.680851	1	0.77673	1	0.726316	0.916667	0.794479	0.967742	0.842593	0.655004	1	0.888889	0.658918	0.606485
131	0.592043	0.969697	0.413934	0.768116	0.675532	1	0.775157	1	0.726316	0.916667	0.794479	0.967742	0.842593	0.655818	1	0.888889	0.659329	0.606743
132	0.591369	0.969697	0.411885	0.797101	0.680851	1	0.77673	1	0.726316	0.916667	0.791411	0.967742	0.842593	0.655818	1	0.888889	0.659535	0.607166
133	0.589346	0.969697	0.411885	0.797101	0.670213	1	0.775157	1	0.726316	0.916667	0.794479	0.967742	0.842593	0.656631	1	0.888889	0.658712	0.606267
134	0.588672	0.969697	0.409836	0.782609	0.670213	1	0.772013	1	0.736842	0.916667	0.785276	0.967742	0.842593	0.650122	1	0.888889	0.655626	0.602959
135	0.588672	0.969697	0.415984	0.782609	0.675532	1	0.772013	1	0.726316	0.916667	0.788344	0.967742	0.842593	0.655004	1	0.888889	0.657684	0.605096
136	0.587323	0.969697	0.413934	0.768116	0.675532	1	0.778302	1	0.726316	0.916667	0.785276	0.967742	0.842593	0.658259	1	0.888889	0.658301	0.605879
137	0.587323	0.969697	0.413934	0.797101	0.691489	1	0.778302	1	0.736842	0.916667	0.785276	0.967742	0.842593	0.656631	1	0.87037	0.658918	0.606754
138	0.587997	0.969697	0.411885	0.768116	0.680851	1	0.778302	1	0.736842	0.916667	0.785276	0.967742	0.842593	0.657445	1	0.87037	0.658301	0.605747
139	0.586649	0.969697	0.409836	0.768116	0.691489	1	0.775157	1	0.736842	0.916667	0.785276	0.967742	0.842593	0.656631	1	0.87037	0.657478	0.605004
140	0.59002	0.969697	0.409836	0.753623	0.68617	1	0.77673	1	0.736842	0.916667	0.785276	0.967742	0.842593	0.65419	1	0.888889	0.657889	0.605369
141	0.59002	0.969697	0.413934	0.753623	0.680851	1	0.778302	1	0.715789	0.916667	0.785276	0.967742	0.842593	0.653377	1	0.87037	0.657478	0.604895
142	0.587997	0.969697	0.407787	0.753623	0.675532	1	0.779874	1	0.726316	0.916667	0.785276	0.967742	0.842593	0.651749	1	0.888889	0.656244	0.603606
143	0.588672	0.969697	0.405738	0.768116	0.659574	1	0.773585	1	0.715789	0.916667	0.788344	0.967742	0.851852	0.655818	1	0.87037	0.656038	0.603102
144	0.590695	0.969697	0.405738	0.768116	0.664894	1	0.772013	1	0.715789	0.916667	0.788344	0.967742	0.851852	0.658259	1	0.87037	0.657272	0.604443
145	0.592717	0.969697	0.405738	0.782609	0.664894	1	0.77673	1	0.705263	0.916667	0.788344	0.967742	0.851852	0.657445	1	0.87037	0.658301	0.605655
146	0.590695	0.969697	0.407787	0.782609	0.670213	1	0.772013	1	0.705263	0.916667	0.794479	0.967742	0.851852	0.659886	1	0.888889	0.658712	0.606025
147	0.59002	0.969697	0.409836	0.768116	0.675532	1	0.77673	1	0.726316	0.916667	0.794479	0.967742	0.851852	0.659072	1	0.87037	0.659329	0.606943
148	0.593392	0.969697	0.403689	0.782609	0.675532	1	0.773585	1	0.726316	0.916667	0.785276	0.967742	0.851852	0.658259	1	0.888889	0.658918	0.6061
149	0.588672	0.969697	0.397541	0.797101	0.659574	1	0.77044	1	0.726316	0.916667	0.791411	0.967742	0.851852	0.659886	1	0.87037	0.656655	0.603606
150	0.591369	0.969697	0.403689	0.782609	0.670213	1	0.772013	1	0.726316	0.916667	0.794479	0.967742	0.851852	0.659072	1	0.851852	0.658301	0.605525
151	0.589346	0.969697	0.403689	0.797101	0.670213	1	0.775157	1	0.726316	0.916667	0.785276	0.967742	0.851852	0.659072	1	0.888889	0.658095	0.605438
152	0.589346	0.969697	0.401639	0.782609	0.675532	1	0.773585	1	0.736842	0.916667	0.791411	0.967742	0.851852	0.6607	1	0.888889	0.658712	0.606215
153	0.588672	0.969697	0.403689	0.797101	0.680851	1	0.77673	1	0.736842	0.916667	0.800613	0.967742	0.842593	0.663141	1	0.888889	0.660564	0.608239
154	0.589346	0.969697	0.409836	0.797101	0.680851	1	0.775157	1	0.715789	0.895833	0.794479	0.967742	0.842593	0.661513	1	0.888889	0.659741	0.60727
155	0.583951	0.969697	0.405738	0.797101	0.680851	1	0.773585	1	0.715789	0.895833	0.788344	0.967742	0.833333	0.656631	1	0.888889	0.655626	0.602923
156	0.5853	0.969697	0.401639	0.797101	0.675532	1	0.775157	1	0.715789	0.895833	0.794479	0.967742	0.842593	0.662327	1	0.888889	0.657684	0.605058
157	0.586649	0.969697	0.405738	0.811594	0.68617	1	0.775157	1	0.715789	0.895833	0.791411	0.967742	0.842593	0.662327	1	0.888889	0.658918	0.606323
158	0.584626	0.969697	0.405738	0.811594	0.680851	1	0.773585	1	0.715789	0.895833	0.788344	0.967742	0.842593	0.659886	1	0.888889	0.657066	0.604463
159	0.582603	0.969697	0.411885	0.797101	0.675532	1	0.781447	1	0.726316	0.895833	0.788344	0.967742	0.842593	0.6607	1	0.87037	0.657889	0.605308
160	0.587323	0.969697	0.413934	0.782609	0.675532	1	0.779874	1	0.715789	0.895833	0.785276	0.967742	0.851852	0.6607	1	0.851852	0.658712	0.606077
161	0.59002	0.969697	0.411885	0.797101	0.675532	1	0.781447	1	0.747368	0.895833	0.782209	0.967742	0.851852	0.658259	1	0.851852	0.659535	0.607263
162	0.59002	0.969697	0.411885	0.797101	0.675532	1	0.778302	1	0.736842	0.895833	0.785276	0.967742	0.851852	0.663141	1	0.851852	0.660358	0.607686
163	0.590695	0.969697	0.415984	0.811594	0.68617	1	0.783019	1	0.736842	0.895833	0.788344	0.967742	0.842593	0.663954	1	0.851852	0.662415	0.610241
164	0.588672	0.969697	0.411885	0.797101	0.691489	1	0.779874	1	0.726316	0.895833	0.794479	0.967742	0.851852	0.662327	1	0.87037	0.661181	0.609152
165	0.587323	0.969697	0.413934	0.797101	0.68617	1	0.775157	1	0.736842	0.895833	0.797546	0.967742	0.842593	0.659886	1	0.87037	0.659741	0.607422
166	0.589346	0.969697	0.411885	0.797101	0.696809	1	0.772013	1	0.736842	0.895833	0.800613	0.967742	0.842593	0.661513	1	0.87037	0.660769	0.608447
167	0.59002	0.969697	0.409836	0.797101	0.691489	1	0.778302	1	0.726316	0.895833	0.794479	0.967742	0.851852	0.662327	1	0.87037	0.661181	0.608898
168	0.589346	0.969697	0.407787	0.797101	0.68617	1	0.77673	1	0.736842	0.895833	0.797546	0.967742	0.851852	0.661513	1	0.87037	0.660564	0.608244
169	0.59002	0.969697	0.407787	0.797101	0.696809	1	0.781447	1	0.736842	0.895833	0.800613	0.967742	0.851852	0.658259	1	0.87037	0.661181	0.609196
170	0.588672	0.969697	0.407787	0.782609	0.696809	1	0.775157	1	0.747368	0.895833	0.800613	0.967742	0.851852	0.655004	1	0.87037	0.659124	0.606646
171	0.590695	0.969697	0.407787	0.768116	0.702128	1	0.77673	1	0.726316	0.895833	0.791411	0.967742	0.842593	0.6607	1	0.87037	0.660152	0.607484
172	0.593392	0.969697	0.409836	0.782609	0.707447	1	0.775157	1	0.715789	0.895833	0.791411	0.967742	0.842593	0.657445	1	0.851852	0.660152	0.607611
173	0.592717	0.969697	0.411885	0.782609	0.691489	1	0.772013	1	0.726316	0.895833	0.794479	0.967742	0.851852	0.658259	1	0.851852	0.659947	0.60743
174	0.592043	0.969697	0.407787	0.797101	0.696809	1	0.772013	1	0.726316	0.895833	0.785276	0.967742	0.851852	0.658259	1	0.87037	0.659329	0.606852
175	0.589346	0.969697	0.411885	0.797101	0.696809	1	0.77673	1	0.726316	0.895833	0.788344	0.967742	0.851852	0.653377	1	0.851852	0.658301	0.606014
176	0.589346	0.969697	0.411885	0.797101	0.691489	1	0.775157	1	0.736842	0.895833	0.788344	0.967742	0.851852	0.655818	1	0.87037	0.658918	0.606661
177	0.59002	0.969697	0.413934	0.797101	0.691489	1	0.773585	1	0.726316	0.895833	0.788344	0.967742	0.851852	0.657445	1	0.87037	0.659329	0.607098
178	0.588672	0.969697	0.415984	0.797101	0.680851	1	0.775157	1	0.736842	0.895833	0.788344	0.967742	0.851852	0.652563	1	0.87037	0.657889	0.605497
179	0.588672	0.969697	0.413934	0.782609	0.696809	1	0.779874	1	0.736842	0.895833	0.797546	0.967742	0.851852	0.655004	1	0.87037	0.659947	0.60775
180	0.590695	0.969697	0.407787	0.797101	0.691489	1	0.779874	1	0.736842	0.895833	0.797546	0.967742	0.851852	0.653377	1	0.87037	0.659535	0.607336
181	0.587997	0.969697	0.413934	0.797101	0.691489	1	0.775157	1	0.705263	0.895833	0.797546	0.967742	0.851852	0.656631	1	0.87037	0.658918	0.606543
182	0.588672	0.969697	0.418033	0.797101	0.691489	1	0.775157	1	0.715789	0.916667	0.797546	0.967742	0.851852	0.656631	1	0.87037	0.659947	0.607882
183	0.585974	0.969697	0.415984	0.797101	0.691489	1	0.775157	1	0.726316	0.895833	0.794479	0.967742	0.851852	0.655818	1	0.87037	0.658506	0.606351
184	0.586649	0.969697	0.415984	0.782609	0.691489	1	0.775157	1	0.736842	0.916667	0.797546	0.967742	0.842593	0.65419	1	0.87037	0.658506	0.606464
185	0.5853	0.969697	0.422131	0.797101	0.691489	1	0.773585	1	0.736842	0.916667	0.797546	0.967742	0.851852	0.65419	1	0.87037	0.658918	0.607139
186	0.587323	0.969697	0.420082	0.797101	0.680851	1	0.775157	1	0.736842	0.916667	0.797546	0.967742	0.842593	0.658259	1	0.87037	0.659947	0.608028
187	0.585974	0.969697	0.422131	0.797101	0.696809	1	0.77673	1	0.736842	0.916667	0.797546	0.967742	0.851852	0.659886	1	0.851852	0.660975	0.609253
188	0.587997	0.969697	0.420082	0.797101	0.691489	1	0.77673	1	0.726316	0.916667	0.797546	0.967742	0.842593	0.657445	1	0.87037	0.660358	0.608416
189	0.589346	0.969697	0.415984	0.797101	0.702128	1	0.778302	1	0.736842	0.916667	0.791411	0.967742	0.851852	0.6607	1	0.87037	0.661798	0.610026
190	0.589346	0.969697	0.422131	0.797101	0.696809	1	0.779874	1	0.736842	0.916667	0.791411	0.967742	0.842593	0.659886	1	0.851852	0.661798	0.609876
191	0.589346	0.969697	0.42623	0.797101	0.702128	1	0.781447	1	0.736842	0.916667	0.800613	0.967742	0.851852	0.663954	1	0.87037	0.664678	0.613149
192	0.59002	0.969697	0.422131	0.782609	0.707447	1	0.783019	1	0.726316	0.916667	0.803681	0.967742	0.851852	0.659886	1	0.87037	0.663649	0.612157
193	0.592043	0.969697	0.428279	0.782609	0.707447	1	0.779874	1	0.736842	0.895833	0.803681	0.967742	0.851852	0.662327	1	0.888889	0.665295	0.613855
194	0.591369	0.969697	0.428279	0.797101	0.707447	1	0.778302	1	0.736842	0.916667	0.803681	0.967742	0.851852	0.662327	1	0.87037	0.665089	0.613667
195	0.591369	0.969697	0.428279	0.797101	0.702128	1	0.779874	1	0.726316	0.895833	0.794479	0.967742	0.851852	0.659072	1	0.851852	0.663032	0.611336
196	0.592043	0.969697	0.42418	0.782609	0.696809	1	0.77673	1	0.726316	0.895833	0.797546	0.967742	0.851852	0.658259	1	0.851852	0.662004	0.610049
197	0.589346	0.969697	0.42623	0.782609	0.702128	1	0.778302	1	0.726316	0.895833	0.800613	0.967742	0.851852	0.657445	1	0.851852	0.661798	0.609971
198	0.591369	0.969697	0.430328	0.768116	0.702128	1	0.779874	1	0.726316	0.895833	0.806748	0.967742	0.851852	0.659072	1	0.87037	0.663855	0.612233
199	0.589346	0.969697	0.430328	0.768116	0.702128	1	0.77673	1	0.726316	0.916667	0.797546	0.967742	0.851852	0.659072	1	0.888889	0.662621	0.610954
200	0.588672	0.969697	0.430328	0.782609	0.712766	1	0.778302	1	0.715789	0.895833	0.809816	0.967742	0.851852	0.657445	1	0.87037	0.663032	0.611398
201	0.59002	0.969697	0.420082	0.782609	0.712766	1	0.778302	1	0.715789	0.916667	0.803681	0.967742	0.851852	0.659886	1	0.87037	0.662827	0.611068
202	0.587997	0.969697	0.42418	0.782609	0.712766	1	0.77673	1	0.726316	0.916667	0.809816	0.967742	0.851852	0.659886	1	0.851852	0.662827	0.611149
203	0.592043	0.969697	0.422131	0.782609	0.707447	1	0.77673	1	0.726316	0.916667	0.812883	0.967742	0.851852	0.656631	1	0.851852	0.663032	0.611241
204	0.590695	0.969697	0.42418	0.782609	0.707447	1	0.778302	1	0.736842	0.916667	0.803681	0.967742	0.851852	0.656631	1	0.87037	0.662827	0.611092
205	0.59002	0.969697	0.42418	0.768116	0.707447	1	0.778302	1	0.715789	0.916667	0.806748	0.967742	0.851852	0.656631	1	0.87037	0.662209	0.610518
206	0.589346	0.969697	0.420082	0.768116	0.707447	1	0.778302	1	0.715789	0.916667	0.800613	0.967742	0.851852	0.657445	1	0.87037	0.661387	0.609492
207	0.589346	0.969697	0.42418	0.768116	0.707447	1	0.778302	1	0.726316	0.916667	0.794479	0.967742	0.851852	0.658259	1	0.888889	0.662004	0.610107
208	0.59002	0.969697	0.418033	0.782609	0.712766	1	0.779874	1	0.736842	0.9375	0.794479	0.967742	0.851852	0.653377	1	0.888889	0.661387	0.609702
209	0.592043	0.969697	0.418033	0.782609	0.707447	1	0.778302	1	0.726316	0.9375	0.803681	0.967742	0.861111	0.658259	1	0.888889	0.663444	0.611701
210	0.593392	0.969697	0.420082	0.782609	0.702128	1	0.779874	1	0.736842	0.9375	0.800613	0.967742	0.851852	0.657445	1	0.888889	0.663649	0.611807
211	0.59002	0.969697	0.418033	0.782609	0.696809	1	0.779874	1	0.736842	0.9375	0.803681	0.967742	0.861111	0.658259	1	0.87037	0.662621	0.610724
212	0.589346	0.969697	0.42418	0.782609	0.696809	1	0.778302	1	0.736842	0.916667	0.800613	0.967742	0.861111	0.657445	1	0.87037	0.662209	0.610302
213	0.59002	0.969697	0.430328	0.782609	0.702128	1	0.778302	1	0.736842	0.9375	0.797546	0.967742	0.851852	0.658259	1	0.87037	0.663238	0.611357
214	0.589346	0.969697	0.420082	0.782609	0.691489	1	0.779874	1	0.736842	0.916667	0.800613	0.967742	0.851852	0.657445	1	0.888889	0.661798	0.609914
215	0.590695	0.969697	0.422131	0.782609	0.691489	1	0.779874	1	0.736842	0.916667	0.800613	0.967742	0.842593	0.659886	1	0.888889	0.662827	0.610917
216	0.592717	0.969697	0.42623	0.782609	0.702128	1	0.781447	1	0.757895	0.916667	0.803681	0.967742	0.861111	0.658259	1	0.888889	0.665089	0.613467
217	0.593392	0.969697	0.428279	0.782609	0.691489	1	0.778302	1	0.736842	0.9375	0.794479	0.967742	0.851852	0.659886	1	0.888889	0.664061	0.612066
218	0.592717	0.969697	0.428279	0.782609	0.696809	1	0.779874	1	0.747368	0.916667	0.797546	0.967742	0.851852	0.6607	1	0.888889	0.664678	0.612934
219	0.590695	0.969697	0.420082	0.782609	0.696809	1	0.781447	1	0.757895	0.916667	0.797546	0.967742	0.861111	0.659072	1	0.888889	0.663444	0.611583
220	0.592717	0.969697	0.422131	0.782609	0.696809	1	0.779874	1	0.757895	0.9375	0.797546	0.967742	0.861111	0.662327	1	0.87037	0.664884	0.613233
221	0.594066	0.969697	0.42623	0.782609	0.696809	1	0.781447	1	0.757895	0.9375	0.797546	0.967742	0.861111	0.662327	1	0.87037	0.665912	0.614421
222	0.593392	0.969697	0.430328	0.782609	0.691489	1	0.778302	1	0.757895	0.916667	0.794479	0.967742	0.861111	0.659072	1	0.87037	0.664267	0.6124
223	0.59474	0.969697	0.42623	0.782609	0.696809	1	0.775157	1	0.757895	0.9375	0.797546	0.967742	0.861111	0.659072	1	0.888889	0.664678	0.612713
224	0.59474	0.969697	0.428279	0.782609	0.712766	1	0.77673	1	0.757895	0.9375	0.800613	0.967742	0.861111	0.659886	1	0.87037	0.665912	0.614182
225	0.596763	0.969697	0.428279	0.782609	0.696809	1	0.775157	1	0.757895	0.9375	0.800613	0.967742	0.861111	0.659072	1	0.851852	0.665295	0.613292
226	0.595415	0.969697	0.428279	0.782609	0.691489	1	0.779874	1	0.757895	0.9375	0.797546	0.967742	0.861111	0.658259	1	0.87037	0.665089	0.613159
227	0.594066	0.969697	0.428279	0.782609	0.691489	1	0.77673	1	0.757895	0.9375	0.797546	0.967742	0.861111	0.659072	1	0.87037	0.664472	0.612423
228	0.592717	0.969697	0.428279	0.797101	0.691489	1	0.779874	1	0.768421	0.9375	0.794479	0.967742	0.861111	0.658259	1	0.87037	0.664472	0.612565
229	0.594066	0.969697	0.42418	0.797101	0.68617	1	0.77673	1	0.768421	0.9375	0.797546	0.967742	0.861111	0.659886	1	0.87037	0.664472	0.612358
230	0.59474	0.969697	0.430328	0.797101	0.68617	1	0.779874	1	0.768421	0.9375	0.797546	0.967742	0.861111	0.6607	1	0.87037	0.665912	0.614122
231	0.593392	0.969697	0.430328	0.797101	0.68617	1	0.775157	1	0.768421	0.9375	0.797546	0.967742	0.861111	0.659072	1	0.87037	0.664472	0.612563
232	0.594066	0.969697	0.430328	0.797101	0.68617	1	0.778302	1	0.768421	0.9375	0.797546	0.967742	0.861111	0.656631	1	0.87037	0.664472	0.612672
233	0.59474	0.969697	0.42623	0.797101	0.680851	1	0.778302	1	0.768421	0.9375	0.794479	0.967742	0.861111	0.658259	1	0.87037	0.664267	0.612303
234	0.59474	0.969697	0.422131	0.797101	0.675532	1	0.775157	1	0.768421	0.9375	0.797546	0.967742	0.861111	0.657445	1	0.888889	0.663444	0.611267
235	0.592043	0.969697	0.42623	0.797101	0.675532	1	0.77673	1	0.757895	0.9375	0.794479	0.967742	0.861111	0.658259	1	0.87037	0.662827	0.610616
236	0.595415	0.969697	0.420082	0.782609	0.675532	1	0.77673	1	0.757895	0.9375	0.803681	0.967742	0.861111	0.656631	1	0.888889	0.663444	0.611093
237	0.595415	0.969697	0.422131	0.782609	0.675532	1	0.77673	1	0.757895	0.9375	0.800613	0.967742	0.861111	0.655818	1	0.888889	0.663238	0.610851
238	0.595415	0.969697	0.415984	0.782609	0.675532	1	0.775157	1	0.736842	0.9375	0.800613	0.967742	0.861111	0.656631	1	0.888889	0.662209	0.609787
239	0.594066	0.969697	0.415984	0.782609	0.675532	1	0.778302	1	0.747368	0.9375	0.797546	0.967742	0.861111	0.659886	1	0.87037	0.662827	0.610334
240	0.59474	0.969697	0.422131	0.782609	0.68617	1	0.77673	1	0.736842	0.9375	0.803681	0.967742	0.861111	0.663141	1	0.851852	0.664678	0.6124
241	0.596089	0.969697	0.422131	0.782609	0.691489	1	0.778302	1	0.736842	0.9375	0.800613	0.967742	0.861111	0.664768	1	0.851852	0.665707	0.613501
242	0.596089	0.969697	0.422131	0.782609	0.691489	1	0.781447	1	0.736842	0.9375	0.800613	0.967742	0.861111	0.663141	1	0.851852	0.665707	0.613604
243	0.596763	0.969697	0.420082	0.797101	0.68617	1	0.783019	1	0.736842	0.9375	0.800613	0.967742	0.861111	0.6607	1	0.851852	0.665295	0.61311
244	0.596089	0.969697	0.42623	0.797101	0.680851	1	0.781447	1	0.747368	0.9375	0.797546	0.967742	0.861111	0.659886	1	0.851852	0.665089	0.612951
245	0.595415	0.969697	0.42623	0.797101	0.680851	1	0.779874	1	0.757895	0.9375	0.800613	0.967742	0.861111	0.659886	1	0.851852	0.665089	0.612907
246	0.595415	0.969697	0.430328	0.797101	0.68617	1	0.779874	1	0.747368	0.9375	0.800613	0.967742	0.861111	0.662327	1	0.851852	0.666118	0.614073
247	0.59474	0.969697	0.422131	0.782609	0.696809	1	0.778302	1	0.736842	0.9375	0.800613	0.967742	0.861111	0.659072	1	0.851852	0.664061	0.611807
248	0.59474	0.969697	0.418033	0.782609	0.691489	1	0.783019	1	0.736842	0.9375	0.803681	0.967742	0.861111	0.659886	1	0.851852	0.664472	0.612207
249	0.59474	0.969697	0.418033	0.768116	0.696809	1	0.778302	1	0.736842	0.916667	0.806748	0.967742	0.861111	0.659886	1	0.851852	0.663855	0.611493
250	0.596089	0.969697	0.42623	0.768116	0.691489	1	0.773585	1	0.736842	0.9375	0.800613	0.967742	0.861111	0.661513	1	0.851852	0.664472	0.612039
251	0.596089	0.969697	0.42418	0.782609	0.691489	1	0.775157	1	0.736842	0.9375	0.806748	0.967742	0.861111	0.658259	1	0.87037	0.664472	0.612155
252	0.598112	0.969697	0.420082	0.782609	0.691489	1	0.77673	1	0.747368	0.9375	0.806748	0.967742	0.861111	0.657445	1	0.888889	0.665089	0.612799
253	0.599461	0.969697	0.413934	0.782609	0.696809	1	0.77673	1	0.736842	0.9375	0.803681	0.967742	0.861111	0.6607	1	0.888889	0.665501	0.613111
254	0.597438	0.969697	0.420082	0.782609	0.696809	1	0.778302	1	0.736842	0.916667	0.803681	0.967742	0.861111	0.657445	1	0.888889	0.664678	0.612442
255	0.597438	0.969697	0.422131	0.782609	0.696809	1	0.778302	1	0.747368	0.9375	0.803681	0.967742	0.861111	0.656631	1	0.888889	0.665089	0.612982
256	0.598112	0.969697	0.42418	0.782609	0.691489	1	0.77673	1	0.736842	0.9375	0.803681	0.967742	0.861111	0.659886	1	0.888889	0.665707	0.613493
257	0.598786	0.969697	0.42623	0.797101	0.696809	1	0.779874	1	0.736842	0.9375	0.806748	0.967742	0.861111	0.659072	1	0.888889	0.666941	0.614943
258	0.600809	0.969697	0.42418	0.797101	0.696809	1	0.778302	1	0.736842	0.9375	0.806748	0.967742	0.861111	0.661513	1	0.888889	0.667764	0.615798
259	0.598112	0.969697	0.422131	0.782609	0.691489	1	0.778302	1	0.757895	0.9375	0.806748	0.967742	0.861111	0.6607	1	0.888889	0.66653	0.61438
260	0.598786	0.969697	0.42418	0.782609	0.691489	1	0.783019	1	0.757895	0.9375	0.806748	0.967742	0.861111	0.6607	1	0.888889	0.667558	0.615705
261	0.598112	0.969697	0.430328	0.782609	0.691489	1	0.786164	1	0.768421	0.9375	0.800613	0.967742	0.861111	0.658259	1	0.888889	0.667558	0.615808
262	0.598786	0.969697	0.422131	0.782609	0.691489	1	0.787736	1	0.768421	0.9375	0.806748	0.967742	0.861111	0.657445	1	0.907407	0.667558	0.615898
263	0.597438	0.969697	0.42418	0.782609	0.691489	1	0.786164	1	0.768421	0.9375	0.800613	0.967742	0.861111	0.6607	1	0.907407	0.667558	0.615875
264	0.599461	0.969697	0.42418	0.782609	0.696809	1	0.787736	1	0.778947	0.9375	0.803681	0.967742	0.861111	0.6607	1	0.907407	0.668998	0.617427
265	0.597438	0.969697	0.422131	0.811594	0.696809	1	0.784591	1	0.768421	0.9375	0.803681	0.967742	0.861111	0.656631	1	0.888889	0.666735	0.615259
266	0.598786	0.969697	0.422131	0.797101	0.696809	1	0.781447	1	0.757895	0.9375	0.800613	0.967742	0.861111	0.657445	1	0.888889	0.666324	0.614502
267	0.597438	0.969697	0.42418	0.797101	0.696809	1	0.783019	1	0.747368	0.9375	0.800613	0.967742	0.861111	0.659886	1	0.888889	0.666735	0.614925
268	0.596089	0.969697	0.42418	0.797101	0.696809	1	0.783019	1	0.747368	0.9375	0.800613	0.967742	0.861111	0.661513	1	0.888889	0.666735	0.614917
269	0.596763	0.969697	0.42418	0.811594	0.696809	1	0.786164	1	0.747368	0.9375	0.797546	0.967742	0.861111	0.661513	1	0.888889	0.667352	0.615691
270	0.598112	0.969697	0.418033	0.797101	0.696809	1	0.781447	1	0.768421	0.9375	0.797546	0.967742	0.861111	0.663141	1	0.888889	0.667147	0.615137
271	0.599461	0.969697	0.42623	0.811594	0.696809	1	0.778302	1	0.747368	0.9375	0.800613	0.967742	0.861111	0.663141	1	0.888889	0.66797	0.616025
272	0.598786	0.969697	0.428279	0.797101	0.696809	1	0.779874	1	0.736842	0.9375	0.797546	0.967742	0.861111	0.662327	1	0.907407	0.667558	0.615584
273	0.600135	0.969697	0.42418	0.826087	0.696809	1	0.779874	1	0.747368	0.9375	0.800613	0.967742	0.861111	0.661513	1	0.907407	0.668175	0.616353
274	0.598786	0.969697	0.42418	0.797101	0.696809	1	0.779874	1	0.747368	0.9375	0.794479	0.967742	0.861111	0.661513	1	0.888889	0.666735	0.614663
275	0.597438	0.969697	0.42623	0.782609	0.696809	1	0.77673	1	0.757895	0.9375	0.797546	0.967742	0.861111	0.661513	1	0.907407	0.66653	0.61428
276	0.597438	0.969697	0.413934	0.782609	0.696809	1	0.778302	1	0.757895	0.9375	0.794479	0.967742	0.861111	0.663954	1	0.907407	0.665912	0.613517
277	0.599461	0.969697	0.422131	0.782609	0.696809	1	0.77673	1	0.768421	0.9375	0.794479	0.967742	0.87037	0.663141	1	0.907407	0.667352	0.615053
278	0.600135	0.969697	0.42623	0.797101	0.696809	1	0.778302	1	0.768421	0.9375	0.800613	0.967742	0.861111	0.663954	1	0.907407	0.668792	0.616899
279	0.599461	0.969697	0.428279	0.797101	0.696809	1	0.778302	1	0.747368	0.9375	0.800613	0.967742	0.87037	0.667209	1	0.907407	0.66941	0.617546
280	0.599461	0.969697	0.422131	0.797101	0.696809	1	0.778302	1	0.747368	0.9375	0.803681	0.967742	0.861111	0.663141	1	0.907407	0.667764	0.61574
281	0.598786	0.969697	0.42418	0.826087	0.696809	1	0.773585	1	0.747368	0.9375	0.800613	0.967742	0.861111	0.663954	1	0.907407	0.667558	0.615535
282	0.598786	0.969697	0.42623	0.826087	0.696809	1	0.775157	1	0.747368	0.9375	0.800613	0.967742	0.861111	0.663954	1	0.907407	0.66797	0.61609
283	0.598786	0.969697	0.430328	0.797101	0.696809	1	0.775157	1	0.757895	0.9375	0.794479	0.967742	0.861111	0.662327	1	0.907407	0.667352	0.615304
284	0.599461	0.969697	0.42418	0.782609	0.696809	1	0.772013	1	0.757895	0.9375	0.794479	0.967742	0.861111	0.663141	1	0.888889	0.666324	0.61389
285	0.598786	0.969697	0.42418	0.826087	0.696809	1	0.775157	1	0.747368	0.9375	0.797546	0.967742	0.861111	0.663141	1	0.888889	0.667147	0.615007
286	0.598112	0.969697	0.415984	0.811594	0.691489	1	0.775157	1	0.736842	0.9375	0.794479	0.967742	0.861111	0.663954	1	0.907407	0.665707	0.613325
287	0.600135	0.969697	0.418033	0.811594	0.696809	1	0.773585	1	0.747368	0.9375	0.800613	0.967742	0.861111	0.667209	1	0.907407	0.66797	0.615848
288	0.598786	0.969697	0.415984	0.826087	0.696809	1	0.773585	1	0.757895	0.9375	0.803681	0.967742	0.861111	0.668023	1	0.888889	0.66797	0.615885
289	0.600135	0.969697	0.413934	0.826087	0.696809	1	0.773585	1	0.757895	0.9375	0.797546	0.967742	0.861111	0.668023	1	0.907407	0.66797	0.615686
290	0.599461	0.969697	0.418033	0.826087	0.691489	1	0.775157	1	0.757895	0.9375	0.797546	0.967742	0.861111	0.666395	1	0.888889	0.667558	0.615381
291	0.596763	0.969697	0.418033	0.826087	0.696809	1	0.77673	1	0.757895	0.9375	0.800613	0.967742	0.861111	0.663141	1	0.907407	0.666735	0.614784
292	0.595415	0.969697	0.42418	0.826087	0.696809	1	0.77673	1	0.757895	0.9375	0.803681	0.967742	0.861111	0.663141	1	0.907407	0.667147	0.615465
293	0.596763	0.969697	0.420082	0.826087	0.696809	1	0.773585	1	0.757895	0.9375	0.800613	0.967742	0.861111	0.6607	1	0.888889	0.665707	0.613557
294	0.59474	0.969697	0.428279	0.826087	0.696809	1	0.77673	1	0.757895	0.9375	0.803681	0.967742	0.861111	0.663141	1	0.907407	0.667352	0.615732
295	0.597438	0.969697	0.42418	0.826087	0.696809	1	0.779874	1	0.757895	0.9375	0.806748	0.967742	0.87037	0.655818	1	0.907407	0.666735	0.615136
296	0.596089	0.969697	0.422131	0.826087	0.696809	1	0.779874	1	0.757895	0.9375	0.803681	0.967742	0.87037	0.658259	1	0.907407	0.66653	0.61495
297	0.596089	0.969697	0.418033	0.826087	0.696809	1	0.781447	1	0.747368	0.9375	0.800613	0.967742	0.87037	0.6607	1	0.907407	0.66653	0.614851
298	0.596763	0.969697	0.422131	0.84058	0.696809	1	0.781447	1	0.747368	0.9375	0.794479	0.967742	0.87037	0.659072	1	0.907407	0.66653	0.614708
299	0.596089	0.969697	0.422131	0.84058	0.696809	1	0.781447	1	0.747368	0.9375	0.800613	0.967742	0.87037	0.657445	1	0.888889	0.666118	0.614395
300	0.597438	0.969697	0.422131	0.84058	0.696809	1	0.77673	1	0.747368	0.9375	0.803681	0.967742	0.87037	0.65419	1	0.907407	0.665501	0.613735
301	0.596089	0.969697	0.420082	0.811594	0.696809	1	0.77673	1	0.747368	0.9375	0.800613	0.967742	0.87037	0.65419	1	0.888889	0.664061	0.612037
302	0.598112	0.969697	0.418033	0.826087	0.702128	1	0.775157	1	0.747368	0.9375	0.800613	0.967742	0.87037	0.656631	1	0.888889	0.665295	0.613296
303	0.596763	0.969697	0.420082	0.826087	0.702128	1	0.775157	1	0.747368	0.9375	0.797546	0.967742	0.87037	0.656631	1	0.888889	0.664884	0.612887
304	0.598112	0.969697	0.418033	0.826087	0.702128	1	0.775157	1	0.757895	0.9375	0.800613	0.967742	0.87037	0.656631	1	0.888889	0.665501	0.61365
305	0.596089	0.969697	0.42418	0.826087	0.696809	1	0.77673	1	0.757895	0.9375	0.800613	0.967742	0.87037	0.657445	1	0.888889	0.665707	0.613991
306	0.598786	0.969697	0.422131	0.826087	0.702128	1	0.778302	1	0.757895	0.9375	0.800613	0.967742	0.87037	0.657445	1	0.888889	0.666735	0.614975
307	0.599461	0.969697	0.422131	0.826087	0.702128	1	0.778302	1	0.757895	0.9375	0.803681	0.967742	0.87037	0.656631	1	0.888889	0.666941	0.61527
308	0.600809	0.969697	0.42418	0.826087	0.702128	1	0.778302	1	0.757895	0.9375	0.806748	0.967742	0.87037	0.658259	1	0.888889	0.668175	0.616559
309	0.597438	0.969697	0.428279	0.826087	0.696809	1	0.779874	1	0.757895	0.9375	0.806748	0.967742	0.87037	0.656631	1	0.888889	0.667147	0.61547
310	0.598112	0.969697	0.428279	0.826087	0.696809	1	0.781447	1	0.757895	0.9375	0.806748	0.967742	0.87037	0.657445	1	0.888889	0.667764	0.616277
311	0.597438	0.969697	0.42623	0.826087	0.696809	1	0.778302	1	0.747368	0.9375	0.803681	0.967742	0.87037	0.656631	1	0.888889	0.666324	0.614435
312	0.597438	0.969697	0.42418	0.826087	0.696809	1	0.77673	1	0.747368	0.9375	0.806748	0.967742	0.87037	0.657445	1	0.888889	0.666324	0.614388
313	0.598112	0.969697	0.42418	0.826087	0.696809	1	0.77673	1	0.757895	0.9375	0.800613	0.967742	0.87037	0.656631	1	0.87037	0.665912	0.613895
314	0.598112	0.969697	0.420082	0.811594	0.696809	1	0.77673	1	0.747368	0.9375	0.800613	0.967742	0.87037	0.658259	1	0.87037	0.665501	0.613242
315	0.597438	0.969697	0.420082	0.826087	0.696809	1	0.778302	1	0.757895	0.9375	0.809816	0.967742	0.87037	0.662327	1	0.87037	0.667558	0.615862
316	0.600135	0.969697	0.413934	0.826087	0.696809	1	0.77673	1	0.747368	0.9375	0.809816	0.967742	0.87037	0.663954	1	0.888889	0.66797	0.616063
317	0.599461	0.969697	0.415984	0.826087	0.696809	1	0.77673	1	0.747368	0.9375	0.806748	0.967742	0.87037	0.661513	1	0.87037	0.666941	0.614865
318	0.598112	0.969697	0.415984	0.826087	0.691489	1	0.775157	1	0.747368	0.9375	0.806748	0.967742	0.87037	0.663141	1	0.87037	0.66653	0.614465
319	0.596763	0.969697	0.420082	0.826087	0.696809	1	0.778302	1	0.747368	0.9375	0.809816	0.967742	0.87037	0.6607	1	0.87037	0.666735	0.615048
320	0.602832	0.969697	0.415984	0.826087	0.702128	1	0.77673	1	0.736842	0.9375	0.809816	0.967742	0.87037	0.662327	1	0.87037	0.668381	0.616537
321	0.601483	0.969697	0.413934	0.826087	0.702128	1	0.77673	1	0.736842	0.9375	0.797546	0.967742	0.87037	0.663954	1	0.87037	0.667352	0.615358
322	0.600809	0.969697	0.420082	0.826087	0.696809	1	0.775157	1	0.736842	0.9375	0.803681	0.967742	0.87037	0.662327	1	0.87037	0.667352	0.615363
323	0.601483	0.969697	0.418033	0.826087	0.702128	1	0.778302	1	0.736842	0.9375	0.800613	0.967742	0.87037	0.664768	1	0.87037	0.668381	0.616655
324	0.599461	0.969697	0.420082	0.826087	0.702128	1	0.775157	1	0.747368	0.9375	0.803681	0.967742	0.87037	0.663954	1	0.87037	0.667764	0.615922
325	0.600135	0.969697	0.418033	0.826087	0.68617	1	0.779874	1	0.736842	0.9375	0.800613	0.967742	0.87037	0.665582	1	0.87037	0.667764	0.615876
326	0.600135	0.969697	0.415984	0.826087	0.691489	1	0.778302	1	0.736842	0.9375	0.800613	0.967742	0.87037	0.662327	1	0.87037	0.666735	0.614778
327	0.600809	0.969697	0.42418	0.826087	0.691489	1	0.781447	1	0.736842	0.9375	0.803681	0.967742	0.87037	0.661513	1	0.87037	0.668175	0.616512
328	0.599461	0.969697	0.420082	0.826087	0.68617	1	0.77673	1	0.736842	0.9375	0.800613	0.967742	0.87037	0.664768	1	0.87037	0.667147	0.615197
329	0.598786	0.969697	0.411885	0.811594	0.696809	1	0.775157	1	0.736842	0.9375	0.803681	0.967742	0.87037	0.662327	1	0.87037	0.665707	0.613598
330	0.598786	0.969697	0.422131	0.811594	0.696809	1	0.77673	1	0.736842	0.9375	0.800613	0.967742	0.851852	0.665582	1	0.87037	0.667147	0.615118
331	0.598786	0.969697	0.422131	0.811594	0.696809	1	0.77673	1	0.747368	0.9375	0.797546	0.967742	0.87037	0.661513	1	0.87037	0.66653	0.614605
332	0.597438	0.969697	0.418033	0.811594	0.696809	1	0.775157	1	0.747368	0.9375	0.803681	0.967742	0.87037	0.659886	1	0.87037	0.665501	0.613517
333	0.600135	0.969697	0.418033	0.811594	0.696809	1	0.778302	1	0.736842	0.9375	0.806748	0.967742	0.87037	0.662327	1	0.87037	0.667352	0.615479
334	0.598112	0.969697	0.415984	0.811594	0.702128	1	0.77673	1	0.736842	0.9375	0.806748	0.967742	0.87037	0.659072	1	0.87037	0.665707	0.61377
335	0.598112	0.969697	0.415984	0.826087	0.696809	1	0.77673	1	0.736842	0.9375	0.806748	0.967742	0.87037	0.659072	1	0.87037	0.665707	0.613847
336	0.598786	0.969697	0.413934	0.826087	0.696809	1	0.77673	1	0.736842	0.9375	0.803681	0.967742	0.87037	0.6607	1	0.87037	0.665912	0.613964
337	0.598112	0.969697	0.415984	0.811594	0.696809	1	0.77673	1	0.736842	0.9375	0.806748	0.967742	0.87037	0.659886	1	0.87037	0.665707	0.613768
338	0.596763	0.969697	0.415984	0.826087	0.691489	1	0.775157	1	0.736842	0.9375	0.806748	0.967742	0.87037	0.661513	1	0.87037	0.665501	0.613461
339	0.598112	0.969697	0.415984	0.826087	0.691489	1	0.77673	1	0.726316	0.9375	0.800613	0.967742	0.861111	0.659072	1	0.87037	0.664678	0.612463
340	0.598786	0.969697	0.415984	0.826087	0.691489	1	0.77673	1	0.726316	0.9375	0.800613	0.967742	0.861111	0.6607	1	0.87037	0.665295	0.61307
341	0.598786	0.969697	0.413934	0.811594	0.691489	1	0.77673	1	0.726316	0.9375	0.806748	0.967742	0.861111	0.658259	1	0.87037	0.664678	0.612455
342	0.597438	0.969697	0.413934	0.811594	0.691489	1	0.775157	1	0.726316	0.9375	0.797546	0.967742	0.861111	0.6607	1	0.851852	0.663855	0.611489
343	0.595415	0.969697	0.415984	0.811594	0.68617	1	0.778302	1	0.736842	0.9375	0.800613	0.967742	0.861111	0.6607	1	0.851852	0.664061	0.611827
344	0.594066	0.969697	0.415984	0.811594	0.691489	1	0.778302	1	0.736842	0.9375	0.800613	0.967742	0.861111	0.657445	1	0.851852	0.663032	0.61077
345	0.596089	0.969697	0.418033	0.811594	0.68617	1	0.778302	1	0.736842	0.9375	0.797546	0.967742	0.861111	0.659886	1	0.851852	0.664061	0.611894
346	0.595415	0.969697	0.420082	0.797101	0.68617	1	0.778302	1	0.736842	0.9375	0.797546	0.967742	0.861111	0.659072	1	0.851852	0.663649	0.611442
347	0.59474	0.969697	0.420082	0.811594	0.68617	1	0.778302	1	0.736842	0.9375	0.797546	0.967742	0.861111	0.659886	1	0.851852	0.663855	0.611777
348	0.59474	0.969697	0.430328	0.811594	0.68617	1	0.77673	1	0.726316	0.9375	0.803681	0.967742	0.842593	0.662327	1	0.851852	0.665089	0.613046
349	0.595415	0.969697	0.422131	0.797101	0.680851	1	0.779874	1	0.736842	0.9375	0.803681	0.967742	0.842593	0.655818	1	0.851852	0.663032	0.610872
350	0.595415	0.969697	0.413934	0.811594	0.680851	1	0.778302	1	0.726316	0.9375	0.803681	0.967742	0.842593	0.655818	1	0.851852	0.662004	0.609615
351	0.593392	0.969697	0.422131	0.797101	0.68617	1	0.778302	1	0.726316	0.9375	0.800613	0.967742	0.842593	0.655004	1	0.851852	0.661798	0.609484
352	0.593392	0.969697	0.420082	0.797101	0.68617	1	0.77673	1	0.736842	0.9375	0.800613	0.967742	0.842593	0.655818	1	0.851852	0.661798	0.609435
353	0.594066	0.969697	0.42418	0.797101	0.675532	1	0.775157	1	0.736842	0.9375	0.803681	0.967742	0.842593	0.656631	1	0.851852	0.662209	0.609935
354	0.592043	0.969697	0.420082	0.797101	0.680851	1	0.77673	1	0.736842	0.9375	0.800613	0.967742	0.842593	0.656631	1	0.87037	0.661592	0.60942
355	0.59474	0.969697	0.422131	0.797101	0.675532	1	0.778302	1	0.736842	0.916667	0.797546	0.967742	0.842593	0.657445	1	0.851852	0.662209	0.609816
356	0.594066	0.969697	0.42623	0.797101	0.680851	1	0.778302	1	0.736842	0.916667	0.794479	0.967742	0.842593	0.657445	1	0.87037	0.662621	0.610251
357	0.594066	0.969697	0.42418	0.782609	0.680851	1	0.781447	1	0.736842	0.9375	0.800613	0.967742	0.842593	0.658259	1	0.87037	0.663444	0.61137
358	0.594066	0.969697	0.418033	0.782609	0.680851	1	0.779874	1	0.736842	0.916667	0.794479	0.967742	0.842593	0.659886	1	0.851852	0.662209	0.60983
359	0.595415	0.969697	0.42623	0.797101	0.68617	1	0.779874	1	0.726316	0.9375	0.791411	0.967742	0.842593	0.661513	1	0.851852	0.664061	0.611996
360	0.594066	0.969697	0.420082	0.782609	0.680851	1	0.779874	1	0.736842	0.9375	0.803681	0.967742	0.842593	0.6607	1	0.851852	0.663444	0.611383
361	0.594066	0.969697	0.422131	0.782609	0.680851	1	0.778302	1	0.736842	0.916667	0.800613	0.967742	0.842593	0.659886	1	0.851852	0.662827	0.61057
362	0.595415	0.969697	0.422131	0.797101	0.680851	1	0.778302	1	0.736842	0.916667	0.800613	0.967742	0.842593	0.659886	1	0.851852	0.663444	0.611088
363	0.59474	0.969697	0.422131	0.797101	0.680851	1	0.778302	1	0.736842	0.916667	0.803681	0.967742	0.842593	0.661513	1	0.87037	0.664061	0.611833
364	0.594066	0.969697	0.420082	0.797101	0.675532	1	0.77673	1	0.736842	0.9375	0.797546	0.967742	0.842593	0.662327	1	0.87037	0.663238	0.61094
365	0.593392	0.969697	0.415984	0.797101	0.680851	1	0.778302	1	0.736842	0.9375	0.806748	0.967742	0.842593	0.659886	1	0.87037	0.663032	0.610859
366	0.59474	0.969697	0.415984	0.797101	0.675532	1	0.778302	1	0.736842	0.9375	0.800613	0.967742	0.842593	0.661513	1	0.851852	0.663032	0.610784
367	0.596763	0.969697	0.420082	0.797101	0.680851	1	0.778302	1	0.747368	0.916667	0.797546	0.967742	0.842593	0.659072	1	0.87037	0.663649	0.611387
368	0.596089	0.969697	0.42418	0.797101	0.680851	1	0.778302	1	0.747368	0.916667	0.797546	0.967742	0.842593	0.662327	1	0.833333	0.664267	0.612081
369	0.595415	0.969697	0.420082	0.797101	0.68617	1	0.77673	1	0.736842	0.916667	0.797546	0.967742	0.842593	0.663954	1	0.851852	0.664061	0.611726
370	0.59474	0.969697	0.422131	0.797101	0.68617	1	0.77673	1	0.736842	0.9375	0.797546	0.967742	0.851852	0.6607	1	0.87037	0.663855	0.611686
371	0.595415	0.969697	0.422131	0.797101	0.68617	1	0.77673	1	0.736842	0.9375	0.797546	0.967742	0.842593	0.662327	1	0.87037	0.664267	0.612194
372	0.596763	0.969697	0.42623	0.797101	0.68617	1	0.77673	1	0.736842	0.916667	0.797546	0.967742	0.851852	0.655818	1	0.87037	0.663444	0.611234
373	0.597438	0.969697	0.42418	0.811594	0.68617	1	0.77673	1	0.736842	0.916667	0.800613	0.967742	0.842593	0.658259	1	0.87037	0.664267	0.612248
374	0.598112	0.969697	0.42623	0.811594	0.68617	1	0.77673	1	0.736842	0.916667	0.803681	0.967742	0.851852	0.659072	1	0.87037	0.665295	0.61342
375	0.598786	0.969697	0.42623	0.797101	0.691489	1	0.77673	1	0.747368	0.916667	0.806748	0.967742	0.851852	0.658259	1	0.851852	0.665501	0.613662
376	0.596089	0.969697	0.42418	0.811594	0.691489	1	0.778302	1	0.747368	0.916667	0.809816	0.967742	0.851852	0.656631	1	0.87037	0.664884	0.613121
377	0.597438	0.969697	0.422131	0.811594	0.691489	1	0.775157	1	0.747368	0.916667	0.809816	0.967742	0.851852	0.656631	1	0.87037	0.664678	0.61276
378	0.596763	0.969697	0.42623	0.797101	0.691489	1	0.77673	1	0.736842	0.916667	0.806748	0.967742	0.851852	0.659072	1	0.851852	0.664884	0.612884
379	0.597438	0.969697	0.428279	0.811594	0.68617	1	0.773585	1	0.736842	0.916667	0.797546	0.967742	0.851852	0.659072	1	0.87037	0.664472	0.612371
380	0.596763	0.969697	0.42418	0.811594	0.68617	1	0.77673	1	0.747368	0.916667	0.800613	0.967742	0.851852	0.659886	1	0.833333	0.664472	0.612311
381	0.596089	0.969697	0.42418	0.811594	0.68617	1	0.773585	1	0.747368	0.916667	0.800613	0.967742	0.851852	0.659886	1	0.851852	0.664061	0.611833
382	0.596763	0.969697	0.430328	0.811594	0.691489	1	0.775157	1	0.747368	0.916667	0.800613	0.967742	0.851852	0.661513	1	0.87037	0.665912	0.614044
383	0.595415	0.969697	0.430328	0.811594	0.680851	1	0.773585	1	0.736842	0.916667	0.800613	0.967742	0.851852	0.662327	1	0.87037	0.664884	0.612801
384	0.596089	0.969697	0.42623	0.797101	0.691489	1	0.77673	1	0.747368	0.916667	0.797546	0.967742	0.851852	0.657445	1	0.851852	0.663855	0.611585
385	0.593392	0.969697	0.422131	0.797101	0.691489	1	0.775157	1	0.747368	0.916667	0.800613	0.967742	0.851852	0.657445	1	0.851852	0.662621	0.610362
386	0.594066	0.969697	0.415984	0.797101	0.691489	1	0.775157	1	0.757895	0.916667	0.797546	0.967742	0.851852	0.658259	1	0.851852	0.662415	0.610062
387	0.594066	0.969697	0.42623	0.797101	0.691489	1	0.775157	1	0.736842	0.916667	0.794479	0.967742	0.851852	0.659886	1	0.833333	0.663032	0.610793
388	0.595415	0.969697	0.42418	0.797101	0.696809	1	0.77673	1	0.747368	0.916667	0.794479	0.967742	0.851852	0.6607	1	0.87037	0.664472	0.612433
389	0.595415	0.969697	0.422131	0.826087	0.691489	1	0.77673	1	0.747368	0.916667	0.797546	0.967742	0.851852	0.661513	1	0.851852	0.664678	0.612722
390	0.592717	0.969697	0.422131	0.811594	0.691489	1	0.775157	1	0.747368	0.916667	0.800613	0.967742	0.851852	0.663954	1	0.87037	0.664472	0.612529
391	0.596089	0.969697	0.422131	0.811594	0.691489	1	0.773585	1	0.757895	0.916667	0.803681	0.967742	0.842593	0.659886	1	0.87037	0.664472	0.612414
392	0.596089	0.969697	0.42623	0.811594	0.68617	1	0.772013	1	0.757895	0.916667	0.800613	0.967742	0.851852	0.658259	1	0.851852	0.663855	0.611802
393	0.59474	0.969697	0.428279	0.811594	0.68617	1	0.775157	1	0.736842	0.916667	0.800613	0.967742	0.851852	0.657445	1	0.851852	0.663444	0.6114
394	0.594066	0.969697	0.430328	0.826087	0.68617	1	0.775157	1	0.747368	0.916667	0.800613	0.967742	0.851852	0.659072	1	0.851852	0.664267	0.612441
395	0.594066	0.969697	0.430328	0.84058	0.68617	1	0.773585	1	0.757895	0.916667	0.797546	0.967742	0.851852	0.655818	1	0.87037	0.663649	0.611938
396	0.593392	0.969697	0.42623	0.84058	0.68617	1	0.773585	1	0.757895	0.916667	0.800613	0.967742	0.851852	0.659072	1	0.87037	0.664061	0.612411
397	0.594066	0.969697	0.418033	0.811594	0.68617	1	0.773585	1	0.757895	0.916667	0.800613	0.967742	0.851852	0.662327	1	0.851852	0.663649	0.611473
398	0.593392	0.969697	0.422131	0.826087	0.68617	1	0.775157	1	0.757895	0.916667	0.797546	0.967742	0.851852	0.663141	1	0.851852	0.664267	0.612239
399	0.593392	0.969697	0.422131	0.811594	0.68617	1	0.77673	1	0.736842	0.916667	0.800613	0.967742	0.851852	0.663954	1	0.851852	0.664267	0.612268
400	0.593392	0.969697	0.42418	0.84058	0.691489	1	0.77673	1	0.736842	0.916667	0.803681	0.967742	0.851852	0.663954	1	0.851852	0.665295	0.613496
401	0.594066	0.969697	0.422131	0.84058	0.68617	1	0.77673	1	0.747368	0.916667	0.794479	0.967742	0.861111	0.661513	1	0.87037	0.664472	0.612516
402	0.596763	0.969697	0.422131	0.826087	0.68617	1	0.775157	1	0.736842	0.916667	0.800613	0.967742	0.861111	0.661513	1	0.87037	0.665089	0.613179
403	0.596763	0.969697	0.420082	0.84058	0.691489	1	0.778302	1	0.736842	0.916667	0.797546	0.967742	0.861111	0.662327	1	0.87037	0.665707	0.613836
404	0.596763	0.969697	0.42623	0.826087	0.68617	1	0.772013	1	0.747368	0.916667	0.800613	0.967742	0.861111	0.665582	1	0.87037	0.666324	0.614334
405	0.59474	0.969697	0.42623	0.84058	0.691489	1	0.778302	1	0.736842	0.916667	0.803681	0.967742	0.861111	0.663954	1	0.87037	0.66653	0.614885
406	0.594066	0.969697	0.422131	0.84058	0.691489	1	0.778302	1	0.736842	0.916667	0.803681	0.967742	0.851852	0.665582	1	0.87037	0.666118	0.614387
407	0.594066	0.969697	0.422131	0.84058	0.691489	1	0.778302	1	0.736842	0.9375	0.800613	0.967742	0.851852	0.663954	1	0.888889	0.665912	0.614414
408	0.596089	0.969697	0.42418	0.826087	0.691489	1	0.779874	1	0.747368	0.916667	0.803681	0.967742	0.851852	0.6607	1	0.87037	0.665912	0.614369
409	0.596089	0.969697	0.422131	0.84058	0.68617	1	0.779874	1	0.747368	0.916667	0.800613	0.967742	0.851852	0.659886	1	0.87037	0.665295	0.613687
410	0.59474	0.969697	0.415984	0.84058	0.68617	1	0.778302	1	0.736842	0.9375	0.806748	0.967742	0.851852	0.662327	1	0.87037	0.665089	0.613401
411	0.592717	0.969697	0.422131	0.84058	0.68617	1	0.77673	1	0.726316	0.9375	0.806748	0.967742	0.851852	0.661513	1	0.87037	0.664472	0.612738
412	0.59474	0.969697	0.420082	0.826087	0.680851	1	0.778302	1	0.726316	0.9375	0.803681	0.967742	0.851852	0.661513	1	0.87037	0.664472	0.6126
413	0.596089	0.969697	0.422131	0.84058	0.68617	1	0.778302	1	0.736842	0.9375	0.803681	0.967742	0.851852	0.6607	1	0.87037	0.665501	0.613933
414	0.595415	0.969697	0.422131	0.811594	0.68617	1	0.77673	1	0.736842	0.9375	0.806748	0.967742	0.851852	0.661513	1	0.87037	0.665089	0.613431
415	0.596089	0.969697	0.42418	0.811594	0.680851	1	0.778302	1	0.726316	0.9375	0.800613	0.967742	0.861111	0.667209	1	0.87037	0.66653	0.614792
416	0.597438	0.969697	0.42418	0.826087	0.680851	1	0.775157	1	0.726316	0.9375	0.800613	0.967742	0.861111	0.668836	1	0.87037	0.667147	0.615418
417	0.597438	0.969697	0.42623	0.826087	0.680851	1	0.775157	1	0.726316	0.9375	0.803681	0.967742	0.861111	0.667209	1	0.87037	0.667147	0.615432
418	0.597438	0.969697	0.42623	0.826087	0.68617	1	0.775157	1	0.726316	0.9375	0.800613	0.967742	0.861111	0.668836	1	0.851852	0.667352	0.615645
419	0.595415	0.969697	0.42623	0.811594	0.68617	1	0.77673	1	0.726316	0.9375	0.800613	0.967742	0.861111	0.668023	1	0.851852	0.66653	0.61478
420	0.595415	0.969697	0.428279	0.811594	0.68617	1	0.778302	1	0.726316	0.9375	0.797546	0.967742	0.861111	0.667209	1	0.851852	0.66653	0.614901
421	0.59474	0.969697	0.42623	0.811594	0.680851	1	0.775157	1	0.726316	0.9375	0.797546	0.967742	0.861111	0.668023	1	0.851852	0.665707	0.613925
422	0.597438	0.969697	0.42623	0.811594	0.68617	1	0.77673	1	0.726316	0.9375	0.797546	0.967742	0.861111	0.668023	1	0.851852	0.666941	0.615206
423	0.597438	0.969697	0.42623	0.797101	0.68617	1	0.778302	1	0.736842	0.9375	0.797546	0.967742	0.861111	0.668836	1	0.851852	0.667352	0.615603
424	0.597438	0.969697	0.42418	0.797101	0.675532	1	0.779874	1	0.726316	0.9375	0.800613	0.967742	0.861111	0.671277	1	0.851852	0.667558	0.615765
425	0.598112	0.969697	0.42623	0.797101	0.675532	1	0.778302	1	0.736842	0.9375	0.800613	0.967742	0.861111	0.668023	1	0.851852	0.667147	0.615298
426	0.598786	0.969697	0.42418	0.797101	0.680851	1	0.778302	1	0.726316	0.9375	0.797546	0.967742	0.861111	0.668836	1	0.851852	0.667147	0.61528
427	0.598112	0.969697	0.42418	0.797101	0.680851	1	0.778302	1	0.736842	0.9375	0.800613	0.967742	0.861111	0.66965	1	0.87037	0.667764	0.615948
428	0.598786	0.969697	0.420082	0.782609	0.680851	1	0.779874	1	0.726316	0.9375	0.794479	0.967742	0.861111	0.668836	1	0.851852	0.66653	0.614605
429	0.599461	0.969697	0.420082	0.782609	0.680851	1	0.77673	1	0.736842	0.9375	0.794479	0.967742	0.861111	0.66965	1	0.87037	0.666941	0.614978
430	0.596089	0.969697	0.42418	0.782609	0.675532	1	0.77673	1	0.715789	0.9375	0.800613	0.967742	0.861111	0.667209	1	0.851852	0.665295	0.613333
431	0.597438	0.969697	0.420082	0.782609	0.675532	1	0.77673	1	0.726316	0.9375	0.800613	0.967742	0.851852	0.667209	1	0.851852	0.665295	0.613219
432	0.596089	0.969697	0.42418	0.782609	0.680851	1	0.77673	1	0.726316	0.9375	0.800613	0.967742	0.851852	0.668023	1	0.87037	0.665912	0.61408
433	0.597438	0.969697	0.42418	0.797101	0.675532	1	0.775157	1	0.726316	0.9375	0.803681	0.967742	0.861111	0.66965	1	0.87037	0.666941	0.615081
434	0.597438	0.969697	0.422131	0.797101	0.675532	1	0.775157	1	0.715789	0.9375	0.797546	0.967742	0.861111	0.66965	1	0.87037	0.666118	0.614019
435	0.598112	0.969697	0.42623	0.797101	0.675532	1	0.773585	1	0.715789	0.9375	0.797546	0.967742	0.861111	0.66965	1	0.87037	0.66653	0.614511
436	0.597438	0.969697	0.428279	0.797101	0.675532	1	0.773585	1	0.715789	0.9375	0.794479	0.967742	0.861111	0.670464	1	0.87037	0.66653	0.614542
437	0.597438	0.969697	0.42418	0.811594	0.68617	1	0.778302	1	0.726316	0.9375	0.794479	0.967742	0.861111	0.668836	1	0.87037	0.667147	0.615479
438	0.597438	0.969697	0.422131	0.811594	0.68617	1	0.773585	1	0.726316	0.9375	0.794479	0.967742	0.861111	0.668023	1	0.87037	0.666118	0.614241
439	0.598786	0.969697	0.42418	0.811594	0.691489	1	0.778302	1	0.736842	0.9375	0.800613	0.967742	0.861111	0.670464	1	0.87037	0.668792	0.617243
440	0.598112	0.969697	0.422131	0.811594	0.691489	1	0.778302	1	0.736842	0.9375	0.803681	0.967742	0.861111	0.670464	1	0.87037	0.668587	0.617044
441	0.596089	0.969697	0.42623	0.797101	0.691489	1	0.779874	1	0.736842	0.9375	0.800613	0.967742	0.861111	0.666395	1	0.87037	0.667147	0.615546
442	0.596763	0.969697	0.420082	0.811594	0.691489	1	0.779874	1	0.736842	0.9375	0.800613	0.967742	0.861111	0.667209	1	0.87037	0.667147	0.615515
443	0.598786	0.969697	0.411885	0.811594	0.691489	1	0.77673	1	0.736842	0.9375	0.803681	0.967742	0.861111	0.66965	1	0.87037	0.667352	0.615542
444	0.599461	0.969697	0.413934	0.811594	0.68617	1	0.775157	1	0.726316	0.9375	0.800613	0.967742	0.861111	0.668023	1	0.87037	0.66653	0.614576
445	0.598112	0.969697	0.405738	0.811594	0.68617	1	0.775157	1	0.736842	0.9375	0.797546	0.967742	0.861111	0.667209	1	0.87037	0.665089	0.612903
446	0.598112	0.969697	0.413934	0.811594	0.696809	1	0.775157	1	0.726316	0.9375	0.797546	0.967742	0.861111	0.667209	1	0.87037	0.666118	0.614117
447	0.598112	0.969697	0.407787	0.811594	0.691489	1	0.773585	1	0.726316	0.9375	0.803681	0.967742	0.861111	0.666395	1	0.87037	0.665295	0.613159
448	0.596089	0.969697	0.409836	0.811594	0.691489	1	0.773585	1	0.726316	0.9375	0.803681	0.967742	0.861111	0.666395	1	0.87037	0.664884	0.612964
449	0.596763	0.969697	0.413934	0.811594	0.691489	1	0.775157	1	0.726316	0.9375	0.800613	0.967742	0.861111	0.663954	1	0.87037	0.664884	0.612987
450	0.595415	0.969697	0.420082	0.811594	0.696809	1	0.775157	1	0.736842	0.9375	0.803681	0.967742	0.861111	0.666395	1	0.87037	0.666324	0.61456
451	0.596763	0.969697	0.415984	0.811594	0.696809	1	0.775157	1	0.726316	0.9375	0.803681	0.967742	0.861111	0.662327	1	0.87037	0.665089	0.613131
452	0.596089	0.969697	0.415984	0.811594	0.696809	1	0.775157	1	0.726316	0.9375	0.803681	0.967742	0.861111	0.662327	1	0.87037	0.664884	0.612942
453	0.596763	0.969697	0.418033	0.811594	0.691489	1	0.775157	1	0.736842	0.9375	0.797546	0.967742	0.861111	0.663141	1	0.87037	0.665089	0.613116
454	0.59474	0.969697	0.42418	0.797101	0.696809	1	0.775157	1	0.726316	0.9375	0.794479	0.967742	0.861111	0.663954	1	0.87037	0.664884	0.613078
455	0.596089	0.969697	0.415984	0.797101	0.696809	1	0.773585	1	0.736842	0.9375	0.794479	0.967742	0.861111	0.664768	1	0.87037	0.664678	0.612586
456	0.595415	0.969697	0.415984	0.811594	0.691489	1	0.773585	1	0.736842	0.9375	0.797546	0.967742	0.861111	0.664768	1	0.87037	0.664678	0.612566
457	0.593392	0.969697	0.415984	0.811594	0.68617	1	0.775157	1	0.736842	0.9375	0.794479	0.967742	0.861111	0.663954	1	0.87037	0.663649	0.611452
458	0.593392	0.969697	0.415984	0.811594	0.68617	1	0.773585	1	0.736842	0.9375	0.797546	0.967742	0.861111	0.664768	1	0.87037	0.663855	0.611608
459	0.594066	0.969697	0.418033	0.811594	0.68617	1	0.773585	1	0.736842	0.9375	0.797546	0.967742	0.861111	0.663141	1	0.851852	0.663649	0.611361
460	0.596089	0.969697	0.415984	0.811594	0.68617	1	0.773585	1	0.736842	0.9375	0.800613	0.967742	0.861111	0.659886	1	0.851852	0.663444	0.61116
461	0.59474	0.969697	0.413934	0.811594	0.680851	1	0.773585	1	0.736842	0.9375	0.797546	0.967742	0.861111	0.659886	1	0.851852	0.662415	0.609994
462	0.596763	0.969697	0.413934	0.811594	0.68617	1	0.773585	1	0.726316	0.9375	0.803681	0.967742	0.861111	0.661513	1	0.851852	0.663855	0.611567
463	0.596089	0.969697	0.409836	0.811594	0.696809	1	0.773585	1	0.726316	0.9375	0.803681	0.967742	0.861111	0.663141	1	0.851852	0.664061	0.611898
464	0.596763	0.969697	0.409836	0.811594	0.696809	1	0.77673	1	0.726316	0.9375	0.803681	0.967742	0.861111	0.662327	1	0.851852	0.664472	0.612479
465	0.595415	0.969697	0.413934	0.811594	0.691489	1	0.775157	1	0.736842	0.9375	0.800613	0.967742	0.861111	0.662327	1	0.87037	0.664267	0.612309
466	0.59474	0.969697	0.415984	0.811594	0.696809	1	0.77673	1	0.736842	0.9375	0.803681	0.967742	0.861111	0.6607	1	0.87037	0.664472	0.612708
467	0.595415	0.969697	0.418033	0.811594	0.691489	1	0.775157	1	0.736842	0.9375	0.803681	0.967742	0.861111	0.6607	1	0.87037	0.664472	0.612576
468	0.593392	0.969697	0.415984	0.811594	0.691489	1	0.773585	1	0.736842	0.9375	0.803681	0.967742	0.861111	0.662327	1	0.87037	0.663855	0.611834
469	0.595415	0.969697	0.420082	0.797101	0.691489	1	0.77673	1	0.726316	0.9375	0.803681	0.967742	0.861111	0.659886	1	0.87037	0.664267	0.61226
470	0.594066	0.969697	0.413934	0.811594	0.691489	1	0.772013	1	0.736842	0.9375	0.803681	0.967742	0.861111	0.659886	1	0.87037	0.663032	0.610848
471	0.593392	0.969697	0.405738	0.811594	0.691489	1	0.77673	1	0.736842	0.9375	0.803681	0.967742	0.861111	0.663141	1	0.87037	0.663444	0.611414
472	0.593392	0.969697	0.403689	0.811594	0.691489	1	0.773585	1	0.736842	0.9375	0.803681	0.967742	0.861111	0.663141	1	0.87037	0.662827	0.610591
473	0.594066	0.969697	0.405738	0.826087	0.691489	1	0.772013	1	0.736842	0.9375	0.803681	0.967742	0.861111	0.661513	1	0.87037	0.662827	0.610567
474	0.593392	0.969697	0.409836	0.826087	0.691489	1	0.772013	1	0.736842	0.9375	0.803681	0.967742	0.861111	0.662327	1	0.87037	0.663238	0.611023
475	0.594066	0.969697	0.409836	0.826087	0.696809	1	0.772013	1	0.736842	0.9375	0.806748	0.967742	0.861111	0.658259	1	0.87037	0.662827	0.610629
476	0.594066	0.969697	0.405738	0.826087	0.696809	1	0.768868	1	0.736842	0.9375	0.806748	0.967742	0.861111	0.657445	1	0.87037	0.661798	0.609491
477	0.594066	0.969697	0.405738	0.826087	0.691489	1	0.77044	1	0.736842	0.9375	0.806748	0.967742	0.861111	0.658259	1	0.87037	0.662004	0.609802
478	0.592717	0.969697	0.407787	0.826087	0.691489	1	0.772013	1	0.715789	0.916667	0.806748	0.967742	0.851852	0.659886	1	0.87037	0.661592	0.609156
479	0.592043	0.969697	0.407787	0.826087	0.691489	1	0.772013	1	0.736842	0.9375	0.806748	0.967742	0.861111	0.657445	1	0.87037	0.661592	0.60946
480	0.592043	0.969697	0.401639	0.826087	0.691489	1	0.768868	1	0.757895	0.9375	0.803681	0.967742	0.851852	0.656631	1	0.888889	0.660564	0.608397
481	0.594066	0.969697	0.403689	0.826087	0.691489	1	0.77044	1	0.736842	0.9375	0.803681	0.967742	0.861111	0.658259	1	0.87037	0.661592	0.609323
482	0.593392	0.969697	0.403689	0.826087	0.691489	1	0.768868	1	0.747368	0.9375	0.806748	0.967742	0.861111	0.658259	1	0.87037	0.661592	0.609389
483	0.592043	0.969697	0.405738	0.826087	0.691489	1	0.772013	1	0.747368	0.9375	0.800613	0.967742	0.861111	0.659072	1	0.851852	0.661387	0.609226
484	0.593392	0.969697	0.413934	0.826087	0.68617	1	0.77044	1	0.747368	0.916667	0.800613	0.967742	0.861111	0.657445	1	0.888889	0.662004	0.609898
485	0.592717	0.969697	0.409836	0.826087	0.691489	1	0.77044	1	0.747368	0.916667	0.800613	0.967742	0.861111	0.657445	1	0.87037	0.661387	0.609299
486	0.594066	0.969697	0.405738	0.826087	0.68617	1	0.775157	1	0.747368	0.916667	0.797546	0.967742	0.861111	0.653377	1	0.87037	0.660564	0.608509
487	0.592717	0.969697	0.409836	0.826087	0.68617	1	0.775157	1	0.747368	0.916667	0.803681	0.967742	0.861111	0.653377	1	0.87037	0.660975	0.609074
488	0.592717	0.969697	0.411885	0.826087	0.68617	1	0.775157	1	0.747368	0.916667	0.800613	0.967742	0.861111	0.655818	1	0.851852	0.661387	0.609454
489	0.591369	0.969697	0.405738	0.826087	0.68617	1	0.775157	1	0.747368	0.916667	0.800613	0.967742	0.851852	0.655004	1	0.851852	0.659947	0.607891
490	0.592043	0.969697	0.407787	0.826087	0.680851	1	0.772013	1	0.736842	0.916667	0.800613	0.967742	0.851852	0.656631	1	0.851852	0.659947	0.607607
491	0.592043	0.969697	0.401639	0.826087	0.680851	1	0.773585	1	0.747368	0.916667	0.803681	0.967742	0.851852	0.657445	1	0.851852	0.660152	0.607805
492	0.591369	0.969697	0.403689	0.811594	0.680851	1	0.773585	1	0.736842	0.916667	0.809816	0.967742	0.851852	0.656631	1	0.87037	0.660152	0.607997
493	0.592043	0.969697	0.405738	0.811594	0.680851	1	0.77044	1	0.736842	0.916667	0.803681	0.967742	0.851852	0.655004	1	0.87037	0.659329	0.60694
494	0.591369	0.969697	0.405738	0.826087	0.680851	1	0.772013	1	0.757895	0.916667	0.800613	0.967742	0.861111	0.658259	1	0.851852	0.660564	0.608348
495	0.591369	0.969697	0.407787	0.826087	0.691489	1	0.772013	1	0.747368	0.916667	0.803681	0.967742	0.851852	0.656631	1	0.87037	0.660769	0.608666
496	0.591369	0.969697	0.39959	0.811594	0.691489	1	0.77044	1	0.747368	0.916667	0.806748	0.967742	0.861111	0.6607	1	0.87037	0.660975	0.608855
497	0.591369	0.969697	0.405738	0.826087	0.691489	1	0.768868	1	0.747368	0.916667	0.809816	0.967742	0.861111	0.6607	1	0.87037	0.661798	0.609842
498	0.591369	0.969697	0.405738	0.826087	0.68617	1	0.77044	1	0.747368	0.916667	0.794479	0.967742	0.851852	0.659072	1	0.87037	0.660152	0.607955
499	0.594066	0.969697	0.407787	0.84058	0.68617	1	0.77044	1	0.747368	0.916667	0.797546	0.967742	0.861111	0.6607	1	0.87037	0.662209	0.610231
500	0.592717	0.969697	0.405738	0.797101	0.68617	1	0.772013	1	0.747368	0.916667	0.794479	0.967742	0.861111	0.659886	1	0.87037	0.660769	0.608508
