# Supplementary material for: Identification of Protein Subcellular Localization With Network and Functional Embeddings
Source: Front Genet. 2021 Jan 20;11:626500. doi: 10.3389/fgene.2020.626500 (PMC7873866; doi:10.3389/fgene.2020.626500)
Supplement: Supplementary Table 4 — The performance of four classifiers change with the number of combined functional embeddings and network embeddings. [file Table_4.XLSX]

## Sheet: Decision tree
Number of features	Biological membrane	Cell periphery	Cytoplasm	Cytoplasmic vesicle	Endoplasmic reticulum	Endosome	Extracellular space or cell surface	Flagellum or cilium	Golgi apparatus	Microtubule cytoskeleton	Mitochondrion	Nuclear periphery	Nucleolus	Nucleus	Peroxisome	Vacuole	Overall accuracy	MCC
1	0.302765	0.454545	0.196721	0.246377	0.255319	0.4	0.231132	0	0.115789	0.645833	0.230061	0.419355	0.324074	0.165989	0.2	0.37037	0.242748	0.175884
2	0.397842	0.636364	0.401639	0.652174	0.643617	0.72	0.522013	0.666667	0.663158	0.875	0.631902	0.774194	0.805556	0.358015	0.777778	0.759259	0.465542	0.395909
3	0.487525	0.727273	0.497951	0.724638	0.728723	0.96	0.578616	1	0.842105	0.875	0.748466	0.83871	0.787037	0.486574	0.888889	0.814815	0.561819	0.496925
4	0.567094	0.848485	0.569672	0.826087	0.792553	0.96	0.61478	1	0.831579	0.791667	0.717791	0.83871	0.824074	0.5476	0.866667	0.851852	0.616128	0.555271
5	0.592717	0.878788	0.592213	0.898551	0.776596	0.96	0.630503	0.666667	0.852632	0.916667	0.815951	0.83871	0.833333	0.580146	0.933333	0.907407	0.646575	0.58834
6	0.593392	0.909091	0.581967	0.84058	0.765957	1	0.630503	1	0.852632	0.895833	0.819018	0.83871	0.925926	0.639544	0.933333	0.851852	0.661592	0.604726
7	0.612272	0.848485	0.598361	0.811594	0.797872	0.88	0.674528	0.666667	0.842105	0.895833	0.840491	0.83871	0.851852	0.627339	0.866667	0.851852	0.670232	0.614583
8	0.592717	0.818182	0.622951	0.884058	0.851064	0.8	0.685535	0.666667	0.873684	0.9375	0.819018	0.870968	0.888889	0.625712	0.977778	0.87037	0.672084	0.619134
9	0.61969	0.848485	0.569672	0.898551	0.787234	0.88	0.658805	0.333333	0.894737	0.895833	0.791411	0.967742	0.935185	0.639544	0.977778	0.814815	0.67229	0.615805
10	0.656102	0.848485	0.598361	0.811594	0.792553	0.92	0.718553	0.666667	0.852632	0.895833	0.822086	0.83871	0.916667	0.649308	0.955556	0.888889	0.696564	0.643721
11	0.63857	0.848485	0.604508	0.869565	0.819149	0.96	0.727987	0.666667	0.873684	0.916667	0.809816	0.870968	0.87963	0.641172	0.955556	0.833333	0.691627	0.638575
12	0.63857	0.909091	0.620902	0.898551	0.861702	0.92	0.70283	0.666667	0.894737	0.958333	0.809816	0.903226	0.925926	0.677787	0.888889	0.851852	0.703148	0.651678
13	0.644639	0.878788	0.618852	0.869565	0.845745	0.96	0.701258	0.666667	0.884211	0.9375	0.815951	0.870968	0.935185	0.676973	0.8	0.925926	0.703353	0.650578
14	0.647336	0.818182	0.612705	0.869565	0.851064	0.84	0.715409	0.666667	0.852632	0.979167	0.828221	0.967742	0.935185	0.672091	0.888889	0.851852	0.704588	0.653272
15	0.650034	0.878788	0.60041	0.898551	0.829787	0.8	0.746855	0.666667	0.884211	0.958333	0.815951	1	0.907407	0.682669	0.822222	0.925926	0.710142	0.659414
16	0.664194	0.818182	0.622951	0.869565	0.829787	0.84	0.724843	1	0.894737	0.958333	0.846626	1	0.925926	0.664768	0.911111	0.925926	0.712405	0.661941
17	0.660823	0.939394	0.64959	0.826087	0.808511	0.88	0.699686	0.666667	0.873684	0.958333	0.831288	0.903226	0.888889	0.670464	0.888889	0.925926	0.708496	0.657037
18	0.667566	0.969697	0.608607	0.84058	0.803191	0.84	0.720126	1	0.957895	0.979167	0.825153	0.935484	0.898148	0.676159	0.955556	0.907407	0.713022	0.663008
19	0.653405	0.818182	0.657787	0.913043	0.909574	1	0.753145	0.666667	0.863158	0.9375	0.822086	0.83871	0.907407	0.702197	0.955556	0.833333	0.725571	0.677607
20	0.6588	0.757576	0.641393	0.869565	0.835106	0.92	0.726415	0.666667	0.884211	0.9375	0.849693	0.903226	0.87963	0.701383	0.866667	0.962963	0.720222	0.671267
21	0.670263	0.909091	0.635246	0.811594	0.867021	0.84	0.715409	0.666667	0.852632	0.895833	0.843558	0.935484	0.916667	0.707893	0.844444	0.925926	0.723308	0.673471
22	0.648011	0.787879	0.625	0.956522	0.840426	0.84	0.72327	0.666667	0.894737	0.916667	0.840491	0.870968	0.87037	0.708706	0.933333	0.907407	0.716931	0.666592
23	0.66352	0.909091	0.647541	0.811594	0.856383	0.84	0.713836	1	0.863158	0.9375	0.831288	0.870968	0.916667	0.707079	0.888889	0.944444	0.721868	0.672109
24	0.66824	0.848485	0.608607	0.898551	0.835106	0.92	0.738994	0.666667	0.894737	0.916667	0.868098	0.903226	0.888889	0.690806	0.933333	0.888889	0.721045	0.671763
25	0.667566	0.939394	0.633197	0.913043	0.87766	0.92	0.737421	1	0.894737	0.895833	0.800613	1	0.888889	0.724166	0.844444	0.907407	0.72948	0.680365
26	0.676332	0.878788	0.604508	0.913043	0.851064	0.8	0.738994	1	0.915789	0.958333	0.852761	0.967742	0.916667	0.689992	0.866667	0.962963	0.724542	0.676091
27	0.681052	0.939394	0.618852	0.855072	0.845745	0.88	0.751572	0.666667	0.905263	1	0.791411	1	0.925926	0.716029	0.822222	0.907407	0.730714	0.682386
28	0.673635	0.909091	0.64959	0.898551	0.819149	0.88	0.727987	0.666667	0.884211	0.9375	0.846626	0.967742	0.907407	0.697315	0.888889	0.944444	0.726188	0.676784
29	0.67296	0.878788	0.643443	0.913043	0.87234	0.96	0.709119	1	0.873684	0.958333	0.858896	0.903226	0.953704	0.710334	0.955556	0.888889	0.730302	0.682153
30	0.665543	0.878788	0.645492	0.884058	0.851064	0.88	0.707547	1	0.810526	0.979167	0.840491	1	0.87963	0.692433	0.844444	0.962963	0.718371	0.66819
31	0.667566	1	0.588115	0.913043	0.851064	0.88	0.738994	0.666667	0.926316	0.916667	0.858896	0.935484	0.888889	0.701383	0.866667	0.925926	0.723102	0.673135
32	0.670937	0.909091	0.655738	0.956522	0.861702	0.88	0.743711	1	0.873684	0.958333	0.849693	0.967742	0.888889	0.713588	0.933333	0.944444	0.735034	0.687993
33	0.662171	0.909091	0.612705	0.898551	0.845745	0.92	0.734277	1	0.894737	0.916667	0.840491	0.967742	0.944444	0.711147	0.911111	0.925926	0.725159	0.676873
34	0.644639	0.878788	0.618852	0.913043	0.851064	0.96	0.72956	0.666667	0.957895	0.958333	0.809816	1	0.888889	0.687551	0.866667	0.944444	0.712405	0.66185
35	0.656777	0.969697	0.631148	0.826087	0.835106	0.92	0.727987	1	0.905263	0.9375	0.840491	0.903226	0.916667	0.703011	0.911111	0.962963	0.721251	0.672173
36	0.660148	0.939394	0.629098	0.898551	0.840426	0.96	0.724843	1	0.863158	0.958333	0.840491	0.967742	0.916667	0.6786	0.911111	0.944444	0.716314	0.667269
37	0.666891	0.939394	0.633197	0.913043	0.856383	0.88	0.756289	1	0.915789	0.9375	0.812883	0.935484	0.962963	0.692433	0.888889	0.87037	0.725571	0.677283
38	0.664869	0.939394	0.639344	0.826087	0.856383	0.84	0.696541	1	0.915789	0.979167	0.849693	1	0.916667	0.708706	0.866667	0.87037	0.722485	0.672165
39	0.676332	1	0.598361	0.84058	0.845745	1	0.696541	1	0.936842	0.9375	0.843558	1	0.916667	0.710334	0.822222	0.962963	0.723514	0.674096
40	0.656777	0.939394	0.647541	0.913043	0.893617	0.84	0.746855	1	0.926316	0.979167	0.861963	0.870968	0.898148	0.729862	0.844444	0.944444	0.735857	0.688875
41	0.679703	0.909091	0.641393	0.869565	0.856383	0.84	0.693396	1	0.905263	0.958333	0.858896	0.903226	0.907407	0.703824	0.955556	0.888889	0.726394	0.676122
42	0.676332	0.878788	0.57582	0.898551	0.829787	0.96	0.718553	1	0.957895	0.916667	0.852761	0.903226	0.87963	0.70057	0.888889	0.907407	0.720222	0.669017
43	0.683075	0.818182	0.596311	0.927536	0.824468	0.8	0.732704	1	0.915789	0.895833	0.843558	0.870968	0.916667	0.706265	0.911111	0.907407	0.725777	0.675641
44	0.682401	0.939394	0.620902	0.797101	0.840426	0.96	0.731132	1	0.915789	0.9375	0.868098	0.870968	0.87963	0.715216	0.888889	0.944444	0.731948	0.682662
45	0.650034	0.848485	0.637295	0.884058	0.87234	0.92	0.715409	0.666667	0.905263	0.916667	0.861963	0.83871	0.87963	0.741253	0.911111	0.888889	0.728245	0.679477
46	0.640593	0.848485	0.651639	0.927536	0.87766	0.92	0.712264	1	0.905263	0.979167	0.815951	0.903226	0.953704	0.720098	0.955556	0.925926	0.722485	0.6733
47	0.679029	0.909091	0.604508	0.927536	0.81383	0.84	0.72327	1	0.915789	0.979167	0.831288	0.903226	0.935185	0.710334	0.933333	0.851852	0.725777	0.675727
48	0.673635	0.848485	0.584016	0.927536	0.856383	0.96	0.707547	1	0.926316	0.9375	0.855828	0.903226	0.888889	0.720911	0.977778	0.944444	0.726394	0.67589
49	0.661497	0.969697	0.616803	0.913043	0.845745	0.96	0.713836	1	0.905263	0.979167	0.828221	1	0.935185	0.713588	0.888889	0.907407	0.723719	0.673466
50	0.671612	0.878788	0.598361	0.913043	0.808511	0.92	0.70283	1	0.894737	0.958333	0.840491	0.967742	0.898148	0.708706	0.955556	0.944444	0.720428	0.668892
51	0.667566	0.818182	0.627049	0.898551	0.81383	0.92	0.716981	1	0.852632	0.958333	0.855828	0.967742	0.888889	0.715216	1	0.925926	0.725365	0.675563
52	0.662171	0.878788	0.631148	0.869565	0.829787	0.84	0.72956	1	0.905263	0.979167	0.815951	0.967742	0.898148	0.707893	1	0.87037	0.722279	0.671307
53	0.668914	0.969697	0.618852	0.869565	0.824468	0.96	0.753145	1	0.894737	0.9375	0.843558	0.935484	0.898148	0.701383	0.866667	0.925926	0.725982	0.677262
54	0.670263	0.939394	0.610656	0.898551	0.840426	0.92	0.701258	0.666667	0.905263	0.9375	0.852761	1	0.935185	0.711147	0.955556	0.925926	0.724542	0.674952
55	0.666891	0.939394	0.596311	0.898551	0.81383	0.96	0.691824	1	0.884211	0.979167	0.855828	0.903226	0.87037	0.737998	0.955556	0.962963	0.725571	0.67474
56	0.67296	0.969697	0.622951	0.855072	0.840426	0.96	0.716981	1	0.863158	0.958333	0.855828	0.935484	0.925926	0.730675	0.933333	0.907407	0.732154	0.682383
57	0.674309	0.848485	0.610656	0.855072	0.829787	0.84	0.721698	1	0.968421	0.916667	0.858896	1	0.907407	0.732303	0.977778	0.888889	0.732565	0.683324
58	0.674309	0.878788	0.606557	0.898551	0.87234	0.84	0.690252	1	0.873684	0.9375	0.849693	1	0.907407	0.696501	0.933333	0.981481	0.719811	0.66834
59	0.674983	0.848485	0.60041	0.913043	0.824468	1	0.72956	1	0.915789	0.9375	0.849693	0.935484	0.925926	0.719284	0.911111	0.944444	0.72948	0.67988
60	0.675657	0.878788	0.608607	0.855072	0.851064	0.96	0.710692	1	0.905263	0.916667	0.809816	0.870968	0.925926	0.723352	0.888889	0.944444	0.725571	0.674606
61	0.678355	0.818182	0.620902	0.927536	0.851064	0.88	0.709119	1	0.863158	0.979167	0.831288	0.967742	0.935185	0.705452	0.955556	0.925926	0.725571	0.675508
62	0.681052	0.969697	0.616803	0.898551	0.840426	1	0.735849	1	0.926316	0.916667	0.840491	0.903226	0.916667	0.715216	0.955556	0.87037	0.732565	0.683932
63	0.676332	0.878788	0.612705	0.956522	0.835106	0.92	0.740566	1	0.947368	0.916667	0.855828	0.870968	0.907407	0.699756	0.933333	0.944444	0.728657	0.680332
64	0.667566	0.939394	0.616803	0.855072	0.87234	0.88	0.705975	1	0.905263	0.9375	0.858896	0.903226	0.898148	0.710334	0.911111	0.851852	0.723102	0.672109
65	0.675657	0.878788	0.602459	0.913043	0.87766	0.92	0.720126	1	0.905263	0.958333	0.858896	0.967742	0.925926	0.713588	0.911111	0.907407	0.72948	0.680375
66	0.66352	0.909091	0.643443	0.898551	0.845745	0.96	0.713836	1	0.905263	0.958333	0.815951	0.903226	0.907407	0.713588	0.955556	0.962963	0.725365	0.676441
67	0.677006	0.969697	0.606557	0.855072	0.856383	1	0.72327	1	0.884211	0.916667	0.865031	0.870968	0.907407	0.717657	0.888889	0.907407	0.72948	0.680152
68	0.681052	0.939394	0.651639	0.956522	0.829787	0.96	0.753145	1	0.884211	0.9375	0.868098	0.935484	0.916667	0.721725	0.977778	0.907407	0.742028	0.694775
69	0.664869	0.969697	0.616803	0.927536	0.87234	0.96	0.738994	1	0.947368	0.9375	0.822086	0.967742	0.935185	0.698942	0.955556	0.888889	0.725777	0.676824
70	0.683749	0.848485	0.618852	0.927536	0.904255	0.8	0.727987	1	0.905263	0.916667	0.849693	0.870968	0.898148	0.711147	1	0.888889	0.732771	0.684775
71	0.649359	0.909091	0.627049	0.942029	0.819149	1	0.713836	1	0.926316	0.958333	0.840491	0.935484	0.907407	0.716843	0.911111	0.907407	0.721251	0.671584
72	0.66352	0.909091	0.639344	0.898551	0.856383	0.96	0.709119	1	0.842105	0.916667	0.840491	0.935484	0.925926	0.692433	0.955556	0.851852	0.718782	0.668368
73	0.66352	0.878788	0.627049	0.898551	0.845745	1	0.742138	1	0.884211	0.9375	0.865031	0.967742	0.888889	0.719284	0.911111	0.888889	0.730302	0.680609
74	0.664194	0.878788	0.606557	0.927536	0.808511	1	0.720126	1	0.863158	0.895833	0.868098	0.870968	0.907407	0.717657	0.955556	0.962963	0.724542	0.674163
75	0.66824	0.787879	0.663934	0.913043	0.87234	0.88	0.704403	1	0.926316	0.916667	0.865031	0.870968	0.898148	0.72498	0.933333	0.944444	0.732977	0.685334
76	0.67296	0.848485	0.627049	0.913043	0.898936	0.84	0.737421	1	0.926316	1	0.831288	0.903226	0.898148	0.711961	0.955556	0.944444	0.731948	0.683666
77	0.660823	0.878788	0.618852	0.768116	0.835106	0.92	0.720126	1	0.884211	0.916667	0.837423	0.935484	0.944444	0.722539	0.977778	0.981481	0.724542	0.67377
78	0.684423	0.909091	0.631148	0.869565	0.893617	0.96	0.710692	1	0.873684	0.958333	0.822086	0.967742	0.916667	0.710334	0.933333	0.87037	0.729891	0.680491
79	0.670263	0.818182	0.637295	0.913043	0.861702	0.96	0.694969	1	0.842105	0.958333	0.855828	0.967742	0.888889	0.711147	0.977778	0.925926	0.725159	0.674424
80	0.665543	0.909091	0.657787	0.826087	0.87234	0.84	0.720126	1	0.947368	0.979167	0.840491	0.935484	0.888889	0.713588	0.911111	0.962963	0.729685	0.680782
81	0.672286	0.969697	0.602459	0.898551	0.845745	0.88	0.710692	1	0.915789	0.895833	0.834356	0.935484	0.925926	0.723352	0.933333	0.944444	0.727011	0.676697
82	0.655428	0.878788	0.612705	0.898551	0.856383	0.92	0.694969	1	0.947368	0.9375	0.822086	0.935484	0.898148	0.716029	0.955556	0.944444	0.718782	0.667991
83	0.662846	0.878788	0.635246	0.942029	0.882979	0.88	0.709119	1	0.926316	0.9375	0.855828	0.967742	0.888889	0.706265	0.888889	0.888889	0.724748	0.675657
84	0.656777	0.939394	0.625	0.869565	0.835106	1	0.72956	1	0.873684	0.9375	0.831288	0.870968	0.925926	0.726607	0.777778	0.944444	0.724954	0.675014
85	0.675657	0.939394	0.618852	0.826087	0.835106	0.92	0.727987	1	0.842105	0.875	0.883436	0.870968	0.953704	0.713588	0.955556	0.925926	0.729891	0.680651
86	0.668914	0.909091	0.598361	0.855072	0.835106	0.96	0.709119	1	0.852632	0.958333	0.819018	0.935484	0.907407	0.729048	0.933333	0.851852	0.722691	0.671595
87	0.682401	0.878788	0.622951	0.884058	0.861702	0.96	0.734277	1	0.936842	0.916667	0.828221	1	0.944444	0.720098	0.977778	0.87037	0.73524	0.686969
88	0.692515	0.878788	0.618852	0.927536	0.840426	0.92	0.691824	1	0.905263	0.958333	0.825153	0.935484	0.898148	0.706265	0.955556	0.907407	0.726805	0.676192
89	0.678355	0.969697	0.645492	0.927536	0.819149	0.96	0.743711	1	0.894737	0.979167	0.849693	0.903226	0.87963	0.711961	0.977778	0.944444	0.735034	0.687008
90	0.681726	0.969697	0.618852	0.913043	0.856383	0.96	0.70283	1	0.894737	0.895833	0.843558	1	0.935185	0.713588	1	0.907407	0.730097	0.681041
91	0.66824	0.818182	0.604508	0.956522	0.829787	0.96	0.721698	1	0.873684	0.9375	0.843558	0.935484	0.916667	0.689992	0.977778	0.888889	0.718371	0.66736
92	0.675657	0.878788	0.602459	0.855072	0.808511	0.96	0.713836	1	0.894737	0.958333	0.822086	0.806452	0.907407	0.716029	0.955556	0.907407	0.722279	0.671081
93	0.649359	0.818182	0.598361	0.797101	0.851064	0.92	0.726415	1	0.915789	0.958333	0.865031	0.935484	0.935185	0.70057	0.888889	0.925926	0.716108	0.666197
94	0.670937	0.939394	0.653689	0.913043	0.861702	0.96	0.712264	1	0.884211	0.958333	0.834356	0.935484	0.925926	0.703011	0.955556	0.907407	0.727628	0.678916
95	0.658125	0.939394	0.643443	0.898551	0.882979	0.88	0.693396	1	0.905263	0.9375	0.849693	0.903226	0.935185	0.710334	0.955556	0.925926	0.723719	0.673968
96	0.66352	0.878788	0.569672	0.913043	0.861702	0.88	0.720126	1	0.915789	0.916667	0.855828	0.903226	0.907407	0.737185	0.933333	0.907407	0.726599	0.676618
97	0.670937	0.787879	0.645492	0.811594	0.840426	0.92	0.726415	1	0.905263	0.9375	0.840491	0.967742	0.925926	0.691619	0.977778	0.962963	0.723925	0.674482
98	0.666891	0.909091	0.64959	0.855072	0.840426	0.96	0.731132	1	0.926316	0.9375	0.889571	0.903226	0.888889	0.713588	0.955556	0.981481	0.733388	0.685087
99	0.643291	0.818182	0.622951	0.84058	0.87766	0.84	0.672956	1	0.905263	0.916667	0.834356	0.903226	0.888889	0.704638	0.977778	0.944444	0.709113	0.657226
100	0.671612	0.969697	0.629098	0.84058	0.835106	0.88	0.705975	1	0.926316	0.916667	0.840491	0.967742	0.944444	0.698942	0.955556	0.944444	0.723102	0.672805
101	0.659474	0.878788	0.629098	0.855072	0.829787	0.96	0.727987	1	0.905263	0.916667	0.834356	0.83871	0.851852	0.724166	0.911111	0.907407	0.723925	0.674431
102	0.679703	0.969697	0.633197	0.927536	0.867021	0.96	0.710692	1	0.926316	0.958333	0.849693	0.967742	0.925926	0.704638	0.955556	0.925926	0.731331	0.68296
103	0.679703	0.818182	0.54918	0.884058	0.851064	0.88	0.715409	1	0.926316	0.958333	0.828221	0.870968	0.925926	0.719284	0.955556	0.907407	0.722279	0.670494
104	0.681726	0.909091	0.622951	0.942029	0.819149	1	0.734277	1	0.873684	0.9375	0.871166	1	0.898148	0.717657	0.955556	0.944444	0.735445	0.686913
105	0.676332	0.878788	0.610656	0.884058	0.861702	0.92	0.709119	1	0.884211	0.958333	0.852761	0.935484	0.962963	0.728234	0.933333	0.888889	0.731537	0.682832
106	0.688469	0.878788	0.602459	0.927536	0.845745	0.96	0.707547	1	0.852632	0.979167	0.840491	0.935484	0.916667	0.701383	0.933333	0.944444	0.725982	0.675157
107	0.666891	0.878788	0.620902	0.884058	0.861702	0.92	0.738994	1	0.926316	0.916667	0.815951	0.967742	0.907407	0.711147	1	0.944444	0.727422	0.677864
108	0.688469	0.909091	0.633197	0.913043	0.824468	0.88	0.705975	1	0.915789	0.958333	0.865031	0.935484	0.935185	0.716029	0.977778	0.962963	0.735034	0.685919
109	0.662171	0.939394	0.590164	0.884058	0.840426	0.88	0.694969	1	0.915789	0.958333	0.806748	1	0.935185	0.717657	0.955556	0.981481	0.718576	0.667624
110	0.652731	0.878788	0.631148	0.927536	0.840426	0.88	0.745283	1	0.873684	0.9375	0.809816	0.903226	0.916667	0.711961	0.955556	0.907407	0.722485	0.672525
111	0.661497	0.939394	0.610656	0.898551	0.835106	0.96	0.676101	1	0.936842	0.895833	0.828221	0.903226	0.916667	0.711961	0.911111	0.962963	0.716519	0.665771
112	0.658125	0.878788	0.629098	0.913043	0.808511	0.88	0.716981	1	0.915789	0.916667	0.877301	0.903226	0.935185	0.69406	0.977778	0.944444	0.720428	0.670715
113	0.66352	0.878788	0.627049	0.898551	0.808511	0.92	0.709119	1	0.947368	0.875	0.871166	0.935484	0.916667	0.715216	0.955556	0.962963	0.725777	0.675971
114	0.6588	0.939394	0.647541	0.84058	0.845745	0.96	0.715409	1	0.915789	0.958333	0.846626	0.903226	0.935185	0.717657	0.955556	0.944444	0.727628	0.678578
115	0.662846	0.969697	0.586066	0.927536	0.840426	0.88	0.72956	1	0.915789	0.916667	0.837423	0.903226	0.861111	0.703824	0.977778	0.87037	0.718576	0.667613
116	0.66352	0.848485	0.641393	0.913043	0.824468	0.88	0.724843	1	0.957895	0.916667	0.846626	1	0.916667	0.714402	1	0.907407	0.728657	0.679927
117	0.685772	0.818182	0.618852	0.942029	0.840426	0.92	0.720126	1	0.842105	0.916667	0.858896	0.935484	0.87963	0.712775	0.822222	0.944444	0.729274	0.678972
118	0.660823	0.909091	0.672131	0.898551	0.845745	0.96	0.756289	1	0.884211	0.979167	0.819018	0.903226	0.861111	0.703824	1	0.925926	0.72948	0.681042
119	0.679029	0.787879	0.635246	0.942029	0.840426	0.88	0.72956	1	0.884211	0.958333	0.825153	0.967742	0.935185	0.729048	0.977778	0.962963	0.735857	0.687201
120	0.697235	0.909091	0.612705	0.913043	0.845745	0.96	0.704403	1	0.905263	0.9375	0.852761	0.870968	0.907407	0.71847	0.977778	0.888889	0.734211	0.684376
121	0.677006	0.878788	0.60041	0.898551	0.840426	0.88	0.721698	1	0.884211	0.895833	0.846626	0.903226	0.935185	0.714402	0.911111	0.907407	0.726188	0.675806
122	0.668914	0.878788	0.629098	0.956522	0.824468	1	0.707547	1	0.926316	0.958333	0.849693	0.935484	0.888889	0.722539	0.977778	0.888889	0.728862	0.678655
123	0.672286	0.818182	0.631148	0.927536	0.87766	0.84	0.701258	1	0.863158	1	0.855828	0.903226	0.935185	0.707893	0.955556	0.907407	0.726394	0.67636
124	0.673635	0.848485	0.641393	0.869565	0.81383	0.92	0.716981	1	0.947368	0.979167	0.834356	1	0.87963	0.714402	0.933333	0.907407	0.728039	0.67884
125	0.673635	0.848485	0.633197	0.884058	0.845745	0.88	0.705975	1	0.915789	0.979167	0.837423	0.903226	0.916667	0.707079	0.933333	0.925926	0.725159	0.675776
126	0.645314	0.848485	0.622951	0.913043	0.851064	0.92	0.721698	1	0.905263	0.916667	0.825153	0.903226	0.925926	0.715216	0.933333	0.925926	0.718988	0.668675
127	0.670937	0.848485	0.643443	0.913043	0.856383	1	0.691824	1	0.926316	0.9375	0.831288	0.967742	0.87963	0.712775	0.977778	0.87037	0.725159	0.674946
128	0.678355	0.848485	0.608607	0.898551	0.824468	1	0.705975	1	0.884211	0.9375	0.858896	1	0.935185	0.705452	0.977778	0.925926	0.725571	0.675363
129	0.662171	0.878788	0.598361	0.927536	0.87234	0.92	0.726415	1	0.915789	0.958333	0.825153	0.967742	0.962963	0.730675	0.977778	0.888889	0.729274	0.680702
130	0.699258	0.818182	0.641393	0.913043	0.856383	0.88	0.738994	1	0.863158	0.958333	0.874233	0.935484	0.907407	0.713588	0.977778	0.87037	0.741411	0.69344
131	0.66824	0.757576	0.668033	0.927536	0.87766	0.92	0.690252	1	0.873684	0.958333	0.852761	0.967742	0.925926	0.699756	0.977778	0.962963	0.725982	0.676593
132	0.676332	0.818182	0.629098	0.84058	0.81383	0.96	0.738994	1	0.894737	0.979167	0.858896	0.935484	0.888889	0.715216	0.977778	0.944444	0.731537	0.682425
133	0.657451	0.848485	0.620902	0.913043	0.909574	1	0.748428	0.666667	0.884211	1	0.831288	0.967742	0.907407	0.705452	0.911111	0.87037	0.725982	0.677211
134	0.668914	0.909091	0.614754	0.898551	0.792553	0.96	0.718553	1	0.905263	0.958333	0.837423	0.967742	0.916667	0.722539	0.933333	0.925926	0.726394	0.676815
135	0.660148	0.969697	0.643443	0.898551	0.888298	0.88	0.72327	1	0.926316	0.895833	0.812883	0.967742	0.898148	0.71847	0.955556	0.944444	0.728039	0.678983
136	0.681052	0.848485	0.616803	0.898551	0.829787	1	0.704403	0.666667	0.884211	0.9375	0.849693	0.967742	0.944444	0.703824	1	0.925926	0.726188	0.676105
137	0.670937	0.939394	0.643443	0.913043	0.845745	0.84	0.70283	0.666667	0.884211	0.9375	0.849693	0.935484	0.925926	0.71847	0.955556	0.907407	0.728657	0.678907
138	0.671612	0.878788	0.602459	0.913043	0.840426	0.92	0.687107	0.666667	0.873684	1	0.858896	0.935484	0.898148	0.717657	0.955556	0.851852	0.722074	0.670372
139	0.679029	0.878788	0.645492	0.84058	0.861702	0.88	0.724843	0.666667	0.873684	0.958333	0.871166	0.967742	0.935185	0.704638	0.977778	0.833333	0.731331	0.681865
140	0.656777	0.848485	0.596311	0.898551	0.867021	0.92	0.724843	0.666667	0.873684	0.958333	0.834356	0.935484	0.87963	0.713588	1	0.907407	0.720016	0.669076
141	0.661497	0.757576	0.581967	0.869565	0.856383	0.92	0.696541	0.666667	0.873684	1	0.812883	0.903226	0.916667	0.695688	0.911111	0.925926	0.709319	0.655941
142	0.658125	0.939394	0.618852	0.927536	0.808511	0.96	0.713836	1	0.926316	0.895833	0.855828	0.903226	0.916667	0.702197	0.955556	0.944444	0.720016	0.669451
143	0.669589	0.848485	0.616803	0.898551	0.835106	0.92	0.735849	1	0.915789	1	0.825153	0.870968	0.916667	0.698942	0.977778	0.944444	0.723925	0.674132
144	0.677006	0.848485	0.612705	0.942029	0.845745	0.96	0.721698	1	0.926316	0.916667	0.840491	0.903226	0.87963	0.710334	0.955556	0.962963	0.727834	0.678353
145	0.672286	0.939394	0.633197	0.884058	0.824468	0.88	0.718553	1	0.936842	0.895833	0.843558	0.935484	0.916667	0.727421	0.955556	0.907407	0.731537	0.681775
146	0.667566	0.878788	0.616803	0.869565	0.840426	0.92	0.718553	1	0.852632	1	0.874233	0.967742	0.944444	0.701383	0.977778	0.962963	0.725159	0.675188
147	0.679703	0.878788	0.641393	0.84058	0.845745	0.96	0.701258	0.666667	0.936842	0.9375	0.819018	1	0.925926	0.708706	1	0.925926	0.727628	0.677394
148	0.666891	0.878788	0.612705	0.84058	0.856383	1	0.694969	1	0.947368	0.958333	0.858896	0.903226	0.916667	0.70952	0.955556	0.925926	0.722897	0.672101
149	0.676332	0.909091	0.616803	0.927536	0.835106	0.96	0.698113	1	0.947368	0.9375	0.840491	0.903226	0.907407	0.698942	0.933333	0.944444	0.722691	0.671245
150	0.674983	0.818182	0.584016	0.927536	0.898936	0.96	0.726415	0.666667	0.894737	0.958333	0.828221	0.935484	0.953704	0.715216	0.933333	0.888889	0.727422	0.677314
151	0.667566	0.909091	0.604508	0.927536	0.845745	0.92	0.713836	0.666667	0.915789	0.916667	0.852761	0.935484	0.907407	0.701383	0.866667	0.944444	0.721045	0.669931
152	0.667566	0.787879	0.606557	0.927536	0.87234	0.96	0.732704	0.666667	0.873684	0.895833	0.819018	1	0.907407	0.712775	0.911111	0.907407	0.724131	0.674063
153	0.671612	0.939394	0.620902	0.942029	0.829787	0.88	0.756289	1	0.947368	0.916667	0.825153	0.967742	0.953704	0.720911	0.955556	0.944444	0.735034	0.686636
154	0.664869	0.969697	0.598361	0.927536	0.845745	0.96	0.709119	1	0.863158	0.9375	0.819018	0.935484	0.935185	0.696501	0.955556	0.888889	0.716314	0.665129
155	0.655428	0.848485	0.612705	0.927536	0.824468	1	0.746855	1	0.936842	0.9375	0.865031	0.935484	0.935185	0.724166	0.977778	0.925926	0.730508	0.681429
156	0.667566	0.939394	0.612705	0.927536	0.81383	0.8	0.72956	0.666667	0.894737	0.9375	0.809816	0.967742	0.925926	0.706265	0.977778	0.944444	0.722074	0.671177
157	0.672286	0.909091	0.622951	0.913043	0.803191	1	0.732704	0.666667	0.873684	0.916667	0.855828	1	0.898148	0.722539	0.955556	0.907407	0.730714	0.68168
158	0.676332	0.909091	0.627049	0.898551	0.856383	0.92	0.737421	0.666667	0.905263	0.9375	0.815951	0.967742	0.907407	0.710334	0.911111	0.925926	0.729274	0.679344
159	0.674983	0.909091	0.586066	0.84058	0.851064	0.92	0.721698	1	0.905263	1	0.809816	1	0.898148	0.715216	0.955556	0.925926	0.723719	0.672169
160	0.674983	0.909091	0.629098	0.913043	0.888298	0.88	0.724843	1	0.873684	0.958333	0.843558	0.935484	0.916667	0.706265	0.888889	0.925926	0.729068	0.679303
161	0.665543	0.909091	0.604508	0.84058	0.835106	0.84	0.713836	1	0.915789	0.958333	0.855828	0.903226	0.898148	0.713588	0.911111	0.962963	0.722485	0.670699
162	0.664194	0.848485	0.60041	0.884058	0.851064	0.92	0.72956	1	0.894737	1	0.840491	0.935484	0.925926	0.710334	0.977778	0.907407	0.723925	0.673369
163	0.6588	0.939394	0.688525	0.869565	0.845745	0.92	0.751572	1	0.947368	0.9375	0.803681	0.967742	0.907407	0.699756	0.977778	0.925926	0.72948	0.681444
164	0.661497	0.909091	0.633197	0.913043	0.867021	0.96	0.699686	1	0.905263	0.958333	0.855828	0.967742	0.944444	0.703824	0.977778	0.944444	0.724337	0.674433
165	0.674983	0.878788	0.635246	0.913043	0.861702	0.92	0.732704	0.666667	0.905263	0.9375	0.840491	0.967742	0.925926	0.687551	0.977778	0.888889	0.725777	0.675949
166	0.677006	0.848485	0.635246	0.927536	0.861702	0.88	0.742138	1	0.957895	0.958333	0.837423	0.967742	0.898148	0.734744	0.977778	0.925926	0.740383	0.692964
167	0.664194	0.878788	0.635246	0.942029	0.851064	0.96	0.724843	0.666667	0.852632	0.916667	0.819018	0.935484	0.898148	0.721725	1	0.907407	0.727217	0.677313
168	0.671612	0.878788	0.622951	0.913043	0.845745	0.84	0.732704	0.666667	0.863158	0.9375	0.846626	0.967742	0.935185	0.720098	0.955556	0.925926	0.730714	0.681736
169	0.670263	0.878788	0.60041	0.913043	0.861702	0.92	0.705975	0.666667	0.884211	0.9375	0.846626	0.967742	0.944444	0.711961	0.955556	0.925926	0.724131	0.674133
170	0.67768	0.909091	0.639344	0.898551	0.840426	0.96	0.726415	0.666667	0.842105	0.916667	0.849693	0.935484	0.87963	0.713588	0.955556	0.888889	0.729891	0.680431
171	0.682401	0.848485	0.643443	0.884058	0.81383	0.92	0.738994	1	0.894737	0.958333	0.834356	1	0.861111	0.720098	0.955556	0.888889	0.7338	0.684966
172	0.666891	0.878788	0.629098	0.913043	0.845745	0.88	0.746855	1	0.873684	0.916667	0.825153	0.903226	0.953704	0.713588	0.977778	0.888889	0.728862	0.679785
173	0.666217	0.939394	0.639344	0.855072	0.851064	0.96	0.720126	1	0.936842	0.979167	0.849693	0.935484	0.916667	0.712775	0.955556	0.907407	0.729068	0.679677
174	0.669589	0.909091	0.608607	0.913043	0.819149	0.84	0.732704	1	0.894737	0.979167	0.868098	0.903226	0.916667	0.703011	0.955556	0.962963	0.725777	0.675983
175	0.676332	0.939394	0.651639	0.84058	0.893617	0.96	0.735849	1	0.863158	0.9375	0.831288	0.967742	0.925926	0.720911	0.955556	0.944444	0.73668	0.688161
176	0.670263	0.909091	0.643443	0.913043	0.829787	0.72	0.72956	1	0.873684	0.979167	0.812883	0.935484	0.916667	0.696501	0.955556	0.981481	0.723514	0.673726
177	0.67296	0.939394	0.651639	0.898551	0.819149	0.92	0.748428	1	0.915789	0.916667	0.861963	0.967742	0.87963	0.711961	0.977778	0.851852	0.7338	0.685048
178	0.673635	0.939394	0.592213	0.985507	0.882979	0.96	0.737421	0.666667	0.905263	0.916667	0.865031	1	0.907407	0.701383	0.977778	0.962963	0.729685	0.680661
179	0.670937	0.878788	0.653689	0.884058	0.856383	0.88	0.745283	1	0.926316	0.916667	0.849693	1	0.907407	0.707079	0.977778	0.888889	0.732977	0.684564
180	0.682401	0.909091	0.60041	0.869565	0.845745	0.88	0.742138	0.666667	0.894737	0.9375	0.822086	0.870968	0.898148	0.72498	0.933333	0.925926	0.731331	0.681652
181	0.652731	0.878788	0.627049	0.942029	0.856383	0.92	0.731132	1	0.884211	0.9375	0.834356	1	0.981481	0.711961	0.911111	0.962963	0.725365	0.675904
182	0.674983	0.909091	0.622951	0.927536	0.87234	0.72	0.696541	1	0.915789	0.9375	0.819018	0.903226	0.935185	0.703011	0.955556	0.944444	0.722691	0.671689
183	0.668914	0.787879	0.641393	0.884058	0.87766	0.96	0.738994	1	0.873684	0.916667	0.831288	0.967742	0.944444	0.715216	0.933333	0.962963	0.731742	0.683434
184	0.679703	0.909091	0.594262	0.898551	0.845745	1	0.740566	1	0.936842	0.9375	0.858896	0.967742	0.925926	0.697315	0.955556	0.925926	0.728657	0.678952
185	0.677006	0.848485	0.625	0.855072	0.87234	0.92	0.72327	0.666667	0.894737	0.9375	0.852761	0.967742	0.925926	0.722539	0.955556	0.944444	0.733388	0.683889
186	0.675657	0.878788	0.602459	0.898551	0.840426	0.88	0.762579	0.666667	0.873684	0.9375	0.843558	0.935484	0.935185	0.706265	0.955556	0.962963	0.730302	0.681241
187	0.673635	0.848485	0.629098	0.942029	0.845745	0.88	0.716981	1	0.926316	0.9375	0.831288	1	0.888889	0.707079	0.911111	0.87037	0.725571	0.675246
188	0.674309	0.818182	0.637295	0.884058	0.840426	0.92	0.707547	1	0.884211	0.9375	0.812883	0.935484	0.935185	0.714402	0.977778	0.962963	0.726394	0.675062
189	0.645988	0.939394	0.584016	0.898551	0.861702	0.84	0.726415	1	0.884211	0.9375	0.843558	0.967742	0.925926	0.715216	0.955556	0.888889	0.717548	0.666298
190	0.675657	0.878788	0.604508	0.855072	0.87234	0.84	0.724843	0.666667	0.905263	0.916667	0.819018	0.903226	0.953704	0.711961	0.911111	0.907407	0.725365	0.675275
191	0.684423	0.848485	0.618852	0.884058	0.835106	1	0.713836	0.666667	0.905263	0.979167	0.861963	1	0.953704	0.704638	0.977778	0.925926	0.730714	0.681267
192	0.675657	0.909091	0.670082	0.869565	0.840426	1	0.745283	0.666667	0.884211	0.9375	0.886503	0.967742	0.916667	0.711961	0.911111	0.888889	0.738325	0.69032
193	0.656777	0.939394	0.627049	0.884058	0.835106	0.8	0.72956	1	0.905263	0.958333	0.868098	0.935484	0.925926	0.717657	0.955556	0.87037	0.726599	0.677683
194	0.685098	0.909091	0.639344	0.942029	0.861702	0.96	0.707547	1	0.905263	0.958333	0.828221	1	0.935185	0.702197	0.977778	0.925926	0.73092	0.681557
195	0.66352	0.848485	0.606557	0.869565	0.835106	1	0.724843	1	0.936842	0.9375	0.865031	0.967742	0.907407	0.70952	1	0.851852	0.724337	0.674418
196	0.657451	0.818182	0.618852	0.913043	0.861702	0.92	0.709119	0.666667	0.884211	0.979167	0.806748	1	0.944444	0.72498	0.933333	0.925926	0.723102	0.672684
197	0.672286	0.909091	0.616803	0.942029	0.851064	0.84	0.75	1	0.915789	0.895833	0.819018	0.903226	0.972222	0.716843	0.955556	0.925926	0.731948	0.682919
198	0.679703	0.909091	0.635246	0.913043	0.867021	1	0.751572	0.666667	0.915789	0.916667	0.828221	0.935484	0.925926	0.703011	0.933333	0.907407	0.733182	0.684686
199	0.684423	0.909091	0.655738	0.898551	0.845745	0.96	0.75	1	0.905263	1	0.822086	1	0.953704	0.712775	0.933333	0.907407	0.739148	0.69108
200	0.687795	0.757576	0.625	0.898551	0.888298	0.88	0.727987	1	0.842105	0.875	0.861963	0.903226	0.953704	0.705452	0.977778	0.907407	0.732565	0.682698
201	0.682401	0.848485	0.60041	0.884058	0.840426	0.96	0.696541	1	0.926316	0.979167	0.831288	0.903226	0.907407	0.692433	0.955556	0.925926	0.719605	0.668239
202	0.67296	0.909091	0.643443	0.927536	0.845745	0.92	0.734277	0.666667	0.905263	0.9375	0.846626	0.967742	0.916667	0.702197	0.933333	0.87037	0.729274	0.680294
203	0.651382	0.909091	0.620902	0.84058	0.861702	0.92	0.724843	1	0.884211	0.916667	0.849693	0.806452	0.888889	0.703824	0.955556	0.907407	0.717754	0.667162
204	0.671612	0.909091	0.608607	0.913043	0.792553	0.96	0.754717	1	0.905263	0.916667	0.788344	0.903226	0.944444	0.70057	0.911111	0.87037	0.721662	0.670621
205	0.67296	0.878788	0.608607	0.913043	0.856383	0.88	0.72956	0.666667	0.905263	0.875	0.822086	0.967742	0.944444	0.720911	0.911111	0.925926	0.728451	0.677926
206	0.681052	0.939394	0.602459	0.898551	0.87234	0.92	0.707547	1	0.905263	0.895833	0.809816	0.870968	0.87963	0.716029	0.888889	0.962963	0.724954	0.673569
207	0.654754	0.878788	0.598361	0.956522	0.851064	0.92	0.701258	1	0.926316	0.9375	0.846626	0.967742	0.953704	0.707893	0.977778	0.925926	0.719194	0.668562
208	0.646662	0.909091	0.604508	0.869565	0.81383	0.88	0.731132	0.666667	0.873684	0.979167	0.834356	1	0.898148	0.713588	0.955556	0.944444	0.717342	0.666494
209	0.666891	0.909091	0.612705	0.985507	0.845745	0.84	0.731132	1	0.894737	0.9375	0.846626	0.903226	0.87963	0.704638	1	0.981481	0.725571	0.675634
210	0.670263	0.939394	0.625	0.913043	0.829787	1	0.72956	1	0.852632	0.958333	0.834356	0.967742	0.898148	0.699756	1	0.888889	0.724131	0.673725
211	0.668914	0.909091	0.627049	0.913043	0.845745	0.96	0.705975	0.666667	0.905263	1	0.834356	1	0.925926	0.720911	0.955556	0.888889	0.728039	0.677015
212	0.679703	0.969697	0.598361	0.956522	0.882979	0.88	0.726415	0.666667	0.894737	0.9375	0.849693	0.935484	0.888889	0.706265	0.955556	0.962963	0.729274	0.679347
213	0.679029	0.939394	0.633197	0.913043	0.835106	0.88	0.724843	0.666667	0.884211	0.9375	0.822086	0.935484	0.87037	0.726607	1	0.962963	0.732771	0.682882
214	0.662846	0.969697	0.637295	0.942029	0.835106	0.88	0.715409	1	0.936842	0.958333	0.852761	0.935484	0.916667	0.694874	0.977778	0.962963	0.723925	0.674736
215	0.662846	0.878788	0.622951	0.898551	0.824468	0.92	0.738994	1	0.915789	0.979167	0.831288	0.870968	0.935185	0.686737	0.977778	0.907407	0.719811	0.669288
216	0.655428	0.939394	0.641393	0.942029	0.808511	1	0.705975	1	0.863158	0.895833	0.871166	0.967742	0.935185	0.707079	0.911111	0.87037	0.721456	0.671119
217	0.662846	0.878788	0.680328	0.927536	0.861702	0.96	0.710692	1	0.884211	0.958333	0.861963	0.967742	0.935185	0.703824	0.888889	0.944444	0.729685	0.680695
218	0.667566	0.909091	0.606557	0.913043	0.856383	0.92	0.713836	1	0.894737	0.958333	0.877301	0.903226	0.898148	0.72498	0.888889	0.944444	0.729068	0.678548
219	0.665543	0.909091	0.641393	0.927536	0.845745	0.96	0.701258	1	0.884211	0.958333	0.865031	0.967742	0.925926	0.702197	0.977778	0.888889	0.724748	0.674259
220	0.67296	0.969697	0.622951	0.927536	0.835106	0.92	0.72956	1	0.852632	0.958333	0.809816	0.967742	0.87037	0.71847	0.977778	0.87037	0.727011	0.676208
221	0.685098	0.939394	0.590164	0.869565	0.840426	0.96	0.713836	0.666667	0.936842	0.958333	0.831288	0.967742	0.935185	0.706265	0.955556	0.888889	0.725982	0.674718
222	0.660148	0.878788	0.629098	0.942029	0.882979	0.84	0.699686	0.666667	0.905263	0.916667	0.846626	0.870968	0.888889	0.714402	0.888889	0.944444	0.722485	0.672014
223	0.667566	0.878788	0.602459	0.942029	0.824468	0.96	0.72327	1	0.842105	0.916667	0.809816	0.935484	0.916667	0.721725	0.977778	0.944444	0.723719	0.673068
224	0.676332	0.878788	0.641393	0.956522	0.851064	1	0.718553	0.666667	0.905263	0.9375	0.840491	0.935484	0.907407	0.712775	0.933333	0.981481	0.731948	0.682971
225	0.683749	0.818182	0.616803	0.884058	0.87766	0.96	0.698113	0.666667	0.905263	0.979167	0.868098	0.935484	0.87963	0.701383	0.933333	0.962963	0.727011	0.676852
226	0.658125	0.878788	0.637295	0.913043	0.835106	0.96	0.715409	0.666667	0.884211	0.9375	0.855828	0.967742	0.944444	0.711961	0.955556	0.87037	0.724542	0.674648
227	0.668914	0.878788	0.641393	0.826087	0.87234	0.96	0.696541	1	0.926316	0.9375	0.855828	0.967742	0.916667	0.723352	0.911111	0.925926	0.72948	0.680093
228	0.679703	0.878788	0.659836	0.942029	0.882979	0.96	0.707547	1	0.936842	0.9375	0.874233	0.967742	0.888889	0.724166	0.933333	0.944444	0.73956	0.691736
229	0.675657	0.878788	0.610656	0.869565	0.840426	0.92	0.712264	1	0.926316	0.9375	0.840491	0.967742	0.935185	0.713588	0.933333	0.87037	0.726188	0.675532
230	0.664869	0.969697	0.627049	0.927536	0.845745	1	0.709119	1	0.915789	0.9375	0.840491	0.935484	0.907407	0.71847	0.911111	0.907407	0.726599	0.675748
231	0.675657	1	0.614754	0.927536	0.845745	0.84	0.698113	1	0.884211	0.979167	0.828221	1	0.907407	0.726607	0.911111	0.925926	0.728245	0.67768
232	0.675657	0.939394	0.637295	0.942029	0.861702	0.92	0.718553	1	0.915789	0.958333	0.840491	0.870968	0.907407	0.728234	0.955556	0.888889	0.734828	0.686259
233	0.652057	0.939394	0.635246	0.927536	0.867021	1	0.715409	0.666667	0.926316	0.979167	0.852761	0.935484	0.898148	0.712775	0.977778	0.925926	0.725365	0.675617
234	0.678355	0.909091	0.645492	0.942029	0.861702	0.84	0.735849	1	0.905263	0.979167	0.831288	0.903226	0.888889	0.713588	0.955556	0.944444	0.734211	0.68505
235	0.67296	0.848485	0.645492	0.855072	0.851064	0.96	0.742138	1	0.873684	0.958333	0.822086	0.967742	0.888889	0.716843	0.866667	0.944444	0.73092	0.681572
236	0.650708	0.848485	0.678279	0.898551	0.856383	0.92	0.72327	1	0.905263	0.916667	0.852761	1	0.907407	0.721725	0.911111	0.962963	0.730302	0.681862
237	0.683749	0.939394	0.647541	0.898551	0.861702	0.92	0.677673	1	0.884211	0.895833	0.868098	0.967742	0.898148	0.719284	0.977778	0.944444	0.731948	0.682303
238	0.670263	0.939394	0.614754	0.942029	0.87234	0.88	0.724843	1	0.905263	0.9375	0.849693	1	0.944444	0.710334	0.955556	0.925926	0.729685	0.680306
239	0.679029	0.909091	0.627049	0.884058	0.87234	0.92	0.716981	1	0.894737	0.9375	0.871166	0.903226	0.916667	0.703011	0.977778	0.87037	0.72948	0.680198
240	0.671612	0.848485	0.643443	0.913043	0.851064	0.96	0.716981	0.666667	0.894737	0.9375	0.861963	0.935484	0.907407	0.707079	0.933333	0.944444	0.728862	0.679346
241	0.683075	0.909091	0.625	0.898551	0.851064	0.96	0.713836	0.666667	0.863158	0.9375	0.865031	0.967742	0.916667	0.698129	0.955556	0.925926	0.728039	0.677837
242	0.680378	0.939394	0.598361	0.84058	0.829787	0.88	0.716981	1	0.926316	0.958333	0.840491	1	0.888889	0.70057	0.955556	0.962963	0.723719	0.672523
243	0.670937	0.909091	0.608607	0.913043	0.845745	0.88	0.743711	1	0.915789	0.958333	0.840491	0.967742	0.888889	0.730675	0.933333	0.944444	0.733594	0.684111
244	0.649359	0.878788	0.629098	0.927536	0.867021	1	0.72327	1	0.894737	0.9375	0.837423	0.903226	0.935185	0.71847	0.955556	0.888889	0.724131	0.674433
245	0.664194	0.939394	0.692623	0.855072	0.882979	1	0.734277	1	0.894737	0.895833	0.852761	0.903226	0.916667	0.727421	0.955556	0.925926	0.739354	0.692162
246	0.667566	0.878788	0.618852	0.927536	0.845745	0.96	0.734277	1	0.905263	0.958333	0.852761	0.935484	0.87037	0.713588	0.955556	0.925926	0.728451	0.678505
247	0.67296	0.939394	0.64959	0.913043	0.861702	0.84	0.731132	0.666667	0.936842	0.9375	0.846626	1	0.907407	0.719284	0.888889	0.925926	0.734828	0.686961
248	0.679703	0.939394	0.608607	0.927536	0.861702	0.92	0.731132	1	0.905263	0.895833	0.828221	0.935484	0.898148	0.720098	0.977778	0.925926	0.731742	0.682118
249	0.652731	0.878788	0.618852	0.884058	0.87766	0.92	0.696541	1	0.926316	0.958333	0.868098	0.935484	0.907407	0.724166	0.911111	0.962963	0.724337	0.673666
250	0.678355	0.909091	0.627049	0.898551	0.904255	0.96	0.705975	0.666667	0.926316	0.916667	0.861963	0.967742	0.935185	0.703011	0.888889	0.925926	0.729685	0.680518
251	0.682401	0.818182	0.633197	0.884058	0.87234	0.92	0.704403	0.666667	0.968421	0.916667	0.846626	1	0.916667	0.716843	0.955556	0.962963	0.733182	0.68317
252	0.6588	0.909091	0.625	0.898551	0.835106	0.96	0.726415	0.666667	0.915789	0.916667	0.840491	0.967742	0.925926	0.721725	0.977778	0.925926	0.727217	0.677191
253	0.66824	0.939394	0.606557	0.913043	0.81383	0.84	0.710692	1	0.863158	0.895833	0.840491	1	0.861111	0.716843	0.955556	0.907407	0.721251	0.669959
254	0.67768	0.939394	0.64959	0.956522	0.893617	0.88	0.748428	1	0.915789	0.9375	0.849693	0.903226	0.888889	0.733116	0.888889	0.87037	0.74244	0.694459
255	0.674983	0.909091	0.645492	0.84058	0.840426	0.92	0.721698	0.666667	0.873684	0.9375	0.834356	1	0.916667	0.722539	0.977778	0.851852	0.731125	0.681682
256	0.675657	0.909091	0.635246	0.898551	0.840426	0.84	0.720126	0.666667	0.957895	0.9375	0.858896	0.935484	0.907407	0.702197	0.933333	0.851852	0.727628	0.677938
257	0.667566	0.909091	0.610656	0.898551	0.840426	0.92	0.712264	1	0.905263	0.916667	0.822086	1	0.953704	0.720911	0.977778	0.925926	0.725982	0.676125
258	0.675657	0.939394	0.610656	0.927536	0.888298	1	0.721698	1	0.926316	0.958333	0.837423	0.935484	0.925926	0.704638	0.911111	0.925926	0.728657	0.678692
259	0.680378	0.939394	0.645492	0.913043	0.845745	0.88	0.732704	1	0.905263	0.958333	0.800613	1	0.888889	0.70057	0.911111	0.907407	0.728039	0.679056
260	0.672286	0.939394	0.618852	0.927536	0.861702	0.92	0.721698	1	0.905263	0.895833	0.822086	1	0.925926	0.714402	0.955556	0.944444	0.728451	0.678832
261	0.675657	0.909091	0.655738	0.898551	0.87766	0.88	0.727987	1	0.905263	0.895833	0.849693	1	0.87963	0.715216	0.933333	0.888889	0.734005	0.684972
262	0.668914	0.939394	0.661885	0.913043	0.861702	0.92	0.70283	0.666667	0.936842	0.895833	0.831288	0.967742	0.935185	0.690806	0.955556	0.944444	0.724131	0.674104
263	0.679703	0.939394	0.668033	0.927536	0.861702	0.96	0.713836	1	0.915789	0.9375	0.837423	0.967742	0.925926	0.71847	0.933333	0.925926	0.736885	0.688189
264	0.687795	0.848485	0.641393	0.942029	0.87234	0.96	0.724843	1	0.884211	0.958333	0.858896	0.935484	0.898148	0.701383	0.933333	0.925926	0.734005	0.685423
265	0.678355	0.909091	0.618852	0.913043	0.845745	0.92	0.710692	1	0.926316	0.916667	0.871166	0.967742	0.944444	0.705452	0.955556	0.944444	0.729685	0.680163
266	0.667566	0.939394	0.645492	0.884058	0.829787	0.96	0.726415	1	0.884211	0.979167	0.837423	0.935484	0.916667	0.692433	0.933333	0.981481	0.724131	0.6745
267	0.67768	0.878788	0.629098	0.884058	0.819149	0.96	0.72956	1	0.884211	0.916667	0.861963	0.967742	0.944444	0.701383	0.955556	0.944444	0.729068	0.678754
268	0.659474	0.939394	0.637295	0.971014	0.888298	0.92	0.693396	0.666667	0.905263	0.916667	0.843558	1	0.935185	0.707893	0.955556	0.962963	0.724542	0.675344
269	0.6588	0.939394	0.629098	0.898551	0.882979	0.92	0.721698	1	0.905263	0.9375	0.871166	0.903226	0.916667	0.698942	0.933333	0.907407	0.724131	0.673838
270	0.671612	0.909091	0.653689	0.884058	0.819149	0.96	0.724843	1	0.873684	0.895833	0.868098	0.935484	0.87037	0.695688	0.977778	0.888889	0.725571	0.67542
271	0.685772	0.909091	0.618852	0.913043	0.824468	0.88	0.740566	0.666667	0.905263	0.895833	0.855828	0.903226	0.87963	0.70057	0.911111	0.962963	0.729685	0.67979
272	0.666891	0.878788	0.653689	0.898551	0.861702	0.96	0.753145	1	0.894737	0.9375	0.868098	0.967742	0.888889	0.715216	0.955556	0.981481	0.73668	0.689342
273	0.674309	0.818182	0.604508	0.898551	0.845745	1	0.70283	0.666667	0.915789	0.958333	0.819018	0.967742	0.935185	0.706265	0.977778	0.925926	0.722074	0.670938
274	0.693864	0.909091	0.651639	0.956522	0.829787	0.96	0.738994	1	0.894737	0.9375	0.861963	0.935484	0.925926	0.701383	0.933333	0.851852	0.737708	0.68889
275	0.662846	0.878788	0.60041	0.971014	0.845745	0.96	0.743711	1	0.894737	0.9375	0.846626	0.967742	0.87963	0.698129	0.977778	0.981481	0.723514	0.672982
276	0.699933	0.848485	0.659836	0.884058	0.867021	0.96	0.748428	1	0.926316	0.958333	0.865031	1	0.87037	0.706265	0.911111	0.944444	0.74388	0.696234
277	0.685772	0.848485	0.625	0.884058	0.840426	1	0.694969	1	0.905263	0.958333	0.831288	1	0.916667	0.703011	0.977778	0.962963	0.726599	0.675513
278	0.661497	0.939394	0.643443	0.913043	0.856383	0.92	0.735849	1	0.926316	0.9375	0.809816	0.935484	0.935185	0.715216	0.866667	0.907407	0.727834	0.678632
279	0.672286	0.969697	0.622951	0.898551	0.808511	0.92	0.75	1	0.915789	0.895833	0.812883	0.935484	0.861111	0.726607	0.977778	0.944444	0.731331	0.682409
280	0.672286	0.909091	0.629098	0.898551	0.861702	1	0.713836	1	0.894737	0.916667	0.843558	0.935484	0.898148	0.696501	0.933333	0.907407	0.723514	0.673068
281	0.683749	0.878788	0.627049	0.942029	0.861702	0.92	0.735849	1	0.831579	0.916667	0.843558	0.967742	0.944444	0.716843	0.955556	0.907407	0.735034	0.685818
282	0.683749	0.939394	0.633197	0.913043	0.845745	0.96	0.745283	1	0.905263	0.979167	0.871166	0.967742	0.916667	0.713588	1	0.962963	0.739971	0.692037
283	0.669589	0.787879	0.602459	0.884058	0.87234	0.96	0.748428	1	0.852632	0.916667	0.831288	0.967742	0.944444	0.704638	0.933333	0.87037	0.724954	0.675094
284	0.660823	0.969697	0.659836	0.927536	0.840426	0.92	0.734277	1	0.884211	0.9375	0.831288	0.967742	0.87963	0.689178	0.933333	0.888889	0.722279	0.672731
285	0.680378	0.939394	0.590164	0.913043	0.851064	0.92	0.715409	1	0.915789	0.916667	0.843558	0.935484	0.888889	0.720911	0.933333	0.87037	0.727834	0.677016
286	0.665543	0.969697	0.616803	0.855072	0.840426	0.92	0.740566	1	0.936842	0.979167	0.874233	0.967742	0.925926	0.725793	0.955556	0.907407	0.734211	0.686094
287	0.675657	0.878788	0.651639	0.927536	0.861702	0.92	0.734277	1	0.873684	0.9375	0.858896	0.935484	0.907407	0.716029	0.955556	0.944444	0.735857	0.687068
288	0.657451	0.909091	0.657787	0.884058	0.861702	1	0.715409	1	0.915789	0.916667	0.877301	0.935484	0.907407	0.711961	0.955556	0.962963	0.72948	0.680228
289	0.664869	0.909091	0.682377	0.869565	0.898936	0.96	0.737421	1	0.947368	0.958333	0.812883	1	0.925926	0.721725	1	0.907407	0.737914	0.690525
290	0.682401	0.969697	0.602459	0.927536	0.835106	0.96	0.70283	1	0.968421	0.958333	0.852761	1	0.916667	0.716029	0.955556	0.907407	0.730508	0.680154
291	0.661497	0.848485	0.622951	0.884058	0.803191	0.92	0.727987	0.666667	0.926316	0.875	0.898773	0.967742	0.87037	0.707893	1	0.888889	0.724748	0.674618
292	0.674309	0.818182	0.659836	0.898551	0.856383	0.96	0.721698	1	0.936842	0.979167	0.846626	0.935484	0.925926	0.727421	0.933333	0.925926	0.737503	0.688267
293	0.669589	0.848485	0.616803	0.956522	0.856383	1	0.698113	1	0.884211	0.9375	0.846626	0.935484	0.935185	0.703011	0.955556	0.944444	0.722897	0.67297
294	0.687121	0.939394	0.633197	0.942029	0.867021	0.92	0.716981	1	0.894737	0.979167	0.846626	0.935484	0.935185	0.703824	0.911111	0.944444	0.733182	0.684586
295	0.684423	0.939394	0.612705	0.884058	0.835106	0.92	0.693396	1	0.873684	0.9375	0.822086	0.967742	0.907407	0.722539	0.955556	0.944444	0.727422	0.675482
296	0.668914	0.939394	0.655738	0.913043	0.888298	0.92	0.716981	1	0.926316	0.979167	0.831288	1	0.907407	0.711961	0.933333	0.981481	0.73236	0.683209
297	0.691167	1	0.631148	0.942029	0.835106	0.92	0.716981	1	0.978947	0.958333	0.840491	0.967742	0.87037	0.699756	0.933333	0.944444	0.73236	0.682998
298	0.673635	0.939394	0.629098	0.884058	0.81383	0.88	0.732704	0.666667	0.926316	0.895833	0.865031	0.935484	0.972222	0.712775	0.888889	0.925926	0.731125	0.681583
299	0.688469	0.939394	0.639344	0.898551	0.840426	0.92	0.716981	1	0.905263	0.958333	0.843558	0.967742	0.925926	0.697315	0.977778	0.925926	0.731125	0.681706
300	0.67296	0.909091	0.620902	0.869565	0.835106	0.96	0.715409	1	0.894737	0.895833	0.828221	0.935484	0.87037	0.710334	0.977778	0.851852	0.722897	0.670686
301	0.667566	0.909091	0.610656	0.913043	0.792553	0.92	0.716981	0.666667	0.884211	0.979167	0.828221	1	0.87037	0.692433	0.955556	0.87037	0.715491	0.663345
302	0.672286	0.969697	0.612705	0.927536	0.845745	0.92	0.727987	1	0.926316	0.916667	0.883436	0.935484	0.972222	0.722539	0.933333	0.888889	0.734828	0.686448
303	0.694538	0.969697	0.659836	0.942029	0.898936	1	0.737421	0.666667	0.936842	0.9375	0.831288	1	0.916667	0.716843	0.977778	0.925926	0.745526	0.698874
304	0.654754	0.848485	0.620902	0.884058	0.856383	1	0.715409	1	0.863158	0.9375	0.852761	0.967742	0.888889	0.712775	0.911111	0.925926	0.721045	0.670224
305	0.66824	0.969697	0.641393	0.855072	0.845745	0.76	0.746855	1	0.873684	1	0.831288	0.935484	0.935185	0.706265	0.911111	0.888889	0.728245	0.679138
306	0.668914	0.939394	0.610656	0.869565	0.781915	0.96	0.713836	1	0.905263	0.958333	0.861963	0.935484	0.87037	0.698942	1	0.888889	0.719399	0.668838
307	0.671612	0.787879	0.610656	0.942029	0.845745	0.92	0.713836	1	0.926316	0.895833	0.819018	0.935484	0.898148	0.696501	0.911111	0.925926	0.718988	0.667295
308	0.677006	0.878788	0.612705	0.942029	0.824468	0.92	0.724843	1	0.873684	0.979167	0.843558	0.935484	0.953704	0.703824	0.977778	0.888889	0.726805	0.676045
309	0.679029	0.818182	0.620902	0.855072	0.856383	0.88	0.713836	1	0.884211	0.9375	0.855828	0.935484	0.907407	0.692433	0.977778	0.925926	0.723308	0.672618
310	0.679029	0.939394	0.631148	0.855072	0.845745	1	0.691824	1	0.905263	0.958333	0.834356	0.967742	0.916667	0.712775	0.933333	0.944444	0.727011	0.67646
311	0.67768	0.818182	0.598361	0.927536	0.81383	0.96	0.720126	0.666667	0.905263	0.9375	0.831288	0.935484	0.925926	0.693247	0.955556	0.944444	0.720428	0.668993
312	0.677006	0.969697	0.608607	0.913043	0.829787	0.92	0.710692	1	0.894737	0.916667	0.834356	0.903226	0.888889	0.692433	0.977778	0.962963	0.720428	0.669013
313	0.671612	0.909091	0.680328	0.898551	0.819149	0.96	0.737421	1	0.873684	0.9375	0.880368	0.967742	0.925926	0.703824	0.955556	0.962963	0.735445	0.687223
314	0.689144	0.878788	0.60041	0.898551	0.845745	0.88	0.718553	1	0.905263	0.916667	0.849693	0.967742	0.907407	0.70952	0.933333	0.925926	0.72948	0.678894
315	0.662846	0.939394	0.635246	0.898551	0.829787	0.92	0.735849	1	0.926316	0.958333	0.815951	0.935484	0.898148	0.707893	0.977778	0.962963	0.725777	0.675871
316	0.676332	0.939394	0.651639	0.84058	0.835106	0.96	0.737421	1	0.873684	0.916667	0.858896	0.903226	0.925926	0.698942	0.977778	0.833333	0.72948	0.68054
317	0.659474	0.939394	0.60041	0.898551	0.867021	1	0.693396	1	0.936842	0.958333	0.855828	0.935484	0.916667	0.706265	0.955556	0.962963	0.720222	0.669725
318	0.688469	0.848485	0.622951	0.869565	0.861702	1	0.734277	1	0.936842	0.958333	0.865031	0.935484	0.916667	0.688365	0.888889	0.907407	0.730302	0.680436
319	0.670263	0.969697	0.635246	0.913043	0.861702	0.92	0.734277	1	0.873684	0.958333	0.868098	0.935484	0.898148	0.694874	0.911111	0.87037	0.727011	0.677639
320	0.650708	0.818182	0.633197	0.869565	0.819149	0.92	0.713836	0.666667	0.926316	0.9375	0.828221	0.935484	0.888889	0.734744	0.955556	0.925926	0.723719	0.6738
321	0.664869	0.939394	0.629098	0.898551	0.81383	0.96	0.720126	1	0.915789	0.9375	0.871166	1	0.888889	0.686737	0.933333	0.888889	0.720222	0.669489
322	0.671612	0.939394	0.637295	0.84058	0.797872	0.96	0.75	1	0.873684	0.9375	0.852761	0.935484	0.888889	0.70057	0.977778	0.888889	0.727011	0.676813
323	0.674309	0.909091	0.614754	0.927536	0.856383	1	0.742138	1	0.894737	0.958333	0.855828	0.967742	0.935185	0.686737	0.955556	1	0.727628	0.678522
324	0.647336	0.909091	0.631148	0.898551	0.840426	1	0.721698	1	0.926316	0.979167	0.825153	0.967742	0.907407	0.682669	0.977778	0.925926	0.713845	0.663331
325	0.65408	0.939394	0.639344	0.869565	0.835106	0.96	0.718553	1	0.873684	0.916667	0.825153	0.903226	0.916667	0.696501	0.955556	0.944444	0.717342	0.665899
326	0.667566	0.939394	0.627049	0.927536	0.851064	0.96	0.699686	0.666667	0.915789	0.9375	0.822086	1	0.953704	0.708706	0.977778	0.925926	0.724337	0.673348
327	0.666217	0.909091	0.594262	0.927536	0.819149	0.96	0.715409	1	0.863158	0.895833	0.849693	0.903226	0.898148	0.698942	0.911111	0.925926	0.716931	0.664725
328	0.66824	1	0.661885	0.869565	0.888298	0.92	0.72327	0.666667	0.915789	0.916667	0.828221	0.967742	0.944444	0.696501	0.911111	0.981481	0.728657	0.679245
329	0.661497	0.969697	0.64959	0.884058	0.808511	0.84	0.738994	0.666667	0.884211	0.9375	0.815951	0.967742	0.898148	0.671277	0.977778	0.907407	0.715079	0.664437
330	0.669589	0.969697	0.631148	0.884058	0.867021	1	0.713836	1	0.947368	0.9375	0.837423	0.903226	0.907407	0.702197	0.911111	0.962963	0.725982	0.676681
331	0.679703	0.969697	0.625	0.884058	0.845745	1	0.727987	0.666667	0.926316	0.979167	0.849693	0.967742	0.907407	0.703824	0.955556	0.944444	0.731125	0.681961
332	0.679029	0.878788	0.637295	0.927536	0.840426	0.92	0.727987	0.666667	0.926316	0.958333	0.868098	0.967742	0.953704	0.69406	0.955556	0.944444	0.731125	0.682806
333	0.657451	1	0.625	0.884058	0.87766	0.92	0.701258	0.666667	0.915789	0.9375	0.849693	0.967742	0.87963	0.69406	0.955556	0.907407	0.717754	0.666712
334	0.647336	0.969697	0.612705	0.884058	0.829787	0.96	0.705975	0.666667	0.884211	0.9375	0.877301	0.935484	0.925926	0.689178	0.977778	0.925926	0.713433	0.661733
335	0.672286	0.848485	0.618852	0.898551	0.856383	0.96	0.743711	1	0.947368	0.979167	0.855828	0.903226	0.953704	0.724166	0.977778	0.888889	0.736268	0.687436
336	0.659474	0.878788	0.635246	0.884058	0.851064	0.92	0.735849	1	0.894737	0.958333	0.819018	0.967742	0.916667	0.70952	0.977778	0.907407	0.724954	0.674946
337	0.673635	0.848485	0.606557	0.913043	0.845745	0.96	0.727987	1	0.915789	0.9375	0.877301	0.935484	0.953704	0.704638	0.977778	0.925926	0.729274	0.679524
338	0.66352	0.878788	0.614754	0.884058	0.787234	0.92	0.701258	1	0.884211	0.9375	0.837423	0.870968	0.944444	0.70952	0.955556	0.907407	0.717754	0.666723
339	0.647336	0.969697	0.639344	0.811594	0.856383	0.92	0.72956	1	0.915789	0.916667	0.874233	1	0.916667	0.694874	0.955556	0.925926	0.720839	0.670952
340	0.660148	0.909091	0.618852	0.898551	0.808511	0.96	0.68239	0.666667	0.926316	0.9375	0.865031	0.870968	0.898148	0.705452	0.933333	0.962963	0.716931	0.665303
341	0.67768	0.969697	0.645492	0.869565	0.861702	0.96	0.724843	1	0.905263	0.958333	0.846626	0.967742	0.972222	0.695688	0.933333	0.907407	0.730508	0.681227
342	0.654754	0.878788	0.637295	0.898551	0.856383	0.96	0.705975	1	0.905263	0.958333	0.834356	0.967742	0.87037	0.70952	0.911111	0.907407	0.720016	0.668865
343	0.656777	0.939394	0.622951	0.913043	0.898936	0.92	0.704403	0.666667	0.873684	0.958333	0.825153	0.935484	0.935185	0.729048	0.955556	0.888889	0.725982	0.675044
344	0.682401	0.939394	0.629098	0.869565	0.81383	0.96	0.721698	1	0.831579	0.958333	0.822086	0.903226	0.87963	0.712775	0.955556	0.907407	0.726805	0.676213
345	0.664869	0.878788	0.639344	0.898551	0.840426	1	0.696541	1	0.905263	0.895833	0.852761	0.870968	0.925926	0.702197	0.977778	0.925926	0.721868	0.670613
346	0.660148	0.939394	0.639344	0.84058	0.845745	0.96	0.72956	0.666667	0.873684	0.958333	0.843558	0.935484	0.888889	0.699756	0.933333	0.925926	0.722074	0.670956
347	0.674983	0.969697	0.614754	0.927536	0.856383	0.96	0.731132	1	0.915789	0.979167	0.840491	0.967742	0.888889	0.712775	0.955556	0.888889	0.730508	0.682096
348	0.666891	0.909091	0.637295	0.884058	0.888298	0.92	0.745283	1	0.884211	0.979167	0.834356	0.935484	0.898148	0.707893	0.977778	0.907407	0.730302	0.680843
349	0.662171	1	0.620902	0.913043	0.835106	0.96	0.710692	1	0.873684	0.895833	0.874233	0.903226	0.935185	0.698129	0.977778	0.907407	0.721662	0.670307
350	0.6588	0.848485	0.604508	0.913043	0.888298	1	0.738994	0.666667	0.842105	0.916667	0.855828	0.903226	0.916667	0.711961	0.955556	0.925926	0.725159	0.675323
351	0.658125	0.848485	0.614754	0.884058	0.893617	0.96	0.735849	1	0.863158	0.958333	0.828221	0.935484	0.935185	0.710334	0.933333	0.888889	0.723925	0.673793
352	0.662171	0.969697	0.627049	0.898551	0.840426	0.84	0.718553	1	0.915789	0.958333	0.865031	0.903226	0.907407	0.702197	0.911111	0.87037	0.722691	0.672055
353	0.650708	0.969697	0.618852	0.942029	0.829787	0.96	0.70283	1	0.873684	0.895833	0.837423	1	0.935185	0.713588	0.955556	0.944444	0.719194	0.667601
354	0.65408	0.969697	0.622951	0.927536	0.81383	0.96	0.707547	1	0.873684	0.895833	0.812883	1	0.888889	0.699756	0.955556	0.962963	0.714462	0.662476
355	0.657451	0.848485	0.641393	0.898551	0.856383	0.96	0.698113	1	0.884211	0.979167	0.846626	0.967742	0.944444	0.716843	0.977778	0.944444	0.725159	0.674612
356	0.675657	1	0.659836	0.913043	0.856383	0.96	0.698113	1	0.915789	0.958333	0.868098	0.967742	0.888889	0.689992	0.866667	0.981481	0.727011	0.678117
357	0.685098	0.909091	0.631148	0.927536	0.861702	0.88	0.742138	1	0.926316	0.979167	0.849693	1	0.907407	0.676973	0.955556	0.925926	0.728862	0.679946
358	0.661497	0.969697	0.637295	0.797101	0.824468	0.96	0.72327	0.666667	0.894737	0.979167	0.858896	1	0.962963	0.694874	0.955556	0.925926	0.722897	0.673522
359	0.666217	0.878788	0.651639	0.869565	0.81383	0.92	0.712264	1	0.957895	0.9375	0.825153	0.967742	0.925926	0.694874	0.933333	0.925926	0.721662	0.67148
360	0.65408	0.969697	0.641393	0.884058	0.861702	0.88	0.712264	0.666667	0.936842	0.916667	0.843558	1	0.916667	0.717657	0.955556	0.888889	0.725365	0.675729
361	0.666891	0.909091	0.637295	0.869565	0.829787	0.96	0.727987	1	0.884211	0.958333	0.849693	0.935484	0.87963	0.703011	0.911111	0.888889	0.724131	0.673813
362	0.680378	0.939394	0.620902	0.898551	0.829787	1	0.68239	1	0.894737	0.958333	0.855828	0.967742	0.944444	0.697315	0.955556	1	0.723925	0.672554
363	0.651382	0.878788	0.622951	0.898551	0.867021	0.92	0.704403	1	0.915789	0.979167	0.874233	0.83871	0.916667	0.697315	0.911111	0.851852	0.717136	0.665908
364	0.652057	0.909091	0.651639	0.869565	0.835106	0.92	0.704403	1	0.915789	1	0.861963	0.967742	0.916667	0.707079	0.888889	0.907407	0.721868	0.671746
365	0.66824	0.848485	0.659836	0.927536	0.861702	0.96	0.712264	1	0.905263	0.979167	0.834356	1	0.962963	0.697315	0.933333	0.925926	0.727422	0.678293
366	0.662846	0.939394	0.618852	0.942029	0.824468	0.84	0.704403	1	0.905263	0.979167	0.852761	0.935484	0.925926	0.705452	1	0.944444	0.722279	0.67171
367	0.655428	0.969697	0.637295	0.927536	0.856383	1	0.70283	1	0.894737	0.979167	0.865031	0.903226	0.888889	0.70952	0.911111	0.925926	0.723308	0.673242
368	0.691167	0.787879	0.645492	0.884058	0.882979	0.92	0.709119	0.666667	0.905263	0.979167	0.828221	0.903226	0.916667	0.704638	0.977778	0.962963	0.732565	0.682229
369	0.66352	0.909091	0.657787	0.927536	0.829787	0.92	0.693396	1	0.926316	1	0.828221	0.935484	0.824074	0.70057	0.955556	0.981481	0.720634	0.669749
370	0.674983	0.878788	0.618852	0.942029	0.819149	0.88	0.761006	1	0.863158	1	0.837423	0.935484	0.907407	0.721725	0.977778	0.981481	0.73524	0.686085
371	0.679029	0.969697	0.614754	0.913043	0.856383	0.88	0.712264	1	0.905263	0.9375	0.858896	0.935484	0.925926	0.707079	0.933333	0.925926	0.728657	0.67876
372	0.656102	0.909091	0.604508	0.869565	0.819149	0.88	0.745283	0.666667	0.905263	0.958333	0.815951	0.903226	0.888889	0.720098	0.955556	0.944444	0.722279	0.670932
373	0.674983	0.909091	0.631148	0.971014	0.851064	0.92	0.712264	1	0.842105	0.958333	0.837423	0.935484	0.888889	0.708706	0.955556	0.962963	0.727217	0.677519
374	0.657451	0.818182	0.639344	0.884058	0.845745	0.96	0.735849	1	0.873684	0.958333	0.855828	0.935484	0.87037	0.69406	0.933333	0.907407	0.720839	0.670994
375	0.668914	0.878788	0.625	0.942029	0.824468	0.88	0.710692	0.666667	0.915789	0.958333	0.834356	1	0.87037	0.68511	0.933333	0.907407	0.716931	0.664937
376	0.670937	0.909091	0.620902	0.869565	0.840426	0.96	0.72956	0.666667	0.884211	0.979167	0.840491	0.903226	0.907407	0.708706	0.955556	0.962963	0.726805	0.676771
377	0.664869	0.969697	0.635246	0.927536	0.861702	0.92	0.748428	1	0.947368	1	0.825153	0.967742	0.898148	0.704638	1	0.888889	0.730097	0.681628
378	0.660148	0.969697	0.614754	0.956522	0.861702	0.96	0.690252	0.666667	0.894737	0.916667	0.865031	0.935484	0.907407	0.689178	0.955556	0.925926	0.716314	0.664629
379	0.658125	0.939394	0.627049	0.884058	0.845745	0.92	0.727987	1	0.863158	0.958333	0.855828	0.967742	0.898148	0.711961	0.933333	0.925926	0.724748	0.674284
380	0.662846	0.939394	0.645492	0.913043	0.856383	0.96	0.724843	0.666667	0.884211	0.9375	0.806748	0.967742	0.907407	0.695688	0.977778	0.981481	0.722485	0.672657
381	0.657451	0.969697	0.620902	0.927536	0.867021	1	0.720126	1	0.884211	0.9375	0.837423	0.967742	0.907407	0.705452	0.977778	0.981481	0.723514	0.673103
382	0.662846	0.969697	0.604508	0.956522	0.835106	0.92	0.734277	0.666667	0.947368	0.833333	0.825153	0.935484	0.916667	0.699756	0.977778	0.981481	0.721868	0.671572
383	0.671612	1	0.663934	0.913043	0.851064	0.92	0.727987	0.666667	0.926316	1	0.828221	0.967742	0.861111	0.694874	0.933333	0.925926	0.728039	0.678378
384	0.678355	0.969697	0.629098	0.942029	0.882979	0.84	0.731132	1	0.915789	0.979167	0.852761	0.935484	0.842593	0.690806	0.955556	0.888889	0.727628	0.677169
385	0.666891	0.909091	0.645492	0.855072	0.808511	0.88	0.751572	1	0.863158	0.958333	0.828221	0.935484	0.888889	0.698129	0.933333	0.925926	0.724337	0.674563
386	0.659474	0.909091	0.602459	0.942029	0.819149	0.92	0.753145	1	0.894737	0.916667	0.815951	0.903226	0.888889	0.703011	0.955556	0.907407	0.720222	0.668982
387	0.680378	0.939394	0.637295	0.884058	0.81383	0.88	0.731132	1	0.873684	0.9375	0.837423	0.967742	0.916667	0.699756	1	0.981481	0.728862	0.679184
388	0.664869	1	0.633197	0.884058	0.829787	0.96	0.716981	1	0.957895	0.958333	0.834356	0.967742	0.907407	0.70057	0.955556	0.981481	0.724542	0.674552
389	0.666891	0.909091	0.670082	0.855072	0.87234	0.92	0.735849	0.666667	0.926316	0.958333	0.852761	0.935484	0.925926	0.695688	0.888889	0.888889	0.72948	0.680354
390	0.666217	0.969697	0.670082	0.884058	0.851064	0.96	0.712264	1	0.957895	1	0.812883	1	0.925926	0.703824	0.933333	0.944444	0.728451	0.679251
391	0.6588	0.909091	0.647541	0.84058	0.87766	0.76	0.713836	1	0.873684	0.958333	0.846626	0.967742	0.925926	0.704638	0.955556	0.888889	0.722897	0.671947
392	0.687121	0.969697	0.60041	0.942029	0.851064	0.96	0.724843	0.666667	0.863158	0.979167	0.840491	0.967742	0.916667	0.685924	1	0.944444	0.725571	0.675322
393	0.668914	0.848485	0.60041	0.869565	0.829787	0.96	0.716981	1	0.915789	0.958333	0.831288	0.967742	0.925926	0.70057	0.933333	0.907407	0.719605	0.667671
394	0.671612	1	0.60041	0.927536	0.819149	0.88	0.709119	1	0.905263	0.979167	0.849693	0.967742	0.916667	0.691619	0.911111	0.907407	0.718988	0.667406
395	0.658125	0.969697	0.651639	0.826087	0.87234	1	0.704403	0.666667	0.863158	0.979167	0.871166	0.967742	0.888889	0.703824	0.888889	0.907407	0.723102	0.671945
396	0.67296	0.969697	0.616803	0.956522	0.840426	0.96	0.707547	0.666667	0.905263	0.916667	0.861963	0.935484	0.87963	0.686737	0.933333	0.87037	0.719811	0.669216
397	0.678355	0.909091	0.631148	0.898551	0.856383	0.92	0.716981	1	0.936842	0.958333	0.825153	0.967742	0.935185	0.690806	0.933333	0.962963	0.725571	0.675647
398	0.674983	1	0.610656	0.898551	0.851064	1	0.721698	0.666667	0.863158	0.958333	0.858896	0.903226	0.916667	0.703011	0.955556	0.962963	0.727011	0.67677
399	0.668914	0.939394	0.625	0.942029	0.824468	0.96	0.688679	0.666667	0.915789	0.875	0.840491	0.935484	0.925926	0.708706	0.977778	0.962963	0.722279	0.670724
400	0.698584	0.909091	0.616803	0.927536	0.861702	0.96	0.721698	1	0.936842	0.958333	0.825153	0.935484	0.944444	0.695688	0.933333	0.888889	0.732154	0.681905
401	0.666217	0.939394	0.665984	0.898551	0.845745	0.96	0.685535	1	0.894737	0.958333	0.846626	0.903226	0.925926	0.701383	0.977778	0.925926	0.723925	0.673919
402	0.655428	0.969697	0.618852	0.927536	0.840426	0.96	0.732704	0.666667	0.863158	0.9375	0.806748	0.935484	0.916667	0.694874	0.933333	0.981481	0.717342	0.666105
403	0.668914	0.969697	0.653689	0.869565	0.867021	0.84	0.693396	1	0.915789	0.979167	0.822086	0.870968	0.87037	0.694874	0.955556	0.944444	0.720428	0.670087
404	0.686446	0.878788	0.659836	0.869565	0.803191	0.96	0.732704	1	0.852632	0.979167	0.849693	0.870968	0.916667	0.710334	0.955556	0.944444	0.734623	0.685072
405	0.659474	0.909091	0.653689	0.855072	0.888298	0.92	0.740566	1	0.915789	0.979167	0.800613	1	0.925926	0.708706	0.955556	0.888889	0.727834	0.679032
406	0.662171	0.939394	0.629098	0.913043	0.882979	1	0.713836	1	0.926316	1	0.849693	0.935484	0.861111	0.697315	0.955556	0.87037	0.722691	0.672204
407	0.660823	0.969697	0.633197	0.956522	0.87766	0.92	0.731132	1	0.915789	0.916667	0.858896	0.967742	0.888889	0.692433	0.955556	0.888889	0.724542	0.674957
408	0.670937	0.969697	0.610656	0.927536	0.840426	0.92	0.712264	0.666667	0.915789	0.958333	0.852761	0.903226	0.907407	0.703824	0.955556	0.907407	0.723925	0.673336
409	0.666891	0.969697	0.641393	0.898551	0.888298	0.84	0.742138	1	0.926316	1	0.843558	0.935484	0.907407	0.696501	0.955556	0.962963	0.729891	0.682028
410	0.669589	0.939394	0.64959	0.942029	0.861702	0.84	0.721698	1	0.894737	0.916667	0.849693	0.935484	0.916667	0.697315	0.955556	0.981481	0.727834	0.678119
411	0.657451	0.939394	0.635246	0.898551	0.87234	0.96	0.731132	1	0.863158	0.979167	0.849693	0.870968	0.907407	0.688365	0.955556	0.962963	0.721251	0.670789
412	0.662171	0.848485	0.616803	0.971014	0.845745	0.96	0.734277	0.666667	0.905263	0.9375	0.861963	0.935484	0.907407	0.684296	0.977778	0.888889	0.720428	0.669763
413	0.683075	0.909091	0.608607	0.855072	0.845745	0.88	0.715409	0.666667	0.947368	0.958333	0.837423	0.935484	0.87963	0.70057	0.977778	0.925926	0.725159	0.67334
414	0.675657	0.909091	0.631148	0.898551	0.840426	0.96	0.715409	1	0.915789	0.958333	0.877301	0.935484	0.898148	0.680228	0.933333	0.907407	0.722897	0.672724
415	0.679029	0.939394	0.643443	0.942029	0.81383	0.92	0.726415	1	0.863158	0.979167	0.831288	0.903226	0.898148	0.714402	0.955556	0.87037	0.730508	0.680008
416	0.666891	0.939394	0.627049	0.913043	0.867021	1	0.707547	0.666667	0.905263	0.979167	0.843558	0.935484	0.925926	0.697315	0.977778	0.888889	0.723102	0.67235
417	0.659474	0.969697	0.622951	0.913043	0.856383	0.92	0.727987	1	0.884211	0.958333	0.843558	0.870968	0.87963	0.703011	0.977778	0.981481	0.723102	0.673292
418	0.657451	0.878788	0.618852	0.884058	0.87234	0.96	0.710692	1	0.926316	0.9375	0.868098	0.967742	0.907407	0.715216	0.888889	1	0.725571	0.675457
419	0.681052	0.909091	0.661885	0.855072	0.867021	0.76	0.737421	1	0.894737	0.9375	0.822086	0.967742	0.925926	0.716029	0.955556	0.888889	0.735445	0.687134
420	0.685772	0.969697	0.608607	0.956522	0.803191	1	0.746855	1	0.957895	0.9375	0.858896	0.870968	0.898148	0.729048	0.955556	0.888889	0.739148	0.690775
421	0.676332	1	0.637295	0.942029	0.792553	0.92	0.742138	1	0.852632	0.979167	0.840491	0.967742	0.935185	0.70057	0.977778	0.962963	0.730097	0.680702
422	0.674983	0.969697	0.657787	0.855072	0.851064	1	0.72956	1	0.905263	0.9375	0.865031	0.967742	0.87963	0.690806	0.844444	0.925926	0.728245	0.679387
423	0.673635	0.878788	0.604508	0.84058	0.888298	0.96	0.724843	1	0.884211	0.958333	0.825153	0.903226	0.898148	0.694874	0.977778	0.87037	0.721045	0.669933
424	0.664194	0.939394	0.645492	0.884058	0.856383	0.84	0.715409	1	0.873684	0.9375	0.858896	0.870968	0.888889	0.691619	0.977778	0.907407	0.721251	0.671246
425	0.664194	0.939394	0.604508	0.898551	0.803191	0.88	0.737421	1	0.873684	0.9375	0.843558	0.903226	0.935185	0.681041	0.955556	0.981481	0.716519	0.666167
426	0.666891	0.818182	0.629098	0.913043	0.851064	0.92	0.716981	1	0.873684	0.958333	0.868098	0.935484	0.898148	0.703824	1	0.925926	0.725365	0.674961
427	0.667566	0.878788	0.629098	0.884058	0.829787	1	0.745283	1	0.915789	0.979167	0.840491	0.935484	0.916667	0.698129	0.955556	0.925926	0.726599	0.676648
428	0.681726	0.878788	0.625	0.898551	0.87234	0.92	0.710692	1	0.894737	0.958333	0.812883	0.935484	0.916667	0.70057	0.955556	0.944444	0.725777	0.675452
429	0.661497	0.939394	0.639344	0.869565	0.888298	0.92	0.712264	1	0.926316	0.958333	0.880368	0.967742	0.935185	0.70057	0.955556	0.888889	0.727011	0.677438
430	0.665543	0.909091	0.647541	0.913043	0.829787	0.8	0.701258	1	0.905263	0.9375	0.825153	0.967742	0.888889	0.702197	0.888889	0.888889	0.719605	0.667406
431	0.691167	0.969697	0.680328	0.927536	0.845745	0.88	0.754717	1	0.947368	0.979167	0.846626	0.967742	0.888889	0.706265	0.955556	0.962963	0.744497	0.697381
432	0.660823	1	0.625	0.942029	0.856383	0.96	0.727987	1	0.873684	0.958333	0.865031	0.967742	0.87037	0.691619	0.955556	0.944444	0.722691	0.673196
433	0.671612	0.969697	0.645492	0.898551	0.888298	1	0.72327	1	0.894737	0.958333	0.828221	0.935484	0.935185	0.69406	1	0.907407	0.727834	0.678395
434	0.65408	0.878788	0.645492	0.971014	0.819149	0.96	0.705975	1	0.947368	0.958333	0.828221	1	0.898148	0.707893	0.911111	0.888889	0.720839	0.669612
435	0.673635	0.878788	0.60041	0.898551	0.824468	0.88	0.726415	1	0.905263	0.979167	0.831288	0.935484	0.916667	0.691619	0.933333	0.87037	0.719194	0.667525
436	0.680378	0.909091	0.637295	0.898551	0.803191	0.96	0.698113	0.666667	0.936842	1	0.834356	0.935484	0.916667	0.699756	0.911111	0.981481	0.724954	0.674026
437	0.677006	0.909091	0.590164	0.913043	0.835106	1	0.699686	0.666667	0.905263	0.9375	0.855828	0.903226	0.842593	0.710334	0.955556	0.907407	0.721662	0.669713
438	0.676332	0.939394	0.64959	0.927536	0.882979	0.96	0.707547	1	0.873684	0.9375	0.849693	0.935484	0.935185	0.70057	0.911111	0.907407	0.729068	0.679521
439	0.664194	0.939394	0.586066	0.855072	0.87234	0.96	0.713836	1	0.873684	0.958333	0.849693	1	0.935185	0.699756	0.933333	0.962963	0.719605	0.668737
440	0.648011	0.969697	0.637295	0.884058	0.882979	0.96	0.715409	1	0.852632	0.958333	0.849693	0.967742	0.962963	0.704638	0.955556	0.944444	0.722279	0.672069
441	0.672286	0.969697	0.631148	0.869565	0.882979	0.96	0.734277	0.666667	0.842105	0.958333	0.791411	0.967742	0.898148	0.716029	0.888889	0.981481	0.728245	0.678307
442	0.672286	0.969697	0.606557	0.869565	0.87234	0.92	0.713836	1	0.894737	0.958333	0.849693	0.967742	0.953704	0.683483	1	0.925926	0.721045	0.670591
443	0.668914	0.939394	0.631148	0.971014	0.867021	0.88	0.696541	1	0.863158	1	0.825153	1	0.907407	0.690806	0.911111	0.962963	0.719811	0.669032
444	0.666891	0.969697	0.590164	0.898551	0.835106	1	0.710692	1	0.884211	1	0.877301	1	0.87963	0.691619	0.911111	0.925926	0.718576	0.666698
445	0.689818	0.878788	0.657787	0.855072	0.824468	1	0.726415	1	0.894737	0.979167	0.874233	0.935484	0.935185	0.698129	0.955556	0.944444	0.735651	0.687362
446	0.677006	0.878788	0.622951	0.855072	0.819149	0.92	0.727987	1	0.842105	0.958333	0.858896	0.967742	0.916667	0.687551	0.977778	0.925926	0.722691	0.672423
447	0.672286	0.939394	0.614754	0.927536	0.851064	0.92	0.710692	1	0.873684	1	0.874233	0.967742	0.87037	0.71847	1	0.981481	0.730508	0.680019
448	0.659474	0.939394	0.620902	0.869565	0.829787	0.92	0.737421	1	0.936842	1	0.855828	0.967742	0.925926	0.692433	0.977778	0.925926	0.722897	0.673455
449	0.665543	1	0.627049	0.985507	0.898936	0.96	0.707547	1	0.915789	0.9375	0.852761	0.967742	0.87963	0.708706	0.911111	0.907407	0.727422	0.677414
450	0.681726	0.909091	0.618852	0.927536	0.87234	0.88	0.734277	0.666667	0.905263	1	0.858896	0.935484	0.907407	0.731489	1	0.944444	0.740177	0.691545
451	0.676332	0.969697	0.631148	0.956522	0.824468	1	0.718553	1	0.831579	0.9375	0.849693	0.967742	0.888889	0.686737	0.911111	0.925926	0.722279	0.671609
452	0.670937	0.909091	0.631148	0.913043	0.861702	0.92	0.716981	1	0.905263	0.979167	0.852761	1	0.907407	0.689178	0.911111	0.87037	0.723102	0.673068
453	0.658125	0.939394	0.60041	0.942029	0.856383	0.88	0.712264	1	0.926316	0.916667	0.855828	1	0.925926	0.674532	0.955556	0.925926	0.713433	0.662462
454	0.674983	0.969697	0.633197	0.826087	0.867021	0.96	0.726415	1	0.947368	0.9375	0.849693	0.967742	0.87037	0.695688	0.844444	0.962963	0.726599	0.677449
455	0.670263	0.939394	0.631148	0.884058	0.87766	0.92	0.709119	0.666667	0.957895	0.958333	0.846626	0.903226	0.907407	0.704638	0.955556	0.888889	0.726394	0.675764
456	0.650708	0.969697	0.60041	0.869565	0.835106	0.96	0.720126	1	0.936842	0.979167	0.880368	0.967742	0.916667	0.707079	0.933333	0.907407	0.720839	0.670159
457	0.658125	0.969697	0.608607	0.826087	0.87234	0.92	0.704403	1	0.852632	0.979167	0.834356	0.935484	0.944444	0.692433	0.955556	0.981481	0.715491	0.663677
458	0.641268	0.939394	0.620902	0.884058	0.856383	0.96	0.726415	1	0.905263	0.958333	0.865031	0.967742	0.925926	0.698942	0.955556	0.944444	0.718576	0.668533
459	0.66824	0.939394	0.592213	0.913043	0.840426	0.92	0.737421	1	0.863158	0.9375	0.883436	0.870968	0.916667	0.696501	0.955556	0.907407	0.723308	0.6733
460	0.682401	0.939394	0.596311	0.855072	0.851064	0.96	0.746855	1	0.884211	0.916667	0.837423	0.967742	0.87037	0.699756	0.933333	0.944444	0.726805	0.675319
461	0.650708	0.969697	0.616803	0.884058	0.792553	0.96	0.713836	1	0.936842	0.958333	0.865031	0.967742	0.907407	0.701383	0.911111	0.888889	0.716931	0.665623
462	0.685098	0.969697	0.579918	0.898551	0.851064	0.92	0.738994	1	0.915789	0.979167	0.834356	1	0.87037	0.699756	0.911111	0.944444	0.726599	0.675757
463	0.641942	0.909091	0.622951	0.884058	0.861702	0.84	0.72327	1	0.852632	0.9375	0.843558	0.870968	0.916667	0.685924	0.888889	0.925926	0.710348	0.658026
464	0.665543	0.878788	0.625	0.898551	0.835106	0.96	0.699686	1	0.926316	0.979167	0.831288	0.967742	0.916667	0.690806	0.933333	0.944444	0.717754	0.666359
465	0.666217	0.969697	0.608607	0.927536	0.824468	0.88	0.746855	1	0.884211	0.979167	0.852761	0.935484	0.935185	0.703824	0.977778	0.944444	0.727217	0.678041
466	0.664194	0.969697	0.655738	0.956522	0.87234	0.92	0.716981	1	0.926316	0.979167	0.834356	0.935484	0.962963	0.699756	0.977778	0.944444	0.729068	0.679593
467	0.679029	0.939394	0.614754	0.898551	0.882979	0.96	0.696541	0.666667	0.915789	0.979167	0.812883	0.935484	0.907407	0.704638	0.911111	0.907407	0.723514	0.672589
468	0.666891	0.969697	0.616803	0.942029	0.861702	1	0.707547	1	0.947368	0.979167	0.846626	0.870968	0.87963	0.710334	0.955556	0.962963	0.726188	0.675257
469	0.660823	0.878788	0.610656	0.855072	0.808511	0.92	0.734277	1	0.863158	0.916667	0.840491	0.967742	0.842593	0.695688	0.977778	0.962963	0.716519	0.665678
470	0.662171	0.878788	0.596311	0.985507	0.840426	0.92	0.724843	0.666667	0.894737	0.979167	0.886503	1	0.87963	0.679414	0.933333	0.944444	0.717754	0.667704
471	0.668914	0.878788	0.625	0.913043	0.867021	0.96	0.712264	0.666667	0.884211	0.979167	0.831288	0.903226	0.953704	0.68511	0.933333	0.962963	0.720016	0.669632
472	0.673635	0.969697	0.610656	0.811594	0.845745	0.96	0.698113	1	0.905263	0.9375	0.834356	0.903226	0.953704	0.6786	0.911111	0.833333	0.713639	0.661624
473	0.67768	0.969697	0.637295	0.898551	0.87234	0.92	0.701258	1	0.915789	0.916667	0.831288	1	0.925926	0.702197	0.955556	0.962963	0.727628	0.677789
474	0.670937	1	0.588115	0.898551	0.851064	0.92	0.720126	1	0.936842	0.979167	0.837423	0.935484	0.935185	0.694874	0.977778	0.925926	0.721662	0.671155
475	0.659474	0.969697	0.627049	0.898551	0.840426	1	0.720126	1	0.926316	0.979167	0.846626	1	0.861111	0.692433	0.933333	0.944444	0.720222	0.669326
476	0.664194	0.909091	0.631148	0.898551	0.861702	0.92	0.715409	0.666667	0.905263	0.979167	0.895706	0.903226	0.925926	0.707893	0.955556	0.944444	0.729068	0.679149
477	0.659474	0.878788	0.602459	0.826087	0.835106	0.96	0.720126	1	0.926316	0.979167	0.791411	0.967742	0.907407	0.715216	0.955556	0.907407	0.718371	0.666473
478	0.673635	0.909091	0.608607	0.826087	0.824468	1	0.72327	1	0.926316	0.854167	0.868098	0.935484	0.87963	0.698129	0.977778	0.944444	0.723102	0.672633
479	0.666217	0.939394	0.629098	0.884058	0.867021	0.88	0.694969	0.666667	0.915789	0.979167	0.865031	0.935484	0.87963	0.694874	0.933333	0.907407	0.720222	0.669469
480	0.662846	0.939394	0.618852	0.927536	0.888298	0.96	0.709119	1	0.873684	0.958333	0.822086	0.903226	0.907407	0.704638	1	0.962963	0.722279	0.671605
481	0.678355	0.969697	0.610656	0.898551	0.867021	0.92	0.70283	1	0.905263	0.916667	0.874233	0.967742	0.907407	0.689178	0.933333	0.944444	0.723514	0.673296
482	0.666217	0.939394	0.596311	0.884058	0.87766	0.96	0.710692	0.666667	0.863158	0.916667	0.837423	1	0.944444	0.697315	0.888889	0.87037	0.717959	0.666068
483	0.670263	0.909091	0.639344	0.898551	0.882979	0.96	0.704403	1	0.894737	0.958333	0.843558	0.83871	0.916667	0.686737	0.977778	0.888889	0.721251	0.670785
484	0.643291	0.909091	0.610656	0.884058	0.87234	0.96	0.709119	1	0.926316	1	0.858896	0.935484	0.916667	0.689992	0.955556	0.944444	0.714051	0.663594
485	0.665543	0.969697	0.592213	0.927536	0.851064	1	0.731132	1	0.915789	0.979167	0.849693	0.903226	0.87963	0.697315	0.911111	0.888889	0.721045	0.669668
486	0.664194	0.909091	0.643443	0.898551	0.867021	0.88	0.740566	1	0.863158	0.9375	0.846626	0.967742	0.935185	0.708706	0.955556	0.962963	0.730302	0.681314
487	0.669589	0.848485	0.625	0.927536	0.856383	1	0.720126	1	0.915789	0.979167	0.849693	0.935484	0.925926	0.71847	0.911111	0.888889	0.730097	0.680338
488	0.651382	0.909091	0.631148	0.826087	0.829787	0.88	0.718553	1	0.926316	0.979167	0.843558	0.903226	0.907407	0.689178	0.955556	0.87037	0.714256	0.662549
489	0.661497	1	0.647541	0.869565	0.851064	0.96	0.718553	1	0.915789	0.958333	0.852761	0.935484	0.925926	0.71847	0.933333	0.87037	0.72948	0.680038
490	0.674309	1	0.610656	0.927536	0.840426	0.92	0.715409	1	0.936842	0.958333	0.874233	0.903226	0.907407	0.689178	1	0.87037	0.723925	0.673645
491	0.666891	0.848485	0.622951	0.898551	0.861702	0.72	0.751572	1	0.863158	0.9375	0.831288	1	0.935185	0.717657	0.955556	1	0.73092	0.682029
492	0.67296	1	0.631148	0.826087	0.867021	0.88	0.72327	1	0.894737	0.979167	0.852761	1	0.916667	0.696501	0.911111	0.888889	0.725982	0.675883
493	0.660823	0.939394	0.641393	0.956522	0.829787	0.96	0.721698	1	0.947368	1	0.855828	0.967742	0.935185	0.707079	0.977778	0.888889	0.728451	0.679379
494	0.656777	0.909091	0.614754	0.913043	0.819149	0.88	0.710692	1	0.821053	0.9375	0.849693	1	0.925926	0.702197	0.933333	0.888889	0.716314	0.664219
495	0.667566	0.969697	0.643443	0.855072	0.87766	0.88	0.746855	1	0.884211	0.895833	0.837423	0.903226	0.898148	0.712775	0.933333	0.944444	0.731125	0.681825
496	0.670263	0.969697	0.645492	0.884058	0.861702	1	0.718553	1	0.884211	0.958333	0.806748	0.967742	0.925926	0.706265	0.977778	0.944444	0.727217	0.677725
497	0.655428	0.939394	0.627049	0.927536	0.840426	0.92	0.731132	0.666667	0.873684	0.958333	0.865031	0.935484	0.925926	0.69406	0.955556	0.962963	0.721868	0.671986
498	0.67768	0.969697	0.606557	0.898551	0.829787	0.96	0.720126	1	0.894737	1	0.825153	0.967742	0.916667	0.675346	0.977778	0.962963	0.718576	0.667896
499	0.672286	0.939394	0.608607	0.927536	0.829787	0.96	0.72956	1	0.936842	0.9375	0.846626	0.935484	0.87963	0.701383	0.955556	0.981481	0.725777	0.676386
500	0.675657	1	0.610656	0.913043	0.792553	1	0.696541	1	0.884211	0.958333	0.834356	0.935484	0.861111	0.676973	0.977778	0.962963	0.713433	0.66169
501	0.677006	0.848485	0.635246	0.84058	0.87234	1	0.721698	1	0.852632	0.958333	0.834356	0.935484	0.944444	0.69406	0.955556	0.87037	0.724954	0.674351
502	0.679029	1	0.616803	0.913043	0.840426	0.92	0.762579	1	0.852632	0.958333	0.831288	1	0.925926	0.686737	0.955556	0.925926	0.728039	0.679504
503	0.677006	0.878788	0.637295	0.855072	0.888298	0.96	0.721698	1	0.894737	0.979167	0.834356	0.967742	0.907407	0.687551	0.977778	0.944444	0.725777	0.676143
504	0.668914	0.939394	0.651639	0.913043	0.845745	0.92	0.720126	1	0.873684	0.979167	0.822086	0.967742	0.842593	0.705452	0.955556	0.944444	0.725571	0.675612
505	0.658125	0.878788	0.625	0.942029	0.819149	0.92	0.726415	1	0.884211	0.979167	0.852761	1	0.907407	0.701383	0.955556	0.907407	0.721868	0.67114
506	0.684423	0.909091	0.633197	0.884058	0.882979	0.88	0.699686	1	0.905263	0.958333	0.834356	0.967742	0.898148	0.707893	0.977778	0.907407	0.729274	0.678175
507	0.6588	0.878788	0.635246	0.913043	0.835106	0.96	0.740566	0.666667	0.915789	1	0.861963	1	0.935185	0.692433	0.933333	0.944444	0.725159	0.676187
508	0.669589	0.969697	0.655738	0.855072	0.845745	0.96	0.738994	1	0.915789	1	0.834356	0.935484	0.87963	0.689178	0.911111	0.962963	0.726394	0.676387
509	0.656102	0.909091	0.625	0.869565	0.824468	0.88	0.743711	1	0.884211	0.9375	0.815951	1	0.898148	0.698129	0.933333	0.888889	0.718371	0.667376
510	0.667566	0.909091	0.610656	0.898551	0.867021	0.92	0.734277	1	0.894737	0.979167	0.886503	0.935484	0.944444	0.696501	0.866667	0.925926	0.726805	0.677089
511	0.660148	0.939394	0.645492	0.884058	0.867021	1	0.72327	1	0.905263	0.9375	0.871166	0.935484	0.925926	0.688365	1	0.851852	0.723719	0.674015
512	0.669589	0.909091	0.637295	0.855072	0.87234	0.88	0.699686	1	0.884211	0.9375	0.846626	1	0.888889	0.699756	0.955556	0.907407	0.722279	0.672123
513	0.648011	0.878788	0.639344	0.927536	0.87766	0.96	0.715409	1	0.894737	0.916667	0.837423	0.935484	0.907407	0.683483	0.911111	0.907407	0.714256	0.661972
514	0.671612	0.939394	0.627049	0.927536	0.867021	0.96	0.709119	1	0.884211	0.979167	0.855828	0.967742	0.907407	0.702197	0.977778	0.944444	0.727011	0.677381
515	0.664194	1	0.602459	0.927536	0.824468	0.96	0.724843	1	0.905263	0.958333	0.889571	0.967742	0.907407	0.685924	1	0.981481	0.722074	0.671712
516	0.667566	1	0.635246	0.913043	0.861702	0.92	0.732704	0.666667	0.873684	0.958333	0.852761	0.967742	0.972222	0.703824	0.933333	0.944444	0.730097	0.681072
517	0.674309	1	0.606557	0.898551	0.845745	0.88	0.734277	1	0.863158	1	0.852761	1	0.907407	0.706265	0.933333	0.907407	0.727834	0.676991
518	0.673635	0.969697	0.620902	0.884058	0.861702	0.96	0.720126	1	0.894737	0.958333	0.828221	1	0.925926	0.693247	0.955556	0.944444	0.724131	0.673547
519	0.67296	0.969697	0.629098	0.898551	0.867021	0.96	0.715409	1	0.842105	1	0.846626	0.903226	0.907407	0.70057	0.955556	0.888889	0.725365	0.674245
520	0.681726	0.969697	0.612705	0.956522	0.856383	0.88	0.68239	1	0.873684	0.9375	0.880368	0.935484	0.925926	0.698942	0.911111	0.925926	0.724542	0.673549
521	0.664194	0.939394	0.612705	0.898551	0.845745	0.92	0.732704	1	0.842105	0.979167	0.849693	1	0.916667	0.688365	0.955556	0.907407	0.720016	0.669406
522	0.666891	1	0.588115	0.898551	0.898936	0.92	0.740566	0.666667	0.884211	0.916667	0.865031	0.870968	0.907407	0.703011	0.933333	0.944444	0.725777	0.675063
523	0.674983	0.939394	0.653689	0.884058	0.867021	0.92	0.737421	1	0.831579	0.958333	0.825153	0.935484	0.907407	0.692433	0.955556	0.888889	0.726805	0.677092
524	0.672286	0.969697	0.618852	0.913043	0.87234	0.92	0.720126	1	0.905263	0.979167	0.858896	0.967742	0.907407	0.679414	0.933333	0.907407	0.721868	0.672064
525	0.662846	0.909091	0.633197	0.913043	0.861702	0.88	0.721698	1	0.873684	0.958333	0.855828	0.967742	0.916667	0.70057	0.955556	1	0.725365	0.676356
526	0.652731	0.939394	0.64959	0.913043	0.851064	0.96	0.716981	1	0.884211	0.9375	0.846626	0.935484	0.925926	0.702197	0.933333	0.962963	0.722691	0.672097
527	0.67768	0.909091	0.655738	0.898551	0.819149	0.92	0.720126	1	0.905263	0.9375	0.855828	0.935484	0.888889	0.701383	0.911111	0.962963	0.729274	0.679799
528	0.683075	0.969697	0.592213	0.927536	0.882979	1	0.70283	0.666667	0.852632	0.916667	0.861963	0.935484	0.851852	0.692433	0.933333	0.925926	0.721662	0.670272
529	0.66352	0.939394	0.637295	0.869565	0.882979	0.96	0.677673	0.666667	0.831579	0.916667	0.834356	1	0.944444	0.689992	0.955556	0.962963	0.715902	0.664547
530	0.648011	0.939394	0.612705	0.884058	0.824468	0.96	0.716981	1	0.936842	0.958333	0.803681	0.935484	0.907407	0.698942	0.911111	0.907407	0.712405	0.660425
531	0.659474	0.848485	0.661885	0.869565	0.824468	0.88	0.743711	1	0.915789	0.9375	0.849693	1	0.87963	0.679414	0.911111	0.962963	0.721045	0.67102
532	0.661497	1	0.610656	0.956522	0.856383	0.92	0.716981	1	0.926316	0.958333	0.858896	1	0.935185	0.712775	0.933333	0.925926	0.727217	0.677262
533	0.670263	0.969697	0.618852	0.927536	0.904255	0.96	0.721698	1	0.873684	1	0.828221	0.967742	0.925926	0.696501	0.933333	0.888889	0.725159	0.674732
534	0.660823	0.969697	0.616803	0.855072	0.819149	0.92	0.738994	1	0.884211	0.958333	0.855828	1	0.916667	0.677787	0.977778	0.851852	0.716725	0.665743
535	0.63857	0.909091	0.657787	0.927536	0.824468	1	0.737421	1	0.873684	0.958333	0.840491	1	0.935185	0.696501	0.955556	0.981481	0.720222	0.670568
536	0.657451	0.939394	0.639344	0.898551	0.87766	0.96	0.710692	0.666667	0.894737	0.958333	0.852761	1	0.925926	0.698129	0.933333	0.925926	0.722691	0.673143
537	0.668914	0.939394	0.622951	0.869565	0.835106	0.8	0.720126	1	0.915789	0.9375	0.846626	0.935484	0.925926	0.699756	0.888889	0.944444	0.722691	0.671345
538	0.681726	0.969697	0.655738	0.869565	0.87234	0.96	0.721698	0.666667	0.894737	0.958333	0.849693	0.935484	0.925926	0.687551	1	0.925926	0.730097	0.680964
539	0.66824	0.969697	0.637295	0.898551	0.867021	0.96	0.698113	1	0.926316	0.958333	0.834356	0.967742	0.935185	0.68511	0.933333	0.925926	0.720222	0.66937
540	0.672286	0.939394	0.614754	0.913043	0.856383	0.84	0.745283	1	0.894737	0.916667	0.874233	0.83871	0.824074	0.702197	0.933333	0.944444	0.727217	0.677418
541	0.683075	0.909091	0.645492	0.927536	0.87234	0.88	0.737421	1	0.915789	0.958333	0.865031	0.903226	0.935185	0.68511	0.955556	0.962963	0.732565	0.683691
542	0.670263	0.969697	0.641393	0.942029	0.824468	0.96	0.713836	1	0.873684	0.979167	0.843558	0.935484	0.916667	0.723352	0.977778	0.907407	0.731331	0.681507
543	0.669589	1	0.608607	0.913043	0.87766	0.92	0.694969	1	0.915789	0.958333	0.849693	0.935484	0.87963	0.690806	1	0.925926	0.719399	0.667664
544	0.674983	1	0.637295	0.898551	0.835106	1	0.716981	0.666667	0.915789	0.958333	0.865031	0.870968	0.888889	0.677787	0.977778	0.981481	0.723102	0.672449
545	0.660823	0.969697	0.641393	0.927536	0.819149	1	0.715409	1	0.894737	0.979167	0.849693	0.967742	0.907407	0.710334	0.955556	0.962963	0.726394	0.676612
546	0.681726	0.939394	0.672131	0.942029	0.840426	1	0.72956	1	0.894737	0.958333	0.874233	0.967742	0.935185	0.689178	0.888889	0.962963	0.734623	0.686457
547	0.665543	0.969697	0.612705	0.913043	0.867021	1	0.734277	0.666667	0.936842	0.916667	0.815951	0.903226	0.916667	0.701383	0.955556	0.907407	0.723719	0.672804
548	0.661497	0.878788	0.643443	0.898551	0.829787	0.96	0.732704	0.666667	0.873684	0.895833	0.831288	0.935484	0.944444	0.703011	0.933333	0.87037	0.723102	0.672109
549	0.67296	0.969697	0.618852	0.811594	0.867021	0.88	0.753145	0.666667	0.926316	0.958333	0.846626	1	0.916667	0.70057	0.977778	0.944444	0.730302	0.681367
550	0.679029	0.939394	0.614754	0.927536	0.840426	0.96	0.751572	1	0.884211	0.9375	0.840491	0.967742	0.888889	0.702197	0.933333	0.981481	0.730714	0.681204
551	0.666217	0.878788	0.598361	0.884058	0.829787	0.92	0.70283	1	0.884211	0.9375	0.846626	1	0.898148	0.686737	0.933333	0.888889	0.713022	0.660596
552	0.652057	0.939394	0.647541	0.898551	0.861702	0.92	0.694969	1	0.873684	0.958333	0.889571	0.935484	0.935185	0.710334	0.955556	0.981481	0.724954	0.675317
553	0.674309	1	0.643443	0.956522	0.840426	0.96	0.707547	1	0.926316	0.916667	0.861963	0.967742	0.944444	0.695688	0.933333	0.944444	0.728451	0.679543
554	0.695887	0.939394	0.637295	0.84058	0.867021	0.92	0.715409	1	0.905263	0.958333	0.874233	1	0.935185	0.689178	0.911111	0.981481	0.733594	0.684433
555	0.687121	0.969697	0.627049	0.869565	0.861702	1	0.759434	1	0.905263	0.9375	0.858896	0.967742	0.925926	0.711961	0.955556	1	0.741206	0.69377
556	0.65408	0.939394	0.661885	0.811594	0.882979	0.92	0.718553	1	0.873684	0.958333	0.837423	1	0.944444	0.697315	0.977778	0.944444	0.723308	0.673026
557	0.664869	0.909091	0.620902	0.855072	0.87766	0.96	0.724843	1	0.863158	0.9375	0.886503	1	0.962963	0.683483	0.911111	0.925926	0.722691	0.673775
558	0.665543	0.909091	0.651639	0.84058	0.87234	0.92	0.724843	1	0.863158	0.979167	0.825153	1	0.898148	0.712775	0.977778	0.888889	0.727834	0.678338
559	0.668914	0.969697	0.618852	0.884058	0.87234	0.88	0.734277	1	0.957895	0.9375	0.843558	1	0.916667	0.694874	0.977778	0.944444	0.726805	0.678079
560	0.659474	0.969697	0.641393	0.913043	0.824468	1	0.713836	1	0.852632	0.979167	0.819018	0.967742	0.935185	0.689992	0.955556	0.962963	0.718371	0.667395
561	0.677006	0.939394	0.622951	0.898551	0.861702	0.84	0.746855	1	0.915789	0.958333	0.858896	0.903226	0.944444	0.70057	0.911111	0.925926	0.731742	0.682637
562	0.679029	0.939394	0.633197	0.927536	0.867021	0.96	0.72327	1	0.863158	0.958333	0.831288	0.903226	0.925926	0.689178	0.911111	0.925926	0.725365	0.675083
563	0.668914	0.878788	0.604508	0.898551	0.845745	0.88	0.735849	1	0.894737	0.979167	0.865031	1	0.944444	0.698129	0.955556	0.907407	0.725571	0.675442
564	0.654754	0.909091	0.618852	0.84058	0.840426	1	0.715409	1	0.884211	0.979167	0.861963	0.967742	0.87963	0.705452	0.933333	0.962963	0.720016	0.669466
565	0.672286	0.939394	0.635246	0.884058	0.819149	0.92	0.70283	1	0.884211	0.958333	0.822086	0.967742	0.925926	0.675346	0.933333	0.944444	0.715285	0.663814
566	0.673635	0.969697	0.618852	0.884058	0.829787	0.92	0.735849	1	0.894737	0.9375	0.852761	0.903226	0.916667	0.702197	0.977778	0.87037	0.726805	0.676257
567	0.679703	0.939394	0.67418	0.869565	0.861702	1	0.726415	1	0.915789	0.979167	0.874233	1	0.888889	0.70952	0.933333	0.944444	0.738737	0.690701
568	0.6588	0.909091	0.627049	0.884058	0.856383	0.96	0.713836	1	0.894737	0.9375	0.852761	0.903226	0.907407	0.710334	0.933333	0.925926	0.723102	0.671611
569	0.677006	0.878788	0.627049	0.942029	0.87766	0.88	0.724843	0.666667	0.884211	0.958333	0.865031	0.967742	0.907407	0.675346	0.933333	0.925926	0.723308	0.673479
570	0.662171	0.939394	0.610656	0.913043	0.808511	1	0.704403	1	0.863158	0.9375	0.868098	0.935484	0.898148	0.696501	0.911111	0.796296	0.715491	0.662997
571	0.665543	1	0.639344	0.913043	0.856383	0.88	0.727987	1	0.884211	0.979167	0.858896	0.935484	0.87963	0.686737	0.955556	0.944444	0.723514	0.674288
572	0.665543	0.909091	0.635246	0.884058	0.851064	0.84	0.726415	0.666667	0.884211	0.9375	0.843558	0.935484	0.953704	0.676159	0.977778	0.925926	0.718782	0.668367
573	0.674983	0.969697	0.612705	0.927536	0.829787	0.96	0.721698	1	0.926316	0.958333	0.871166	0.967742	0.944444	0.698942	0.955556	0.944444	0.728451	0.679111
574	0.666891	0.969697	0.627049	0.898551	0.909574	0.96	0.721698	0.666667	0.915789	0.958333	0.843558	0.967742	0.944444	0.693247	0.866667	0.87037	0.724748	0.675383
575	0.668914	0.939394	0.625	0.898551	0.888298	0.96	0.726415	1	0.842105	0.958333	0.815951	1	0.916667	0.691619	0.933333	0.907407	0.721868	0.671172
576	0.645314	0.969697	0.614754	0.942029	0.845745	0.92	0.726415	1	0.873684	0.9375	0.846626	0.967742	0.907407	0.694874	0.955556	0.888889	0.715491	0.665431
577	0.675657	0.939394	0.608607	0.884058	0.81383	0.92	0.713836	1	0.894737	0.979167	0.828221	0.870968	0.916667	0.720098	0.977778	0.962963	0.726805	0.676074
578	0.66824	0.939394	0.622951	0.927536	0.81383	1	0.705975	1	0.873684	1	0.858896	0.935484	0.842593	0.679414	0.955556	0.888889	0.715285	0.663255
579	0.66352	1	0.631148	0.826087	0.824468	1	0.727987	1	0.905263	0.916667	0.852761	1	0.87963	0.705452	0.911111	0.925926	0.724131	0.673196
580	0.660823	0.909091	0.635246	0.913043	0.845745	1	0.70283	1	0.936842	0.958333	0.819018	1	0.87037	0.6786	0.933333	0.925926	0.713845	0.661384
581	0.668914	0.969697	0.692623	0.913043	0.861702	0.92	0.727987	0.666667	0.926316	0.9375	0.834356	0.870968	0.888889	0.689992	0.955556	0.944444	0.729274	0.68043
582	0.670263	0.969697	0.620902	0.898551	0.851064	0.92	0.732704	1	0.915789	0.9375	0.886503	1	0.916667	0.689992	0.911111	0.851852	0.725982	0.676456
583	0.678355	0.909091	0.635246	0.884058	0.861702	0.92	0.734277	1	0.905263	0.9375	0.865031	0.935484	0.888889	0.689992	0.911111	0.87037	0.727422	0.67791
584	0.668914	0.878788	0.592213	0.884058	0.835106	0.88	0.748428	0.666667	0.831579	0.979167	0.865031	0.967742	0.916667	0.699756	0.955556	0.962963	0.724131	0.673814
585	0.662846	0.818182	0.643443	0.797101	0.824468	0.96	0.716981	1	0.936842	0.9375	0.843558	0.935484	0.944444	0.695688	0.888889	0.925926	0.720428	0.669557
586	0.689818	0.969697	0.586066	0.855072	0.81383	0.8	0.699686	1	0.926316	0.979167	0.831288	1	0.935185	0.710334	0.977778	0.888889	0.724954	0.673611
587	0.685772	0.939394	0.596311	0.884058	0.845745	0.96	0.742138	0.666667	0.947368	1	0.852761	0.903226	0.907407	0.689178	0.933333	0.981481	0.728451	0.678273
588	0.661497	0.969697	0.625	0.826087	0.851064	0.96	0.709119	0.666667	0.884211	0.979167	0.865031	0.967742	0.925926	0.692433	0.955556	0.925926	0.719811	0.668129
589	0.66824	0.969697	0.629098	0.797101	0.867021	1	0.75	1	0.894737	0.958333	0.855828	0.903226	0.916667	0.6786	0.977778	0.925926	0.723719	0.673917
590	0.674983	0.878788	0.602459	0.956522	0.851064	0.88	0.740566	1	0.821053	1	0.834356	0.935484	0.907407	0.697315	0.911111	0.981481	0.724542	0.673908
591	0.662846	0.878788	0.647541	0.884058	0.803191	1	0.718553	1	0.852632	0.979167	0.837423	0.967742	0.888889	0.668836	0.933333	0.925926	0.713022	0.661101
592	0.671612	1	0.647541	0.869565	0.81383	1	0.738994	1	0.905263	0.9375	0.868098	0.935484	0.87037	0.687551	0.933333	0.925926	0.726188	0.67655
593	0.656102	1	0.643443	0.927536	0.845745	0.88	0.713836	1	0.905263	0.979167	0.877301	0.967742	0.888889	0.717657	0.955556	0.907407	0.728451	0.679279
594	0.670937	0.939394	0.614754	0.884058	0.87766	0.92	0.720126	1	0.873684	0.979167	0.865031	1	0.87963	0.707893	0.955556	0.925926	0.727628	0.677511
595	0.648685	0.848485	0.653689	0.913043	0.829787	0.92	0.757862	1	0.915789	0.958333	0.855828	0.935484	0.935185	0.691619	0.977778	0.907407	0.724337	0.675243
596	0.670263	0.969697	0.647541	0.927536	0.856383	0.92	0.712264	1	0.905263	0.979167	0.852761	0.935484	0.925926	0.673718	0.955556	0.888889	0.721045	0.67042
597	0.664869	0.909091	0.622951	0.927536	0.87234	1	0.743711	0.666667	0.926316	0.958333	0.819018	0.967742	0.916667	0.693247	0.911111	0.888889	0.723925	0.673755
598	0.691167	0.939394	0.635246	0.884058	0.888298	0.92	0.72956	0.666667	0.915789	1	0.806748	0.935484	0.888889	0.698942	0.933333	0.944444	0.731948	0.682606
599	0.670937	0.939394	0.610656	0.826087	0.851064	0.96	0.701258	0.666667	0.884211	1	0.831288	0.870968	0.907407	0.692433	1	0.907407	0.717136	0.665083
600	0.650708	0.969697	0.627049	0.898551	0.824468	0.92	0.701258	1	0.894737	0.958333	0.871166	1	0.898148	0.673718	0.933333	0.888889	0.710348	0.658747
601	0.671612	0.969697	0.663934	0.913043	0.824468	0.96	0.732704	1	0.884211	0.958333	0.822086	1	0.925926	0.68511	1	0.907407	0.725777	0.676034
602	0.674983	0.939394	0.606557	0.811594	0.776596	0.96	0.726415	1	0.863158	0.958333	0.828221	0.903226	0.87963	0.681855	0.911111	0.907407	0.713433	0.660766
603	0.658125	0.878788	0.620902	0.942029	0.824468	0.96	0.716981	1	0.926316	0.979167	0.849693	0.903226	0.907407	0.719284	1	0.888889	0.725365	0.675382
604	0.664194	0.969697	0.618852	0.927536	0.920213	0.92	0.726415	1	0.852632	0.958333	0.837423	0.870968	0.87037	0.695688	0.933333	0.87037	0.721868	0.670689
605	0.647336	0.939394	0.627049	0.956522	0.888298	0.88	0.764151	1	0.894737	0.9375	0.828221	0.967742	0.925926	0.707893	0.977778	0.888889	0.726805	0.677932
606	0.67768	0.939394	0.633197	0.84058	0.861702	0.96	0.745283	1	0.915789	0.958333	0.819018	0.967742	0.925926	0.698129	0.933333	0.944444	0.729685	0.6804
607	0.645988	1	0.647541	0.898551	0.840426	0.96	0.732704	1	0.905263	1	0.846626	0.935484	0.87963	0.699756	0.977778	0.925926	0.721662	0.671832
608	0.67296	0.969697	0.602459	0.869565	0.845745	0.92	0.726415	1	0.894737	0.958333	0.825153	0.903226	0.87963	0.682669	1	0.925926	0.717548	0.665523
609	0.65408	0.969697	0.645492	0.898551	0.87766	0.88	0.696541	1	0.926316	0.979167	0.843558	0.935484	0.907407	0.680228	0.977778	0.907407	0.715491	0.663754
610	0.670263	0.969697	0.651639	0.927536	0.867021	0.92	0.724843	1	0.936842	0.9375	0.837423	1	0.898148	0.697315	0.933333	0.907407	0.728451	0.678422
611	0.688469	0.969697	0.606557	0.913043	0.840426	0.96	0.740566	0.666667	0.905263	0.9375	0.843558	0.903226	0.916667	0.695688	0.955556	0.888889	0.72948	0.679917
612	0.666217	0.909091	0.604508	0.956522	0.835106	1	0.740566	0.666667	0.915789	0.979167	0.840491	0.903226	0.898148	0.695688	0.911111	0.925926	0.722691	0.672049
613	0.661497	0.939394	0.647541	0.855072	0.867021	0.96	0.712264	0.666667	0.915789	0.958333	0.834356	0.967742	0.87963	0.701383	0.933333	0.907407	0.722485	0.672115
614	0.658125	0.909091	0.657787	0.913043	0.851064	0.96	0.720126	1	0.926316	0.979167	0.852761	0.903226	0.907407	0.714402	0.955556	0.907407	0.729068	0.679521
615	0.654754	1	0.606557	0.942029	0.882979	0.96	0.724843	1	0.894737	0.9375	0.858896	0.967742	0.907407	0.68511	0.977778	0.907407	0.718371	0.668051
616	0.672286	0.939394	0.633197	0.898551	0.81383	0.96	0.699686	1	0.905263	0.958333	0.843558	0.935484	0.907407	0.717657	0.911111	0.962963	0.726805	0.675995
617	0.656102	0.969697	0.614754	0.898551	0.845745	0.96	0.704403	0.666667	0.947368	0.895833	0.825153	0.935484	0.87963	0.693247	0.977778	0.87037	0.713639	0.661114
618	0.66824	0.909091	0.579918	0.913043	0.81383	0.92	0.735849	1	0.894737	0.916667	0.828221	1	0.898148	0.685924	0.933333	0.925926	0.715079	0.663235
619	0.679029	0.939394	0.659836	0.898551	0.835106	0.92	0.704403	0.666667	0.894737	0.9375	0.861963	1	0.925926	0.715216	0.933333	0.962963	0.7338	0.68409
620	0.661497	0.969697	0.637295	0.956522	0.904255	1	0.745283	1	0.947368	0.9375	0.834356	0.903226	0.898148	0.701383	0.933333	0.907407	0.729685	0.680822
621	0.67296	0.969697	0.596311	0.898551	0.797872	0.96	0.727987	1	0.894737	0.958333	0.843558	0.870968	0.87037	0.683483	0.977778	0.944444	0.716931	0.664297
622	0.671612	1	0.629098	0.927536	0.835106	1	0.721698	1	0.894737	0.979167	0.846626	0.903226	0.898148	0.717657	0.933333	0.907407	0.730302	0.681226
623	0.674309	0.909091	0.60041	0.898551	0.861702	0.96	0.70283	1	0.873684	1	0.861963	0.935484	0.935185	0.68511	0.911111	0.962963	0.719605	0.668815
624	0.670937	0.939394	0.651639	0.884058	0.845745	1	0.699686	1	0.884211	0.9375	0.849693	0.935484	0.925926	0.694874	0.911111	0.925926	0.723514	0.672292
625	0.658125	0.909091	0.622951	0.898551	0.808511	1	0.707547	1	0.936842	0.979167	0.843558	0.967742	0.916667	0.696501	0.911111	0.925926	0.717754	0.666442
626	0.658125	0.878788	0.637295	0.884058	0.824468	0.84	0.72327	1	0.873684	0.958333	0.852761	0.967742	0.916667	0.695688	0.977778	0.944444	0.720428	0.669813
627	0.676332	0.909091	0.608607	0.884058	0.856383	0.92	0.740566	1	0.894737	0.9375	0.846626	0.935484	0.935185	0.680228	0.933333	0.888889	0.722279	0.671267
628	0.683075	0.969697	0.620902	0.884058	0.840426	0.92	0.743711	0.666667	0.915789	0.916667	0.831288	1	0.935185	0.720098	0.977778	0.907407	0.735857	0.686507
629	0.67768	0.909091	0.653689	0.927536	0.824468	0.92	0.70283	0.666667	0.926316	0.916667	0.852761	0.903226	0.87963	0.70952	0.977778	0.925926	0.729068	0.678791
630	0.679703	0.969697	0.586066	0.869565	0.882979	1	0.746855	1	0.915789	0.979167	0.837423	0.935484	0.87963	0.66965	1	0.944444	0.721045	0.671625
631	0.664869	0.939394	0.655738	0.898551	0.888298	0.96	0.721698	1	0.873684	0.979167	0.837423	0.967742	0.87037	0.692433	0.888889	0.925926	0.724131	0.67374
632	0.666217	0.878788	0.612705	0.927536	0.829787	1	0.712264	0.666667	0.905263	0.979167	0.819018	0.967742	0.935185	0.687551	0.955556	0.944444	0.717136	0.665602
633	0.656777	0.939394	0.643443	0.84058	0.824468	1	0.694969	1	0.915789	0.958333	0.852761	1	0.907407	0.699756	0.977778	0.944444	0.719399	0.667849
634	0.673635	0.939394	0.627049	0.884058	0.792553	0.88	0.710692	1	0.873684	0.958333	0.843558	0.935484	0.888889	0.672091	0.977778	0.888889	0.713845	0.660811
635	0.67296	1	0.608607	0.942029	0.835106	0.88	0.699686	1	0.894737	0.9375	0.843558	0.967742	0.87037	0.695688	0.933333	0.888889	0.718782	0.667078
636	0.682401	0.969697	0.637295	0.913043	0.845745	0.92	0.721698	0.666667	0.926316	0.958333	0.837423	0.967742	0.925926	0.662327	0.955556	0.944444	0.721251	0.670362
637	0.688469	0.939394	0.647541	0.913043	0.861702	0.92	0.734277	1	0.947368	0.958333	0.843558	0.903226	0.925926	0.672091	0.977778	0.925926	0.729274	0.680493
638	0.6588	0.969697	0.604508	0.869565	0.840426	1	0.737421	1	0.926316	0.979167	0.858896	0.903226	0.953704	0.701383	0.955556	0.925926	0.724131	0.674098
639	0.670263	0.969697	0.614754	0.898551	0.882979	0.92	0.721698	1	0.894737	0.916667	0.825153	1	0.907407	0.713588	0.977778	0.907407	0.727422	0.676777
640	0.656102	0.969697	0.629098	0.913043	0.829787	0.8	0.696541	1	0.905263	0.958333	0.831288	1	0.87037	0.690806	0.933333	0.981481	0.713639	0.661903
641	0.676332	0.909091	0.647541	0.84058	0.87766	0.96	0.735849	1	0.915789	0.895833	0.849693	1	0.898148	0.685924	0.933333	0.944444	0.727834	0.677595
642	0.671612	0.939394	0.608607	0.913043	0.835106	0.96	0.72956	0.666667	0.842105	0.916667	0.855828	0.903226	0.898148	0.717657	0.933333	0.925926	0.727422	0.676141
643	0.660823	0.939394	0.645492	0.826087	0.87234	1	0.740566	1	0.926316	1	0.852761	0.903226	0.916667	0.707893	0.911111	0.925926	0.729891	0.68101
644	0.65408	1	0.635246	0.884058	0.888298	0.96	0.746855	1	0.915789	0.854167	0.831288	0.935484	0.916667	0.699756	0.933333	0.944444	0.724748	0.675837
645	0.665543	0.969697	0.610656	0.942029	0.861702	0.92	0.709119	1	0.926316	0.979167	0.865031	1	0.925926	0.693247	0.955556	1	0.723719	0.674368
646	0.665543	1	0.629098	0.942029	0.824468	0.92	0.753145	1	0.842105	0.916667	0.803681	0.870968	0.907407	0.681041	0.955556	0.907407	0.718371	0.667749
647	0.662171	0.848485	0.614754	0.927536	0.81383	1	0.70283	1	0.957895	0.958333	0.831288	0.967742	0.916667	0.695688	0.977778	0.925926	0.717548	0.665891
648	0.664194	0.939394	0.620902	0.942029	0.824468	1	0.738994	1	0.915789	0.9375	0.877301	0.967742	0.916667	0.707079	0.911111	0.925926	0.729068	0.680345
649	0.66824	0.969697	0.618852	0.855072	0.840426	0.96	0.696541	1	0.905263	0.9375	0.837423	0.935484	0.87963	0.693247	0.844444	0.888889	0.715491	0.663216
650	0.664869	0.878788	0.637295	0.898551	0.867021	0.96	0.738994	1	0.884211	0.9375	0.837423	1	0.861111	0.722539	0.933333	0.888889	0.730714	0.6813
651	0.667566	1	0.663934	0.913043	0.845745	0.92	0.721698	1	0.863158	0.9375	0.846626	0.967742	0.916667	0.711147	0.977778	0.907407	0.73092	0.681943
652	0.66352	0.969697	0.60041	0.927536	0.882979	0.8	0.713836	1	0.873684	0.958333	0.865031	0.935484	0.925926	0.711961	0.933333	0.944444	0.724954	0.67472
653	0.652057	0.909091	0.598361	0.869565	0.829787	0.96	0.712264	1	0.842105	0.979167	0.831288	0.935484	0.898148	0.703824	0.933333	0.962963	0.713433	0.661998
654	0.662846	1	0.598361	0.913043	0.81383	0.92	0.718553	1	0.852632	0.958333	0.865031	0.967742	0.925926	0.686737	0.955556	0.981481	0.717136	0.66603
655	0.668914	0.939394	0.612705	0.884058	0.867021	0.92	0.727987	1	0.852632	0.916667	0.840491	1	0.861111	0.686737	0.955556	0.87037	0.718371	0.667213
656	0.653405	0.909091	0.657787	0.942029	0.840426	0.92	0.724843	1	0.926316	0.979167	0.837423	1	0.953704	0.690806	0.888889	0.944444	0.722485	0.672034
657	0.666891	1	0.633197	0.913043	0.845745	0.96	0.740566	1	0.842105	0.9375	0.843558	0.935484	0.888889	0.694874	0.933333	0.944444	0.724748	0.674564
658	0.651382	0.878788	0.64959	0.942029	0.829787	0.96	0.709119	1	0.915789	0.979167	0.852761	0.967742	0.944444	0.702197	0.933333	0.888889	0.721662	0.671118
659	0.659474	0.969697	0.579918	0.898551	0.909574	0.88	0.732704	1	0.957895	0.979167	0.840491	1	0.935185	0.689992	0.977778	0.907407	0.720428	0.670235
660	0.661497	1	0.639344	0.942029	0.845745	1	0.72956	1	0.936842	0.979167	0.846626	0.83871	0.898148	0.694874	0.911111	0.907407	0.724337	0.674536
661	0.660823	0.939394	0.620902	0.898551	0.851064	0.84	0.713836	1	0.894737	0.958333	0.849693	0.935484	0.87037	0.687551	0.955556	0.888889	0.716108	0.664309
662	0.67768	1	0.627049	0.884058	0.851064	1	0.746855	1	0.894737	0.958333	0.843558	0.967742	0.925926	0.682669	0.955556	0.962963	0.727834	0.678586
663	0.660823	0.939394	0.639344	0.913043	0.845745	0.96	0.705975	1	0.894737	0.916667	0.843558	0.903226	0.907407	0.659886	0.955556	0.981481	0.711376	0.6598
664	0.653405	0.909091	0.643443	0.927536	0.861702	0.96	0.715409	1	0.894737	0.958333	0.846626	0.967742	0.916667	0.68511	0.933333	0.907407	0.717959	0.667551
665	0.683749	0.969697	0.639344	0.927536	0.867021	0.96	0.753145	1	0.926316	0.9375	0.865031	0.935484	0.916667	0.696501	0.955556	0.944444	0.737297	0.689789
666	0.672286	0.878788	0.631148	0.855072	0.867021	0.88	0.740566	0.666667	0.810526	0.875	0.868098	0.935484	0.833333	0.688365	1	0.944444	0.722897	0.672394
667	0.664869	0.939394	0.639344	0.927536	0.845745	0.84	0.724843	1	0.905263	0.979167	0.861963	0.935484	0.888889	0.690806	1	0.962963	0.724542	0.674175
668	0.67296	0.939394	0.651639	0.855072	0.856383	0.96	0.737421	1	0.863158	0.9375	0.855828	0.935484	0.916667	0.685924	1	0.944444	0.727422	0.678378
669	0.671612	0.939394	0.606557	0.913043	0.845745	0.88	0.715409	1	0.863158	1	0.849693	0.935484	0.907407	0.677787	0.977778	0.87037	0.716519	0.664378
670	0.67296	0.909091	0.608607	0.898551	0.829787	0.8	0.713836	0.666667	0.873684	0.979167	0.861963	0.935484	0.888889	0.674532	0.933333	0.944444	0.715285	0.663971
671	0.661497	0.969697	0.651639	0.971014	0.898936	0.92	0.742138	0.666667	0.873684	0.958333	0.834356	0.935484	0.851852	0.685924	0.955556	0.888889	0.724131	0.674209
672	0.680378	0.939394	0.622951	0.898551	0.808511	0.92	0.718553	1	0.926316	0.9375	0.797546	0.935484	0.953704	0.70057	0.977778	0.907407	0.724131	0.673005
673	0.665543	0.969697	0.610656	0.869565	0.867021	0.92	0.696541	0.666667	0.936842	0.9375	0.849693	0.870968	0.925926	0.696501	0.955556	0.944444	0.719194	0.667737
674	0.664869	0.939394	0.637295	0.898551	0.824468	0.92	0.745283	1	0.926316	0.958333	0.871166	0.935484	0.925926	0.730675	0.977778	0.888889	0.736885	0.68904
675	0.664869	0.878788	0.637295	0.898551	0.835106	0.92	0.718553	1	0.873684	0.9375	0.828221	0.903226	0.898148	0.691619	0.977778	0.962963	0.719399	0.668463
676	0.67296	1	0.645492	0.884058	0.835106	0.92	0.712264	1	0.852632	0.895833	0.834356	0.870968	0.925926	0.695688	0.977778	0.907407	0.722897	0.67211
677	0.6588	0.939394	0.625	0.84058	0.867021	1	0.743711	1	0.894737	0.958333	0.840491	0.967742	0.907407	0.703824	0.955556	0.925926	0.725365	0.675574
678	0.660148	0.939394	0.620902	0.956522	0.87766	0.88	0.710692	1	0.905263	0.9375	0.843558	0.903226	0.925926	0.698129	0.844444	0.962963	0.720634	0.670231
679	0.660823	0.939394	0.631148	0.84058	0.81383	0.92	0.709119	1	0.915789	0.979167	0.819018	1	0.87037	0.692433	0.977778	0.888889	0.715079	0.663261
680	0.6588	0.939394	0.606557	0.869565	0.856383	0.88	0.716981	1	0.905263	0.979167	0.831288	0.935484	0.916667	0.706265	0.933333	0.981481	0.720222	0.669437
681	0.66352	0.969697	0.610656	0.927536	0.867021	0.92	0.716981	1	0.905263	0.916667	0.849693	0.935484	0.861111	0.711147	0.955556	0.962963	0.724337	0.673949
682	0.667566	0.969697	0.586066	0.898551	0.81383	0.96	0.72956	1	0.947368	1	0.855828	0.935484	0.907407	0.676973	0.955556	0.944444	0.716725	0.665644
683	0.651382	0.939394	0.616803	0.913043	0.840426	0.96	0.731132	1	0.936842	0.9375	0.852761	0.903226	0.861111	0.680228	0.955556	0.925926	0.714462	0.662995
684	0.656777	1	0.639344	0.927536	0.867021	0.88	0.72327	1	0.915789	0.958333	0.843558	0.935484	0.916667	0.707079	0.955556	0.907407	0.725777	0.67614
685	0.671612	0.909091	0.588115	0.884058	0.87234	0.88	0.732704	1	0.926316	0.916667	0.861963	0.967742	0.907407	0.689178	0.977778	0.925926	0.722279	0.671211
686	0.686446	0.939394	0.625	0.942029	0.845745	1	0.743711	1	0.915789	0.9375	0.840491	1	0.916667	0.697315	0.933333	0.925926	0.733182	0.684347
687	0.67296	0.939394	0.608607	0.913043	0.888298	0.96	0.742138	0.666667	0.894737	0.979167	0.849693	0.870968	0.935185	0.676159	0.977778	0.888889	0.722897	0.67272
688	0.675657	0.939394	0.608607	0.898551	0.87766	0.92	0.745283	1	0.926316	0.958333	0.837423	1	0.925926	0.686737	0.933333	0.907407	0.726188	0.676049
689	0.6588	0.939394	0.596311	0.869565	0.856383	0.92	0.718553	1	0.905263	0.979167	0.852761	0.967742	0.888889	0.694874	0.955556	0.888889	0.716931	0.665197
690	0.662846	0.878788	0.577869	0.942029	0.87766	0.96	0.721698	1	0.873684	0.979167	0.843558	0.967742	0.916667	0.707079	0.977778	0.814815	0.720222	0.669911
691	0.66352	0.939394	0.64959	0.826087	0.888298	0.96	0.734277	1	0.915789	0.9375	0.812883	0.967742	0.953704	0.720911	0.933333	0.925926	0.731948	0.683327
692	0.6588	0.909091	0.579918	0.884058	0.835106	0.92	0.713836	1	0.810526	0.9375	0.834356	0.967742	0.888889	0.693247	0.888889	0.907407	0.709525	0.656382
693	0.66824	0.969697	0.645492	0.956522	0.861702	0.96	0.738994	1	0.873684	0.9375	0.846626	0.870968	0.861111	0.686737	0.866667	0.944444	0.724337	0.67393
694	0.66352	0.969697	0.629098	0.869565	0.851064	0.96	0.710692	0.666667	0.926316	0.9375	0.837423	0.935484	0.898148	0.688365	0.933333	0.907407	0.717959	0.66673
695	0.655428	0.969697	0.645492	0.913043	0.819149	0.88	0.751572	1	0.926316	0.9375	0.846626	0.967742	0.916667	0.707893	0.977778	0.907407	0.728245	0.678861
696	0.686446	1	0.627049	0.927536	0.893617	0.96	0.726415	1	0.915789	0.9375	0.849693	0.935484	0.861111	0.69406	0.977778	0.888889	0.731125	0.682226
697	0.680378	0.969697	0.653689	0.898551	0.861702	0.92	0.743711	1	0.926316	0.9375	0.809816	0.83871	0.888889	0.689992	0.977778	0.981481	0.729685	0.680132
698	0.6588	0.939394	0.618852	0.855072	0.867021	1	0.743711	1	0.915789	0.958333	0.861963	0.935484	0.916667	0.696501	0.911111	0.888889	0.724131	0.674389
699	0.682401	0.969697	0.688525	0.869565	0.867021	0.96	0.724843	1	0.894737	0.979167	0.852761	0.903226	0.898148	0.697315	0.933333	0.962963	0.735857	0.686964
700	0.66352	1	0.612705	0.956522	0.856383	0.96	0.740566	1	0.894737	1	0.855828	0.935484	0.925926	0.682669	0.933333	0.814815	0.721456	0.671134
701	0.679029	0.909091	0.622951	0.84058	0.87766	1	0.718553	1	0.926316	0.916667	0.831288	1	0.888889	0.694874	0.955556	0.888889	0.724954	0.674295
702	0.656102	0.969697	0.639344	0.884058	0.867021	0.92	0.707547	0.666667	0.915789	0.958333	0.880368	1	0.898148	0.70057	0.933333	0.962963	0.723925	0.673871
703	0.66352	0.939394	0.586066	0.913043	0.840426	0.96	0.704403	1	0.873684	0.916667	0.858896	1	0.888889	0.70057	0.933333	0.888889	0.716314	0.66472
704	0.676332	0.909091	0.602459	0.884058	0.87766	0.92	0.732704	0.666667	0.894737	0.979167	0.837423	0.967742	0.907407	0.701383	0.933333	0.962963	0.726805	0.677098
705	0.66824	0.939394	0.657787	0.869565	0.882979	0.84	0.718553	0.666667	0.884211	0.958333	0.880368	0.967742	0.907407	0.70057	1	0.925926	0.730302	0.681672
706	0.652731	0.939394	0.625	0.927536	0.87766	0.8	0.701258	0.666667	0.905263	0.9375	0.834356	1	0.888889	0.677787	0.977778	0.962963	0.711788	0.660516
707	0.666217	0.969697	0.633197	0.942029	0.867021	0.96	0.715409	1	0.926316	0.9375	0.834356	0.935484	0.953704	0.680228	0.955556	0.925926	0.721045	0.670064
708	0.668914	0.969697	0.639344	0.956522	0.835106	0.88	0.718553	1	0.915789	0.979167	0.831288	0.967742	0.916667	0.693247	0.977778	0.925926	0.724337	0.673879
709	0.672286	0.969697	0.647541	0.898551	0.835106	0.92	0.738994	1	0.936842	0.979167	0.868098	0.935484	0.916667	0.674532	0.933333	0.925926	0.725777	0.677134
710	0.681052	0.878788	0.641393	0.898551	0.851064	0.92	0.709119	1	0.926316	0.916667	0.846626	0.870968	0.87037	0.681041	0.977778	0.907407	0.722074	0.671165
711	0.666217	0.939394	0.614754	0.869565	0.867021	1	0.70283	1	0.936842	0.9375	0.840491	0.967742	0.861111	0.695688	0.955556	0.907407	0.718988	0.667665
712	0.675657	0.939394	0.651639	0.884058	0.835106	0.92	0.696541	0.666667	0.894737	0.895833	0.837423	0.967742	0.898148	0.706265	0.977778	0.944444	0.725777	0.674743
713	0.67296	0.909091	0.592213	0.898551	0.861702	0.96	0.724843	1	0.873684	0.958333	0.871166	0.935484	0.824074	0.692433	0.911111	0.851852	0.719605	0.668166
714	0.661497	0.939394	0.614754	0.869565	0.867021	1	0.746855	1	0.884211	0.958333	0.865031	0.935484	0.888889	0.693247	0.977778	0.944444	0.724542	0.674787
715	0.660823	0.939394	0.639344	0.898551	0.835106	0.92	0.694969	0.666667	0.947368	1	0.831288	0.935484	0.888889	0.681041	0.977778	0.925926	0.714668	0.663299
716	0.662846	0.909091	0.606557	0.913043	0.87766	0.92	0.742138	1	0.926316	0.958333	0.880368	0.935484	0.935185	0.690806	0.977778	0.907407	0.725777	0.676849
717	0.67768	0.939394	0.647541	0.913043	0.829787	0.96	0.75	1	0.915789	0.958333	0.846626	0.870968	0.888889	0.69406	0.955556	0.925926	0.73092	0.68179
718	0.675657	1	0.590164	0.927536	0.867021	0.96	0.732704	0.666667	0.905263	0.895833	0.846626	0.806452	0.87963	0.677787	0.955556	0.888889	0.718165	0.666362
719	0.678355	1	0.614754	0.869565	0.861702	0.96	0.732704	1	0.936842	0.958333	0.812883	0.903226	0.907407	0.695688	0.866667	0.925926	0.724954	0.674946
720	0.687121	0.909091	0.663934	0.797101	0.87234	1	0.735849	0.666667	0.894737	0.958333	0.837423	0.935484	0.888889	0.6786	0.933333	0.87037	0.728039	0.677729
721	0.643965	0.969697	0.620902	0.927536	0.888298	0.96	0.738994	1	0.936842	0.9375	0.843558	0.935484	0.888889	0.680228	0.933333	0.944444	0.716108	0.666256
722	0.671612	1	0.631148	0.927536	0.851064	0.88	0.737421	1	0.884211	0.958333	0.855828	0.870968	0.907407	0.679414	0.977778	0.87037	0.723102	0.67383
723	0.654754	0.878788	0.620902	0.913043	0.824468	0.96	0.72327	1	0.863158	0.979167	0.825153	0.967742	0.888889	0.698942	0.933333	0.888889	0.716108	0.664428
724	0.67296	0.939394	0.614754	0.884058	0.87234	0.92	0.731132	0.666667	0.894737	0.979167	0.828221	0.935484	0.935185	0.689992	0.955556	0.944444	0.723719	0.67272
725	0.686446	0.969697	0.635246	0.884058	0.851064	0.96	0.761006	0.666667	0.947368	1	0.840491	0.903226	0.916667	0.720098	0.955556	0.925926	0.742234	0.694039
726	0.673635	0.969697	0.663934	0.913043	0.845745	0.96	0.721698	0.666667	0.863158	0.958333	0.843558	0.870968	0.935185	0.697315	0.955556	0.907407	0.728657	0.679556
727	0.670937	1	0.663934	0.869565	0.867021	0.96	0.718553	1	0.936842	0.854167	0.837423	0.903226	0.916667	0.698129	0.955556	0.87037	0.727628	0.678001
728	0.661497	0.939394	0.655738	0.927536	0.893617	0.96	0.746855	0.666667	0.863158	0.9375	0.840491	0.967742	0.925926	0.70057	0.955556	0.944444	0.730508	0.681968
729	0.674983	0.909091	0.610656	0.898551	0.898936	1	0.716981	1	0.905263	0.9375	0.880368	0.967742	0.935185	0.699756	0.888889	0.925926	0.728862	0.678906
730	0.652057	0.939394	0.606557	0.913043	0.851064	0.92	0.746855	1	0.873684	0.979167	0.825153	0.903226	0.925926	0.711961	0.955556	0.87037	0.722074	0.671195
731	0.67768	0.939394	0.614754	0.927536	0.867021	1	0.726415	1	0.926316	0.916667	0.874233	0.935484	0.888889	0.6786	0.911111	0.944444	0.724337	0.673873
732	0.665543	0.939394	0.627049	0.927536	0.856383	1	0.72327	1	0.936842	0.958333	0.825153	0.935484	0.916667	0.697315	0.955556	0.944444	0.724131	0.67416
733	0.660823	0.939394	0.60041	0.927536	0.893617	0.92	0.696541	1	0.873684	0.958333	0.883436	0.967742	0.87963	0.66965	0.933333	0.925926	0.712199	0.660285
734	0.689818	1	0.625	0.956522	0.856383	0.96	0.738994	1	0.915789	0.916667	0.855828	0.967742	0.888889	0.686737	0.933333	0.944444	0.731948	0.682692
735	0.677006	0.939394	0.614754	0.942029	0.893617	0.92	0.732704	0.666667	0.884211	0.958333	0.831288	0.903226	0.935185	0.668836	0.955556	0.888889	0.720428	0.669369
736	0.670937	0.909091	0.612705	0.884058	0.867021	0.92	0.712264	0.666667	0.957895	0.9375	0.831288	0.935484	0.888889	0.703824	0.933333	0.87037	0.722485	0.670556
737	0.653405	0.969697	0.661885	0.855072	0.867021	0.84	0.718553	0.666667	0.926316	0.979167	0.846626	0.967742	0.888889	0.698129	0.933333	0.944444	0.722897	0.672072
738	0.65408	0.969697	0.637295	0.884058	0.87766	0.96	0.713836	0.666667	0.915789	0.958333	0.834356	0.870968	0.925926	0.693247	0.955556	0.907407	0.718988	0.667675
739	0.653405	0.939394	0.637295	0.869565	0.87766	0.92	0.720126	0.666667	0.926316	0.9375	0.849693	0.935484	0.87037	0.694874	0.933333	0.888889	0.719194	0.667797
740	0.656102	0.909091	0.588115	0.898551	0.867021	0.92	0.743711	1	0.936842	1	0.849693	0.967742	0.916667	0.698129	0.977778	0.87037	0.721251	0.670833
741	0.666217	0.969697	0.639344	0.942029	0.851064	0.92	0.674528	1	0.852632	0.958333	0.852761	0.967742	0.888889	0.680228	0.933333	0.925926	0.714051	0.662645
742	0.670263	0.939394	0.657787	0.855072	0.845745	0.92	0.727987	0.666667	0.884211	0.958333	0.843558	0.870968	0.916667	0.686737	0.955556	0.851852	0.723308	0.673318
743	0.664869	1	0.60041	0.971014	0.861702	0.92	0.715409	1	0.894737	0.895833	0.846626	0.967742	0.925926	0.701383	0.911111	0.944444	0.722074	0.671407
744	0.669589	0.909091	0.618852	0.884058	0.882979	0.92	0.727987	1	0.926316	1	0.819018	0.903226	0.916667	0.686737	0.977778	0.944444	0.722074	0.671554
745	0.683749	0.969697	0.618852	0.855072	0.81383	0.88	0.726415	0.666667	0.936842	0.979167	0.855828	0.83871	0.925926	0.691619	0.977778	0.87037	0.725777	0.674679
746	0.666891	0.939394	0.641393	0.884058	0.87234	0.92	0.710692	1	0.905263	0.979167	0.819018	0.935484	0.898148	0.695688	0.955556	0.925926	0.722074	0.671006
747	0.669589	0.939394	0.602459	0.884058	0.824468	1	0.724843	1	0.926316	0.958333	0.849693	0.967742	0.907407	0.693247	0.911111	0.944444	0.721251	0.670594
748	0.670937	0.969697	0.639344	0.84058	0.861702	0.96	0.710692	0.666667	0.936842	0.958333	0.831288	0.967742	0.888889	0.716843	0.933333	0.907407	0.728451	0.678905
749	0.656777	0.878788	0.629098	0.927536	0.856383	0.92	0.707547	1	0.873684	0.979167	0.806748	0.83871	0.907407	0.715216	1	0.962963	0.720839	0.669901
750	0.662171	0.909091	0.625	0.927536	0.824468	0.92	0.731132	0.666667	0.915789	0.9375	0.861963	0.903226	0.925926	0.691619	0.977778	0.944444	0.722485	0.671532
751	0.651382	0.939394	0.620902	0.913043	0.867021	0.96	0.745283	1	0.926316	0.958333	0.822086	0.903226	0.87037	0.701383	0.955556	0.888889	0.720839	0.670307
752	0.660823	0.939394	0.661885	0.913043	0.856383	0.96	0.72327	0.666667	0.905263	0.9375	0.815951	0.903226	0.898148	0.688365	0.977778	0.888889	0.720839	0.670376
753	0.659474	0.939394	0.627049	0.884058	0.867021	0.96	0.751572	1	0.884211	0.958333	0.846626	0.967742	0.953704	0.681041	0.888889	0.962963	0.722485	0.673145
754	0.650708	0.909091	0.610656	0.913043	0.851064	1	0.745283	1	0.915789	0.9375	0.815951	0.935484	0.925926	0.695688	0.955556	0.907407	0.718371	0.66806
755	0.654754	0.939394	0.602459	0.884058	0.888298	0.96	0.720126	1	0.884211	0.979167	0.843558	0.903226	0.898148	0.684296	1	0.907407	0.714873	0.663704
756	0.653405	0.939394	0.616803	0.898551	0.861702	0.92	0.726415	0.666667	0.873684	0.979167	0.846626	0.870968	0.935185	0.701383	0.933333	0.944444	0.720222	0.669679

## Sheet: K-nearest neighbors
Number of features	Biological membrane	Cell periphery	Cytoplasm	Cytoplasmic vesicle	Endoplasmic reticulum	Endosome	Extracellular space or cell surface	Flagellum or cilium	Golgi apparatus	Microtubule cytoskeleton	Mitochondrion	Nuclear periphery	Nucleolus	Nucleus	Peroxisome	Vacuole	Overall accuracy	MCC
1	0.29737	0.30303	0.209016	0.362319	0.281915	0.28	0.216981	0	0.168421	0.479167	0.196319	0.516129	0.361111	0.166802	0.177778	0.277778	0.239045	0.172182
2	0.4147	0.939394	0.506148	0.942029	0.781915	0.92	0.581761	1	0.768421	0.916667	0.751534	1	0.833333	0.372661	0.933333	0.888889	0.52088	0.462952
3	0.521241	1	0.711066	0.985507	0.925532	0.96	0.738994	1	0.978947	1	0.874233	1	0.972222	0.531326	0.977778	1	0.659329	0.613698
4	0.590695	1	0.795082	1	0.978723	1	0.811321	1	0.978947	1	0.911043	1	0.990741	0.635476	1	1	0.730302	0.690819
5	0.614295	1	0.854508	1	0.994681	1	0.834906	1	1	1	0.97546	1	0.990741	0.643613	1	1	0.75396	0.71819
6	0.637896	1	0.877049	1	0.989362	1	0.855346	1	1	1	0.96319	1	1	0.701383	1	1	0.779881	0.746605
7	0.649359	1	0.877049	1	0.989362	1	0.874214	1	1	1	0.969325	1	1	0.722539	1	1	0.791607	0.759619
8	0.641942	1	0.885246	1	0.973404	1	0.878931	1	1	1	0.978528	1	1	0.747762	1	1	0.797161	0.766049
9	0.666891	1	0.887295	1	0.994681	1	0.886792	1	1	1	0.96319	1	1	0.746949	1	1	0.805596	0.774762
10	0.687795	1	0.895492	1	0.994681	1	0.897799	1	1	1	0.969325	1	1	0.765663	1	1	0.819379	0.790398
11	0.705327	1	0.905738	1	1	1	0.915094	1	1	1	0.981595	1	1	0.785191	1	1	0.833985	0.806705
12	0.699933	1	0.89959	1	0.994681	1	0.91195	1	1	1	0.984663	1	1	0.78275	1	1	0.830693	0.802741
13	0.70263	1	0.909836	1	1	1	0.897799	1	1	1	0.990798	1	1	0.78275	1	1	0.83131	0.803488
14	0.69791	1	0.928279	1	0.994681	1	0.927673	1	1	1	0.978528	1	1	0.783564	1	1	0.834808	0.808141
15	0.71679	1	0.922131	1	0.984043	1	0.91195	1	1	1	0.984663	1	1	0.791701	1	1	0.839951	0.813454
16	0.718813	1	0.913934	1	1	1	0.927673	1	1	1	0.98773	1	1	0.799837	1	1	0.844682	0.818876
17	0.723533	1	0.922131	1	1	1	0.908805	1	1	1	0.990798	1	1	0.795769	1	1	0.843654	0.817265
18	0.718813	1	0.92623	1	1	1	0.924528	1	1	1	0.984663	1	1	0.805533	1	1	0.846739	0.821652
19	0.720162	1	0.907787	1	0.989362	1	0.918239	1	1	1	0.98773	1	1	0.80716	1	1	0.844682	0.818505
20	0.722859	1	0.913934	1	1	1	0.943396	1	1	1	0.993865	1	1	0.804719	1	1	0.849619	0.824493
21	0.720836	1	0.918033	1	0.994681	1	0.927673	1	1	1	0.981595	1	1	0.829943	1	1	0.852705	0.827742
22	0.718813	1	0.938525	1	1	1	0.921384	1	1	1	0.98773	1	0.990741	0.806347	1	1	0.847768	0.822513
23	0.716116	1	0.922131	1	0.994681	1	0.944969	1	1	1	0.984663	1	1	0.797396	1	1	0.845916	0.820517
24	0.718139	1	0.918033	1	1	1	0.930818	1	1	1	0.996933	1	1	0.805533	1	1	0.847357	0.822204
25	0.71207	1	0.903689	1	0.989362	1	0.944969	1	1	1	0.993865	1	1	0.820179	1	1	0.849002	0.823957
26	0.728254	1	0.92623	1	1	1	0.937107	1	1	1	0.990798	1	1	0.810415	1	1	0.852911	0.828512
27	0.71679	1	0.936475	1	0.994681	1	0.935535	1	1	1	0.981595	1	1	0.81367	1	1	0.850237	0.825749
28	0.718813	1	0.928279	1	1	1	0.930818	1	1	1	0.993865	1	1	0.804719	1	1	0.848179	0.82318
29	0.720836	1	0.903689	1	0.994681	1	0.935535	1	1	1	0.990798	1	1	0.801465	1	1	0.845711	0.820305
30	0.717465	1	0.932377	1	1	1	0.951258	1	1	1	0.98773	1	1	0.815297	1	1	0.853117	0.829062
31	0.717465	1	0.932377	1	1	1	0.940252	1	1	1	0.990798	1	1	0.828316	1	1	0.855174	0.831224
32	0.715442	1	0.922131	1	1	1	0.946541	1	1	1	0.98773	1	1	0.801465	1	1	0.847357	0.82249
33	0.710722	1	0.934426	1	1	1	0.937107	1	1	1	0.990798	1	1	0.809601	1	1	0.848179	0.823478
34	0.710722	1	0.946721	1	1	1	0.933962	1	1	1	0.98773	1	1	0.812042	1	1	0.849414	0.824974
35	0.706676	1	0.930328	1	1	1	0.940252	1	1	1	0.993865	1	1	0.804719	1	1	0.845916	0.821318
36	0.706676	1	0.918033	1	1	1	0.946541	1	1	1	1	1	1	0.80716	1	1	0.846534	0.821704
37	0.710047	1	0.920082	1	1	1	0.941824	1	1	1	0.981595	1	1	0.801465	1	1	0.844476	0.819148
38	0.706001	1	0.920082	1	1	1	0.924528	1	1	1	0.996933	1	1	0.805533	1	1	0.843036	0.817446
39	0.713419	1	0.913934	1	1	1	0.940252	1	1	1	0.990798	1	1	0.79821	1	1	0.844476	0.819345
40	0.699933	1	0.92623	1	1	1	0.954403	1	1	1	1	1	1	0.805533	1	1	0.845916	0.821616
41	0.705327	1	0.934426	1	1	1	0.944969	1	1	1	0.984663	1	1	0.804719	1	1	0.845916	0.82133
42	0.706001	1	0.942623	1	1	1	0.924528	1	1	1	0.97546	1	1	0.803092	1	1	0.843242	0.81802
43	0.70735	1	0.922131	1	1	1	0.93239	1	1	1	0.98773	1	1	0.814483	1	1	0.846328	0.821204
44	0.703304	1	0.936475	1	0.994681	1	0.943396	1	1	1	0.996933	1	1	0.787632	1	1	0.841596	0.816942
45	0.706676	1	0.903689	1	1	1	0.938679	1	1	1	0.984663	1	1	0.802278	1	1	0.841802	0.816111
46	0.708699	1	0.905738	1	0.994681	1	0.943396	1	1	1	0.98773	1	1	0.799024	1	1	0.842419	0.816793
47	0.710722	1	0.92623	1	0.989362	1	0.935535	1	1	1	0.984663	1	1	0.800651	1	1	0.844065	0.818667
48	0.711396	1	0.913934	1	0.994681	1	0.943396	1	1	1	0.981595	1	1	0.804719	1	1	0.845094	0.819893
49	0.711396	1	0.946721	1	1	1	0.943396	1	1	1	0.984663	1	1	0.794142	1	1	0.846122	0.821515
50	0.71207	1	0.911885	1	1	1	0.93239	1	1	1	0.993865	1	1	0.805533	1	1	0.844888	0.819593
51	0.71207	1	0.936475	1	1	1	0.935535	1	1	1	0.990798	1	1	0.814483	1	1	0.849825	0.825392
52	0.71207	1	0.92623	1	1	1	0.938679	1	1	1	0.98773	1	1	0.794142	1	1	0.843859	0.818772
53	0.706001	1	0.932377	1	1	1	0.941824	1	1	1	0.993865	1	1	0.794955	1	1	0.843654	0.818719
54	0.710722	1	0.930328	1	1	1	0.95283	1	1	1	0.990798	1	1	0.797396	1	1	0.846739	0.822588
55	0.718139	1	0.930328	1	1	1	0.954403	1	1	1	0.990798	1	1	0.810415	1	1	0.852499	0.828666
56	0.722185	1	0.938525	1	1	1	0.930818	1	1	1	0.993865	1	1	0.808788	1	1	0.851265	0.826678
57	0.716116	1	0.909836	1	1	1	0.927673	1	1	1	0.996933	1	1	0.811229	1	1	0.846945	0.821759
58	0.720836	1	0.942623	1	0.994681	1	0.930818	1	1	1	1	1	0.990741	0.815297	1	1	0.852911	0.828594
59	0.715442	1	0.918033	1	1	1	0.929245	1	1	1	0.993865	1	1	0.810415	1	1	0.847357	0.822441
60	0.71679	1	0.915984	1	1	1	0.91195	1	1	1	0.984663	1	1	0.805533	1	1	0.843448	0.81764
61	0.722859	1	0.92623	1	0.994681	1	0.941824	1	1	1	0.993865	1	1	0.803092	1	1	0.850031	0.825699
62	0.720836	1	0.934426	1	1	1	0.93239	1	1	1	0.993865	1	1	0.800651	1	1	0.848591	0.823861
63	0.729602	1	0.918033	1	1	1	0.913522	1	1	1	0.993865	1	1	0.799837	1	1	0.846945	0.821457
64	0.718813	1	0.944672	1	0.994681	1	0.938679	1	1	1	1	1	1	0.803906	1	1	0.850854	0.826886
65	0.724882	1	0.942623	1	1	1	0.929245	1	1	1	0.990798	1	1	0.792514	1	1	0.847974	0.823233
66	0.730276	1	0.913934	1	1	1	0.938679	1	1	1	0.993865	1	1	0.804719	1	1	0.851265	0.826671
67	0.716116	1	0.920082	1	1	1	0.940252	1	1	1	0.993865	1	1	0.793328	1	1	0.844888	0.8198
68	0.724208	1	0.920082	1	1	1	0.940252	1	1	1	0.990798	1	1	0.803906	1	1	0.849825	0.825281
69	0.720836	1	0.922131	1	0.989362	1	0.935535	1	1	1	1	1	1	0.791701	1	1	0.845505	0.820359
70	0.723533	1	0.922131	1	1	1	0.938679	1	1	1	0.996933	1	1	0.804719	1	1	0.850237	0.825735
71	0.717465	1	0.938525	1	0.994681	1	0.951258	1	1	1	0.990798	1	1	0.806347	1	1	0.851471	0.827673
72	0.722185	1	0.930328	1	0.994681	1	0.955975	1	1	1	0.996933	1	1	0.800651	1	1	0.851677	0.827805
73	0.722859	1	0.92418	1	1	1	0.941824	1	1	1	0.990798	1	1	0.808788	1	1	0.851265	0.826949
74	0.722185	1	0.922131	1	1	1	0.921384	1	1	1	0.990798	1	1	0.797396	1	1	0.845299	0.81988
75	0.720836	1	0.922131	1	1	1	0.922956	1	1	1	0.996933	1	1	0.803906	1	1	0.847151	0.821964
76	0.718813	1	0.934426	1	1	1	0.948113	1	1	1	0.993865	1	1	0.805533	1	1	0.851265	0.827385
77	0.722185	1	0.934426	1	1	1	0.933962	1	1	1	0.984663	1	1	0.805533	1	1	0.849825	0.825045
78	0.728928	1	0.928279	1	1	1	0.93239	1	1	1	0.98773	1	1	0.803092	1	1	0.850648	0.825915
79	0.72151	1	0.936475	1	1	1	0.95283	1	1	1	0.990798	1	1	0.807974	1	1	0.853322	0.829764
80	0.728254	1	0.938525	1	1	1	0.941824	1	0.989474	1	0.990798	1	1	0.78926	1	1	0.849208	0.82492
81	0.724882	1	0.942623	1	1	1	0.93239	1	1	1	0.98773	1	1	0.801465	1	1	0.850442	0.825728
82	0.722859	1	0.930328	1	1	1	0.944969	1	1	1	0.98773	1	1	0.81367	1	1	0.853322	0.829235
83	0.726231	1	0.918033	1	0.994681	1	0.943396	1	1	1	0.981595	1	1	0.800651	1	1	0.849002	0.824213
84	0.714767	1	0.95082	1	0.994681	1	0.948113	1	1	1	0.981595	1	1	0.802278	1	1	0.849825	0.825898
85	0.729602	1	0.938525	1	0.994681	1	0.93239	1	1	1	0.98773	1	1	0.794955	1	1	0.849619	0.824797
86	0.722859	1	0.911885	1	1	1	0.948113	1	1	1	1	1	1	0.810415	1	1	0.851882	0.827892
87	0.724208	1	0.930328	1	1	1	0.943396	1	1	1	0.993865	1	1	0.803906	1	1	0.851471	0.82715
88	0.722185	1	0.920082	1	1	1	0.949686	1	1	1	0.990798	1	1	0.816111	1	1	0.853528	0.82946
89	0.727579	1	0.938525	1	1	1	0.946541	1	1	1	0.996933	1	1	0.804719	1	1	0.854145	0.830291
90	0.727579	1	0.92623	1	1	1	0.946541	1	1	1	0.990798	1	1	0.797396	1	1	0.850648	0.826081
91	0.729602	1	0.915984	1	0.994681	1	0.95283	1	1	1	0.984663	1	1	0.815297	1	1	0.854968	0.830872
92	0.720836	1	0.942623	1	1	1	0.941824	1	1	1	0.98773	1	1	0.808788	1	1	0.852294	0.828364
93	0.722859	1	0.954918	1	1	1	0.938679	1	1	1	0.98773	1	1	0.799837	1	1	0.851471	0.827312
94	0.722859	1	0.940574	1	1	1	0.948113	1	1	1	0.98773	1	1	0.818552	1	1	0.855997	0.832471
95	0.728928	1	0.934426	1	0.994681	1	0.935535	1	1	1	0.98773	1	1	0.800651	1	1	0.850854	0.826169
96	0.724882	1	0.92623	1	1	1	0.946541	1	1	1	0.993865	1	1	0.829943	1	1	0.85826	0.834515
97	0.725556	1	0.930328	1	0.989362	1	0.935535	1	1	1	0.993865	1	1	0.817738	1	1	0.85394	0.829614
98	0.724208	1	0.918033	1	1	1	0.924528	1	1	1	0.996933	1	1	0.80716	1	1	0.848797	0.823594
99	0.722859	1	0.920082	1	1	1	0.948113	1	1	1	0.993865	1	1	0.812042	1	1	0.852705	0.82841
100	0.723533	1	0.920082	1	1	1	0.93239	1	1	1	0.981595	1	1	0.800651	1	1	0.847151	0.82184
101	0.725556	1	0.92623	1	0.994681	1	0.95283	1	1	1	0.981595	1	1	0.807974	1	1	0.852705	0.828593
102	0.734997	1	0.946721	1	1	1	0.930818	1	1	1	0.996933	1	1	0.804719	1	1	0.855174	0.830918
103	0.72151	1	0.913934	1	1	1	0.938679	1	1	1	0.984663	1	1	0.809601	1	1	0.849208	0.824124
104	0.728254	1	0.913934	1	1	1	0.933962	1	1	1	0.98773	1	1	0.818552	1	1	0.853117	0.828517
105	0.729602	1	0.915984	1	1	1	0.954403	1	1	1	0.990798	1	1	0.812042	1	1	0.854968	0.83105
106	0.726231	1	0.918033	1	0.994681	1	0.951258	1	1	1	0.98773	1	1	0.805533	1	1	0.851677	0.827278
107	0.724882	1	0.920082	1	1	1	0.951258	1	1	1	0.98773	1	1	0.799024	1	1	0.850031	0.825607
108	0.719488	1	0.936475	1	1	1	0.949686	1	1	1	0.996933	1	1	0.809601	1	1	0.853117	0.829348
109	0.720162	1	0.920082	1	0.989362	1	0.941824	1	1	1	0.993865	1	1	0.807974	1	1	0.849619	0.824678
110	0.728928	1	0.932377	1	1	1	0.949686	1	1	1	0.98773	1	1	0.799837	1	1	0.852499	0.8283
111	0.729602	1	0.932377	1	1	1	0.937107	1	1	1	0.996933	1	1	0.794955	1	1	0.850442	0.825824
112	0.725556	1	0.911885	1	0.994681	1	0.948113	1	1	1	0.990798	1	1	0.807974	1	1	0.851265	0.826819
113	0.735671	1	0.930328	1	1	1	0.95283	1	1	1	0.990798	1	1	0.800651	1	1	0.855174	0.831299
114	0.739717	1	0.92623	1	0.994681	1	0.924528	1	1	1	0.993865	1	1	0.78926	1	1	0.849414	0.824388
115	0.734997	1	0.934426	1	1	1	0.943396	1	1	1	0.993865	1	1	0.792514	1	1	0.852294	0.828114
116	0.732299	1	0.909836	1	1	1	0.93239	1	1	1	0.98773	1	1	0.792514	1	1	0.847151	0.821783
117	0.734997	1	0.934426	1	1	1	0.944969	1	1	1	0.993865	1	1	0.794955	1	1	0.853117	0.829085
118	0.732974	1	0.905738	1	1	1	0.938679	1	1	1	0.98773	1	1	0.800651	1	1	0.849825	0.824736
119	0.727579	1	0.932377	1	1	1	0.93239	1	1	1	0.984663	1	1	0.78926	1	1	0.846945	0.822079
120	0.726231	1	0.89959	1	1	1	0.943396	1	1	1	0.98773	1	1	0.794955	1	1	0.846328	0.821161
121	0.733648	1	0.920082	1	0.994681	1	0.943396	1	1	1	0.990798	1	1	0.790073	1	1	0.849414	0.824483
122	0.727579	1	0.92623	1	1	1	0.948113	1	1	1	0.984663	1	1	0.793328	1	1	0.849414	0.824924
123	0.727579	1	0.922131	1	1	1	0.949686	1	1	1	0.98773	1	1	0.803092	1	1	0.851882	0.827791
124	0.725556	1	0.913934	1	1	1	0.957547	1	1	1	0.981595	1	1	0.80716	1	1	0.852088	0.827962
125	0.724882	1	0.915984	1	1	1	0.95283	1	1	1	0.98773	1	1	0.796583	1	1	0.849208	0.824631
126	0.729602	1	0.940574	1	1	1	0.948113	1	1	1	0.990798	1	1	0.792514	1	1	0.851677	0.827425
127	0.722859	1	0.92623	1	0.994681	1	0.948113	1	1	1	0.996933	1	1	0.796583	1	1	0.849414	0.824767
128	0.722859	1	0.930328	1	0.994681	1	0.946541	1	1	1	0.993865	1	1	0.805533	1	1	0.851677	0.827752
129	0.719488	1	0.936475	1	0.994681	1	0.944969	1	1	1	0.993865	1	1	0.799024	1	1	0.849414	0.825135
130	0.720162	1	0.938525	1	1	1	0.943396	1	1	1	0.993865	1	1	0.794142	1	1	0.848591	0.824245
131	0.715442	1	0.920082	1	0.994681	1	0.946541	1	1	1	0.990798	1	1	0.79821	1	1	0.846328	0.821712
132	0.72151	1	0.928279	1	1	1	0.944969	1	1	1	0.996933	1	1	0.792514	1	1	0.847974	0.823287
133	0.723533	1	0.915984	1	1	1	0.943396	1	1	1	0.990798	1	1	0.810415	1	1	0.851265	0.826707
134	0.724208	1	0.915984	1	1	1	0.949686	1	1	1	0.98773	1	1	0.784378	1	1	0.845505	0.820389
135	0.722859	1	0.903689	1	1	1	0.951258	1	1	1	0.981595	1	1	0.800651	1	1	0.847768	0.822487
136	0.716116	1	0.938525	1	1	1	0.946541	1	1	1	0.996933	1	1	0.792514	1	1	0.847562	0.823105
137	0.723533	1	0.934426	1	1	1	0.949686	1	1	1	0.996933	1	1	0.807974	1	1	0.853734	0.829918
138	0.722185	1	0.92418	1	0.994681	1	0.951258	1	1	1	1	1	1	0.803906	1	1	0.851471	0.827256
139	0.714093	1	0.944672	1	1	1	0.935535	1	1	1	0.993865	1	1	0.808788	1	1	0.850031	0.825683
140	0.726231	1	0.915984	1	0.994681	1	0.957547	1	1	1	0.990798	1	1	0.808788	1	1	0.853322	0.829135
141	0.722859	1	0.907787	1	1	1	0.948113	1	1	1	0.993865	1	1	0.794955	1	1	0.847151	0.822142
142	0.724882	1	0.928279	1	1	1	0.938679	1	1	1	0.996933	1	1	0.811229	1	1	0.852911	0.828589
143	0.725556	1	0.918033	1	1	1	0.941824	1	1	1	1	1	0.990741	0.801465	1	1	0.850031	0.825182
144	0.718813	1	0.92623	1	1	1	0.93239	1	1	1	0.996933	1	1	0.78926	1	1	0.844476	0.819307
145	0.724882	1	0.940574	1	1	1	0.93239	1	1	1	0.98773	1	1	0.793328	1	1	0.848179	0.823361
146	0.726905	1	0.918033	1	1	1	0.924528	1	1	1	0.98773	1	1	0.80716	1	1	0.849002	0.823523
147	0.718139	1	0.92418	1	1	1	0.935535	1	1	1	0.98773	1	1	0.808788	1	1	0.848797	0.824104
148	0.729602	1	0.911885	1	0.994681	1	0.93239	1	1	1	0.996933	1	1	0.787632	1	1	0.845711	0.819996
149	0.730276	1	0.915984	1	1	1	0.948113	1	1	1	0.981595	1	1	0.797396	1	1	0.850031	0.825239
150	0.722185	1	0.940574	1	0.994681	1	0.937107	1	1	1	0.984663	1	1	0.788446	1	1	0.846328	0.821386
151	0.718139	1	0.934426	1	0.989362	1	0.95283	1	1	1	0.993865	1	1	0.799837	1	1	0.849825	0.825383
152	0.729602	1	0.928279	1	0.994681	1	0.938679	1	1	1	0.984663	1	1	0.795769	1	1	0.849414	0.824432
153	0.718813	1	0.922131	1	1	1	0.941824	1	1	1	0.993865	1	1	0.790073	1	1	0.845299	0.820255
154	0.718813	1	0.938525	1	1	1	0.949686	1	1	1	0.993865	1	1	0.793328	1	1	0.848797	0.824488
155	0.728928	1	0.92623	1	0.994681	1	0.954403	1	1	1	0.996933	1	1	0.810415	1	1	0.855585	0.831611
156	0.715442	1	0.915984	1	1	1	0.951258	1	1	1	0.984663	1	1	0.797396	1	1	0.846122	0.821107
157	0.723533	1	0.944672	1	0.994681	1	0.938679	1	1	1	0.98773	1	1	0.787632	1	1	0.847357	0.822445
158	0.72151	1	0.932377	1	1	1	0.943396	1	1	1	0.993865	1	1	0.792514	1	1	0.847974	0.823321
159	0.716116	1	0.913934	1	1	1	0.949686	1	1	1	0.984663	1	1	0.803092	1	1	0.847357	0.822425
160	0.713419	1	0.922131	1	1	1	0.941824	1	1	1	0.993865	1	1	0.792514	1	1	0.844271	0.819277
161	0.722185	1	0.928279	1	0.994681	1	0.937107	1	1	1	0.98773	1	1	0.799837	1	1	0.848179	0.823183
162	0.715442	1	0.903689	1	1	1	0.949686	1	1	1	0.993865	1	1	0.802278	1	1	0.846534	0.821294
163	0.722185	1	0.92623	1	0.994681	1	0.951258	1	1	1	0.996933	1	1	0.786005	1	1	0.846945	0.822264
164	0.711396	1	0.913934	1	1	1	0.938679	1	1	1	0.98773	1	1	0.794142	1	1	0.842419	0.816982
165	0.730276	1	0.938525	1	1	1	0.95283	1	1	1	0.98773	1	1	0.810415	1	1	0.856614	0.833167
166	0.714093	1	0.932377	1	0.994681	1	0.948113	1	1	1	0.996933	1	1	0.792514	1	1	0.846328	0.821817
167	0.716116	1	0.920082	1	1	1	0.930818	1	1	1	0.990798	1	1	0.795769	1	1	0.844065	0.818501
168	0.722859	1	0.936475	1	1	1	0.944969	1	1	1	0.98773	1	1	0.794955	1	1	0.849208	0.824708
169	0.714093	1	0.911885	1	0.994681	1	0.951258	1	1	1	0.990798	1	1	0.808788	1	1	0.848385	0.823894
170	0.718139	1	0.940574	1	1	1	0.937107	1	1	1	0.98773	1	1	0.797396	1	1	0.847768	0.82309
171	0.720836	1	0.934426	1	1	1	0.954403	1	1	1	0.990798	1	1	0.799024	1	1	0.850854	0.827032
172	0.717465	1	0.903689	1	0.994681	1	0.948113	1	1	1	0.996933	1	1	0.786819	1	1	0.843036	0.817781
173	0.71679	1	0.930328	1	1	1	0.949686	1	1	1	0.98773	1	1	0.801465	1	1	0.849002	0.824497
174	0.71679	1	0.920082	1	0.989362	1	0.933962	1	1	1	0.984663	1	1	0.807974	1	1	0.846945	0.821218
175	0.715442	1	0.940574	1	1	1	0.946541	1	1	1	0.990798	1	1	0.788446	1	1	0.846122	0.82153
176	0.710722	1	0.89959	1	0.989362	1	0.949686	1	1	1	0.990798	1	1	0.790073	1	1	0.840979	0.815088
177	0.714093	1	0.930328	1	0.994681	1	0.946541	1	1	1	0.984663	1	1	0.777055	1	1	0.841185	0.815995
178	0.710722	1	0.928279	1	1	1	0.930818	1	1	1	0.993865	1	1	0.805533	1	1	0.845916	0.820729
179	0.714767	1	0.915984	1	1	1	0.948113	1	1	1	0.990798	1	1	0.793328	1	1	0.844888	0.819913
180	0.710722	1	0.932377	1	1	1	0.95283	1	1	1	0.993865	1	1	0.793328	1	1	0.846122	0.821441
181	0.715442	1	0.932377	1	1	1	0.946541	1	1	1	0.993865	1	1	0.79821	1	1	0.847974	0.823273
182	0.712744	1	0.928279	1	1	1	0.946541	1	1	1	0.996933	1	1	0.78275	1	1	0.843036	0.817965
183	0.716116	1	0.936475	1	0.994681	1	0.935535	1	1	1	0.993865	1	1	0.805533	1	1	0.848797	0.82404
184	0.713419	1	0.92623	1	1	1	0.937107	1	1	1	0.990798	1	1	0.799837	1	1	0.845711	0.820602
185	0.716116	1	0.913934	1	1	1	0.941824	1	1	1	0.993865	1	1	0.797396	1	1	0.845505	0.820329
186	0.711396	1	0.944672	1	1	1	0.949686	1	1	1	0.993865	1	1	0.802278	1	1	0.849414	0.825364
187	0.711396	1	0.930328	1	1	1	0.941824	1	1	1	0.98773	1	1	0.796583	1	1	0.845094	0.820272
188	0.717465	1	0.911885	1	1	1	0.937107	1	1	1	0.984663	1	1	0.794955	1	1	0.843859	0.81839
189	0.716116	1	0.922131	1	0.994681	1	0.941824	1	1	1	0.978528	1	1	0.796583	1	1	0.844888	0.819667
190	0.710722	1	0.928279	1	0.994681	1	0.948113	1	1	1	0.990798	1	1	0.801465	1	1	0.846739	0.822327
191	0.713419	1	0.92418	1	1	1	0.949686	1	1	1	0.996933	1	1	0.797396	1	1	0.846945	0.822258
192	0.713419	1	0.918033	1	1	1	0.949686	1	1	1	0.993865	1	1	0.799024	1	1	0.846534	0.821689
193	0.713419	1	0.909836	1	0.994681	1	0.926101	1	1	1	0.990798	1	1	0.788446	1	1	0.839539	0.813192
194	0.714093	1	0.928279	1	1	1	0.933962	1	1	1	0.98773	1	1	0.797396	1	1	0.844888	0.819702
195	0.714093	1	0.922131	1	1	1	0.949686	1	1	1	0.98773	1	1	0.792514	1	1	0.845094	0.820258
196	0.710722	1	0.918033	1	1	1	0.935535	1	1	1	1	1	1	0.801465	1	1	0.844888	0.819761
197	0.717465	1	0.920082	1	0.994681	1	0.949686	1	1	1	0.993865	1	1	0.797396	1	1	0.847357	0.822631
198	0.713419	1	0.928279	1	1	1	0.95283	1	1	1	0.990798	1	1	0.806347	1	1	0.849619	0.825295
199	0.714093	1	0.940574	1	0.994681	1	0.938679	1	1	1	0.993865	1	1	0.786005	1	1	0.844065	0.819065
200	0.71207	1	0.932377	1	1	1	0.949686	1	1	1	0.98773	1	1	0.785191	1	1	0.843654	0.818903
201	0.718813	1	0.94877	1	1	1	0.941824	1	1	1	1	1	1	0.796583	1	1	0.850031	0.825909
202	0.708699	1	0.942623	1	1	1	0.957547	1	1	1	0.98773	1	1	0.783564	1	1	0.844271	0.819571
203	0.712744	1	0.938525	1	1	1	0.946541	1	1	1	0.98773	1	1	0.78926	1	1	0.845094	0.820346
204	0.714093	1	0.928279	1	1	1	0.93239	1	1	1	0.990798	1	1	0.79821	1	1	0.845094	0.820122
205	0.710722	1	0.907787	1	0.994681	1	0.960692	1	1	1	0.996933	1	1	0.794142	1	1	0.844888	0.820144
206	0.714093	1	0.92418	1	1	1	0.946541	1	1	1	0.993865	1	1	0.783564	1	1	0.843036	0.818043
207	0.71679	1	0.920082	1	0.994681	1	0.951258	1	1	1	0.990798	1	1	0.797396	1	1	0.847151	0.822464
208	0.720836	1	0.918033	1	1	1	0.938679	1	1	1	0.996933	1	1	0.781937	1	1	0.843242	0.817802
209	0.714767	1	0.92418	1	1	1	0.938679	1	1	1	0.990798	1	1	0.799837	1	1	0.846122	0.820839
210	0.713419	1	0.92418	1	1	1	0.951258	1	1	1	1	1	1	0.802278	1	1	0.848591	0.824204
211	0.711396	1	0.92623	1	1	1	0.929245	1	1	1	1	1	1	0.780309	1	1	0.839745	0.813817
212	0.714093	1	0.92623	1	1	1	0.941824	1	1	1	0.993865	1	1	0.803906	1	1	0.847768	0.823445
213	0.714767	1	0.946721	1	1	1	0.941824	1	1	1	0.993865	1	1	0.809601	1	1	0.851471	0.827514
214	0.718813	1	0.952869	1	1	1	0.938679	1	1	1	0.990798	1	1	0.78926	1	1	0.847562	0.823158
215	0.713419	1	0.913934	1	0.994681	1	0.946541	1	1	1	0.996933	1	1	0.803906	1	1	0.846945	0.822145
216	0.715442	1	0.92623	1	1	1	0.951258	1	1	1	0.993865	1	1	0.790887	1	1	0.846122	0.821655
217	0.711396	1	0.934426	1	1	1	0.957547	1	1	1	0.984663	1	1	0.801465	1	1	0.848591	0.824439
218	0.723533	1	0.905738	1	1	1	0.943396	1	1	1	0.993865	1	1	0.802278	1	1	0.848385	0.823401
219	0.719488	1	0.934426	1	0.994681	1	0.95283	1	1	1	0.990798	1	1	0.806347	1	1	0.851882	0.827937
220	0.712744	1	0.915984	1	0.994681	1	0.954403	1	1	1	0.993865	1	1	0.796583	1	1	0.845916	0.821109
221	0.714093	1	0.936475	1	1	1	0.949686	1	1	1	0.993865	1	1	0.791701	1	1	0.846739	0.822135
222	0.720162	1	0.920082	1	1	1	0.948113	1	1	1	0.990798	1	1	0.800651	1	1	0.848797	0.824081
223	0.712744	1	0.920082	1	0.994681	1	0.944969	1	1	1	0.993865	1	1	0.794955	1	1	0.844682	0.819564
224	0.720162	1	0.918033	1	1	1	0.933962	1	1	1	0.993865	1	1	0.791701	1	1	0.844682	0.81918
225	0.711396	1	0.932377	1	1	1	0.948113	1	1	1	0.98773	1	1	0.791701	1	1	0.844888	0.820248
226	0.71207	1	0.915984	1	0.994681	1	0.951258	1	1	1	1	1	1	0.805533	1	1	0.847974	0.823421
227	0.71207	1	0.932377	1	1	1	0.949686	1	1	1	0.984663	1	1	0.796583	1	1	0.846328	0.82184
228	0.715442	1	0.938525	1	1	1	0.933962	1	1	1	0.993865	1	1	0.79821	1	1	0.846945	0.822277
229	0.713419	1	0.913934	1	0.994681	1	0.943396	1	1	1	0.993865	1	1	0.799024	1	1	0.845094	0.82019
230	0.716116	1	0.918033	1	1	1	0.966981	1	1	1	1	1	1	0.799024	1	1	0.850031	0.826056
231	0.714093	1	0.922131	1	0.994681	1	0.951258	1	1	1	0.996933	1	1	0.787632	1	1	0.844476	0.819545
232	0.714093	1	0.930328	1	1	1	0.940252	1	1	1	0.990798	1	1	0.801465	1	1	0.847151	0.822379
233	0.710722	1	0.930328	1	0.994681	1	0.951258	1	1	1	0.996933	1	1	0.795769	1	1	0.846328	0.821977
234	0.715442	1	0.938525	1	1	1	0.937107	1	1	1	0.996933	1	1	0.796583	1	1	0.847151	0.822633
235	0.714093	1	0.946721	1	1	1	0.938679	1	1	1	0.993865	1	1	0.803092	1	1	0.849208	0.824945
236	0.714767	1	0.92623	1	1	1	0.937107	1	1	1	1	1	1	0.796583	1	1	0.845916	0.821036
237	0.714093	1	0.930328	1	1	1	0.940252	1	1	1	0.98773	1	1	0.794142	1	1	0.845094	0.820201
238	0.717465	1	0.944672	1	0.994681	1	0.943396	1	1	1	0.990798	1	1	0.797396	1	1	0.848797	0.824251
239	0.720836	1	0.901639	1	1	1	0.937107	1	1	1	0.984663	1	1	0.791701	1	1	0.843036	0.817234
240	0.71679	1	0.889344	1	1	1	0.940252	1	1	1	0.996933	1	1	0.790073	1	1	0.841391	0.815578
241	0.71679	1	0.932377	1	1	1	0.941824	1	1	1	0.993865	1	1	0.814483	1	1	0.851882	0.827696
242	0.718813	1	0.920082	1	1	1	0.937107	1	1	1	0.98773	1	1	0.791701	1	1	0.844476	0.81918
243	0.718139	1	0.922131	1	1	1	0.937107	1	1	1	0.98773	1	1	0.792514	1	1	0.844682	0.819141
244	0.714093	1	0.918033	1	1	1	0.938679	1	1	1	0.993865	1	0.990741	0.800651	1	1	0.845505	0.820372
245	0.713419	1	0.915984	1	1	1	0.951258	1	1	1	0.990798	1	1	0.791701	1	1	0.844476	0.819522
246	0.718813	1	0.928279	1	1	1	0.938679	1	1	1	0.990798	1	1	0.794142	1	1	0.846328	0.821516
247	0.714093	1	0.92418	1	1	1	0.943396	1	1	1	0.996933	1	1	0.795769	1	1	0.845916	0.821143
248	0.717465	1	0.942623	1	1	1	0.955975	1	1	1	0.990798	1	1	0.794142	1	1	0.849619	0.825516
249	0.718139	1	0.881148	1	1	1	0.93239	1	1	1	0.984663	1	1	0.786819	1	1	0.838305	0.811523
250	0.710047	1	0.932377	1	1	1	0.935535	1	1	1	0.981595	1	1	0.812042	1	1	0.847562	0.82256
251	0.716116	1	0.922131	1	0.994681	1	0.937107	1	1	1	0.990798	1	1	0.797396	1	1	0.845299	0.819966
252	0.71679	1	0.942623	1	1	1	0.937107	1	1	1	0.98773	1	1	0.809601	1	1	0.850648	0.826205
253	0.713419	1	0.942623	1	0.994681	1	0.946541	1	1	1	0.990798	1	1	0.784378	1	1	0.844476	0.819779
254	0.71679	1	0.918033	1	1	1	0.944969	1	1	1	0.993865	1	1	0.803906	1	1	0.848179	0.823234
255	0.72151	1	0.940574	1	1	1	0.93239	1	1	1	0.98773	1	1	0.786819	1	1	0.845505	0.820242
256	0.713419	1	0.92623	1	1	1	0.949686	1	1	1	0.990798	1	1	0.795769	1	1	0.846328	0.821726
257	0.712744	1	0.922131	1	1	1	0.951258	1	1	1	0.993865	1	1	0.799024	1	1	0.846945	0.822276
258	0.709373	1	0.907787	1	0.994681	1	0.944969	1	1	1	0.984663	1	1	0.78926	1	1	0.840362	0.81486
259	0.71679	1	0.907787	1	1	1	0.93239	1	1	1	0.978528	1	1	0.792514	1	1	0.841596	0.815471
260	0.714767	1	0.928279	1	0.994681	1	0.943396	1	1	1	0.993865	1	1	0.786005	1	1	0.843654	0.818556
261	0.716116	1	0.932377	1	1	1	0.944969	1	1	1	0.990798	1	1	0.78275	1	1	0.843859	0.818736
262	0.71679	1	0.940574	1	1	1	0.929245	1	1	1	0.98773	1	1	0.781123	1	1	0.842214	0.816817
263	0.713419	1	0.915984	1	1	1	0.946541	1	1	1	0.990798	1	0.990741	0.803906	1	1	0.846739	0.821691
264	0.712744	1	0.92623	1	0.994681	1	0.943396	1	1	1	0.996933	1	1	0.799024	1	1	0.846328	0.821496
265	0.71679	1	0.946721	1	1	1	0.948113	1	1	1	0.993865	1	1	0.794142	1	1	0.849002	0.824923
266	0.711396	1	0.928279	1	1	1	0.944969	1	1	1	0.990798	1	1	0.796583	1	1	0.845505	0.820696
267	0.711396	1	0.940574	1	0.994681	1	0.949686	1	1	1	1	1	1	0.800651	1	1	0.848797	0.824796
268	0.711396	1	0.928279	1	0.994681	1	0.93239	1	1	1	0.993865	1	1	0.790887	1	1	0.842419	0.817154
269	0.710722	1	0.932377	1	1	1	0.93239	1	1	1	0.996933	1	1	0.790073	1	1	0.842831	0.817482
270	0.713419	1	0.940574	1	1	1	0.930818	1	1	1	0.984663	1	1	0.78926	1	1	0.843242	0.817808
271	0.708699	1	0.92623	1	1	1	0.95283	1	1	1	0.993865	1	1	0.787632	1	1	0.843448	0.818645
272	0.714093	1	0.913934	1	1	1	0.946541	1	1	1	0.996933	1	1	0.772986	1	1	0.839539	0.813997
273	0.712744	1	0.920082	1	1	1	0.937107	1	1	1	0.993865	1	1	0.794142	1	1	0.843654	0.818452
274	0.706676	1	0.907787	1	0.994681	1	0.938679	1	1	1	0.993865	1	1	0.803906	1	1	0.843036	0.817924
275	0.711396	1	0.934426	1	1	1	0.93239	1	1	1	0.990798	1	1	0.788446	1	1	0.842419	0.817152
276	0.71679	1	0.95082	1	0.994681	1	0.949686	1	1	1	0.990798	1	1	0.790073	1	1	0.848179	0.82401
277	0.708699	1	0.922131	1	1	1	0.944969	1	1	1	0.98773	1	1	0.78926	1	1	0.842008	0.816813
278	0.704653	1	0.909836	1	0.994681	1	0.944969	1	1	1	0.981595	1	1	0.792514	1	1	0.839745	0.813857
279	0.71207	1	0.959016	1	1	1	0.941824	1	1	1	0.996933	1	1	0.786819	1	1	0.846328	0.822286
280	0.708024	1	0.922131	1	0.994681	1	0.951258	1	1	1	0.990798	1	1	0.790887	1	1	0.843036	0.818196
281	0.705327	1	0.92418	1	1	1	0.938679	1	1	1	0.98773	1	1	0.79821	1	1	0.842625	0.817456
282	0.71207	1	0.928279	1	1	1	0.941824	1	1	1	0.98773	1	1	0.784378	1	1	0.842008	0.816631
283	0.710722	1	0.92623	1	1	1	0.943396	1	1	1	0.993865	1	1	0.783564	1	1	0.841802	0.816686
284	0.711396	1	0.934426	1	1	1	0.946541	1	1	1	0.981595	1	1	0.777055	1	1	0.840774	0.815408
285	0.709373	1	0.928279	1	1	1	0.937107	1	1	1	0.993865	1	1	0.779496	1	1	0.839745	0.81427
286	0.713419	1	0.942623	1	0.994681	1	0.929245	1	1	1	0.984663	1	1	0.793328	1	1	0.844065	0.819204
287	0.706676	1	0.930328	1	0.994681	1	0.948113	1	1	1	0.996933	1	1	0.794142	1	1	0.844271	0.819351
288	0.710047	1	0.932377	1	1	1	0.937107	1	1	1	1	1	1	0.781123	1	1	0.841185	0.81593
289	0.710047	1	0.944672	1	1	1	0.948113	1	1	1	0.993865	1	1	0.770545	1	1	0.840774	0.815864
290	0.713419	1	0.952869	1	1	1	0.927673	1	1	1	0.990798	1	1	0.790887	1	1	0.844888	0.820048
291	0.710047	1	0.928279	1	1	1	0.949686	1	1	1	0.98773	1	1	0.797396	1	1	0.845711	0.820967
292	0.711396	1	0.930328	1	1	1	0.938679	1	1	1	0.990798	1	1	0.793328	1	1	0.844065	0.818931
293	0.716116	1	0.922131	1	1	1	0.940252	1	1	1	0.993865	1	1	0.787632	1	1	0.843654	0.818442
294	0.710722	1	0.920082	1	0.994681	1	0.943396	1	1	1	0.996933	1	1	0.776241	1	1	0.839333	0.813931
295	0.704653	1	0.936475	1	1	1	0.954403	1	1	1	0.993865	1	1	0.790073	1	1	0.844065	0.819668
296	0.708699	1	0.932377	1	1	1	0.95283	1	1	1	0.993865	1	1	0.793328	1	1	0.845505	0.82099
297	0.71207	1	0.94877	1	0.994681	1	0.941824	1	1	1	0.996933	1	1	0.786819	1	1	0.845094	0.820315
298	0.710047	1	0.940574	1	1	1	0.948113	1	1	1	0.990798	1	1	0.792514	1	1	0.845711	0.821059
299	0.712744	1	0.934426	1	1	1	0.951258	1	1	1	0.98773	1	1	0.784378	1	1	0.844065	0.819209
300	0.71207	1	0.930328	1	1	1	0.937107	1	1	1	0.990798	1	1	0.775427	1	1	0.839539	0.813982
301	0.711396	1	0.928279	1	0.994681	1	0.946541	1	1	1	0.98773	1	1	0.777868	1	1	0.840568	0.815284
302	0.718139	1	0.915984	1	1	1	0.95283	1	1	1	0.996933	1	1	0.793328	1	1	0.846945	0.822406
303	0.709373	1	0.928279	1	1	1	0.937107	1	1	1	0.996933	1	1	0.781937	1	1	0.840568	0.814972
304	0.714767	1	0.918033	1	0.994681	1	0.943396	1	1	1	1	1	1	0.786005	1	1	0.843036	0.817812
305	0.71679	1	0.946721	1	1	1	0.935535	1	1	1	0.984663	1	1	0.787632	1	1	0.845094	0.819976
306	0.710722	1	0.928279	1	0.994681	1	0.938679	1	1	1	0.981595	1	1	0.778682	1	1	0.839128	0.813385
307	0.711396	1	0.92418	1	0.994681	1	0.924528	1	1	1	0.990798	1	1	0.778682	1	1	0.837688	0.81144
308	0.710722	1	0.936475	1	1	1	0.935535	1	1	1	0.996933	1	1	0.786005	1	1	0.842625	0.817665
309	0.710047	1	0.92623	1	1	1	0.95283	1	1	1	0.996933	1	1	0.790073	1	1	0.844682	0.820002
310	0.703304	1	0.940574	1	0.994681	1	0.926101	1	1	1	0.993865	1	1	0.795769	1	1	0.841596	0.816454
311	0.711396	1	0.95082	1	0.989362	1	0.930818	1	1	1	0.990798	1	1	0.788446	1	1	0.843448	0.818269
312	0.708699	1	0.934426	1	1	1	0.949686	1	1	1	0.990798	1	1	0.788446	1	1	0.843859	0.819258
313	0.706001	1	0.915984	1	1	1	0.944969	1	1	1	0.981595	1	1	0.778682	1	1	0.837482	0.811532
314	0.710722	1	0.92418	1	1	1	0.951258	1	1	1	0.993865	1	1	0.791701	1	1	0.844682	0.819791
315	0.710722	1	0.913934	1	1	1	0.937107	1	1	1	0.990798	1	1	0.786005	1	1	0.840156	0.814329
316	0.704653	1	0.930328	1	1	1	0.933962	1	1	1	0.990798	1	0.990741	0.783564	1	1	0.838716	0.813034
317	0.70735	1	0.932377	1	1	1	0.926101	1	1	1	0.98773	1	1	0.78926	1	1	0.840156	0.814546
318	0.706001	1	0.928279	1	0.989362	1	0.93239	1	1	1	0.990798	1	1	0.772172	1	1	0.835631	0.809485
319	0.703978	1	0.936475	1	1	1	0.943396	1	1	1	0.990798	1	1	0.790887	1	1	0.842419	0.817752
320	0.705327	1	0.932377	1	1	1	0.940252	1	1	1	0.990798	1	1	0.785191	1	1	0.840568	0.815402
321	0.704653	1	0.944672	1	1	1	0.933962	1	1	1	0.98773	1	1	0.792514	1	1	0.842419	0.817453
322	0.705327	1	0.942623	1	1	1	0.960692	1	1	1	0.990798	1	1	0.786819	1	1	0.844682	0.82051
323	0.70263	1	0.92623	1	0.994681	1	0.946541	1	1	1	0.993865	1	1	0.771359	1	1	0.836453	0.810835
324	0.710722	1	0.92418	1	1	1	0.937107	1	1	1	0.990798	1	1	0.804719	1	1	0.845916	0.821025
325	0.703978	1	0.92623	1	1	1	0.944969	1	1	1	0.990798	1	1	0.781937	1	1	0.839333	0.814009
326	0.703304	1	0.938525	1	1	1	0.949686	1	1	1	0.990798	1	1	0.799837	1	1	0.845505	0.820973
327	0.708699	1	0.918033	1	1	1	0.941824	1	1	1	1	1	1	0.78926	1	1	0.842008	0.816861
328	0.706676	1	0.938525	1	1	1	0.940252	1	1	1	0.990798	1	1	0.784378	1	1	0.841391	0.816219
329	0.712744	1	0.946721	1	0.994681	1	0.930818	1	1	1	0.990798	1	1	0.78275	1	1	0.842214	0.816905
330	0.705327	1	0.934426	1	1	1	0.951258	1	1	1	0.990798	1	1	0.784378	1	1	0.842008	0.817226
331	0.705327	1	0.92623	1	0.994681	1	0.95283	1	1	1	0.981595	1	1	0.772986	1	1	0.837688	0.812179
332	0.701955	1	0.920082	1	0.994681	1	0.941824	1	1	1	0.990798	1	1	0.781123	1	1	0.837276	0.811639
333	0.705327	1	0.92418	1	1	1	0.943396	1	1	1	0.993865	1	1	0.784378	1	1	0.840156	0.815006
334	0.706676	1	0.918033	1	0.994681	1	0.938679	1	1	1	0.990798	1	1	0.780309	1	1	0.837893	0.812229
335	0.70263	1	0.932377	1	1	1	0.943396	1	1	1	0.996933	1	1	0.766477	1	1	0.835836	0.810456
336	0.70735	1	0.92623	1	1	1	0.93239	1	1	1	0.996933	1	1	0.785191	1	1	0.839951	0.814666
337	0.708024	1	0.938525	1	1	1	0.949686	1	1	1	0.98773	1	1	0.783564	1	1	0.842625	0.817814
338	0.700607	1	0.930328	1	1	1	0.943396	1	1	1	0.984663	1	1	0.780309	1	1	0.837688	0.812283
339	0.706676	1	0.934426	1	1	1	0.940252	1	1	1	0.98773	1	1	0.787632	1	1	0.841596	0.816374
340	0.709373	1	0.913934	1	1	1	0.941824	1	1	1	0.993865	1	1	0.768104	1	1	0.836042	0.810158
341	0.706676	1	0.934426	1	1	1	0.949686	1	1	1	0.990798	1	1	0.771359	1	1	0.838922	0.813869
342	0.703978	1	0.920082	1	1	1	0.955975	1	1	1	0.984663	1	1	0.794142	1	1	0.842831	0.818122
343	0.710722	1	0.930328	1	1	1	0.951258	1	1	1	0.993865	1	1	0.786005	1	1	0.843859	0.819204
344	0.700607	1	0.940574	1	0.994681	1	0.957547	1	1	1	0.990798	1	1	0.794142	1	1	0.844271	0.819904
345	0.708024	1	0.936475	1	1	1	0.938679	1	1	1	0.990798	1	1	0.792514	1	1	0.843448	0.818425
346	0.710047	1	0.92418	1	0.994681	1	0.943396	1	1	1	0.990798	1	1	0.771359	1	1	0.837893	0.812238
347	0.708699	1	0.940574	1	1	1	0.955975	1	1	1	0.993865	1	1	0.79821	1	1	0.847974	0.824142
348	0.706676	1	0.938525	1	1	1	0.935535	1	1	1	0.993865	1	1	0.777055	1	1	0.839128	0.813452
349	0.706676	1	0.922131	1	0.994681	1	0.941824	1	1	1	0.98773	1	1	0.785191	1	1	0.839745	0.814094
350	0.70735	1	0.934426	1	1	1	0.921384	1	1	1	0.990798	1	1	0.787632	1	1	0.839539	0.813889
351	0.706676	1	0.942623	1	0.994681	1	0.951258	1	1	1	0.98773	1	1	0.780309	1	1	0.841802	0.81692
352	0.700607	1	0.932377	1	1	1	0.935535	1	1	1	0.98773	1	1	0.795769	1	1	0.840979	0.815665
353	0.701955	1	0.922131	1	0.994681	1	0.944969	1	1	1	0.993865	1	1	0.784378	1	1	0.838922	0.813273
354	0.711396	1	0.922131	1	1	1	0.949686	1	1	1	0.98773	1	1	0.784378	1	1	0.842214	0.816887
355	0.706676	1	0.940574	1	1	1	0.940252	1	1	1	0.993865	1	1	0.779496	1	1	0.840568	0.815641
356	0.703304	1	0.94877	1	1	1	0.951258	1	1	1	0.990798	1	1	0.771359	1	1	0.839539	0.814633
357	0.70735	1	0.920082	1	0.994681	1	0.946541	1	1	1	0.98773	1	1	0.788446	1	1	0.841185	0.81613
358	0.712744	1	0.930328	1	1	1	0.948113	1	1	1	0.984663	1	1	0.78926	1	1	0.844271	0.819252
359	0.704653	1	0.930328	1	1	1	0.949686	1	1	1	0.990798	1	1	0.783564	1	1	0.840979	0.81588
360	0.70735	1	0.938525	1	1	1	0.951258	1	1	1	0.98773	1	1	0.776241	1	1	0.840774	0.815791
361	0.709373	1	0.930328	1	1	1	0.919811	1	1	1	0.984663	1	1	0.780309	1	1	0.837276	0.810847
362	0.711396	1	0.938525	1	0.994681	1	0.940252	1	1	1	0.993865	1	1	0.796583	1	1	0.845916	0.821372
363	0.706001	1	0.952869	1	1	1	0.960692	1	1	1	0.990798	1	1	0.794142	1	1	0.847768	0.823998
364	0.699933	1	0.920082	1	1	1	0.943396	1	1	1	0.990798	1	1	0.781937	1	1	0.837276	0.81166
365	0.699258	1	0.940574	1	1	1	0.946541	1	1	1	0.996933	1	1	0.793328	1	1	0.842831	0.818196
366	0.71207	1	0.92623	1	1	1	0.949686	1	1	1	0.990798	1	1	0.771359	1	1	0.839745	0.814601
367	0.706676	1	0.930328	1	1	1	0.949686	1	1	1	0.98773	1	1	0.784378	1	1	0.841596	0.816643
368	0.70735	1	0.940574	1	0.994681	1	0.951258	1	1	1	0.996933	1	1	0.785191	1	1	0.843654	0.819247
369	0.710722	1	0.938525	1	1	1	0.954403	1	1	1	0.993865	1	1	0.784378	1	1	0.844682	0.820315
370	0.712744	1	0.92623	1	1	1	0.951258	1	1	1	0.984663	1	1	0.779496	1	1	0.841802	0.816707
371	0.708699	1	0.946721	1	1	1	0.933962	1	1	1	0.990798	1	1	0.787632	1	1	0.842831	0.817843
372	0.706676	1	0.938525	1	0.994681	1	0.937107	1	1	1	0.990798	1	1	0.777868	1	1	0.839128	0.813711
373	0.705327	1	0.942623	1	1	1	0.944969	1	1	1	0.98773	1	1	0.783564	1	1	0.841596	0.81661
374	0.706001	1	0.946721	1	0.994681	1	0.946541	1	1	1	0.98773	1	1	0.780309	1	1	0.841391	0.816674
375	0.712744	1	0.930328	1	1	1	0.951258	1	1	1	1	1	1	0.781937	1	1	0.843859	0.819166
376	0.708699	1	0.92623	1	1	1	0.944969	1	1	1	0.98773	1	1	0.792514	1	1	0.843242	0.818355
377	0.698584	1	0.940574	1	1	1	0.957547	1	1	1	0.990798	1	1	0.787632	1	1	0.842214	0.817911
378	0.704653	1	0.92418	1	0.994681	1	0.943396	1	1	1	1	1	1	0.779496	1	1	0.838922	0.813588
379	0.706676	1	0.932377	1	1	1	0.951258	1	1	1	0.990798	1	1	0.779496	1	1	0.840979	0.815945
380	0.710047	1	0.913934	1	1	1	0.954403	1	1	1	0.990798	1	1	0.774614	1	1	0.839333	0.814178
381	0.710047	1	0.92418	1	1	1	0.941824	1	1	1	0.993865	1	1	0.788446	1	1	0.842419	0.817242
382	0.705327	1	0.952869	1	1	1	0.948113	1	1	1	0.990798	1	1	0.790887	1	1	0.845094	0.820914
383	0.703304	1	0.928279	1	0.994681	1	0.954403	1	1	1	0.996933	1	1	0.785191	1	1	0.841596	0.817121
384	0.717465	1	0.938525	1	1	1	0.959119	1	1	1	0.990798	1	1	0.794142	1	1	0.849619	0.825666
385	0.703304	1	0.95082	1	1	1	0.948113	1	1	1	0.984663	1	0.990741	0.784378	1	1	0.842008	0.817392
386	0.716116	1	0.942623	1	1	1	0.933962	1	1	1	0.993865	1	1	0.772986	1	1	0.841185	0.815913
387	0.706676	1	0.930328	1	1	1	0.944969	1	1	1	0.978528	1	1	0.800651	1	1	0.844476	0.81987
388	0.705327	1	0.920082	1	0.994681	1	0.948113	1	1	1	0.990798	1	1	0.781123	1	1	0.839128	0.813874
389	0.699933	1	0.930328	1	1	1	0.938679	1	1	1	0.984663	1	1	0.76729	1	1	0.833573	0.807628
390	0.708699	1	0.932377	1	1	1	0.955975	1	1	1	0.98773	1	1	0.777868	1	1	0.841596	0.816764
391	0.711396	1	0.940574	1	1	1	0.949686	1	1	1	0.993865	1	1	0.778682	1	1	0.843036	0.818399
392	0.704653	1	0.895492	1	0.994681	1	0.938679	1	1	1	0.984663	1	1	0.803092	1	1	0.840362	0.814618
393	0.71679	1	0.915984	1	1	1	0.955975	1	1	1	0.996933	1	1	0.781937	1	1	0.844065	0.819225
394	0.714093	1	0.92418	1	0.994681	1	0.946541	1	1	1	0.990798	1	1	0.786819	1	1	0.843448	0.818274
395	0.708699	1	0.911885	1	1	1	0.949686	1	1	1	0.993865	1	1	0.793328	1	1	0.843036	0.818042
396	0.705327	1	0.95082	1	1	1	0.929245	1	1	1	0.984663	1	1	0.768918	1	1	0.836453	0.810583
397	0.710047	1	0.936475	1	1	1	0.940252	1	1	1	0.996933	1	1	0.779496	1	1	0.841391	0.816065
398	0.704653	1	0.928279	1	1	1	0.937107	1	1	1	0.978528	1	0.990741	0.770545	1	1	0.834808	0.808655
399	0.708024	1	0.922131	1	1	1	0.935535	1	1	1	0.990798	1	1	0.779496	1	1	0.838305	0.812349
400	0.706676	1	0.920082	1	1	1	0.943396	1	1	1	0.993865	1	1	0.78275	1	1	0.839745	0.814487
401	0.710047	1	0.920082	1	1	1	0.943396	1	1	1	0.98773	1	1	0.788446	1	1	0.841802	0.816343
402	0.711396	1	0.928279	1	0.994681	1	0.963836	1	1	1	0.990798	1	1	0.791701	1	1	0.846534	0.822186
403	0.710722	1	0.930328	1	0.989362	1	0.933962	1	1	1	0.98773	1	1	0.787632	1	1	0.841185	0.815863
404	0.705327	1	0.920082	1	1	1	0.948113	1	1	1	1	1	1	0.788446	1	1	0.841802	0.816837
405	0.710722	1	0.942623	1	1	1	0.941824	1	1	1	0.996933	1	1	0.777055	1	1	0.841802	0.816772
406	0.706676	1	0.92623	1	1	1	0.955975	1	1	1	1	1	1	0.78275	1	1	0.842419	0.81778
407	0.701281	1	0.936475	1	1	1	0.943396	1	1	1	0.993865	1	1	0.774614	1	1	0.837688	0.812224
408	0.710722	1	0.944672	1	1	1	0.944969	1	1	1	0.996933	1	1	0.778682	1	1	0.842831	0.818074
409	0.711396	1	0.936475	1	1	1	0.949686	1	1	1	0.984663	1	1	0.790887	1	1	0.845094	0.820381
410	0.710047	1	0.932377	1	1	1	0.937107	1	1	1	0.990798	1	1	0.791701	1	1	0.843242	0.818018
411	0.710722	1	0.940574	1	0.994681	1	0.929245	1	1	1	0.984663	1	1	0.780309	1	1	0.839745	0.814026
412	0.710047	1	0.918033	1	1	1	0.941824	1	1	1	0.990798	1	1	0.788446	1	1	0.841596	0.816234
413	0.703304	1	0.918033	1	0.989362	1	0.943396	1	1	1	0.993865	1	1	0.779496	1	1	0.837276	0.811779
414	0.699933	1	0.944672	1	0.984043	1	0.938679	1	1	1	0.996933	1	1	0.78926	1	1	0.840774	0.815847
415	0.703304	1	0.940574	1	1	1	0.940252	1	1	1	0.990798	1	1	0.800651	1	1	0.844682	0.820103
416	0.706001	1	0.92418	1	1	1	0.946541	1	1	1	0.981595	1	1	0.786819	1	1	0.840568	0.815508
417	0.706001	1	0.922131	1	1	1	0.940252	1	1	1	0.984663	1	1	0.775427	1	1	0.836865	0.811281
418	0.703978	1	0.928279	1	0.994681	1	0.951258	1	1	1	0.984663	1	1	0.768104	1	1	0.836248	0.811054
419	0.704653	1	0.932377	1	1	1	0.933962	1	1	1	0.993865	1	1	0.801465	1	1	0.843859	0.818924
420	0.705327	1	0.918033	1	0.989362	1	0.955975	1	1	1	0.98773	1	1	0.786819	1	1	0.840979	0.815913
421	0.705327	1	0.940574	1	0.994681	1	0.946541	1	1	1	0.990798	1	0.990741	0.786005	1	1	0.842008	0.817213
422	0.70735	1	0.940574	1	0.994681	1	0.949686	1	1	1	0.990798	1	1	0.796583	1	1	0.845916	0.821762
423	0.708024	1	0.934426	1	1	1	0.930818	1	1	1	1	1	1	0.788446	1	1	0.841802	0.816563
424	0.705327	1	0.922131	1	1	1	0.946541	1	1	1	0.993865	1	1	0.775427	1	1	0.838099	0.812888
425	0.711396	1	0.930328	1	1	1	0.935535	1	1	1	0.978528	1	1	0.784378	1	1	0.840568	0.815067
426	0.708699	1	0.934426	1	1	1	0.957547	1	1	1	0.990798	1	1	0.777055	1	1	0.842008	0.817305
427	0.704653	1	0.928279	1	1	1	0.935535	1	1	1	0.98773	1	1	0.780309	1	1	0.837893	0.812227
428	0.713419	1	0.928279	1	1	1	0.951258	1	1	1	0.981595	1	1	0.796583	1	1	0.846328	0.821789
429	0.703978	1	0.94877	1	1	1	0.943396	1	1	1	0.993865	1	1	0.786005	1	1	0.842625	0.818383
430	0.703304	1	0.922131	1	0.994681	1	0.943396	1	1	1	0.990798	1	1	0.788446	1	1	0.839951	0.814637
431	0.708699	1	0.936475	1	1	1	0.946541	1	1	1	0.990798	1	1	0.781123	1	1	0.841802	0.816995
432	0.710722	1	0.934426	1	1	1	0.938679	1	1	1	0.984663	1	1	0.779496	1	1	0.840362	0.81515
433	0.708699	1	0.92418	1	1	1	0.943396	1	1	1	0.98773	1	1	0.785191	1	1	0.840979	0.815846
434	0.709373	1	0.932377	1	1	1	0.957547	1	1	1	0.993865	1	0.990741	0.784378	1	1	0.843859	0.81933
435	0.708699	1	0.936475	1	1	1	0.948113	1	1	1	0.98773	1	1	0.777868	1	1	0.840979	0.816264
436	0.708024	1	0.915984	1	1	1	0.924528	1	1	1	0.996933	1	1	0.772986	1	1	0.835013	0.808611
437	0.699933	1	0.930328	1	1	1	0.937107	1	1	1	0.990798	1	1	0.769731	1	1	0.834396	0.808696
438	0.70735	1	0.92623	1	0.989362	1	0.959119	1	1	1	0.984663	1	1	0.785191	1	1	0.842214	0.817359
439	0.710047	1	0.934426	1	1	1	0.929245	1	1	1	1	1	1	0.777055	1	1	0.839333	0.8135
440	0.703978	1	0.936475	1	1	1	0.944969	1	1	1	0.993865	1	1	0.791701	1	1	0.843036	0.818166
441	0.699933	1	0.918033	1	1	1	0.955975	1	1	1	0.993865	1	1	0.786819	1	1	0.840156	0.815258
442	0.704653	1	0.934426	1	1	1	0.948113	1	1	1	0.984663	1	1	0.771359	1	1	0.837688	0.812183
443	0.705327	1	0.913934	1	0.994681	1	0.948113	1	1	1	0.993865	1	1	0.78926	1	1	0.840774	0.815653
444	0.695212	1	0.938525	1	1	1	0.955975	1	1	1	0.984663	1	1	0.786005	1	1	0.839951	0.815216
445	0.70263	1	0.936475	1	1	1	0.941824	1	1	1	0.990798	1	1	0.791701	1	1	0.842008	0.817254
446	0.706676	1	0.905738	1	1	1	0.943396	1	1	1	0.990798	1	1	0.775427	1	1	0.836248	0.810319
447	0.704653	1	0.932377	1	1	1	0.944969	1	1	1	0.984663	1	1	0.776241	1	1	0.838305	0.813061
448	0.704653	1	0.913934	1	1	1	0.943396	1	1	1	0.98773	1	1	0.790073	1	1	0.839951	0.814595
449	0.699933	1	0.94877	1	1	1	0.951258	1	1	1	1	1	1	0.780309	1	1	0.841391	0.817141
450	0.703304	1	0.954918	1	1	1	0.941824	1	1	1	0.996933	1	1	0.799024	1	1	0.846328	0.822105
451	0.70263	1	0.938525	1	0.989362	1	0.954403	1	1	1	0.984663	1	1	0.771359	1	1	0.837893	0.81269
452	0.700607	1	0.92623	1	0.989362	1	0.955975	1	1	1	0.98773	1	1	0.791701	1	1	0.841596	0.816752
453	0.703304	1	0.932377	1	1	1	0.940252	1	1	1	0.996933	1	1	0.792514	1	1	0.842214	0.817349
454	0.700607	1	0.936475	1	1	1	0.949686	1	1	1	0.990798	1	1	0.76729	1	1	0.836248	0.811035
455	0.703304	1	0.952869	1	1	1	0.948113	1	1	1	0.993865	1	1	0.770545	1	1	0.839539	0.814926
456	0.704653	1	0.940574	1	1	1	0.955975	1	1	1	0.993865	1	1	0.781123	1	1	0.842419	0.817849
457	0.699258	1	0.922131	1	1	1	0.948113	1	1	1	0.98773	1	1	0.779496	1	1	0.837071	0.811676
458	0.70735	1	0.934426	1	1	1	0.955975	1	1	1	0.996933	1	1	0.774614	1	1	0.841185	0.816299
459	0.70735	1	0.940574	1	1	1	0.940252	1	1	1	0.993865	1	1	0.772986	1	1	0.839128	0.813916
460	0.70735	1	0.95082	1	1	1	0.937107	1	1	1	0.990798	1	1	0.787632	1	1	0.843242	0.818484
461	0.705327	1	0.936475	1	1	1	0.949686	1	1	1	0.98773	1	1	0.790073	1	1	0.843242	0.818784
462	0.699933	1	0.928279	1	1	1	0.938679	1	1	1	0.993865	1	1	0.783564	1	1	0.838099	0.812936
463	0.705327	1	0.936475	1	1	1	0.95283	1	1	1	0.993865	1	1	0.777868	1	1	0.840979	0.816255
464	0.701281	1	0.92623	1	1	1	0.955975	1	1	1	0.993865	1	1	0.790887	1	1	0.842419	0.817847
465	0.700607	1	0.915984	1	1	1	0.93239	1	1	1	0.990798	1	1	0.776241	1	1	0.83419	0.807841
466	0.71207	1	0.956967	1	0.994681	1	0.949686	1	1	1	0.993865	1	1	0.774614	1	1	0.843654	0.81922
467	0.695212	1	0.918033	1	1	1	0.959119	1	1	1	0.993865	1	1	0.799024	1	1	0.842214	0.817724
468	0.693864	1	0.930328	1	1	1	0.946541	1	1	1	0.993865	1	1	0.784378	1	1	0.837688	0.812477
469	0.699933	1	0.928279	1	1	1	0.937107	1	1	1	0.98773	1	1	0.797396	1	1	0.840979	0.815866
470	0.70735	1	0.932377	1	1	1	0.944969	1	1	1	0.984663	1	1	0.766477	1	1	0.836659	0.811145
471	0.701281	1	0.938525	1	1	1	0.930818	1	1	1	0.996933	1	1	0.777055	1	1	0.837071	0.811536
472	0.70263	1	0.92623	1	1	1	0.941824	1	1	1	0.98773	1	1	0.783564	1	1	0.838716	0.813228
473	0.699933	1	0.911885	1	1	1	0.95283	1	1	1	1	1	1	0.781123	1	1	0.838099	0.812894
474	0.699258	1	0.934426	1	1	1	0.946541	1	1	1	0.996933	1	1	0.783564	1	1	0.839745	0.814978
475	0.700607	1	0.930328	1	1	1	0.951258	1	1	1	0.984663	1	1	0.783564	1	1	0.839539	0.814634
476	0.706001	1	0.930328	1	0.994681	1	0.955975	1	1	1	0.993865	1	1	0.784378	1	1	0.842419	0.817954
477	0.706676	1	0.913934	1	0.994681	1	0.938679	1	1	1	0.990798	1	1	0.777868	1	1	0.836865	0.810849
478	0.703978	1	0.92623	1	1	1	0.944969	1	1	1	0.990798	1	1	0.793328	1	1	0.842214	0.817357
479	0.70263	1	0.915984	1	1	1	0.938679	1	1	1	0.993865	1	1	0.78275	1	1	0.837482	0.811748
480	0.703304	1	0.940574	1	0.994681	1	0.946541	1	1	1	0.993865	1	1	0.795769	1	1	0.844271	0.819918
481	0.703304	1	0.952869	1	1	1	0.933962	1	1	1	0.98773	1	1	0.793328	1	1	0.843036	0.818477
482	0.708024	1	0.936475	1	1	1	0.938679	1	1	1	0.990798	1	1	0.777055	1	1	0.839539	0.814175
483	0.699258	1	0.938525	1	1	1	0.941824	1	1	1	0.993865	1	1	0.792514	1	1	0.841596	0.816815
484	0.705327	1	0.92418	1	0.994681	1	0.959119	1	1	1	0.990798	1	1	0.774614	1	1	0.839333	0.814362
485	0.699258	1	0.928279	1	1	1	0.943396	1	1	1	0.984663	1	1	0.794955	1	1	0.840774	0.815576
486	0.697235	1	0.92623	1	1	1	0.935535	1	1	1	0.993865	1	1	0.794142	1	1	0.839333	0.813814
487	0.698584	1	0.942623	1	1	1	0.921384	1	1	1	0.993865	1	1	0.794955	1	1	0.839745	0.81444
488	0.695212	1	0.934426	1	1	1	0.930818	1	1	1	0.990798	1	1	0.776241	1	1	0.83419	0.808365
489	0.703978	1	0.932377	1	1	1	0.924528	1	1	1	0.996933	1	1	0.777868	1	1	0.836659	0.81062
490	0.706001	1	0.918033	1	1	1	0.943396	1	1	1	0.993865	1	1	0.772172	1	1	0.836659	0.810848
491	0.700607	1	0.930328	1	1	1	0.949686	1	1	1	0.993865	1	1	0.786005	1	1	0.840568	0.815962
492	0.705327	1	0.95082	1	1	1	0.949686	1	1	1	0.996933	1	1	0.78275	1	1	0.843448	0.818964
493	0.69791	1	0.92623	1	1	1	0.93239	1	1	1	0.990798	1	1	0.794142	1	1	0.838922	0.813532
494	0.701281	1	0.922131	1	0.994681	1	0.95283	1	1	1	0.990798	1	1	0.775427	1	1	0.837276	0.811739
495	0.699933	1	0.92623	1	0.994681	1	0.938679	1	1	1	0.98773	1	1	0.802278	1	1	0.842008	0.816741
496	0.700607	1	0.92623	1	1	1	0.930818	1	1	1	0.98773	1	1	0.786005	1	1	0.837276	0.811537
497	0.704653	1	0.92623	1	0.994681	1	0.949686	1	1	1	0.993865	1	1	0.775427	1	1	0.838511	0.813227
498	0.703304	1	0.928279	1	1	1	0.93239	1	1	1	0.990798	1	1	0.790887	1	1	0.839951	0.814527
499	0.70263	1	0.936475	1	0.984043	1	0.940252	1	1	1	0.98773	1	1	0.788446	1	1	0.840156	0.814561
500	0.694538	1	0.934426	1	0.994681	1	0.949686	1	1	1	0.993865	1	1	0.794955	1	1	0.841185	0.816436
501	0.703978	1	0.92623	1	1	1	0.941824	1	1	1	0.98773	1	1	0.78926	1	1	0.840568	0.814995
502	0.699258	1	0.918033	1	0.994681	1	0.941824	1	1	1	0.993865	1	1	0.774614	1	1	0.834808	0.808932
503	0.704653	1	0.922131	1	1	1	0.938679	1	1	1	0.990798	1	1	0.795769	1	1	0.841802	0.816664
504	0.703304	1	0.932377	1	0.989362	1	0.93239	1	1	1	0.990798	1	1	0.78275	1	1	0.837893	0.811963
505	0.700607	1	0.95082	1	1	1	0.930818	1	1	1	0.990798	1	1	0.779496	1	1	0.838305	0.812833
506	0.706676	1	0.909836	1	1	1	0.951258	1	1	1	0.984663	1	1	0.796583	1	1	0.842625	0.817413
507	0.710722	1	0.934426	1	1	1	0.922956	1	1	1	0.993865	1	1	0.792514	1	1	0.842214	0.816838
508	0.701281	1	0.944672	1	0.994681	1	0.943396	1	1	1	1	1	0.990741	0.777868	1	1	0.839333	0.814193
509	0.706001	1	0.915984	1	1	1	0.948113	1	1	1	0.98773	1	1	0.792514	1	1	0.841802	0.816699
510	0.706676	1	0.928279	1	1	1	0.95283	1	1	1	0.990798	1	1	0.786005	1	1	0.842419	0.817489
511	0.70263	1	0.936475	1	1	1	0.943396	1	1	1	0.98773	1	1	0.784378	1	1	0.840156	0.814911
512	0.701955	1	0.928279	1	0.994681	1	0.941824	1	1	1	0.98773	1	1	0.780309	1	1	0.837688	0.81216
513	0.706001	1	0.940574	1	1	1	0.951258	1	1	1	0.984663	1	1	0.795769	1	1	0.845299	0.821158
514	0.706676	1	0.92623	1	1	1	0.937107	1	1	1	0.98773	1	1	0.784378	1	1	0.839539	0.813998
515	0.710722	1	0.907787	1	0.994681	1	0.933962	1	1	1	0.990798	1	1	0.784378	1	1	0.838511	0.812468
516	0.699258	1	0.934426	1	1	1	0.95283	1	1	1	0.996933	1	1	0.791701	1	1	0.842625	0.818102
517	0.692515	1	0.940574	1	1	1	0.951258	1	1	1	0.990798	1	1	0.786005	1	1	0.839128	0.814452
518	0.69791	1	0.942623	1	1	1	0.949686	1	1	1	0.984663	1	1	0.786819	1	1	0.840568	0.8158
519	0.703304	1	0.930328	1	1	1	0.937107	1	1	1	0.996933	1	1	0.7738	1	1	0.836865	0.811038
520	0.705327	1	0.928279	1	1	1	0.940252	1	1	1	0.990798	1	1	0.786819	1	1	0.840568	0.815487
521	0.701281	1	0.940574	1	1	1	0.937107	1	1	1	0.98773	1	1	0.791701	1	1	0.841185	0.816072
522	0.705327	1	0.92418	1	0.994681	1	0.938679	1	1	1	0.993865	1	1	0.795769	1	1	0.842214	0.816861
523	0.71207	1	0.942623	1	1	1	0.941824	1	1	1	0.993865	1	1	0.788446	1	1	0.844888	0.820231
524	0.703978	1	0.928279	1	1	1	0.95283	1	1	1	0.990798	1	1	0.800651	1	1	0.845299	0.820668
525	0.703304	1	0.922131	1	1	1	0.941824	1	1	1	0.993865	1	1	0.794955	1	1	0.841802	0.816656
526	0.700607	1	0.918033	1	1	1	0.940252	1	1	1	0.984663	1	1	0.785191	1	1	0.837276	0.811443
527	0.70263	1	0.903689	1	0.994681	1	0.955975	1	1	1	0.996933	1	1	0.788446	1	1	0.839951	0.814542
528	0.706001	1	0.932377	1	1	1	0.949686	1	1	1	0.990798	1	1	0.790887	1	1	0.843448	0.818739
529	0.699933	1	0.942623	1	1	1	0.946541	1	1	1	0.98773	1	1	0.788446	1	1	0.841391	0.816616
530	0.708024	1	0.928279	1	1	1	0.944969	1	1	1	0.993865	1	1	0.781937	1	1	0.840979	0.815869
531	0.698584	1	0.930328	1	1	1	0.955975	1	1	1	0.98773	1	1	0.785191	1	1	0.840156	0.815533
532	0.701281	1	0.920082	1	1	1	0.938679	1	1	1	1	1	1	0.784378	1	1	0.838305	0.812747
533	0.69791	1	0.92623	1	1	1	0.957547	1	1	1	0.993865	1	1	0.804719	1	1	0.845094	0.820635
534	0.700607	1	0.936475	1	1	1	0.943396	1	1	1	0.984663	1	1	0.787632	1	1	0.840156	0.814985
535	0.699258	1	0.940574	1	1	1	0.946541	1	1	1	0.984663	1	1	0.775427	1	1	0.837482	0.81194
536	0.701955	1	0.932377	1	1	1	0.944969	1	1	1	0.993865	1	1	0.794142	1	1	0.842625	0.817963
537	0.706676	1	0.928279	1	1	1	0.937107	1	1	1	0.990798	1	1	0.792514	1	1	0.842008	0.816979
538	0.694538	1	0.932377	1	1	1	0.940252	1	1	1	0.993865	1	1	0.777868	1	1	0.835631	0.809994
539	0.705327	1	0.932377	1	0.994681	1	0.946541	1	1	1	0.981595	1	1	0.788446	1	1	0.841391	0.816387
540	0.697235	1	0.918033	1	1	1	0.946541	1	1	1	0.990798	1	1	0.790073	1	1	0.838716	0.813266
541	0.699933	1	0.938525	1	1	1	0.935535	1	1	1	0.990798	1	1	0.790887	1	1	0.840362	0.815109
542	0.701281	1	0.92623	1	1	1	0.940252	1	1	1	0.990798	1	1	0.78275	1	1	0.838099	0.812603
543	0.699258	1	0.932377	1	0.994681	1	0.955975	1	1	1	0.996933	1	1	0.79821	1	1	0.844271	0.819969
544	0.699933	1	0.938525	1	0.994681	1	0.940252	1	1	1	0.98773	1	1	0.794955	1	1	0.841596	0.816394
545	0.706001	1	0.922131	1	1	1	0.957547	1	1	1	0.990798	1	1	0.786005	1	1	0.842214	0.817387
546	0.699933	1	0.922131	1	1	1	0.938679	1	1	1	0.98773	1	1	0.788446	1	1	0.838305	0.812588
547	0.706001	1	0.936475	1	0.994681	1	0.929245	1	1	1	0.98773	1	1	0.790073	1	1	0.840568	0.81516
548	0.695887	1	0.942623	1	1	1	0.95283	1	1	1	0.990798	1	1	0.790887	1	1	0.841802	0.817319
549	0.695212	1	0.92418	1	1	1	0.948113	1	1	1	0.98773	1	1	0.790073	1	1	0.838716	0.813418
550	0.704653	1	0.930328	1	1	1	0.954403	1	1	1	0.98773	1	1	0.778682	1	1	0.840156	0.815181
551	0.701281	1	0.940574	1	1	1	0.938679	1	1	1	0.978528	1	1	0.794955	1	1	0.841596	0.816575
552	0.701281	1	0.922131	1	0.994681	1	0.949686	1	1	1	0.981595	1	1	0.795769	1	1	0.841391	0.816081
553	0.701281	1	0.942623	1	1	1	0.93239	1	1	1	0.996933	1	1	0.78926	1	1	0.840774	0.815384
554	0.701281	1	0.928279	1	1	1	0.941824	1	1	1	0.978528	1	1	0.78926	1	1	0.839333	0.813864
555	0.698584	1	0.932377	1	1	1	0.933962	1	1	1	0.984663	1	1	0.790073	1	1	0.838511	0.813013
556	0.70263	1	0.92418	1	1	1	0.948113	1	1	1	0.98773	1	1	0.778682	1	1	0.838099	0.812649
557	0.701281	1	0.938525	1	0.994681	1	0.941824	1	1	1	0.990798	1	1	0.777055	1	1	0.837893	0.812354
558	0.701281	1	0.909836	1	1	1	0.954403	1	1	1	0.98773	1	1	0.792514	1	1	0.840568	0.81534
559	0.701955	1	0.918033	1	1	1	0.954403	1	1	1	0.990798	1	1	0.779496	1	1	0.838511	0.813076
560	0.708024	1	0.930328	1	1	1	0.926101	1	1	1	0.993865	1	1	0.78275	1	1	0.838922	0.813059
561	0.69791	1	0.938525	1	1	1	0.95283	1	1	1	1	1	1	0.784378	1	1	0.840979	0.81656
562	0.704653	1	0.938525	1	0.994681	1	0.929245	1	1	1	0.984663	1	1	0.770545	1	1	0.835219	0.809232
563	0.703304	1	0.909836	1	1	1	0.95283	1	1	1	0.993865	1	1	0.788446	1	1	0.840362	0.815069
564	0.700607	1	0.932377	1	1	1	0.949686	1	1	1	0.98773	1	1	0.788446	1	1	0.840979	0.816043
565	0.705327	1	0.944672	1	1	1	0.963836	1	1	1	0.984663	1	1	0.794142	1	1	0.846739	0.822784
566	0.706001	1	0.92623	1	1	1	0.948113	1	1	1	0.993865	1	1	0.791701	1	1	0.843036	0.818093
567	0.70263	1	0.913934	1	1	1	0.946541	1	1	1	0.990798	1	1	0.783564	1	1	0.838305	0.812793
568	0.699933	1	0.930328	1	1	1	0.938679	1	1	1	1	1	1	0.781123	1	1	0.838099	0.812692
569	0.701955	1	0.909836	1	1	1	0.937107	1	1	1	0.98773	1	1	0.78275	1	1	0.836042	0.809941
570	0.698584	1	0.942623	1	1	1	0.968553	1	1	1	0.98773	1	1	0.794142	1	1	0.845299	0.821306
571	0.705327	1	0.94877	1	1	1	0.951258	1	1	1	0.98773	1	1	0.777055	1	1	0.841391	0.816769
572	0.710047	1	0.930328	1	0.994681	1	0.940252	1	1	1	0.98773	1	1	0.768918	1	1	0.837276	0.811436
573	0.699933	1	0.911885	1	1	1	0.946541	1	1	1	0.990798	1	1	0.777055	1	1	0.835631	0.809894
574	0.710722	1	0.934426	1	1	1	0.946541	1	1	1	0.98773	1	1	0.781937	1	1	0.842214	0.81698
575	0.69791	1	0.936475	1	1	1	0.946541	1	1	1	0.98773	1	1	0.780309	1	1	0.838099	0.812754
576	0.703304	1	0.936475	1	1	1	0.937107	1	1	1	0.98773	1	1	0.786005	1	1	0.839951	0.814565
577	0.703978	1	0.918033	1	0.994681	1	0.935535	1	1	1	0.990798	1	1	0.783564	1	1	0.837482	0.811408
578	0.704653	1	0.928279	1	1	1	0.940252	1	1	1	0.993865	1	1	0.779496	1	1	0.838716	0.813426
579	0.699933	1	0.932377	1	1	1	0.938679	1	1	1	0.984663	1	1	0.787632	1	1	0.838922	0.813341
580	0.700607	1	0.940574	1	1	1	0.949686	1	1	1	0.990798	1	1	0.781937	1	1	0.840362	0.815393
581	0.703304	1	0.911885	1	1	1	0.940252	1	1	1	0.984663	1	1	0.7738	1	1	0.834602	0.808333
582	0.696561	1	0.944672	1	1	1	0.95283	1	1	1	0.984663	1	1	0.781123	1	1	0.839333	0.814609
583	0.699258	1	0.928279	1	1	1	0.927673	1	1	1	0.990798	1	1	0.768918	1	1	0.832545	0.806216
584	0.703978	1	0.938525	1	0.994681	1	0.959119	1	1	1	0.990798	1	1	0.777055	1	1	0.840979	0.816183
585	0.704653	1	0.913934	1	1	1	0.944969	1	1	1	0.990798	1	1	0.786819	1	1	0.839539	0.813887
586	0.701281	1	0.932377	1	1	1	0.95283	1	1	1	0.990798	1	1	0.777868	1	1	0.839128	0.814065
587	0.70263	1	0.907787	1	0.994681	1	0.948113	1	1	1	0.996933	1	1	0.788446	1	1	0.839333	0.813912
588	0.696561	1	0.934426	1	1	1	0.941824	1	1	1	0.990798	1	1	0.787632	1	1	0.838922	0.813538
589	0.70263	1	0.92418	1	1	1	0.93239	1	1	1	0.990798	1	1	0.771359	1	1	0.834396	0.808232
590	0.70263	1	0.928279	1	1	1	0.930818	1	1	1	1	1	1	0.781937	1	1	0.837893	0.812157
591	0.701955	1	0.944672	1	0.994681	1	0.948113	1	1	1	0.993865	1	1	0.780309	1	1	0.840568	0.815699
592	0.705327	1	0.918033	1	1	1	0.927673	1	1	1	0.978528	1	1	0.786819	1	1	0.837071	0.810858
593	0.696561	1	0.913934	1	1	1	0.93239	1	1	1	0.990798	1	1	0.785191	1	1	0.835013	0.809064
594	0.704653	1	0.932377	1	1	1	0.943396	1	1	1	0.972393	1	1	0.788446	1	1	0.840362	0.814929
595	0.695212	1	0.940574	1	1	1	0.938679	1	1	1	0.990798	1	1	0.792514	1	1	0.839951	0.814812
596	0.701281	1	0.913934	1	1	1	0.93239	1	1	1	0.981595	1	1	0.776241	1	1	0.833573	0.80687
597	0.703978	1	0.911885	1	1	1	0.937107	1	1	1	0.990798	1	1	0.788446	1	1	0.838511	0.812321
598	0.697235	1	0.92418	1	1	1	0.933962	1	1	1	0.996933	1	1	0.780309	1	1	0.835631	0.809873
599	0.700607	1	0.92623	1	1	1	0.948113	1	1	1	0.990798	1	1	0.786005	1	1	0.839745	0.814627
600	0.700607	1	0.932377	1	0.994681	1	0.943396	1	1	1	0.993865	1	1	0.787632	1	1	0.840156	0.815075
601	0.70735	1	0.940574	1	1	1	0.927673	1	1	1	0.98773	1	1	0.794142	1	1	0.842419	0.817004
602	0.700607	1	0.940574	1	1	1	0.938679	1	1	1	0.98773	1	1	0.792514	1	1	0.841391	0.816484
603	0.714093	1	0.946721	1	0.994681	1	0.937107	1	1	1	0.990798	1	1	0.78926	1	1	0.845094	0.820159
604	0.70263	1	0.938525	1	1	1	0.948113	1	1	1	0.990798	1	1	0.786005	1	1	0.841596	0.816873
605	0.703304	1	0.928279	1	1	1	0.95283	1	1	1	0.996933	1	1	0.790887	1	1	0.843036	0.81829
606	0.70263	1	0.930328	1	1	1	0.941824	1	1	1	0.98773	1	1	0.794142	1	1	0.841802	0.816724
607	0.699933	1	0.915984	1	1	1	0.930818	1	1	1	0.98773	1	1	0.791701	1	1	0.837482	0.811482
608	0.695212	1	0.92623	1	1	1	0.941824	1	1	1	1	1	1	0.784378	1	1	0.837482	0.811916
609	0.70263	1	0.944672	1	1	1	0.954403	1	1	1	0.993865	1	1	0.788446	1	1	0.843859	0.819626
610	0.695887	1	0.934426	1	1	1	0.943396	1	1	1	0.996933	1	1	0.779496	1	1	0.837276	0.812204
611	0.700607	1	0.92418	1	1	1	0.941824	1	1	1	0.98773	1	1	0.788446	1	1	0.839128	0.813361
612	0.699258	1	0.915984	1	1	1	0.940252	1	1	1	0.990798	1	1	0.79821	1	1	0.840362	0.815009
613	0.703304	1	0.920082	1	1	1	0.938679	1	1	1	0.993865	1	1	0.790887	1	1	0.840156	0.814729
614	0.695887	1	0.920082	1	1	1	0.949686	1	1	1	0.996933	1	1	0.781937	1	1	0.837276	0.811925
615	0.703304	1	0.940574	1	1	1	0.943396	1	1	1	0.990798	1	1	0.787632	1	1	0.841802	0.817068
616	0.695212	1	0.913934	1	1	1	0.951258	1	1	1	1	1	1	0.787632	1	1	0.838305	0.812833
617	0.69791	1	0.915984	1	1	1	0.944969	1	1	1	1	1	1	0.785191	1	1	0.837893	0.812201
618	0.701955	1	0.922131	1	1	1	0.935535	1	1	1	0.990798	1	1	0.785191	1	1	0.837893	0.8122
619	0.701281	1	0.946721	1	1	1	0.944969	1	1	1	0.993865	1	1	0.785191	1	1	0.841596	0.816899
620	0.704653	1	0.938525	1	1	1	0.948113	1	1	1	0.984663	1	1	0.787632	1	1	0.842214	0.817422
621	0.69791	1	0.930328	1	1	1	0.929245	1	1	1	0.98773	1	1	0.785191	1	1	0.836453	0.810858
622	0.69791	1	0.942623	1	0.989362	1	0.944969	1	1	1	0.984663	1	1	0.794142	1	1	0.841391	0.816503
623	0.703304	1	0.932377	1	0.994681	1	0.935535	1	1	1	0.996933	1	1	0.790887	1	1	0.840979	0.81593
624	0.695887	1	0.938525	1	1	1	0.954403	1	1	1	0.990798	1	1	0.778682	1	1	0.838511	0.813773
625	0.701281	1	0.936475	1	1	1	0.949686	1	1	1	0.98773	1	1	0.786005	1	1	0.840979	0.816132
626	0.697235	1	0.934426	1	1	1	0.949686	1	1	1	0.98773	1	1	0.791701	1	1	0.840979	0.816056
627	0.70735	1	0.930328	1	1	1	0.941824	1	1	1	0.993865	1	1	0.775427	1	1	0.838922	0.813541
628	0.699258	1	0.938525	1	1	1	0.940252	1	1	1	0.993865	1	1	0.768918	1	1	0.835425	0.809836
629	0.701955	1	0.915984	1	1	1	0.926101	1	1	1	0.996933	1	1	0.783564	1	1	0.836042	0.809799
630	0.70263	1	0.930328	1	1	1	0.949686	1	1	1	0.98773	1	1	0.783564	1	1	0.840156	0.814928
631	0.704653	1	0.936475	1	1	1	0.946541	1	1	1	0.984663	1	1	0.766477	1	1	0.836453	0.810877
632	0.698584	1	0.92418	1	1	1	0.944969	1	1	1	0.98773	1	1	0.79821	1	1	0.841391	0.816452
633	0.699933	1	0.940574	1	1	1	0.944969	1	1	1	0.98773	1	1	0.776241	1	1	0.837893	0.812477
634	0.699258	1	0.936475	1	0.989362	1	0.929245	1	1	1	0.993865	1	1	0.785191	1	1	0.837482	0.811615
635	0.704653	1	0.932377	1	0.994681	1	0.935535	1	1	1	0.990798	1	1	0.796583	1	1	0.842419	0.817005
636	0.69791	1	0.918033	1	1	1	0.938679	1	1	1	0.98773	1	1	0.777055	1	1	0.834396	0.808165
637	0.696561	1	0.934426	1	1	1	0.937107	1	1	1	0.993865	1	1	0.788446	1	1	0.838716	0.813364
638	0.698584	1	0.92418	1	1	1	0.938679	1	1	1	0.990798	1	1	0.794142	1	1	0.839745	0.814237
639	0.703304	1	0.930328	1	1	1	0.940252	1	1	1	0.984663	1	1	0.781937	1	1	0.838511	0.812836
640	0.695212	1	0.938525	1	1	1	0.929245	1	0.989474	1	0.990798	1	1	0.788446	1	1	0.837276	0.811616
641	0.695887	1	0.940574	1	1	1	0.949686	1	1	1	0.98773	1	1	0.785191	1	1	0.839539	0.814598
642	0.69791	1	0.952869	1	1	1	0.927673	1	1	1	1	1	1	0.784378	1	1	0.839128	0.81384
643	0.696561	1	0.922131	1	1	1	0.949686	1	1	1	0.993865	1	1	0.779496	1	1	0.836865	0.811498
644	0.703978	1	0.920082	1	1	1	0.949686	1	1	1	0.990798	1	1	0.783564	1	1	0.839745	0.814527
645	0.703978	1	0.928279	1	1	1	0.933962	1	1	1	0.984663	1	1	0.778682	1	1	0.836865	0.810919
646	0.706676	1	0.930328	1	1	1	0.946541	1	1	1	0.993865	1	1	0.780309	1	1	0.840568	0.815472
647	0.70263	1	0.934426	1	1	1	0.946541	1	1	1	1	1	1	0.777055	1	1	0.839333	0.814481
648	0.701281	1	0.930328	1	1	1	0.940252	1	1	1	0.996933	1	1	0.781937	1	1	0.838716	0.813516
649	0.699933	1	0.932377	1	0.994681	1	0.933962	1	1	1	0.990798	1	1	0.790073	1	1	0.839128	0.813402
650	0.696561	1	0.930328	1	0.994681	1	0.948113	1	1	1	0.996933	1	1	0.79821	1	1	0.842214	0.817333
651	0.699258	1	0.907787	1	0.994681	1	0.946541	1	1	1	0.996933	1	1	0.778682	1	1	0.835631	0.809815
652	0.701955	1	0.92623	1	0.994681	1	0.944969	1	1	1	0.993865	1	1	0.777055	1	1	0.837482	0.811965
653	0.693189	1	0.922131	1	1	1	0.949686	1	1	1	0.990798	1	1	0.7738	1	1	0.83419	0.808349
654	0.699933	1	0.930328	1	1	1	0.943396	1	1	1	0.990798	1	1	0.778682	1	1	0.837482	0.811958
655	0.708024	1	0.92418	1	1	1	0.948113	1	1	1	0.984663	1	1	0.777868	1	1	0.839333	0.81377
656	0.699933	1	0.928279	1	1	1	0.919811	1	1	1	0.990798	1	1	0.786005	1	1	0.836042	0.809967
657	0.70263	1	0.932377	1	0.994681	1	0.933962	1	1	1	1	1	1	0.78275	1	1	0.838716	0.813097
658	0.701281	1	0.934426	1	1	1	0.946541	1	1	1	0.98773	1	1	0.801465	1	1	0.844271	0.819675
659	0.701281	1	0.922131	1	1	1	0.93239	1	1	1	0.993865	1	1	0.793328	1	1	0.839539	0.813856
660	0.705327	1	0.903689	1	1	1	0.940252	1	1	1	0.990798	1	1	0.777055	1	1	0.835631	0.809414
661	0.70263	1	0.918033	1	0.994681	1	0.949686	1	1	1	0.996933	1	1	0.775427	1	1	0.837276	0.811717
662	0.699258	1	0.936475	1	1	1	0.951258	1	1	1	0.98773	1	1	0.774614	1	1	0.837688	0.812606
663	0.703304	1	0.944672	1	1	1	0.944969	1	1	1	0.98773	1	1	0.781123	1	1	0.840568	0.8157
664	0.699258	1	0.922131	1	0.994681	1	0.951258	1	1	1	0.98773	1	1	0.766477	1	1	0.833985	0.80816
665	0.69791	1	0.928279	1	1	1	0.938679	1	1	1	0.98773	1	1	0.788446	1	1	0.838305	0.812722
666	0.70263	1	0.940574	1	1	1	0.943396	1	1	1	0.993865	1	1	0.770545	1	1	0.837482	0.811926
667	0.701281	1	0.915984	1	1	1	0.935535	1	1	1	0.990798	1	1	0.780309	1	1	0.835836	0.809796
668	0.694538	1	0.928279	1	1	1	0.955975	1	1	1	0.993865	1	1	0.792514	1	1	0.840979	0.816019
669	0.697235	1	0.930328	1	1	1	0.943396	1	1	1	0.98773	1	1	0.788446	1	1	0.838922	0.813581
670	0.694538	1	0.946721	1	1	1	0.949686	1	1	1	0.981595	1	1	0.781123	1	1	0.838305	0.813254
671	0.701955	1	0.92623	1	1	1	0.948113	1	1	1	0.990798	1	1	0.786005	1	1	0.840156	0.814935
672	0.70263	1	0.930328	1	1	1	0.95283	1	1	1	0.990798	1	1	0.794955	1	1	0.843654	0.818895
673	0.69791	1	0.92623	1	1	1	0.944969	1	1	1	0.990798	1	1	0.79821	1	1	0.841596	0.81641
674	0.70263	1	0.940574	1	1	1	0.943396	1	1	1	0.984663	1	1	0.78275	1	1	0.839951	0.814615
675	0.700607	1	0.942623	1	1	1	0.941824	1	1	1	0.993865	1	1	0.787632	1	1	0.841185	0.816286
676	0.697235	1	0.934426	1	1	1	0.933962	1	1	1	0.993865	1	1	0.78275	1	1	0.837071	0.811317
677	0.701955	1	0.920082	1	1	1	0.930818	1	1	1	0.993865	1	1	0.787632	1	1	0.837893	0.812106
678	0.701955	1	0.92418	1	1	1	0.944969	1	1	1	0.990798	1	1	0.797396	1	1	0.842419	0.817235
679	0.694538	1	0.928279	1	0.994681	1	0.93239	1	1	1	0.996933	1	1	0.781123	1	1	0.835013	0.809379
680	0.694538	1	0.930328	1	1	1	0.935535	1	1	1	0.98773	1	1	0.788446	1	1	0.837071	0.811455
681	0.697235	1	0.92418	1	0.989362	1	0.940252	1	1	1	0.981595	1	1	0.772172	1	1	0.832956	0.806881
682	0.69791	1	0.930328	1	0.994681	1	0.943396	1	1	1	0.993865	1	1	0.781937	1	1	0.837688	0.812174
683	0.693189	1	0.936475	1	1	1	0.95283	1	1	1	0.98773	1	1	0.78275	1	1	0.838099	0.813056
684	0.701955	1	0.913934	1	1	1	0.943396	1	1	1	0.984663	1	1	0.777055	1	1	0.835631	0.809368
685	0.696561	1	0.936475	1	1	1	0.948113	1	1	1	0.990798	1	1	0.781937	1	1	0.838511	0.813353
686	0.699933	1	0.920082	1	1	1	0.927673	1	1	1	0.981595	1	1	0.784378	1	1	0.835219	0.808834
687	0.699933	1	0.928279	1	1	1	0.948113	1	1	1	0.984663	1	1	0.780309	1	1	0.837893	0.812463
688	0.701955	1	0.936475	1	1	1	0.929245	1	1	1	0.981595	1	1	0.777868	1	1	0.836042	0.809976
689	0.699933	1	0.909836	1	1	1	0.943396	1	1	1	0.990798	1	1	0.781123	1	1	0.836042	0.810197
690	0.695887	1	0.934426	1	1	1	0.949686	1	1	1	0.996933	1	1	0.786005	1	1	0.839745	0.814744
691	0.701955	1	0.930328	1	1	1	0.946541	1	1	1	0.981595	1	1	0.777055	1	1	0.837482	0.811926
692	0.70263	1	0.920082	1	1	1	0.938679	1	1	1	0.98773	1	1	0.786819	1	1	0.838511	0.8129
693	0.698584	1	0.930328	1	1	1	0.95283	1	1	1	0.996933	1	1	0.78275	1	1	0.839745	0.814685
694	0.69791	1	0.936475	1	1	1	0.938679	1	1	1	0.990798	1	1	0.780309	1	1	0.837276	0.811911
695	0.700607	1	0.944672	1	1	1	0.929245	1	1	1	0.990798	1	1	0.7738	1	1	0.836042	0.810246
696	0.697235	1	0.922131	1	1	1	0.937107	1	1	1	0.996933	1	1	0.775427	1	1	0.834602	0.808546
697	0.697235	1	0.936475	1	1	1	0.946541	1	1	1	0.98773	1	1	0.786005	1	1	0.839333	0.81438
698	0.700607	1	0.897541	1	1	1	0.93239	1	1	1	0.981595	1	1	0.779496	1	1	0.832545	0.805793
699	0.697235	1	0.92623	1	1	1	0.938679	1	1	1	0.993865	1	1	0.783564	1	1	0.837071	0.811478
700	0.699258	1	0.932377	1	1	1	0.948113	1	1	1	0.984663	1	1	0.768104	1	1	0.835013	0.809225
701	0.695212	1	0.944672	1	1	1	0.938679	1	1	1	0.981595	1	1	0.777868	1	1	0.836042	0.810688
702	0.701955	1	0.907787	1	1	1	0.930818	1	1	1	0.984663	1	1	0.768104	1	1	0.831105	0.804234
703	0.696561	1	0.928279	1	1	1	0.935535	1	1	1	0.990798	1	1	0.777868	1	1	0.835013	0.809203
704	0.688469	1	0.938525	1	1	1	0.95283	1	1	1	0.993865	1	1	0.784378	1	1	0.837688	0.812828
705	0.706001	1	0.94877	1	1	1	0.937107	1	1	1	0.993865	1	1	0.779496	1	1	0.840774	0.815833
706	0.693189	1	0.932377	1	1	1	0.944969	1	1	1	0.996933	1	1	0.786819	1	1	0.838305	0.813053
707	0.701955	1	0.922131	1	1	1	0.948113	1	1	1	0.981595	1	1	0.776241	1	1	0.836659	0.81115
708	0.691841	1	0.942623	1	0.994681	1	0.940252	1	1	1	0.98773	1	1	0.777868	1	1	0.835219	0.809646
709	0.69791	1	0.936475	1	1	1	0.946541	1	1	1	0.984663	1	1	0.781123	1	1	0.838099	0.812893
710	0.69791	1	0.936475	1	0.994681	1	0.948113	1	1	1	0.98773	1	1	0.783564	1	1	0.838922	0.813598
711	0.69791	1	0.94877	1	1	1	0.930818	1	1	1	0.993865	1	1	0.777055	1	1	0.836865	0.81113
712	0.69791	1	0.959016	1	1	1	0.944969	1	1	1	0.98773	1	1	0.768918	1	1	0.837276	0.812219
713	0.70263	1	0.918033	1	1	1	0.937107	1	1	1	0.990798	1	1	0.785191	1	1	0.837893	0.811804
714	0.693864	1	0.936475	1	0.989362	1	0.93239	1	1	1	0.98773	1	1	0.786005	1	1	0.836042	0.810046
715	0.691841	1	0.92623	1	1	1	0.959119	1	1	1	0.98773	1	1	0.78926	1	1	0.839128	0.814571
716	0.699933	1	0.944672	1	1	1	0.941824	1	1	1	0.98773	1	1	0.785191	1	1	0.840156	0.815057
717	0.696561	1	0.934426	1	1	1	0.933962	1	1	1	0.993865	1	1	0.792514	1	1	0.839333	0.813923
718	0.703304	1	0.909836	1	0.994681	1	0.946541	1	1	1	0.981595	1	1	0.78275	1	1	0.837071	0.811224
719	0.699258	1	0.932377	1	0.994681	1	0.937107	1	1	1	0.981595	1	1	0.769731	1	1	0.833573	0.807474
720	0.695887	1	0.930328	1	0.994681	1	0.938679	1	1	1	0.990798	1	1	0.783564	1	1	0.836659	0.81088
721	0.701281	1	0.940574	1	0.994681	1	0.943396	1	1	1	0.993865	1	1	0.775427	1	1	0.838099	0.812581
722	0.696561	1	0.938525	1	0.994681	1	0.937107	1	1	1	0.993865	1	1	0.786819	1	1	0.838511	0.81294
723	0.700607	1	0.918033	1	1	1	0.927673	1	1	1	0.98773	1	1	0.786005	1	1	0.836042	0.809629
724	0.695887	1	0.932377	1	1	1	0.930818	1	1	1	0.993865	1	1	0.768104	1	1	0.832339	0.806089
725	0.700607	1	0.92623	1	1	1	0.935535	1	1	1	1	1	0.990741	0.777055	1	1	0.836248	0.810229
726	0.697235	1	0.928279	1	0.994681	1	0.946541	1	1	1	0.996933	1	1	0.771359	1	1	0.835219	0.809743
727	0.69791	1	0.928279	1	0.989362	1	0.935535	1	1	1	0.984663	1	1	0.781937	1	1	0.835631	0.809718
728	0.694538	1	0.942623	1	1	1	0.949686	1	1	1	0.981595	1	1	0.772986	1	1	0.835836	0.810396
729	0.699933	1	0.936475	1	1	1	0.941824	1	1	1	0.996933	1	1	0.78275	1	1	0.839333	0.814273
730	0.691841	1	0.952869	1	0.994681	1	0.938679	1	1	1	0.990798	1	1	0.7738	1	1	0.835219	0.809825
731	0.699933	1	0.936475	1	1	1	0.944969	1	1	1	0.996933	1	1	0.781123	1	1	0.839333	0.814319
732	0.689818	1	0.930328	1	0.994681	1	0.937107	1	1	1	0.984663	1	1	0.781123	1	1	0.833573	0.807485
733	0.692515	1	0.940574	1	1	1	0.955975	1	1	1	0.990798	1	1	0.778682	1	1	0.837893	0.813069
734	0.701955	1	0.911885	1	1	1	0.937107	1	1	1	0.978528	1	1	0.787632	1	1	0.836865	0.810785
735	0.697235	1	0.928279	1	1	1	0.944969	1	1	1	0.990798	1	1	0.786819	1	1	0.838716	0.813498
736	0.695887	1	0.928279	1	0.989362	1	0.951258	1	1	1	0.990798	1	1	0.781123	1	1	0.837276	0.811871
737	0.690492	1	0.932377	1	1	1	0.940252	1	1	1	0.984663	1	1	0.78275	1	1	0.835013	0.809457
738	0.695212	1	0.928279	1	1	1	0.919811	1	1	1	0.98773	1	1	0.76729	1	1	0.829665	0.802907
739	0.698584	1	0.922131	1	1	1	0.944969	1	1	1	1	1	1	0.779496	1	1	0.837276	0.811723
740	0.695887	1	0.928279	1	1	1	0.949686	1	1	1	0.993865	1	1	0.787632	1	1	0.839333	0.814276
741	0.696561	1	0.934426	1	1	1	0.948113	1	1	1	0.984663	1	1	0.792514	1	1	0.840568	0.815577
742	0.696561	1	0.915984	1	1	1	0.946541	1	1	1	0.996933	1	1	0.780309	1	1	0.836248	0.810734
743	0.694538	1	0.936475	1	1	1	0.944969	1	1	1	0.990798	1	1	0.768918	1	1	0.83419	0.80849
744	0.699933	1	0.915984	1	1	1	0.940252	1	1	1	0.978528	1	1	0.784378	1	1	0.836248	0.810273
745	0.699933	1	0.922131	1	0.994681	1	0.949686	1	1	1	0.996933	1	1	0.794142	1	1	0.841596	0.816498
746	0.691167	1	0.942623	1	1	1	0.949686	1	1	1	0.996933	1	1	0.771359	1	1	0.835425	0.810494
747	0.691167	1	0.92418	1	1	1	0.946541	1	1	1	0.990798	1	1	0.7738	1	1	0.833368	0.807515
748	0.688469	1	0.934426	1	1	1	0.921384	1	1	1	0.990798	1	1	0.777055	1	1	0.831105	0.804672
749	0.699258	1	0.944672	1	1	1	0.933962	1	1	1	0.978528	1	1	0.769731	1	1	0.834396	0.808419
750	0.691841	1	0.942623	1	1	1	0.935535	1	1	1	0.993865	1	1	0.768918	1	1	0.832956	0.807233
751	0.691167	1	0.944672	1	1	1	0.93239	1	1	1	0.996933	1	1	0.777868	1	1	0.835013	0.80923
752	0.690492	1	0.934426	1	1	1	0.93239	1	1	1	0.993865	1	1	0.772986	1	1	0.832339	0.806609
753	0.701281	1	0.920082	1	1	1	0.949686	1	1	1	0.993865	1	1	0.7738	1	1	0.836659	0.811202
754	0.699933	1	0.922131	1	1	1	0.95283	1	1	1	0.996933	1	1	0.774614	1	1	0.837276	0.811923
755	0.70263	1	0.942623	1	1	1	0.937107	1	1	1	0.990798	1	1	0.769731	1	1	0.836453	0.810647
756	0.694538	1	0.944672	1	1	1	0.922956	1	1	1	0.993865	1	1	0.766477	1	1	0.831722	0.805461

## Sheet: Random forest
Number of features	Biological membrane	Cell periphery	Cytoplasm	Cytoplasmic vesicle	Endoplasmic reticulum	Endosome	Extracellular space or cell surface	Flagellum or cilium	Golgi apparatus	Microtubule cytoskeleton	Mitochondrion	Nuclear periphery	Nucleolus	Nucleus	Peroxisome	Vacuole	Overall accuracy	MCC
1	0.30209	0.363636	0.219262	0.289855	0.260638	0.36	0.238994	0.333333	0.157895	0.583333	0.245399	0.322581	0.435185	0.178194	0.266667	0.351852	0.252623	0.188111
2	0.428186	0.757576	0.432377	0.797101	0.718085	0.88	0.58805	1	0.726316	0.854167	0.680982	0.935484	0.805556	0.316517	0.8	0.796296	0.488788	0.433147
3	0.540796	0.909091	0.561475	0.913043	0.845745	1	0.687107	1	0.905263	0.958333	0.843558	0.967742	0.898148	0.524003	0.911111	0.944444	0.630117	0.579028
4	0.594066	1	0.639344	0.942029	0.914894	1	0.751572	1	0.968421	0.979167	0.874233	0.967742	0.944444	0.649308	0.955556	0.944444	0.702942	0.657323
5	0.640593	1	0.721311	0.942029	0.93617	1	0.794025	1	0.978947	1	0.923313	0.967742	0.953704	0.703011	0.977778	0.981481	0.749846	0.708529
6	0.662171	1	0.766393	0.985507	0.920213	1	0.81761	0.666667	0.989474	0.979167	0.93865	1	0.990741	0.768104	0.955556	1	0.782349	0.744563
7	0.677006	1	0.762295	0.985507	0.952128	1	0.836478	1	0.989474	1	0.91411	1	0.981481	0.819365	0.977778	1	0.801893	0.76671
8	0.67296	1	0.743852	0.971014	0.962766	1	0.850629	1	0.989474	1	0.947853	1	0.990741	0.839707	0.955556	1	0.80827	0.773934
9	0.686446	1	0.782787	1	0.962766	1	0.841195	1	0.989474	1	0.941718	0.967742	0.981481	0.844589	0.955556	1	0.815882	0.782188
10	0.757923	1	0.784836	1	0.952128	1	0.882075	1	0.989474	1	0.95092	0.967742	0.981481	0.842148	0.955556	1	0.842831	0.812734
11	0.750506	1	0.770492	1	0.941489	1	0.904088	1	0.978947	1	0.947853	1	0.972222	0.851912	0.977778	0.981481	0.843654	0.813798
12	0.768038	1	0.784836	1	0.952128	1	0.904088	1	0.989474	1	0.957055	1	0.990741	0.857608	1	1	0.85394	0.825533
13	0.761295	1	0.797131	1	0.946809	1	0.90566	1	0.989474	1	0.96319	1	0.990741	0.853539	1	1	0.852499	0.824323
14	0.769386	1	0.817623	0.985507	0.973404	1	0.897799	1	0.989474	1	0.957055	1	0.990741	0.859235	0.977778	1	0.857642	0.830075
15	0.772084	1	0.829918	0.985507	0.957447	1	0.90566	1	0.989474	1	0.957055	1	0.990741	0.864931	0.977778	1	0.861551	0.834867
16	0.772758	1	0.819672	0.985507	0.962766	1	0.90566	1	0.978947	1	0.96319	1	0.990741	0.861676	0.977778	1	0.860317	0.833153
17	0.782873	1	0.834016	0.985507	0.968085	1	0.90566	1	0.978947	1	0.957055	1	0.981481	0.863303	0.977778	0.981481	0.864637	0.838174
18	0.79029	1	0.836066	1	0.978723	1	0.915094	1	0.989474	1	0.978528	1	0.990741	0.868999	1	0.981481	0.872454	0.847384
19	0.789616	1	0.840164	1	0.978723	1	0.916667	1	0.978947	1	0.969325	1	1	0.87144	1	1	0.873071	0.84813
20	0.788941	1	0.829918	1	0.968085	1	0.929245	1	0.978947	1	0.96319	1	0.990741	0.880391	0.977778	1	0.874511	0.849805
21	0.775455	1	0.840164	1	0.973404	1	0.916667	1	0.989474	1	0.953988	1	1	0.876322	1	1	0.868957	0.843661
22	0.786244	1	0.856557	1	0.968085	1	0.916667	1	0.989474	1	0.972393	1	1	0.87795	1	1	0.875334	0.85102
23	0.778827	1	0.852459	1	0.962766	1	0.918239	1	0.989474	1	0.972393	1	0.990741	0.882018	0.977778	1	0.873277	0.848604
24	0.791639	1	0.848361	1	0.962766	1	0.922956	1	0.989474	1	0.96319	1	1	0.8869	1	1	0.87842	0.854264
25	0.786918	1	0.829918	1	0.962766	1	0.926101	1	0.989474	1	0.953988	1	1	0.879577	1	1	0.873071	0.848202
26	0.807148	1	0.844262	0.985507	0.973404	1	0.929245	1	0.989474	1	0.96319	1	1	0.890155	1	1	0.884592	0.861376
27	0.805799	1	0.848361	1	0.973404	1	0.926101	1	0.989474	1	0.960123	1	1	0.885273	1	1	0.882946	0.85948
28	0.799056	1	0.85041	1	0.962766	1	0.930818	1	0.989474	1	0.960123	1	1	0.885273	1	1	0.8813	0.857764
29	0.807822	1	0.842213	1	0.984043	1	0.924528	1	0.989474	1	0.96319	1	1	0.882832	1	1	0.88274	0.859142
30	0.792987	1	0.846311	1	0.978723	1	0.924528	1	0.989474	1	0.960123	1	1	0.885273	0.977778	1	0.878626	0.854805
31	0.801079	1	0.846311	1	0.978723	1	0.935535	1	0.989474	1	0.960123	1	1	0.888527	1	0.981481	0.883357	0.860222
32	0.803776	1	0.846311	1	0.978723	1	0.930818	1	0.989474	1	0.960123	1	1	0.884459	1	1	0.88274	0.859381
33	0.803776	1	0.840164	1	0.978723	1	0.927673	1	0.989474	1	0.960123	1	1	0.886086	1	1	0.882123	0.858668
34	0.797707	1	0.82582	1	0.978723	1	0.927673	1	0.989474	1	0.944785	1	1	0.885273	1	1	0.877597	0.853281
35	0.80445	1	0.848361	1	0.968085	1	0.929245	1	1	1	0.957055	1	1	0.885273	1	1	0.88274	0.859591
36	0.80445	1	0.856557	0.985507	0.978723	1	0.927673	1	0.989474	1	0.96319	1	1	0.889341	1	1	0.884797	0.861886
37	0.79501	1	0.85041	1	0.973404	1	0.918239	1	0.989474	1	0.957055	1	1	0.885273	1	1	0.878626	0.854479
38	0.798382	1	0.856557	0.985507	0.984043	1	0.918239	1	1	1	0.969325	1	1	0.881204	1	1	0.880477	0.856788
39	0.806473	1	0.831967	0.985507	0.984043	1	0.929245	1	0.989474	1	0.97546	1	1	0.891782	1	1	0.884797	0.861636
40	0.810519	1	0.840164	0.985507	0.984043	1	0.93239	1	1	1	0.966258	1	1	0.882832	0.977778	1	0.884386	0.861331
41	0.803102	1	0.860656	0.985507	0.984043	1	0.919811	1	0.989474	1	0.953988	1	1	0.870627	0.977778	1	0.87842	0.854419
42	0.793661	1	0.854508	0.985507	0.973404	1	0.930818	1	0.989474	1	0.960123	1	1	0.880391	0.977778	1	0.878832	0.855085
43	0.796359	1	0.846311	1	0.984043	1	0.929245	1	0.989474	1	0.972393	1	1	0.880391	0.977778	1	0.880066	0.856651
44	0.802428	1	0.858607	0.985507	0.994681	1	0.929245	1	0.989474	1	0.960123	1	1	0.883645	0.977778	1	0.883357	0.860193
45	0.805125	1	0.846311	0.985507	0.989362	1	0.924528	1	0.989474	1	0.960123	1	1	0.874695	0.977778	1	0.87986	0.855918
46	0.794336	1	0.85041	1	0.984043	1	0.929245	1	0.989474	1	0.966258	1	1	0.885273	0.977778	1	0.880683	0.857318
47	0.801079	1	0.844262	1	0.984043	1	0.924528	1	1	1	0.96319	1	1	0.879577	0.977778	1	0.880066	0.856381
48	0.802428	1	0.848361	0.985507	0.989362	1	0.924528	1	0.989474	1	0.96319	1	1	0.874695	0.977778	1	0.879449	0.855647
49	0.803776	1	0.856557	1	0.978723	1	0.927673	1	1	1	0.96319	1	0.990741	0.873881	0.977778	1	0.880683	0.857242
50	0.808496	1	0.858607	1	0.984043	1	0.924528	1	0.989474	1	0.969325	1	1	0.884459	0.977778	1	0.885209	0.862254
51	0.803776	1	0.844262	1	0.978723	1	0.922956	1	0.989474	1	0.978528	1	1	0.877136	0.977778	1	0.880683	0.857027
52	0.807148	1	0.846311	0.985507	0.978723	1	0.924528	1	0.989474	1	0.957055	1	1	0.877136	0.977778	1	0.880477	0.856705
53	0.805799	1	0.852459	1	0.984043	1	0.913522	1	0.989474	1	0.966258	1	0.981481	0.872254	0.977778	1	0.878626	0.854575
54	0.811868	1	0.844262	1	0.973404	1	0.927673	1	1	1	0.972393	1	0.990741	0.887714	0.977778	1	0.885826	0.862876
55	0.793661	1	0.856557	1	0.973404	1	0.91195	1	0.989474	1	0.972393	1	1	0.882832	0.977778	1	0.878214	0.854323
56	0.799056	1	0.858607	1	0.973404	1	0.930818	1	1	1	0.972393	1	1	0.869813	0.977778	1	0.879449	0.856087
57	0.79973	1	0.848361	1	0.978723	1	0.926101	1	0.989474	1	0.972393	1	1	0.883645	0.977778	1	0.881506	0.85814
58	0.805125	1	0.846311	1	0.973404	1	0.926101	1	0.989474	1	0.96319	1	1	0.881204	0.977778	1	0.881506	0.85794
59	0.801753	1	0.842213	1	0.973404	1	0.929245	1	0.989474	1	0.96319	1	0.990741	0.880391	0.977778	1	0.880066	0.856299
60	0.797033	1	0.852459	1	0.978723	1	0.919811	1	0.989474	1	0.960123	1	0.990741	0.875509	0.977778	1	0.877186	0.853032
61	0.806473	1	0.858607	1	0.973404	1	0.929245	1	1	1	0.969325	1	0.990741	0.880391	0.977778	1	0.883769	0.860827
62	0.807822	1	0.856557	1	0.984043	1	0.926101	1	1	1	0.969325	1	0.990741	0.878763	1	1	0.883769	0.860665
63	0.821308	1	0.868852	1	0.978723	1	0.935535	1	0.989474	1	0.972393	1	0.990741	0.876322	1	1	0.889529	0.867506
64	0.809171	1	0.860656	1	0.984043	1	0.916667	1	0.989474	1	0.969325	1	1	0.885273	0.977778	1	0.884797	0.861848
65	0.813216	1	0.840164	1	0.978723	1	0.924528	1	0.989474	1	0.96319	1	1	0.875509	0.977778	1	0.881917	0.858296
66	0.809845	1	0.848361	1	0.984043	1	0.929245	1	0.989474	1	0.966258	1	1	0.884459	0.977778	1	0.885003	0.86229
67	0.81996	1	0.840164	1	0.973404	1	0.935535	1	0.989474	1	0.97546	1	1	0.885273	0.977778	1	0.8885	0.86604
68	0.811194	1	0.877049	1	0.984043	1	0.919811	1	0.989474	1	0.97546	1	0.990741	0.873881	0.977778	1	0.884797	0.862125
69	0.817262	1	0.860656	1	0.978723	1	0.924528	1	0.989474	1	0.97546	1	1	0.875509	0.977778	1	0.886032	0.863417
70	0.813216	1	0.862705	1	0.973404	1	0.919811	1	0.989474	1	0.969325	1	1	0.872254	1	1	0.883152	0.85991
71	0.811868	1	0.856557	1	0.984043	1	0.921384	1	1	1	0.972393	1	1	0.87795	0.977778	1	0.884386	0.861471
72	0.813891	1	0.860656	1	0.973404	1	0.926101	1	1	1	0.972393	1	1	0.878763	1	1	0.886032	0.863301
73	0.805125	1	0.856557	1	0.968085	1	0.929245	1	0.989474	1	0.966258	1	1	0.87144	0.977778	1	0.880477	0.857133
74	0.811868	1	0.858607	1	0.973404	1	0.929245	1	0.989474	1	0.969325	1	1	0.882018	0.977778	1	0.885826	0.863184
75	0.817262	1	0.868852	1	0.973404	1	0.930818	1	0.989474	1	0.972393	1	1	0.882018	0.977778	1	0.888912	0.866754
76	0.813216	1	0.864754	1	0.978723	1	0.93239	1	1	1	0.966258	1	1	0.879577	0.977778	1	0.886855	0.86437
77	0.814565	1	0.875	1	0.973404	1	0.919811	1	0.989474	1	0.969325	1	1	0.879577	1	1	0.886649	0.864156
78	0.815914	1	0.852459	1	0.978723	1	0.926101	1	0.989474	1	0.969325	1	1	0.877136	0.977778	1	0.885003	0.861961
79	0.810519	1	0.856557	1	0.978723	1	0.927673	1	0.989474	1	0.969325	1	1	0.878763	0.977778	1	0.884386	0.861356
80	0.809845	1	0.860656	1	0.973404	1	0.929245	1	0.989474	1	0.96319	1	1	0.879577	1	1	0.884592	0.861723
81	0.813216	1	0.856557	1	0.978723	1	0.926101	1	1	1	0.97546	1	1	0.880391	0.977778	1	0.886032	0.863319
82	0.817262	1	0.864754	1	0.973404	1	0.933962	1	0.989474	1	0.969325	1	1	0.878763	0.977778	1	0.887883	0.865594
83	0.811868	1	0.852459	1	0.973404	1	0.919811	1	1	1	0.972393	1	1	0.873881	0.977778	1	0.882329	0.858753
84	0.821982	1	0.846311	1	0.978723	1	0.921384	1	0.989474	1	0.966258	1	0.990741	0.879577	0.977778	1	0.885826	0.862484
85	0.807148	1	0.846311	1	0.984043	1	0.929245	1	0.989474	1	0.966258	1	0.990741	0.87144	0.977778	1	0.880477	0.856968
86	0.814565	1	0.842213	1	0.973404	1	0.921384	1	0.989474	1	0.966258	1	1	0.873068	0.977778	1	0.881506	0.857797
87	0.811868	1	0.852459	1	0.968085	1	0.915094	1	0.989474	1	0.972393	1	1	0.874695	0.977778	1	0.881506	0.857705
88	0.809845	1	0.844262	1	0.978723	1	0.926101	1	0.989474	1	0.957055	1	0.990741	0.879577	0.977778	1	0.881917	0.858326
89	0.821308	1	0.866803	1	0.968085	1	0.916667	1	1	1	0.966258	1	1	0.876322	1	1	0.886443	0.863621
90	0.812542	1	0.844262	1	0.978723	1	0.93239	1	0.989474	1	0.966258	1	1	0.874695	0.977778	1	0.883152	0.860026
91	0.819285	1	0.852459	1	0.973404	1	0.93239	1	1	1	0.972393	1	1	0.867372	0.977778	1	0.884592	0.861638
92	0.817262	1	0.846311	1	0.973404	1	0.929245	1	1	1	0.96319	1	0.990741	0.876322	0.977778	1	0.884386	0.861199
93	0.802428	1	0.856557	1	0.973404	1	0.924528	1	1	1	0.97546	1	0.990741	0.881204	0.977778	1	0.882329	0.858965
94	0.811194	1	0.860656	1	0.978723	1	0.924528	1	0.989474	1	0.972393	1	1	0.881204	0.977778	1	0.885415	0.862607
95	0.80445	1	0.842213	1	0.984043	1	0.922956	1	1	1	0.969325	1	1	0.87795	0.977778	1	0.880683	0.857212
96	0.81996	1	0.862705	1	0.973404	1	0.930818	1	0.989474	1	0.969325	1	0.990741	0.877136	0.977778	1	0.887472	0.865007
97	0.821308	1	0.848361	1	0.984043	1	0.926101	1	0.989474	1	0.978528	1	1	0.876322	0.977778	1	0.886855	0.863976
98	0.815239	1	0.852459	1	0.978723	1	0.921384	1	1	1	0.969325	1	0.990741	0.87795	0.977778	1	0.884386	0.861079
99	0.81996	1	0.858607	1	0.973404	1	0.927673	1	1	1	0.969325	1	0.990741	0.878763	0.977778	1	0.887266	0.864614
100	0.811194	1	0.85041	1	0.984043	1	0.930818	1	0.989474	1	0.972393	1	0.990741	0.873068	0.977778	1	0.883152	0.860022
101	0.810519	1	0.852459	1	0.978723	1	0.927673	1	0.989474	1	0.97546	1	0.990741	0.87795	0.977778	1	0.883974	0.860883
102	0.814565	1	0.860656	1	0.978723	1	0.926101	1	0.989474	1	0.969325	1	0.990741	0.879577	0.977778	1	0.885826	0.863079
103	0.815914	1	0.866803	1	0.973404	1	0.929245	1	1	1	0.969325	1	0.990741	0.881204	0.977778	1	0.887677	0.865209
104	0.801753	1	0.860656	1	0.973404	1	0.922956	1	0.989474	1	0.97546	1	1	0.879577	0.977778	1	0.881917	0.858612
105	0.805799	1	0.864754	1	0.984043	1	0.933962	1	0.989474	1	0.978528	1	1	0.874695	0.977778	1	0.884386	0.861747
106	0.807148	1	0.854508	1	0.989362	1	0.926101	1	1	1	0.972393	1	1	0.87795	0.977778	1	0.883563	0.860483
107	0.805799	1	0.860656	1	0.989362	1	0.924528	1	0.989474	1	0.969325	1	0.990741	0.874695	0.977778	1	0.882123	0.858869
108	0.813216	1	0.866803	1	0.978723	1	0.926101	1	0.989474	1	0.972393	1	1	0.879577	0.977778	1	0.886443	0.863875
109	0.813216	1	0.864754	1	0.989362	1	0.933962	1	0.989474	1	0.972393	1	1	0.882018	0.977778	1	0.888295	0.866148
110	0.815914	1	0.862705	1	0.978723	1	0.929245	1	1	1	0.97546	1	1	0.8869	0.977778	1	0.889529	0.86743
111	0.81996	1	0.858607	1	0.978723	1	0.924528	1	0.989474	1	0.972393	1	0.990741	0.8869	1	1	0.889323	0.867019
112	0.812542	1	0.840164	1	0.973404	1	0.922956	1	1	1	0.978528	1	1	0.879577	0.977778	1	0.883563	0.860202
113	0.811194	1	0.860656	1	0.973404	1	0.919811	1	1	1	0.978528	1	1	0.87795	0.977778	1	0.884386	0.861284
114	0.810519	1	0.854508	1	0.984043	1	0.921384	1	1	1	0.972393	1	1	0.882832	0.977778	1	0.885003	0.862034
115	0.816588	1	0.848361	1	0.984043	1	0.927673	1	0.989474	1	0.978528	1	1	0.877136	0.977778	1	0.885826	0.862906
116	0.805799	1	0.846311	1	0.984043	1	0.93239	1	0.989474	1	0.978528	1	1	0.882832	0.977778	1	0.884386	0.861521
117	0.809845	1	0.858607	1	0.973404	1	0.918239	1	1	1	0.97546	1	1	0.876322	0.977778	1	0.882946	0.859679
118	0.816588	1	0.854508	1	0.984043	1	0.93239	1	0.989474	1	0.981595	1	1	0.876322	0.977778	1	0.88706	0.864589
119	0.813891	1	0.856557	1	0.978723	1	0.930818	1	0.989474	1	0.981595	1	1	0.882018	0.977778	1	0.887472	0.865007
120	0.815239	1	0.862705	1	0.973404	1	0.927673	1	0.989474	1	0.978528	1	1	0.880391	0.977778	1	0.887266	0.864806
121	0.814565	1	0.858607	1	0.978723	1	0.930818	1	1	1	0.97546	1	1	0.878763	0.977778	1	0.886855	0.864382
122	0.811868	1	0.860656	1	0.978723	1	0.919811	1	1	1	0.981595	1	1	0.880391	0.977778	1	0.88562	0.862765
123	0.808496	1	0.858607	1	0.989362	1	0.927673	1	0.989474	1	0.981595	1	1	0.879577	0.977778	1	0.885415	0.862604
124	0.808496	1	0.858607	1	0.973404	1	0.924528	1	1	1	0.978528	1	1	0.881204	1	1	0.885003	0.862177
125	0.815914	1	0.844262	1	0.973404	1	0.933962	1	1	1	0.981595	1	1	0.882832	0.977778	1	0.887472	0.865047
126	0.819285	1	0.848361	1	0.973404	1	0.926101	1	1	1	0.97546	1	1	0.873881	1	1	0.885415	0.862449
127	0.821308	1	0.864754	1	0.984043	1	0.937107	1	1	1	0.978528	1	1	0.882018	0.977778	1	0.891586	0.869975
128	0.803776	1	0.856557	1	0.978723	1	0.935535	1	0.989474	1	0.978528	1	1	0.885273	0.977778	1	0.88562	0.863127
129	0.8294	1	0.852459	1	0.989362	1	0.935535	1	1	1	0.981595	1	1	0.883645	0.977778	1	0.893438	0.871873
130	0.814565	1	0.866803	1	0.984043	1	0.93239	1	0.989474	1	0.972393	1	1	0.882018	1	1	0.888706	0.866641
131	0.813891	1	0.866803	1	0.984043	1	0.929245	1	1	1	0.978528	1	0.990741	0.878763	0.977778	1	0.887472	0.865103
132	0.811868	1	0.866803	0.985507	0.978723	1	0.935535	1	1	1	0.978528	1	1	0.882018	0.977778	1	0.888295	0.866247
133	0.808496	1	0.848361	1	0.973404	1	0.929245	1	0.989474	1	0.978528	1	0.990741	0.880391	0.977778	1	0.883769	0.86072
134	0.816588	1	0.858607	0.985507	0.989362	1	0.935535	1	0.989474	1	0.978528	1	0.990741	0.874695	0.977778	1	0.88706	0.864652
135	0.807148	1	0.868852	1	0.984043	1	0.927673	1	1	1	0.981595	1	0.990741	0.886086	0.977778	1	0.887472	0.86517
136	0.812542	1	0.846311	1	0.994681	1	0.935535	1	1	1	0.984663	1	0.990741	0.879577	0.977778	1	0.886855	0.864404
137	0.814565	1	0.860656	1	0.984043	1	0.921384	1	1	1	0.98773	1	1	0.868999	0.977778	1	0.884386	0.861398
138	0.817262	1	0.856557	1	0.978723	1	0.929245	1	0.989474	1	0.978528	1	0.990741	0.87795	0.977778	1	0.886855	0.864236
139	0.811868	1	0.862705	1	0.984043	1	0.933962	1	1	1	0.97546	1	1	0.882832	0.977778	1	0.888089	0.865903
140	0.813891	1	0.862705	1	0.994681	1	0.93239	1	1	1	0.97546	1	0.990741	0.882018	0.977778	1	0.8885	0.866255
141	0.809171	1	0.848361	1	0.978723	1	0.940252	1	1	1	0.978528	1	0.990741	0.87795	0.977778	1	0.885209	0.862507
142	0.814565	1	0.868852	0.985507	1	1	0.930818	1	0.989474	1	0.978528	1	0.990741	0.877136	1	1	0.888089	0.865903
143	0.811868	1	0.854508	1	0.989362	1	0.933962	1	0.989474	1	0.978528	1	0.990741	0.884459	0.977778	1	0.887677	0.865245
144	0.814565	1	0.862705	1	0.984043	1	0.927673	1	0.989474	1	0.97546	1	1	0.882018	1	1	0.887883	0.865489
145	0.806473	1	0.846311	1	0.978723	1	0.930818	1	1	1	0.97546	1	1	0.87795	0.977778	1	0.882946	0.859804
146	0.817262	1	0.860656	1	0.989362	1	0.933962	1	1	1	0.978528	1	1	0.879577	0.977778	1	0.889117	0.867052
147	0.811194	1	0.852459	0.985507	0.984043	1	0.927673	1	1	1	0.981595	1	0.990741	0.883645	0.977778	1	0.886237	0.863488
148	0.814565	1	0.870902	1	0.973404	1	0.93239	1	0.989474	1	0.972393	1	0.990741	0.874695	0.977778	1	0.886443	0.863916
149	0.81996	1	0.860656	1	0.984043	1	0.933962	1	0.989474	1	0.981595	1	1	0.868186	0.977778	1	0.886855	0.864539
150	0.815239	1	0.85041	1	0.984043	1	0.930818	1	1	1	0.97546	1	0.990741	0.873881	0.977778	1	0.885003	0.861913
151	0.817937	1	0.864754	1	0.994681	1	0.937107	1	1	1	0.972393	1	0.990741	0.867372	0.977778	1	0.886649	0.864265
152	0.803776	1	0.875	1	0.994681	1	0.940252	1	0.989474	1	0.97546	1	0.990741	0.880391	0.977778	1	0.88706	0.865062
153	0.807822	1	0.860656	1	0.984043	1	0.927673	1	1	1	0.978528	1	0.990741	0.879577	0.977778	1	0.885003	0.862296
154	0.814565	1	0.856557	1	0.984043	1	0.935535	1	1	1	0.969325	1	1	0.87795	0.977778	1	0.886855	0.864378
155	0.818611	1	0.844262	1	0.984043	1	0.937107	1	0.989474	1	0.969325	1	0.990741	0.878763	0.977778	1	0.886855	0.864034
156	0.813891	1	0.868852	1	0.989362	1	0.937107	1	1	1	0.97546	1	1	0.876322	1	1	0.8885	0.866212
157	0.811194	1	0.858607	0.985507	0.984043	1	0.93239	1	1	1	0.981595	1	1	0.87795	0.977778	1	0.886237	0.86372
158	0.809845	1	0.862705	1	0.984043	1	0.938679	1	0.989474	1	0.972393	1	0.990741	0.870627	0.977778	1	0.884386	0.861549
159	0.813891	1	0.866803	1	0.994681	1	0.929245	1	0.989474	1	0.981595	1	0.990741	0.882018	0.977778	1	0.888706	0.866444
160	0.819285	1	0.858607	1	0.989362	1	0.935535	1	1	1	0.978528	1	0.990741	0.875509	0.977778	1	0.8885	0.86634
161	0.814565	1	0.862705	1	0.978723	1	0.933962	1	1	1	0.978528	1	0.990741	0.87795	1	1	0.887677	0.865408
162	0.814565	1	0.864754	1	0.984043	1	0.937107	1	0.989474	1	0.97546	1	0.990741	0.87795	0.977778	1	0.887883	0.865599
163	0.811194	1	0.856557	1	0.989362	1	0.930818	1	0.989474	1	0.97546	1	0.990741	0.873881	0.977778	1	0.884386	0.861502
164	0.819285	1	0.860656	1	0.984043	1	0.938679	1	1	1	0.97546	1	0.990741	0.882018	0.977778	1	0.890352	0.868432
165	0.816588	1	0.864754	1	0.968085	1	0.937107	1	1	1	0.97546	1	0.990741	0.873881	1	1	0.887266	0.864912
166	0.809845	1	0.864754	1	0.984043	1	0.937107	1	1	1	0.97546	1	0.990741	0.877136	0.977778	1	0.886443	0.863953
167	0.81996	1	0.864754	0.985507	0.984043	1	0.93239	1	0.989474	1	0.97546	1	0.990741	0.87795	0.977778	1	0.888706	0.866377
168	0.815239	1	0.846311	1	0.978723	1	0.935535	1	1	1	0.978528	1	0.990741	0.878763	0.977778	1	0.886443	0.86381
169	0.813216	1	0.877049	1	0.978723	1	0.940252	1	0.989474	1	0.984663	1	0.990741	0.874695	1	1	0.888912	0.867149
170	0.807148	1	0.856557	1	0.978723	1	0.921384	1	0.989474	1	0.978528	1	0.990741	0.874695	0.977778	1	0.881917	0.858531
171	0.805125	1	0.868852	1	0.989362	1	0.933962	1	0.989474	1	0.981595	1	0.990741	0.882832	1	1	0.88706	0.864724
172	0.813891	1	0.860656	1	0.989362	1	0.929245	1	0.989474	1	0.966258	1	0.990741	0.882018	0.977778	1	0.886855	0.864304
173	0.809171	1	0.875	1	0.984043	1	0.93239	1	0.989474	1	0.97546	1	0.990741	0.881204	0.977778	1	0.887472	0.865214
174	0.809171	1	0.877049	1	0.973404	1	0.940252	1	0.989474	1	0.978528	1	0.990741	0.880391	0.977778	1	0.888295	0.866435
175	0.809171	1	0.866803	1	0.978723	1	0.930818	1	1	1	0.981595	1	1	0.879577	1	1	0.886855	0.864493
176	0.812542	1	0.858607	1	0.994681	1	0.941824	1	1	1	0.972393	1	1	0.878763	0.977778	1	0.888089	0.865889
177	0.808496	1	0.875	1	0.989362	1	0.933962	1	0.989474	1	0.97546	1	1	0.875509	0.977778	1	0.886443	0.864114
178	0.814565	1	0.866803	1	0.978723	1	0.93239	1	1	1	0.978528	1	0.990741	0.879577	0.977778	1	0.888089	0.865726
179	0.820634	1	0.860656	1	0.984043	1	0.940252	1	0.989474	1	0.978528	1	1	0.874695	0.977778	1	0.889323	0.867212
180	0.807148	1	0.870902	0.985507	0.984043	1	0.937107	1	0.989474	1	0.97546	1	1	0.883645	0.977778	1	0.887677	0.865503
181	0.808496	1	0.872951	1	0.978723	1	0.935535	1	0.989474	1	0.97546	1	1	0.873881	0.977778	1	0.88562	0.863071
182	0.805799	1	0.858607	1	0.989362	1	0.93239	1	0.989474	1	0.972393	1	1	0.879577	0.977778	1	0.884592	0.861748
183	0.81996	1	0.852459	1	0.978723	1	0.930818	1	1	1	0.972393	1	1	0.877136	0.977778	1	0.887266	0.864625
184	0.809171	1	0.860656	1	0.984043	1	0.937107	1	1	1	0.972393	1	0.990741	0.873068	0.977778	1	0.884592	0.861935
185	0.811194	1	0.868852	1	0.984043	1	0.927673	1	1	1	0.972393	1	1	0.881204	0.977778	1	0.88706	0.864651
186	0.810519	1	0.862705	1	0.989362	1	0.924528	1	0.989474	1	0.97546	1	0.990741	0.878763	0.977778	1	0.885209	0.862303
187	0.809845	1	0.860656	1	0.984043	1	0.93239	1	1	1	0.969325	1	0.990741	0.872254	0.977778	1	0.883769	0.86092
188	0.816588	1	0.862705	1	0.984043	1	0.935535	1	1	1	0.972393	1	0.990741	0.876322	0.977778	1	0.887677	0.865267
189	0.809171	1	0.860656	1	0.989362	1	0.933962	1	0.989474	1	0.972393	1	0.990741	0.870627	0.977778	1	0.883563	0.860627
190	0.812542	1	0.854508	1	0.984043	1	0.941824	1	0.989474	1	0.972393	1	0.990741	0.873881	0.977778	1	0.88562	0.86307
191	0.809171	1	0.842213	1	0.984043	1	0.938679	1	0.989474	1	0.972393	1	0.990741	0.874695	0.977778	1	0.883152	0.859962
192	0.817262	1	0.856557	1	0.984043	1	0.940252	1	0.989474	1	0.97546	1	0.990741	0.876322	0.977778	1	0.887883	0.865425
193	0.811868	1	0.872951	1	0.989362	1	0.930818	1	1	1	0.972393	1	0.990741	0.877136	1	1	0.887266	0.864804
194	0.810519	1	0.862705	1	0.989362	1	0.937107	1	1	1	0.97546	1	0.990741	0.882018	0.977778	1	0.887883	0.865588
195	0.815239	1	0.860656	1	0.994681	1	0.929245	1	0.989474	1	0.969325	1	0.990741	0.881204	0.977778	1	0.887472	0.864865
196	0.797033	1	0.862705	1	0.989362	1	0.933962	1	1	1	0.972393	1	1	0.875509	0.977778	1	0.881712	0.85857
197	0.81996	1	0.866803	1	0.984043	1	0.937107	1	0.989474	1	0.978528	1	1	0.87795	0.977778	1	0.890146	0.868226
198	0.807822	1	0.844262	1	0.989362	1	0.933962	1	0.989474	1	0.966258	1	0.990741	0.872254	0.977778	1	0.881506	0.858024
199	0.806473	1	0.858607	1	0.989362	1	0.941824	1	0.989474	1	0.978528	1	0.990741	0.874695	0.977778	1	0.885003	0.862299
200	0.801079	1	0.854508	1	1	1	0.938679	1	0.989474	1	0.97546	1	0.990741	0.880391	1	1	0.884386	0.861653
201	0.810519	1	0.856557	1	0.989362	1	0.940252	1	1	1	0.972393	1	0.990741	0.87795	1	1	0.886649	0.864216
202	0.817937	1	0.868852	1	0.978723	1	0.935535	1	0.989474	1	0.972393	1	0.990741	0.883645	0.977778	1	0.890146	0.86797
203	0.805799	1	0.860656	1	0.984043	1	0.933962	1	1	1	0.969325	1	1	0.869813	0.977778	1	0.882329	0.85922
204	0.798382	1	0.860656	1	0.978723	1	0.935535	1	1	1	0.972393	1	1	0.874695	0.977778	1	0.881506	0.858325
205	0.809845	1	0.866803	1	0.989362	1	0.933962	1	1	1	0.972393	1	0.990741	0.879577	0.977778	1	0.886855	0.864368
206	0.809171	1	0.860656	1	0.978723	1	0.933962	1	0.989474	1	0.972393	1	0.990741	0.879577	0.977778	1	0.885415	0.862712
207	0.805799	1	0.852459	1	0.989362	1	0.937107	1	0.989474	1	0.978528	1	0.990741	0.880391	0.977778	1	0.885003	0.862099
208	0.811868	1	0.881148	1	0.989362	1	0.940252	1	0.989474	1	0.97546	1	0.990741	0.873881	0.977778	1	0.888295	0.866338
209	0.809845	1	0.868852	1	0.989362	1	0.937107	1	1	1	0.97546	1	0.990741	0.872254	1	1	0.886032	0.863691
210	0.806473	1	0.864754	1	0.978723	1	0.940252	1	0.989474	1	0.97546	1	1	0.880391	0.977778	1	0.886443	0.864069
211	0.812542	1	0.875	1	0.984043	1	0.938679	1	0.989474	1	0.969325	1	0.990741	0.876322	0.977778	1	0.887677	0.865459
212	0.803776	1	0.866803	1	0.978723	1	0.937107	1	1	1	0.972393	1	0.990741	0.872254	1	1	0.883357	0.860681
213	0.807822	1	0.860656	1	0.973404	1	0.933962	1	1	1	0.969325	1	0.990741	0.880391	1	1	0.885209	0.862386
214	0.806473	1	0.862705	1	0.989362	1	0.933962	1	1	1	0.978528	1	0.990741	0.873068	0.977778	1	0.88418	0.861498
215	0.806473	1	0.856557	1	0.989362	1	0.944969	1	1	1	0.972393	1	0.990741	0.882018	0.977778	1	0.886855	0.864632
216	0.803776	1	0.866803	1	0.989362	1	0.930818	1	1	1	0.97546	1	1	0.872254	0.977778	1	0.883152	0.860173
217	0.80445	1	0.872951	1	0.978723	1	0.933962	1	1	1	0.972393	1	0.990741	0.877136	0.977778	1	0.884797	0.862117
218	0.813216	1	0.856557	1	0.978723	1	0.937107	1	1	1	0.972393	1	0.990741	0.879577	0.977778	1	0.886855	0.864273
219	0.803102	1	0.881148	1	0.978723	1	0.935535	1	1	1	0.966258	1	0.990741	0.875509	0.977778	1	0.884592	0.861993
220	0.809845	1	0.862705	1	0.978723	1	0.943396	1	1	1	0.972393	1	0.990741	0.879577	0.977778	1	0.887266	0.865015
221	0.812542	1	0.862705	1	0.978723	1	0.938679	1	1	1	0.978528	1	0.990741	0.872254	1	1	0.886237	0.863821
222	0.808496	1	0.868852	1	0.978723	1	0.938679	1	1	1	0.97546	1	0.990741	0.87795	0.977778	1	0.886649	0.864383
223	0.810519	1	0.879098	1	0.978723	1	0.938679	1	1	1	0.966258	1	0.990741	0.875509	0.977778	1	0.88706	0.864871
224	0.805799	1	0.862705	1	0.984043	1	0.93239	1	1	1	0.97546	1	0.990741	0.880391	0.977778	1	0.885209	0.862584
225	0.809171	1	0.868852	1	0.978723	1	0.935535	1	1	1	0.972393	1	1	0.876322	0.977778	1	0.886032	0.863473
226	0.810519	1	0.858607	1	0.978723	1	0.938679	1	1	1	0.978528	1	0.990741	0.875509	0.977778	1	0.885826	0.863405
227	0.815239	1	0.862705	1	0.968085	1	0.937107	1	1	1	0.969325	1	0.990741	0.877136	0.977778	1	0.886855	0.864242
228	0.801753	1	0.858607	1	0.984043	1	0.933962	1	1	1	0.969325	1	1	0.875509	0.977778	1	0.882329	0.859269
229	0.806473	1	0.872951	1	0.984043	1	0.937107	1	1	1	0.97546	1	0.990741	0.882018	0.977778	1	0.887472	0.865365
230	0.80445	1	0.877049	1	0.994681	1	0.938679	1	1	1	0.969325	1	0.990741	0.877136	0.977778	1	0.886237	0.864116
231	0.805125	1	0.852459	1	0.984043	1	0.933962	1	0.989474	1	0.966258	1	0.990741	0.877136	0.977778	1	0.882534	0.859134
232	0.809171	1	0.842213	1	0.984043	1	0.935535	1	1	1	0.969325	1	0.990741	0.884459	0.977778	1	0.885209	0.862179
233	0.814565	1	0.866803	1	0.978723	1	0.937107	1	0.989474	1	0.969325	1	0.990741	0.882018	0.977778	1	0.8885	0.866229
234	0.815239	1	0.858607	1	0.984043	1	0.938679	1	1	1	0.97546	1	0.990741	0.878763	0.977778	1	0.888089	0.865742
235	0.815239	1	0.858607	1	0.984043	1	0.929245	1	1	1	0.969325	1	0.990741	0.868999	0.977778	1	0.883974	0.860841
236	0.807822	1	0.852459	1	0.989362	1	0.935535	1	1	1	0.969325	1	0.990741	0.880391	0.977778	1	0.885003	0.862179
237	0.807822	1	0.868852	1	0.984043	1	0.937107	1	0.989474	1	0.96319	1	1	0.875509	0.977778	1	0.885003	0.862391
238	0.806473	1	0.862705	1	0.984043	1	0.93239	1	1	1	0.978528	1	0.990741	0.882018	0.977778	1	0.886032	0.863369
239	0.814565	1	0.870902	1	0.978723	1	0.929245	1	1	1	0.966258	1	0.990741	0.882018	1	1	0.888089	0.865715
240	0.817937	1	0.860656	1	0.973404	1	0.937107	1	1	1	0.972393	1	0.990741	0.874695	0.977778	1	0.887266	0.864755
241	0.815239	1	0.864754	1	0.984043	1	0.938679	1	1	1	0.972393	1	0.990741	0.882832	0.977778	1	0.889529	0.867532
242	0.807822	1	0.868852	1	0.989362	1	0.930818	1	1	1	0.969325	1	1	0.881204	1	1	0.886649	0.864165
243	0.815239	1	0.877049	1	0.984043	1	0.924528	1	1	1	0.969325	1	0.990741	0.884459	1	1	0.889323	0.867094
244	0.816588	1	0.858607	1	0.994681	1	0.937107	1	1	1	0.972393	1	0.990741	0.879577	0.977778	1	0.888706	0.866372
245	0.822657	1	0.860656	1	0.989362	1	0.949686	1	1	1	0.966258	1	0.990741	0.882832	0.977778	1	0.892615	0.871063
246	0.809171	1	0.868852	1	0.994681	1	0.93239	1	1	1	0.972393	1	0.990741	0.87795	0.977778	1	0.886443	0.863907
247	0.80445	1	0.872951	1	0.994681	1	0.940252	1	1	1	0.972393	1	0.990741	0.881204	0.977778	1	0.887266	0.865128
248	0.808496	1	0.877049	1	0.973404	1	0.933962	1	1	1	0.972393	1	0.990741	0.876322	0.977778	1	0.886032	0.863535
249	0.806473	1	0.862705	1	0.994681	1	0.938679	1	1	1	0.97546	1	0.990741	0.880391	0.977778	1	0.886649	0.864276
250	0.815239	1	0.877049	1	0.989362	1	0.937107	1	1	1	0.969325	1	0.990741	0.880391	1	1	0.890146	0.868347
251	0.813216	1	0.866803	1	0.978723	1	0.935535	1	1	1	0.969325	1	0.990741	0.884459	1	1	0.888912	0.866746
252	0.813216	1	0.875	1	0.989362	1	0.938679	1	1	1	0.97546	1	0.990741	0.876322	0.977778	1	0.888706	0.866736
253	0.813216	1	0.897541	1	0.989362	1	0.938679	1	0.989474	1	0.97546	1	0.990741	0.876322	0.977778	1	0.890763	0.869239
254	0.815914	1	0.870902	1	0.984043	1	0.940252	1	1	1	0.972393	1	0.990741	0.875509	0.977778	1	0.888706	0.8667
255	0.805799	1	0.860656	1	0.989362	1	0.935535	1	0.989474	1	0.966258	1	0.990741	0.888527	0.977778	1	0.886855	0.864331
256	0.814565	1	0.875	1	0.989362	1	0.938679	1	0.989474	1	0.969325	1	1	0.881204	0.977778	1	0.88994	0.868055
257	0.805799	1	0.868852	1	0.984043	1	0.937107	1	0.989474	1	0.97546	1	0.990741	0.880391	0.977778	1	0.886237	0.863741
258	0.808496	1	0.864754	1	0.978723	1	0.937107	1	0.989474	1	0.972393	1	0.990741	0.884459	0.977778	1	0.887266	0.86481
259	0.807822	1	0.872951	1	0.989362	1	0.933962	1	0.989474	1	0.972393	1	0.990741	0.882018	0.977778	1	0.887266	0.864839
260	0.807822	1	0.864754	1	1	1	0.930818	1	1	1	0.966258	1	0.990741	0.878763	0.977778	1	0.885415	0.862657
261	0.811868	1	0.870902	1	0.994681	1	0.935535	1	0.989474	1	0.972393	1	0.990741	0.876322	0.977778	1	0.887266	0.86506
262	0.813891	1	0.868852	1	0.994681	1	0.937107	1	1	1	0.96319	1	0.990741	0.872254	0.977778	1	0.886443	0.864069
263	0.807822	1	0.858607	1	0.989362	1	0.937107	1	0.989474	1	0.969325	1	0.990741	0.885273	0.977778	1	0.886855	0.864383
264	0.809171	1	0.864754	1	0.989362	1	0.930818	1	0.989474	1	0.972393	1	0.990741	0.873881	0.977778	1	0.884386	0.861437
265	0.80445	1	0.875	1	0.989362	1	0.933962	1	0.989474	1	0.97546	1	0.990741	0.883645	1	1	0.887266	0.865113
266	0.807148	1	0.870902	1	0.984043	1	0.938679	1	1	1	0.972393	1	1	0.879577	1	1	0.887266	0.865108
267	0.805125	1	0.887295	1	0.984043	1	0.940252	1	1	1	0.972393	1	0.990741	0.877136	0.977778	1	0.887472	0.865542
268	0.810519	1	0.881148	1	0.989362	1	0.93239	1	1	1	0.972393	1	0.990741	0.876322	0.977778	1	0.887472	0.865245
269	0.805799	1	0.866803	1	0.984043	1	0.943396	1	0.989474	1	0.978528	1	0.990741	0.872254	0.977778	1	0.885003	0.862455
270	0.811868	1	0.868852	1	0.989362	1	0.935535	1	1	1	0.972393	1	0.990741	0.880391	0.977778	1	0.888089	0.865815
271	0.813891	1	0.872951	1	0.989362	1	0.943396	1	1	1	0.97546	1	0.990741	0.875509	1	1	0.889323	0.867546
272	0.811868	1	0.868852	1	0.978723	1	0.93239	1	1	1	0.978528	1	0.990741	0.874695	1	1	0.886443	0.864056
273	0.809171	1	0.870902	1	0.989362	1	0.937107	1	1	1	0.969325	1	0.990741	0.882018	0.977778	1	0.887883	0.865696
274	0.806473	1	0.862705	1	0.973404	1	0.941824	1	0.989474	1	0.969325	1	0.990741	0.868999	0.977778	1	0.88274	0.859823
275	0.818611	1	0.860656	1	0.984043	1	0.935535	1	0.989474	1	0.978528	1	0.990741	0.874695	0.977778	1	0.887883	0.865354
276	0.809171	1	0.887295	1	0.989362	1	0.943396	1	0.989474	1	0.972393	1	1	0.8869	0.977778	1	0.891792	0.870524
277	0.808496	1	0.862705	1	0.984043	1	0.937107	1	0.989474	1	0.966258	1	0.990741	0.882018	1	1	0.886443	0.863797
278	0.810519	1	0.872951	1	0.994681	1	0.933962	1	1	1	0.97546	1	0.990741	0.882018	0.977778	1	0.888706	0.86675
279	0.803776	1	0.858607	1	0.989362	1	0.938679	1	0.989474	1	0.972393	1	1	0.879577	0.977778	1	0.884797	0.861986
280	0.802428	1	0.864754	1	0.989362	1	0.930818	1	1	1	0.97546	1	1	0.881204	0.977778	1	0.884797	0.862225
281	0.808496	1	0.862705	1	0.989362	1	0.937107	1	1	1	0.978528	1	0.990741	0.884459	0.977778	1	0.888089	0.8659
282	0.809845	1	0.870902	1	0.984043	1	0.938679	1	0.989474	1	0.969325	1	0.990741	0.879577	0.977778	1	0.887266	0.864877
283	0.801079	1	0.864754	1	0.989362	1	0.941824	1	1	1	0.972393	1	0.990741	0.877136	0.977778	1	0.884386	0.861851
284	0.808496	1	0.858607	1	0.989362	1	0.941824	1	0.989474	1	0.972393	1	0.990741	0.885273	0.977778	1	0.887883	0.865587
285	0.805799	1	0.877049	1	0.994681	1	0.933962	1	1	1	0.978528	1	0.990741	0.87795	1	1	0.88706	0.864894
286	0.803776	1	0.868852	1	0.984043	1	0.933962	1	1	1	0.981595	1	0.990741	0.877136	0.977778	1	0.885003	0.862299
287	0.796359	1	0.862705	1	0.989362	1	0.935535	1	0.989474	1	0.969325	1	0.990741	0.877136	0.977778	1	0.881506	0.858442
288	0.809845	1	0.875	1	0.984043	1	0.93239	1	0.989474	1	0.969325	1	1	0.876322	1	1	0.886443	0.864088
289	0.811868	1	0.868852	1	0.989362	1	0.933962	1	1	1	0.97546	1	0.990741	0.875509	0.977778	1	0.886855	0.864429
290	0.79973	1	0.860656	1	0.989362	1	0.935535	1	1	1	0.97546	1	0.990741	0.883645	0.977778	1	0.884592	0.861738
291	0.810519	1	0.864754	1	0.989362	1	0.929245	1	1	1	0.972393	1	0.990741	0.886086	0.977778	1	0.887883	0.8655
292	0.808496	1	0.862705	1	0.984043	1	0.938679	1	1	1	0.97546	1	0.990741	0.882832	0.977778	1	0.887472	0.865079
293	0.805799	1	0.877049	1	0.984043	1	0.935535	1	0.989474	1	0.969325	1	0.990741	0.880391	1	1	0.886649	0.864333
294	0.805125	1	0.875	1	0.989362	1	0.93239	1	1	1	0.972393	1	0.990741	0.880391	0.977778	1	0.886237	0.863884
295	0.80445	1	0.872951	1	0.989362	1	0.935535	1	0.989474	1	0.969325	1	0.990741	0.878763	0.977778	1	0.885415	0.862911
296	0.796359	1	0.875	1	0.989362	1	0.933962	1	1	1	0.972393	1	0.990741	0.875509	0.977778	1	0.882534	0.859722
297	0.797707	1	0.864754	1	0.984043	1	0.929245	1	1	1	0.972393	1	0.990741	0.880391	0.977778	1	0.882329	0.85918
298	0.807822	1	0.872951	1	0.989362	1	0.941824	1	1	1	0.97546	1	0.990741	0.888527	0.977778	1	0.890352	0.86877
299	0.800405	1	0.854508	1	0.989362	1	0.926101	1	1	1	0.966258	1	1	0.879577	0.977778	1	0.881506	0.858066
300	0.811868	1	0.858607	1	1	1	0.937107	1	1	1	0.972393	1	1	0.881204	0.977778	1	0.888089	0.865916
301	0.800405	1	0.870902	1	0.994681	1	0.933962	1	1	1	0.972393	1	1	0.884459	0.977778	1	0.886032	0.863897
302	0.80445	1	0.877049	1	0.989362	1	0.935535	1	1	1	0.97546	1	0.990741	0.879577	0.977778	1	0.886649	0.864441
303	0.805799	1	0.875	1	0.984043	1	0.937107	1	1	1	0.97546	1	0.990741	0.883645	0.977778	1	0.887883	0.865708
304	0.807822	1	0.866803	1	0.989362	1	0.940252	1	1	1	0.97546	1	0.990741	0.874695	1	1	0.886237	0.863831
305	0.807148	1	0.866803	1	0.984043	1	0.935535	1	1	1	0.972393	1	0.990741	0.877136	0.977778	1	0.885415	0.862819
306	0.801753	1	0.864754	1	0.973404	1	0.929245	1	1	1	0.96319	1	0.990741	0.883645	0.977778	1	0.883357	0.860236
307	0.805125	1	0.879098	1	0.989362	1	0.930818	1	1	1	0.97546	1	1	0.882018	0.977778	1	0.887266	0.865157
308	0.807822	1	0.877049	1	0.978723	1	0.933962	1	1	1	0.972393	1	1	0.883645	0.977778	1	0.888089	0.865966
309	0.809845	1	0.877049	1	0.978723	1	0.935535	1	1	1	0.97546	1	1	0.882832	0.977778	1	0.888912	0.866967
310	0.811194	1	0.872951	1	0.968085	1	0.933962	1	1	1	0.969325	1	0.990741	0.881204	0.977778	1	0.887266	0.864978
311	0.807822	1	0.872951	1	0.984043	1	0.941824	1	1	1	0.978528	1	0.990741	0.881204	0.977778	1	0.8885	0.866545
312	0.807822	1	0.862705	1	0.984043	1	0.937107	1	1	1	0.97546	1	0.990741	0.87795	0.977778	1	0.885826	0.863343
313	0.805799	1	0.866803	1	0.989362	1	0.944969	1	0.989474	1	0.969325	1	1	0.876322	0.977778	1	0.886032	0.863767
314	0.815239	1	0.860656	1	0.978723	1	0.935535	1	1	1	0.97546	1	0.990741	0.87795	0.977778	1	0.887472	0.865056
315	0.801079	1	0.881148	1	0.978723	1	0.927673	1	0.989474	1	0.978528	1	1	0.878763	0.977778	1	0.884592	0.86203
316	0.805799	1	0.875	1	0.978723	1	0.935535	1	1	1	0.97546	1	1	0.874695	0.977778	1	0.885415	0.862986
317	0.79973	1	0.864754	1	0.978723	1	0.938679	1	1	1	0.978528	1	0.990741	0.878763	0.977778	1	0.883974	0.861243
318	0.807822	1	0.872951	1	0.973404	1	0.924528	1	1	1	0.97546	1	1	0.873068	0.977778	1	0.883769	0.860987
319	0.807822	1	0.875	1	0.984043	1	0.933962	1	0.989474	1	0.97546	1	0.990741	0.879577	0.977778	1	0.886855	0.864488
320	0.803102	1	0.877049	1	0.978723	1	0.93239	1	1	1	0.97546	1	0.990741	0.874695	0.977778	1	0.88418	0.861457
321	0.803776	1	0.885246	1	0.973404	1	0.933962	1	1	1	0.969325	1	0.990741	0.873881	0.977778	1	0.884592	0.861955
322	0.811194	1	0.879098	1	0.978723	1	0.930818	1	1	1	0.972393	1	0.990741	0.877136	0.977778	1	0.88706	0.864733
323	0.811194	1	0.864754	1	0.984043	1	0.938679	1	1	1	0.972393	1	0.990741	0.87795	0.977778	1	0.88706	0.864684
324	0.808496	1	0.872951	1	0.984043	1	0.938679	1	1	1	0.97546	1	0.990741	0.879577	0.977778	1	0.887677	0.865606
325	0.806473	1	0.864754	1	0.984043	1	0.941824	1	0.989474	1	0.97546	1	0.990741	0.877136	0.977778	1	0.885826	0.863311
326	0.813891	1	0.877049	1	0.984043	1	0.93239	1	1	1	0.969325	1	1	0.880391	0.977778	1	0.888912	0.866832
327	0.809171	1	0.872951	1	0.984043	1	0.927673	1	1	1	0.97546	1	0.990741	0.875509	0.977778	1	0.885415	0.862746
328	0.802428	1	0.883197	1	0.984043	1	0.93239	1	1	1	0.978528	1	0.990741	0.875509	0.977778	1	0.885209	0.862864
329	0.811194	1	0.858607	1	0.984043	1	0.93239	1	1	1	0.972393	1	0.990741	0.874695	0.977778	1	0.884797	0.86184
330	0.800405	1	0.862705	1	0.973404	1	0.93239	1	1	1	0.972393	1	0.990741	0.882018	1	1	0.883563	0.860737
331	0.803102	1	0.877049	1	0.978723	1	0.927673	1	1	1	0.969325	1	0.990741	0.87795	0.977778	1	0.883974	0.861088
332	0.809171	1	0.870902	1	0.978723	1	0.933962	1	1	1	0.97546	1	0.990741	0.882018	0.977778	1	0.887472	0.865198
333	0.809845	1	0.875	1	0.968085	1	0.937107	1	1	1	0.978528	1	0.990741	0.872254	0.977778	1	0.885826	0.863362
334	0.811868	1	0.881148	1	0.984043	1	0.929245	1	1	1	0.966258	1	0.990741	0.888527	0.977778	1	0.88994	0.868082
335	0.79973	1	0.868852	1	0.978723	1	0.93239	1	1	1	0.969325	1	0.990741	0.878763	0.977778	1	0.882946	0.859935
336	0.809845	1	0.866803	1	0.973404	1	0.929245	1	1	1	0.978528	1	0.990741	0.880391	0.977778	1	0.886237	0.863552
337	0.802428	1	0.864754	1	0.989362	1	0.927673	1	1	1	0.972393	1	0.990741	0.87795	0.977778	1	0.883152	0.860091
338	0.801753	1	0.872951	1	0.984043	1	0.929245	1	1	1	0.969325	1	0.990741	0.880391	0.977778	1	0.88418	0.861356
339	0.807822	1	0.868852	1	0.984043	1	0.929245	1	0.989474	1	0.972393	1	1	0.881204	1	1	0.886237	0.863676
340	0.805125	1	0.875	1	0.984043	1	0.935535	1	1	1	0.978528	1	0.990741	0.882832	0.977778	1	0.887472	0.8653
341	0.811194	1	0.877049	1	0.984043	1	0.930818	1	1	1	0.97546	1	0.990741	0.882018	0.977778	1	0.8885	0.866294
342	0.810519	1	0.866803	1	0.978723	1	0.924528	1	1	1	0.97546	1	1	0.885273	0.977778	1	0.887266	0.864652
343	0.801079	1	0.891393	1	0.968085	1	0.929245	1	0.989474	1	0.972393	1	0.990741	0.875509	0.977778	1	0.883974	0.861301
344	0.803776	1	0.864754	1	0.984043	1	0.940252	1	1	1	0.97546	1	1	0.885273	0.977778	1	0.887266	0.865075
345	0.815239	1	0.862705	1	0.989362	1	0.937107	1	1	1	0.97546	1	0.990741	0.879577	0.977778	1	0.888706	0.866547
346	0.806473	1	0.866803	1	0.968085	1	0.930818	1	1	1	0.969325	1	0.990741	0.87795	0.977778	1	0.883974	0.860942
347	0.80445	1	0.883197	1	0.984043	1	0.933962	1	1	1	0.981595	1	0.990741	0.882832	0.977778	1	0.888089	0.866131
348	0.808496	1	0.866803	1	0.978723	1	0.93239	1	1	1	0.978528	1	0.990741	0.881204	0.977778	1	0.886649	0.864163
349	0.805799	1	0.862705	1	0.978723	1	0.924528	1	1	1	0.972393	1	1	0.879577	0.977778	1	0.883769	0.860646
350	0.80445	1	0.870902	1	0.994681	1	0.93239	1	1	1	0.978528	1	0.990741	0.879577	0.977778	1	0.886032	0.863485
351	0.806473	1	0.864754	1	0.973404	1	0.933962	1	1	1	0.969325	1	0.990741	0.884459	0.977778	1	0.886032	0.863498
352	0.807148	1	0.868852	1	0.984043	1	0.935535	1	1	1	0.972393	1	0.990741	0.879577	0.977778	1	0.886237	0.863788
353	0.808496	1	0.881148	1	0.989362	1	0.933962	1	1	1	0.972393	1	1	0.877136	0.977778	1	0.887472	0.865383
354	0.815914	1	0.866803	1	0.973404	1	0.937107	1	1	1	0.972393	1	0.990741	0.878763	0.977778	1	0.888295	0.8661
355	0.80445	1	0.856557	1	0.984043	1	0.93239	1	1	1	0.97546	1	0.990741	0.881204	1	1	0.884592	0.861714
356	0.805799	1	0.858607	1	0.978723	1	0.929245	1	1	1	0.972393	1	0.990741	0.881204	0.977778	1	0.88418	0.861057
357	0.811868	1	0.860656	1	0.989362	1	0.935535	1	1	1	0.97546	1	0.990741	0.880391	1	1	0.887677	0.865287
358	0.816588	1	0.860656	1	0.984043	1	0.933962	1	1	1	0.972393	1	0.990741	0.881204	0.977778	1	0.8885	0.866163
359	0.806473	1	0.864754	1	0.984043	1	0.937107	1	1	1	0.972393	1	0.990741	0.873881	1	1	0.884592	0.861939
360	0.801753	1	0.868852	1	0.984043	1	0.930818	1	1	1	0.97546	1	1	0.884459	1	1	0.885826	0.863382
361	0.805125	1	0.868852	1	0.984043	1	0.937107	1	1	1	0.97546	1	0.990741	0.879577	1	1	0.886237	0.863884
362	0.810519	1	0.854508	1	0.968085	1	0.933962	1	1	1	0.969325	1	0.990741	0.884459	1	1	0.886237	0.863569
363	0.805125	1	0.868852	1	0.968085	1	0.940252	1	1	1	0.978528	1	0.990741	0.875509	0.977778	1	0.885003	0.862387
364	0.807822	1	0.866803	1	0.978723	1	0.93239	1	1	1	0.978528	1	1	0.882832	1	1	0.887266	0.864917
365	0.811194	1	0.877049	1	0.978723	1	0.933962	1	0.989474	1	0.972393	1	0.990741	0.875509	0.977778	1	0.886649	0.864189
366	0.803102	1	0.866803	1	0.984043	1	0.935535	1	1	1	0.972393	1	0.990741	0.877136	0.977778	1	0.88418	0.861704
367	0.80445	1	0.875	1	0.978723	1	0.927673	1	1	1	0.97546	1	1	0.883645	1	1	0.886443	0.863932
368	0.801079	1	0.868852	1	0.973404	1	0.929245	1	1	1	0.972393	1	0.990741	0.879577	0.977778	1	0.883152	0.860086
369	0.811194	1	0.856557	1	0.978723	1	0.93239	1	1	1	0.984663	1	0.990741	0.873881	0.977778	1	0.885003	0.862234
370	0.809845	1	0.866803	1	0.973404	1	0.933962	1	1	1	0.969325	1	1	0.872254	1	1	0.884592	0.861718
371	0.807148	1	0.866803	1	0.973404	1	0.929245	1	1	1	0.972393	1	0.990741	0.873881	1	1	0.883563	0.860499
372	0.808496	1	0.875	1	0.978723	1	0.922956	1	1	1	0.972393	1	0.990741	0.886086	1	1	0.887266	0.8648
373	0.803776	1	0.872951	1	0.984043	1	0.93239	1	1	1	0.969325	1	0.990741	0.882018	0.977778	1	0.88562	0.863163
374	0.794336	1	0.862705	1	0.989362	1	0.93239	1	1	1	0.969325	1	1	0.878763	0.977778	1	0.8813	0.858269
375	0.811194	1	0.875	1	0.973404	1	0.933962	1	1	1	0.972393	1	0.990741	0.873881	0.977778	1	0.886032	0.863467
376	0.805125	1	0.877049	1	0.973404	1	0.933962	1	0.989474	1	0.97546	1	0.990741	0.87795	0.977778	1	0.885415	0.862983
377	0.809845	1	0.889344	1	0.968085	1	0.93239	1	1	1	0.972393	1	1	0.882018	0.977778	1	0.888912	0.866977
378	0.805125	1	0.879098	1	0.984043	1	0.933962	1	1	1	0.966258	1	0.990741	0.879577	0.977778	1	0.886032	0.863529
379	0.807822	1	0.879098	1	0.973404	1	0.927673	1	1	1	0.972393	1	0.990741	0.878763	1	1	0.886032	0.863537
380	0.802428	1	0.862705	1	1	1	0.93239	1	1	1	0.978528	1	0.990741	0.878763	0.977778	1	0.884592	0.861933
381	0.809171	1	0.875	1	0.984043	1	0.933962	1	1	1	0.972393	1	0.990741	0.883645	0.977778	1	0.888295	0.866115
382	0.811868	1	0.866803	1	0.978723	1	0.940252	1	1	1	0.97546	1	0.990741	0.882832	0.977778	1	0.888912	0.866837
383	0.800405	1	0.881148	1	0.984043	1	0.933962	1	1	1	0.978528	1	0.990741	0.880391	1	1	0.886032	0.863831
384	0.811194	1	0.877049	1	0.978723	1	0.929245	1	1	1	0.984663	1	0.990741	0.881204	0.977778	1	0.8885	0.866348
385	0.809845	1	0.862705	1	0.978723	1	0.933962	1	1	1	0.98773	1	0.990741	0.874695	0.977778	1	0.885826	0.863238
386	0.813216	1	0.868852	1	0.978723	1	0.935535	1	1	1	0.97546	1	1	0.882832	1	1	0.889323	0.867273
387	0.795684	1	0.856557	1	0.984043	1	0.93239	1	1	1	0.981595	1	0.990741	0.877136	0.977778	1	0.881094	0.85775
388	0.80445	1	0.864754	1	1	1	0.930818	1	1	1	0.981595	1	1	0.882832	1	1	0.886855	0.864388
389	0.813216	1	0.883197	1	0.978723	1	0.933962	1	1	1	0.97546	1	0.990741	0.884459	1	1	0.890763	0.86902
390	0.803102	1	0.864754	1	0.989362	1	0.927673	1	1	1	0.972393	1	0.990741	0.8869	1	1	0.885826	0.86331
391	0.801753	1	0.868852	1	0.984043	1	0.938679	1	1	1	0.981595	1	1	0.878763	0.977778	1	0.88562	0.863131
392	0.809845	1	0.872951	1	0.984043	1	0.940252	1	1	1	0.97546	1	0.990741	0.883645	0.977778	1	0.889323	0.867446
393	0.812542	1	0.864754	1	0.989362	1	0.93239	1	1	1	0.972393	1	0.990741	0.890968	1	1	0.890352	0.868251
394	0.800405	1	0.858607	1	0.978723	1	0.937107	1	1	1	0.978528	1	1	0.875509	0.977778	1	0.88274	0.859676
395	0.802428	1	0.868852	1	0.984043	1	0.938679	1	1	1	0.978528	1	0.990741	0.888527	1	1	0.888089	0.866033
396	0.808496	1	0.868852	1	0.984043	1	0.927673	1	1	1	0.972393	1	1	0.880391	0.977778	1	0.886032	0.863434
397	0.815914	1	0.872951	1	0.978723	1	0.926101	1	1	1	0.97546	1	1	0.880391	1	1	0.888706	0.866509
398	0.806473	1	0.868852	1	0.978723	1	0.927673	1	1	1	0.97546	1	0.990741	0.882832	0.977778	1	0.885826	0.86309
399	0.806473	1	0.875	1	0.978723	1	0.935535	1	1	1	0.972393	1	0.990741	0.877136	0.977778	1	0.885826	0.863192
400	0.812542	1	0.872951	1	0.984043	1	0.930818	1	0.989474	1	0.981595	1	1	0.883645	0.977778	1	0.889323	0.867145
401	0.80445	1	0.875	1	0.994681	1	0.933962	1	1	1	0.969325	1	1	0.893409	1	1	0.88994	0.868125
402	0.809171	1	0.864754	1	0.984043	1	0.935535	1	0.989474	1	0.972393	1	0.990741	0.881204	0.977778	1	0.886649	0.864067
403	0.809171	1	0.866803	1	0.984043	1	0.933962	1	1	1	0.969325	1	0.990741	0.877136	1	1	0.885826	0.863233
404	0.806473	1	0.860656	1	0.984043	1	0.933962	1	1	1	0.966258	1	0.990741	0.87795	0.977778	1	0.88418	0.861181
405	0.811868	1	0.875	1	0.989362	1	0.938679	1	1	1	0.972393	1	0.990741	0.881204	0.977778	1	0.889323	0.867342
406	0.809171	1	0.881148	1	0.984043	1	0.940252	1	1	1	0.97546	1	0.990741	0.880391	0.977778	1	0.889117	0.867351
407	0.805125	1	0.872951	1	0.984043	1	0.926101	1	1	1	0.978528	1	1	0.881204	0.977778	1	0.885826	0.863194
408	0.80445	1	0.870902	1	0.973404	1	0.937107	1	0.989474	1	0.969325	1	0.990741	0.884459	0.977778	1	0.886237	0.863587
409	0.801753	1	0.864754	1	0.994681	1	0.929245	1	1	1	0.97546	1	0.990741	0.887714	1	1	0.886237	0.863674
410	0.811868	1	0.870902	1	0.984043	1	0.93239	1	1	1	0.97546	1	0.990741	0.884459	0.977778	1	0.888912	0.866782
411	0.803102	1	0.862705	1	0.989362	1	0.933962	1	1	1	0.97546	1	1	0.877136	1	1	0.884386	0.861517
412	0.798382	1	0.870902	1	0.984043	1	0.937107	1	1	1	0.981595	1	0.990741	0.880391	0.977778	1	0.884797	0.862419
413	0.812542	1	0.879098	1	0.978723	1	0.933962	1	1	1	0.97546	1	0.990741	0.876322	1	1	0.888089	0.865897
414	0.801753	1	0.868852	1	0.968085	1	0.935535	1	1	1	0.978528	1	0.990741	0.876322	0.977778	1	0.883563	0.860686
415	0.813891	1	0.868852	1	0.968085	1	0.937107	1	1	1	0.978528	1	0.990741	0.877136	0.977778	1	0.887677	0.865412
416	0.795684	1	0.875	1	0.989362	1	0.943396	1	1	1	0.97546	1	0.990741	0.880391	0.977778	1	0.885003	0.862796
417	0.803776	1	0.870902	1	0.984043	1	0.930818	1	1	1	0.972393	1	0.990741	0.875509	0.977778	1	0.883769	0.860952
418	0.803776	1	0.846311	1	0.978723	1	0.93239	1	0.989474	1	0.969325	1	0.990741	0.885273	0.977778	1	0.883357	0.860225
419	0.811194	1	0.864754	1	0.984043	1	0.930818	1	1	1	0.97546	1	1	0.875509	1	1	0.886032	0.863289
420	0.799056	1	0.870902	1	0.978723	1	0.937107	1	1	1	0.978528	1	0.990741	0.876322	0.977778	1	0.883563	0.860712
421	0.812542	1	0.872951	1	0.984043	1	0.938679	1	1	1	0.981595	1	1	0.884459	0.977778	1	0.890763	0.869227
422	0.813216	1	0.875	1	0.973404	1	0.933962	1	1	1	0.972393	1	0.990741	0.882832	0.977778	1	0.888912	0.866748
423	0.805125	1	0.877049	1	0.984043	1	0.926101	1	1	1	0.981595	1	0.990741	0.877136	1	1	0.885415	0.862763
424	0.807822	1	0.875	1	0.978723	1	0.930818	1	1	1	0.97546	1	0.990741	0.877136	0.977778	1	0.885826	0.863275
425	0.813216	1	0.872951	1	0.978723	1	0.938679	1	1	1	0.966258	1	0.990741	0.885273	0.977778	1	0.889735	0.867848
426	0.805125	1	0.854508	1	0.968085	1	0.929245	1	1	1	0.97546	1	1	0.881204	0.977778	1	0.883563	0.860217
427	0.812542	1	0.866803	1	0.984043	1	0.93239	1	1	1	0.97546	1	0.990741	0.873068	0.977778	1	0.885826	0.86315
428	0.801079	1	0.866803	1	0.973404	1	0.933962	1	1	1	0.969325	1	0.990741	0.870627	1	1	0.8813	0.857884
429	0.815914	1	0.879098	1	0.973404	1	0.927673	1	1	1	0.969325	1	0.990741	0.879577	0.977778	1	0.888295	0.865878
430	0.80445	1	0.854508	1	0.973404	1	0.930818	1	1	1	0.97546	1	0.990741	0.874695	0.977778	1	0.881917	0.858514
431	0.79973	1	0.860656	1	0.973404	1	0.940252	1	1	1	0.981595	1	0.990741	0.882832	0.977778	1	0.884797	0.862165
432	0.807822	1	0.85041	1	0.973404	1	0.929245	1	1	1	0.981595	1	0.990741	0.876322	1	1	0.883357	0.86009
433	0.805799	1	0.852459	1	0.989362	1	0.929245	1	1	1	0.978528	1	0.990741	0.882832	0.977778	1	0.884797	0.861751
434	0.805799	1	0.864754	1	0.978723	1	0.927673	1	0.989474	1	0.972393	1	0.990741	0.882018	1	1	0.884797	0.862024
435	0.811868	1	0.860656	1	0.984043	1	0.93239	1	1	1	0.972393	1	0.990741	0.883645	0.977778	1	0.887472	0.864879
436	0.809845	1	0.868852	1	0.984043	1	0.927673	1	1	1	0.981595	1	0.990741	0.87795	0.977778	1	0.886237	0.863591
437	0.800405	1	0.872951	1	0.984043	1	0.935535	1	1	1	0.978528	1	0.990741	0.884459	0.977778	1	0.886237	0.863683
438	0.80445	1	0.846311	1	0.978723	1	0.927673	1	1	1	0.978528	1	0.990741	0.8869	0.977778	1	0.88418	0.861071
439	0.809171	1	0.862705	1	0.973404	1	0.930818	1	1	1	0.978528	1	0.990741	0.872254	0.977778	1	0.883769	0.860778
440	0.806473	1	0.864754	1	0.989362	1	0.938679	1	1	1	0.978528	1	0.990741	0.873881	0.977778	1	0.885209	0.862621
441	0.813216	1	0.877049	1	0.989362	1	0.933962	1	1	1	0.984663	1	0.990741	0.877136	0.977778	1	0.889117	0.867095
442	0.809845	1	0.854508	1	0.984043	1	0.933962	1	1	1	0.981595	1	0.990741	0.872254	0.977778	1	0.88418	0.861207
443	0.807148	1	0.872951	1	0.984043	1	0.938679	1	1	1	0.97546	1	0.990741	0.865745	0.977778	1	0.883769	0.861055
444	0.806473	1	0.879098	1	0.984043	1	0.937107	1	1	1	0.978528	1	1	0.882018	0.977778	1	0.8885	0.866552
445	0.801079	1	0.866803	1	0.978723	1	0.935535	1	1	1	0.978528	1	0.990741	0.885273	0.977778	1	0.885826	0.863295
446	0.80445	1	0.864754	1	0.989362	1	0.930818	1	1	1	0.972393	1	1	0.882832	0.977778	1	0.88562	0.863013
447	0.80445	1	0.872951	1	0.978723	1	0.935535	1	1	1	0.972393	1	0.990741	0.880391	0.977778	1	0.885826	0.863237
448	0.800405	1	0.870902	1	0.984043	1	0.937107	1	1	1	0.972393	1	0.990741	0.876322	1	1	0.883974	0.861319
449	0.809845	1	0.872951	1	0.973404	1	0.929245	1	1	1	0.978528	1	1	0.873881	0.977778	1	0.885415	0.862667
450	0.805125	1	0.862705	1	0.984043	1	0.933962	1	1	1	0.978528	1	0.990741	0.881204	0.977778	1	0.88562	0.862912
451	0.812542	1	0.868852	1	0.973404	1	0.93239	1	1	1	0.978528	1	0.990741	0.882832	0.977778	1	0.888295	0.865989
452	0.807822	1	0.868852	1	0.984043	1	0.937107	1	1	1	0.97546	1	0.990741	0.874695	0.977778	1	0.88562	0.863073
453	0.809171	1	0.868852	1	0.984043	1	0.935535	1	1	1	0.98773	1	0.990741	0.885273	0.977778	1	0.889323	0.867274
454	0.809845	1	0.872951	1	0.973404	1	0.927673	1	1	1	0.984663	1	0.990741	0.875509	0.977778	1	0.885826	0.863258
455	0.806473	1	0.862705	1	0.978723	1	0.940252	1	1	1	0.978528	1	0.990741	0.879577	0.977778	1	0.886237	0.863792
456	0.813216	1	0.852459	1	0.978723	1	0.935535	1	1	1	0.981595	1	0.990741	0.877136	0.977778	1	0.886237	0.863562
457	0.801753	1	0.852459	1	0.984043	1	0.940252	1	1	1	0.978528	1	0.990741	0.880391	0.977778	1	0.88418	0.861288
458	0.806473	1	0.877049	1	0.989362	1	0.929245	1	1	1	0.984663	1	0.990741	0.881204	1	1	0.887677	0.865444
459	0.809845	1	0.870902	1	0.978723	1	0.927673	1	1	1	0.978528	1	0.990741	0.883645	1	1	0.887677	0.865033
460	0.807822	1	0.864754	1	0.978723	1	0.927673	1	1	1	0.978528	1	0.990741	0.880391	1	1	0.88562	0.862935
461	0.806473	1	0.870902	1	0.984043	1	0.933962	1	1	1	0.97546	1	0.990741	0.882832	0.977778	1	0.88706	0.864591
462	0.809171	1	0.872951	1	0.989362	1	0.93239	1	1	1	0.97546	1	0.990741	0.87795	1	1	0.88706	0.864721
463	0.810519	1	0.858607	1	0.973404	1	0.921384	1	1	1	0.981595	1	0.990741	0.8869	1	1	0.886649	0.863777
464	0.809171	1	0.872951	1	0.978723	1	0.927673	1	1	1	0.984663	1	0.990741	0.884459	1	1	0.888295	0.86598
465	0.810519	1	0.860656	1	0.984043	1	0.927673	1	1	1	0.97546	1	0.990741	0.874695	0.977778	1	0.884386	0.861397
466	0.801079	1	0.864754	1	0.978723	1	0.930818	1	1	1	0.978528	1	0.990741	0.87144	1	1	0.881712	0.858603
467	0.801079	1	0.872951	1	0.984043	1	0.929245	1	1	1	0.978528	1	0.990741	0.879577	0.977778	1	0.884386	0.861627
468	0.801079	1	0.868852	1	0.984043	1	0.938679	1	1	1	0.97546	1	0.990741	0.882018	0.977778	1	0.88562	0.863101
469	0.813216	1	0.856557	1	0.978723	1	0.927673	1	1	1	0.97546	1	0.990741	0.87795	1	1	0.88562	0.862666
470	0.809171	1	0.870902	1	0.973404	1	0.927673	1	1	1	0.97546	1	0.990741	0.881204	0.977778	1	0.886237	0.863648
471	0.805125	1	0.872951	1	0.978723	1	0.930818	1	0.989474	1	0.972393	1	0.990741	0.878763	1	1	0.885003	0.862111
472	0.805799	1	0.860656	1	0.984043	1	0.927673	1	1	1	0.978528	1	1	0.874695	0.977778	1	0.883357	0.86037
473	0.809171	1	0.868852	1	0.968085	1	0.929245	1	1	1	0.97546	1	0.990741	0.87795	0.977778	1	0.885209	0.862371
474	0.799056	1	0.868852	1	0.978723	1	0.922956	1	1	1	0.972393	1	0.990741	0.87144	0.977778	1	0.87986	0.856297
475	0.803102	1	0.875	1	0.968085	1	0.93239	1	1	1	0.969325	1	0.990741	0.878763	0.977778	1	0.88418	0.861258
476	0.805799	1	0.868852	1	0.984043	1	0.926101	1	1	1	0.972393	1	0.990741	0.878763	0.977778	1	0.884386	0.861471
477	0.805125	1	0.875	1	0.973404	1	0.927673	1	1	1	0.97546	1	0.990741	0.887714	1	1	0.887266	0.86476
478	0.811194	1	0.883197	1	0.984043	1	0.930818	1	1	1	0.978528	1	1	0.875509	0.977778	1	0.887883	0.865734
479	0.801753	1	0.858607	1	0.973404	1	0.935535	1	1	1	0.981595	1	0.990741	0.880391	0.977778	1	0.883974	0.861127
480	0.797033	1	0.872951	1	0.973404	1	0.930818	1	1	1	0.978528	1	0.990741	0.881204	1	1	0.883563	0.860551
481	0.813216	1	0.883197	1	0.994681	1	0.933962	1	1	1	0.978528	1	0.990741	0.87795	0.977778	1	0.889735	0.867845
482	0.811868	1	0.875	1	0.989362	1	0.935535	1	1	1	0.97546	1	0.990741	0.877136	0.977778	1	0.888089	0.865972
483	0.803776	1	0.866803	1	0.984043	1	0.922956	1	1	1	0.978528	1	0.990741	0.872254	1	1	0.882123	0.858917
484	0.817937	1	0.872951	1	0.994681	1	0.93239	1	1	1	0.97546	1	0.990741	0.879577	1	1	0.890352	0.868391
485	0.801753	1	0.881148	1	0.989362	1	0.933962	1	1	1	0.981595	1	0.990741	0.880391	0.977778	1	0.886649	0.864417
486	0.801753	1	0.879098	1	0.984043	1	0.929245	1	1	1	0.978528	1	1	0.87795	1	1	0.885209	0.862759
487	0.803102	1	0.881148	1	0.984043	1	0.933962	1	1	1	0.969325	1	0.990741	0.881204	0.977778	1	0.886237	0.863853
488	0.813891	1	0.887295	1	0.978723	1	0.924528	1	1	1	0.97546	1	0.990741	0.872254	0.977778	1	0.886855	0.864244
489	0.815239	1	0.877049	1	0.989362	1	0.926101	1	1	1	0.978528	1	0.990741	0.887714	1	1	0.891175	0.869342
490	0.808496	1	0.858607	1	0.978723	1	0.927673	1	1	1	0.972393	1	1	0.881204	0.977778	1	0.885003	0.862076
491	0.805125	1	0.879098	1	0.973404	1	0.93239	1	1	1	0.978528	1	1	0.878763	0.977778	1	0.886237	0.86373
492	0.817262	1	0.881148	1	0.973404	1	0.927673	1	1	1	0.972393	1	0.990741	0.885273	1	1	0.890763	0.868748
493	0.799056	1	0.875	1	0.978723	1	0.930818	1	1	1	0.978528	1	0.990741	0.883645	1	1	0.885209	0.862661
494	0.803776	1	0.868852	1	0.973404	1	0.933962	1	1	1	0.972393	1	0.990741	0.882832	1	1	0.88562	0.862973
495	0.810519	1	0.872951	1	0.984043	1	0.938679	1	0.989474	1	0.969325	1	0.990741	0.879577	0.977778	1	0.887677	0.865384
496	0.801079	1	0.881148	1	0.984043	1	0.933962	1	1	1	0.981595	1	1	0.883645	1	1	0.887472	0.865381
497	0.812542	1	0.872951	1	0.989362	1	0.938679	1	1	1	0.978528	1	0.990741	0.879577	1	1	0.889529	0.867704
498	0.807148	1	0.879098	1	0.973404	1	0.929245	1	1	1	0.978528	1	0.990741	0.883645	0.977778	1	0.887472	0.865109
499	0.799056	1	0.877049	1	0.978723	1	0.937107	1	1	1	0.97546	1	1	0.886086	0.977778	1	0.886649	0.864429
500	0.806473	1	0.875	1	0.978723	1	0.937107	1	1	1	0.97546	1	0.990741	0.878763	0.977778	1	0.886649	0.864284
501	0.805799	1	0.860656	1	0.984043	1	0.937107	1	1	1	0.981595	1	0.990741	0.886086	1	1	0.887677	0.865316
502	0.809845	1	0.875	1	0.978723	1	0.937107	1	1	1	0.981595	1	0.990741	0.883645	0.977778	1	0.889323	0.867429
503	0.803102	1	0.877049	1	0.984043	1	0.929245	1	1	1	0.97546	1	0.990741	0.872254	0.977778	1	0.883357	0.86033
504	0.807148	1	0.870902	1	0.978723	1	0.930818	1	1	1	0.978528	1	0.990741	0.875509	0.977778	1	0.885003	0.862349
505	0.801753	1	0.885246	1	0.984043	1	0.930818	1	1	1	0.972393	1	0.990741	0.87795	0.977778	1	0.885209	0.862719
506	0.805125	1	0.860656	1	0.973404	1	0.922956	1	1	1	0.97546	1	0.990741	0.876322	1	1	0.882329	0.858752
507	0.813216	1	0.877049	1	0.978723	1	0.93239	1	1	1	0.969325	1	1	0.879577	0.977778	1	0.888295	0.865969
508	0.805799	1	0.856557	1	0.984043	1	0.930818	1	1	1	0.981595	1	0.990741	0.87795	0.977778	1	0.88418	0.861052
509	0.805125	1	0.872951	1	0.984043	1	0.940252	1	1	1	0.984663	1	1	0.875509	0.977778	1	0.886649	0.864417
510	0.803776	1	0.883197	1	0.973404	1	0.935535	1	1	1	0.97546	1	0.990741	0.879577	1	1	0.886649	0.864314
511	0.795684	1	0.870902	1	0.978723	1	0.935535	1	1	1	0.97546	1	0.990741	0.882018	0.977778	1	0.883563	0.860879
512	0.808496	1	0.872951	1	0.984043	1	0.930818	1	1	1	0.972393	1	0.990741	0.884459	0.977778	1	0.887677	0.86527
513	0.796359	1	0.877049	1	0.978723	1	0.937107	1	1	1	0.978528	1	1	0.87795	1	1	0.88418	0.86161
514	0.807822	1	0.866803	1	0.973404	1	0.933962	1	1	1	0.972393	1	0.990741	0.883645	0.977778	1	0.886649	0.863947
515	0.813891	1	0.881148	1	0.984043	1	0.924528	1	1	1	0.97546	1	0.990741	0.876322	0.977778	1	0.887472	0.864933
516	0.801753	1	0.883197	1	0.984043	1	0.937107	1	1	1	0.981595	1	0.990741	0.881204	0.977778	1	0.887266	0.865214
517	0.811868	1	0.881148	1	0.973404	1	0.935535	1	1	1	0.981595	1	0.990741	0.878763	0.977778	1	0.888912	0.866888
518	0.808496	1	0.866803	1	0.978723	1	0.929245	1	1	1	0.97546	1	0.990741	0.876322	0.977778	1	0.884797	0.861814
519	0.803102	1	0.879098	1	0.978723	1	0.929245	1	1	1	0.972393	1	0.990741	0.883645	0.977778	1	0.886032	0.863521
520	0.805125	1	0.866803	1	0.973404	1	0.933962	1	1	1	0.97546	1	1	0.882832	0.977778	1	0.886032	0.863395
521	0.805125	1	0.862705	1	0.984043	1	0.937107	1	1	1	0.978528	1	0.990741	0.873881	0.977778	1	0.88418	0.861401
522	0.803102	1	0.862705	1	0.989362	1	0.93239	1	1	1	0.972393	1	0.990741	0.880391	0.977778	1	0.884386	0.861597
523	0.80445	1	0.879098	1	0.984043	1	0.930818	1	1	1	0.97546	1	0.990741	0.879577	1	1	0.886237	0.863717
524	0.812542	1	0.881148	1	0.978723	1	0.929245	1	1	1	0.981595	1	0.990741	0.875509	0.977778	1	0.887677	0.865266
525	0.809171	1	0.881148	1	0.984043	1	0.943396	1	1	1	0.969325	1	0.990741	0.885273	1	1	0.890557	0.868958
526	0.802428	1	0.877049	1	0.984043	1	0.935535	1	1	1	0.969325	1	1	0.879577	0.977778	1	0.88562	0.863036
527	0.79973	1	0.875	1	0.984043	1	0.941824	1	1	1	0.969325	1	0.990741	0.877136	1	1	0.884797	0.862298
528	0.805799	1	0.862705	1	0.989362	1	0.929245	1	1	1	0.978528	1	0.990741	0.875509	0.977778	1	0.883974	0.860912
529	0.805799	1	0.872951	1	0.978723	1	0.926101	1	1	1	0.978528	1	0.990741	0.878763	1	1	0.885209	0.862443
530	0.805125	1	0.862705	1	0.973404	1	0.933962	1	1	1	0.978528	1	1	0.873068	0.977778	1	0.883357	0.860316
531	0.811868	1	0.875	1	0.978723	1	0.929245	1	1	1	0.978528	1	0.990741	0.87795	1	1	0.887472	0.864883
532	0.810519	1	0.860656	0.985507	0.994681	1	0.93239	1	1	1	0.972393	1	0.990741	0.875509	1	1	0.885415	0.862645
533	0.817937	1	0.879098	1	0.984043	1	0.93239	1	1	1	0.972393	1	0.990741	0.886086	0.977778	1	0.891792	0.869965
534	0.805799	1	0.872951	1	0.984043	1	0.937107	1	1	1	0.978528	1	0.990741	0.880391	0.977778	1	0.88706	0.864737
535	0.802428	1	0.866803	1	0.984043	1	0.933962	1	1	1	0.97546	1	0.990741	0.878763	0.977778	1	0.884386	0.861686
536	0.803776	1	0.868852	1	0.978723	1	0.930818	1	1	1	0.981595	1	1	0.874695	1	1	0.88418	0.861358
537	0.79973	1	0.877049	1	0.989362	1	0.935535	1	1	1	0.981595	1	0.990741	0.881204	0.977778	1	0.886032	0.863496
538	0.809845	1	0.872951	1	0.968085	1	0.924528	1	1	1	0.981595	1	1	0.876322	0.977778	1	0.885415	0.862383
539	0.807148	1	0.866803	1	0.973404	1	0.935535	1	1	1	0.97546	1	1	0.883645	1	1	0.887266	0.864759
540	0.797707	1	0.854508	1	0.984043	1	0.933962	1	1	1	0.97546	1	0.990741	0.874695	1	1	0.880889	0.857344
541	0.806473	1	0.868852	1	0.989362	1	0.93239	1	1	1	0.981595	1	1	0.878763	0.977778	1	0.886443	0.86383
542	0.805799	1	0.891393	1	0.984043	1	0.935535	1	1	1	0.969325	1	0.990741	0.87795	1	1	0.887677	0.865614
543	0.809171	1	0.875	1	0.978723	1	0.935535	1	1	1	0.981595	1	0.990741	0.877136	0.977778	1	0.887266	0.864934
544	0.811868	1	0.877049	1	0.978723	1	0.929245	1	1	1	0.972393	1	0.990741	0.877136	1	1	0.88706	0.864623
545	0.811868	1	0.864754	1	0.984043	1	0.938679	1	1	1	0.972393	1	0.990741	0.881204	1	1	0.888295	0.866102
546	0.815914	1	0.862705	1	0.968085	1	0.930818	1	1	1	0.978528	1	0.990741	0.872254	1	1	0.885826	0.862942
547	0.807822	1	0.889344	0.985507	0.989362	1	0.935535	1	1	1	0.97546	1	0.990741	0.873068	0.977778	1	0.88706	0.864948
548	0.805799	1	0.866803	1	0.973404	1	0.93239	1	1	1	0.97546	1	1	0.881204	0.977778	1	0.88562	0.862846
549	0.807148	1	0.872951	1	0.978723	1	0.927673	1	1	1	0.969325	1	0.990741	0.881204	0.977778	1	0.88562	0.862836
550	0.805799	1	0.872951	1	0.984043	1	0.933962	1	1	1	0.969325	1	0.990741	0.882832	0.977778	1	0.886649	0.864149
551	0.807148	1	0.866803	1	0.978723	1	0.930818	1	1	1	0.978528	1	0.990741	0.880391	1	1	0.886032	0.86356
552	0.801079	1	0.872951	1	0.984043	1	0.929245	1	1	1	0.97546	1	0.990741	0.875509	0.977778	1	0.883152	0.859954
553	0.805799	1	0.887295	1	0.984043	1	0.930818	1	1	1	0.96319	1	0.990741	0.874695	1	1	0.885415	0.862775
554	0.807148	1	0.877049	1	0.984043	1	0.93239	1	1	1	0.981595	1	0.990741	0.879577	1	1	0.887472	0.865161
555	0.800405	1	0.868852	0.985507	0.978723	1	0.935535	1	0.989474	1	0.972393	1	0.990741	0.882832	1	1	0.884592	0.861826
556	0.800405	1	0.864754	1	0.968085	1	0.933962	1	1	1	0.978528	1	1	0.881204	0.977778	1	0.883974	0.861033
557	0.811194	1	0.879098	1	0.978723	1	0.93239	1	1	1	0.97546	1	0.990741	0.882832	0.977778	1	0.888912	0.866733
558	0.805799	1	0.872951	1	0.984043	1	0.929245	1	1	1	0.969325	1	1	0.885273	1	1	0.88706	0.864661
559	0.807822	1	0.875	1	0.984043	1	0.935535	1	1	1	0.97546	1	0.990741	0.879577	1	1	0.887472	0.865246
560	0.801753	1	0.881148	1	0.984043	1	0.93239	1	1	1	0.972393	1	0.990741	0.883645	0.977778	1	0.886443	0.864044
561	0.808496	1	0.856557	1	0.984043	1	0.937107	1	1	1	0.978528	1	0.990741	0.881204	0.977778	1	0.886443	0.863802
562	0.806473	1	0.868852	1	0.989362	1	0.937107	1	1	1	0.978528	1	0.990741	0.879577	1	1	0.88706	0.864734
563	0.800405	1	0.877049	1	0.989362	1	0.935535	1	1	1	0.97546	1	0.990741	0.882832	1	1	0.886443	0.864174
564	0.807822	1	0.889344	1	0.978723	1	0.93239	1	1	1	0.97546	1	0.990741	0.884459	1	1	0.889529	0.867628
565	0.800405	1	0.868852	1	0.973404	1	0.933962	1	1	1	0.978528	1	0.990741	0.881204	0.977778	1	0.884386	0.861476
566	0.802428	1	0.870902	1	0.978723	1	0.941824	1	1	1	0.972393	1	0.990741	0.8869	1	1	0.887677	0.865657
567	0.796359	1	0.872951	1	0.984043	1	0.927673	1	1	1	0.972393	1	0.990741	0.877136	0.977778	1	0.881712	0.858432
568	0.812542	1	0.875	1	0.984043	1	0.935535	1	1	1	0.972393	1	1	0.87795	0.977778	1	0.888295	0.866101
569	0.801753	1	0.872951	1	0.978723	1	0.929245	1	1	1	0.97546	1	0.990741	0.882018	1	1	0.885003	0.862314
570	0.805799	1	0.864754	1	0.989362	1	0.938679	1	1	1	0.978528	1	0.990741	0.87795	1	1	0.886237	0.863782
571	0.806473	1	0.872951	0.985507	0.978723	1	0.93239	1	1	1	0.972393	1	0.990741	0.876322	1	1	0.885003	0.862176
572	0.802428	1	0.864754	1	0.984043	1	0.935535	1	1	1	0.972393	1	0.990741	0.875509	1	1	0.883563	0.860545
573	0.806473	1	0.856557	0.985507	0.973404	1	0.929245	1	0.989474	1	0.972393	1	0.990741	0.8869	1	1	0.885209	0.862177
574	0.812542	1	0.877049	1	0.968085	1	0.93239	1	1	1	0.966258	1	0.990741	0.880391	1	1	0.887677	0.865409
575	0.811194	1	0.864754	1	0.978723	1	0.926101	1	1	1	0.969325	1	0.990741	0.87795	1	1	0.885209	0.862317
576	0.803776	1	0.870902	1	0.973404	1	0.924528	1	1	1	0.972393	1	0.990741	0.873068	0.977778	1	0.881917	0.858477
577	0.800405	1	0.872951	1	0.989362	1	0.927673	1	1	1	0.972393	1	0.990741	0.875509	0.977778	1	0.88274	0.859777
578	0.811194	1	0.870902	1	0.984043	1	0.930818	1	1	1	0.978528	1	0.990741	0.880391	0.977778	1	0.887677	0.865157
579	0.803102	1	0.860656	1	0.984043	1	0.927673	1	1	1	0.969325	1	0.990741	0.875509	1	1	0.882123	0.858647
580	0.803102	1	0.872951	1	0.973404	1	0.937107	1	1	1	0.97546	1	0.990741	0.878763	0.977778	1	0.885209	0.862498
581	0.810519	1	0.875	1	0.973404	1	0.933962	1	1	1	0.981595	1	0.990741	0.885273	0.977778	1	0.889323	0.867145
582	0.805799	1	0.881148	0.985507	0.984043	1	0.933962	1	1	1	0.978528	1	1	0.877136	0.977778	1	0.886649	0.864173
583	0.80445	1	0.872951	0.985507	0.978723	1	0.929245	1	1	1	0.972393	1	0.990741	0.879577	0.977778	1	0.884592	0.861797
584	0.802428	1	0.875	1	0.984043	1	0.93239	1	1	1	0.97546	1	1	0.878763	0.977778	1	0.885209	0.862628
585	0.808496	1	0.875	1	0.989362	1	0.927673	1	0.989474	1	0.97546	1	0.990741	0.879577	0.977778	1	0.886443	0.863816
586	0.797033	1	0.872951	1	0.978723	1	0.933962	1	1	1	0.972393	1	0.990741	0.878763	0.977778	1	0.882946	0.860017
587	0.798382	1	0.875	1	0.973404	1	0.933962	1	1	1	0.97546	1	0.990741	0.875509	0.977778	1	0.88274	0.859634
588	0.799056	1	0.887295	1	0.978723	1	0.927673	1	1	1	0.978528	1	0.990741	0.882018	0.977778	1	0.885415	0.862839
589	0.806473	1	0.877049	1	0.978723	1	0.929245	1	1	1	0.966258	1	0.990741	0.881204	0.977778	1	0.885826	0.863045
590	0.807822	1	0.866803	1	0.978723	1	0.941824	1	1	1	0.97546	1	1	0.879577	1	1	0.887472	0.865266
591	0.805125	1	0.866803	0.985507	0.984043	1	0.938679	1	1	1	0.966258	1	0.990741	0.873068	0.977778	1	0.883563	0.860488
592	0.813216	1	0.868852	0.985507	0.973404	1	0.937107	1	1	1	0.978528	1	0.990741	0.882018	1	1	0.888912	0.866769
593	0.812542	1	0.872951	1	0.989362	1	0.926101	1	0.989474	1	0.97546	1	0.990741	0.882832	1	1	0.888295	0.865859
594	0.807148	1	0.875	1	0.984043	1	0.938679	1	1	1	0.969325	1	0.990741	0.87144	1	1	0.885209	0.862731
595	0.815239	1	0.883197	1	0.978723	1	0.940252	1	1	1	0.981595	1	0.990741	0.882018	1	1	0.891998	0.870475
596	0.809171	1	0.877049	1	0.978723	1	0.93239	1	1	1	0.972393	1	0.990741	0.873881	1	1	0.885826	0.863121
597	0.809171	1	0.864754	1	0.973404	1	0.933962	1	1	1	0.981595	1	0.990741	0.879577	0.977778	1	0.886443	0.863727
598	0.805125	1	0.862705	0.985507	0.968085	1	0.926101	1	1	1	0.972393	1	1	0.882018	1	1	0.883974	0.861014
599	0.805799	1	0.885246	1	0.968085	1	0.93239	1	1	1	0.969325	1	0.990741	0.873881	1	1	0.885003	0.862374
600	0.813216	1	0.856557	0.985507	0.994681	1	0.930818	1	1	1	0.972393	1	0.990741	0.877136	0.977778	1	0.885826	0.86275
601	0.799056	1	0.866803	1	0.984043	1	0.935535	1	1	1	0.97546	1	0.990741	0.880391	1	1	0.88418	0.861232
602	0.803102	1	0.870902	1	0.978723	1	0.930818	1	1	1	0.972393	1	0.990741	0.881204	1	1	0.885003	0.862244
603	0.800405	1	0.868852	0.985507	0.978723	1	0.935535	1	1	1	0.969325	1	0.990741	0.882018	0.977778	1	0.88418	0.861484
604	0.803102	1	0.875	0.985507	0.984043	1	0.927673	1	1	1	0.981595	1	0.990741	0.878763	1	1	0.885003	0.862152
605	0.805125	1	0.872951	0.985507	0.968085	1	0.93239	1	1	1	0.972393	1	0.990741	0.873068	0.977778	1	0.883152	0.860188
606	0.807148	1	0.872951	1	0.978723	1	0.940252	1	1	1	0.97546	1	0.990741	0.875509	1	1	0.886443	0.863952
607	0.805125	1	0.885246	1	0.984043	1	0.93239	1	1	1	0.97546	1	1	0.874695	1	1	0.886237	0.864071
608	0.800405	1	0.868852	1	0.978723	1	0.930818	1	1	1	0.972393	1	0.990741	0.882018	1	1	0.88418	0.861211
609	0.813216	1	0.872951	1	0.978723	1	0.926101	1	1	1	0.972393	1	0.990741	0.876322	1	1	0.886443	0.863907
610	0.807822	1	0.870902	1	0.978723	1	0.933962	1	1	1	0.97546	1	0.990741	0.875509	0.977778	1	0.885415	0.862831
611	0.809171	1	0.866803	1	0.978723	1	0.937107	1	1	1	0.972393	1	0.990741	0.879577	1	1	0.886855	0.864502
612	0.803102	1	0.883197	1	0.984043	1	0.929245	1	0.989474	1	0.981595	1	0.990741	0.883645	1	1	0.887266	0.865043
613	0.812542	1	0.860656	1	0.973404	1	0.937107	1	1	1	0.969325	1	0.990741	0.886086	1	1	0.8885	0.866146
614	0.805799	1	0.889344	1	0.989362	1	0.944969	1	1	1	0.97546	1	1	0.876322	1	1	0.889117	0.867485
615	0.801079	1	0.866803	1	0.994681	1	0.930818	1	1	1	0.972393	1	0.990741	0.876322	0.977778	1	0.883152	0.860119
616	0.79973	1	0.883197	1	0.984043	1	0.933962	1	1	1	0.978528	1	0.990741	0.882832	0.977778	1	0.886443	0.864067
617	0.801753	1	0.889344	1	0.984043	1	0.938679	1	1	1	0.972393	1	0.990741	0.879577	0.977778	1	0.88706	0.86492
618	0.807148	1	0.879098	1	0.989362	1	0.935535	1	1	1	0.97546	1	0.990741	0.877136	0.977778	1	0.88706	0.864829
619	0.80445	1	0.879098	1	0.984043	1	0.937107	1	1	1	0.969325	1	0.990741	0.875509	1	1	0.88562	0.863291
620	0.803776	1	0.877049	1	0.989362	1	0.930818	1	0.989474	1	0.978528	1	1	0.878763	1	1	0.886032	0.863591
621	0.807148	1	0.883197	1	0.968085	1	0.937107	1	1	1	0.981595	1	0.990741	0.877136	1	1	0.887472	0.865298
622	0.808496	1	0.872951	1	0.978723	1	0.933962	1	1	1	0.97546	1	1	0.878763	1	1	0.88706	0.864634
623	0.809171	1	0.862705	1	0.973404	1	0.930818	1	1	1	0.981595	1	0.990741	0.87795	0.977778	1	0.885415	0.86241
624	0.792987	1	0.889344	0.985507	0.968085	1	0.930818	1	1	1	0.981595	1	0.990741	0.878763	1	1	0.883152	0.860498
625	0.805125	1	0.864754	1	1	1	0.937107	1	1	1	0.972393	1	1	0.882832	0.977778	1	0.88706	0.864708
626	0.813216	1	0.875	1	0.984043	1	0.926101	1	1	1	0.969325	1	0.990741	0.881204	1	1	0.887883	0.865278
627	0.808496	1	0.870902	1	0.978723	1	0.930818	1	0.989474	1	0.969325	1	0.990741	0.880391	1	1	0.886032	0.863245
628	0.802428	1	0.864754	1	0.978723	1	0.929245	1	0.989474	1	0.981595	1	0.990741	0.878763	1	1	0.883769	0.860817
629	0.809845	1	0.870902	1	0.984043	1	0.927673	1	1	1	0.97546	1	0.990741	0.881204	0.977778	1	0.886855	0.864192
630	0.813216	1	0.889344	1	0.973404	1	0.929245	1	1	1	0.972393	1	0.990741	0.886086	1	1	0.890763	0.868885
631	0.807148	1	0.881148	1	0.984043	1	0.935535	1	1	1	0.969325	1	0.990741	0.879577	1	1	0.887472	0.865227
632	0.801753	1	0.885246	1	0.984043	1	0.929245	1	1	1	0.969325	1	0.990741	0.878763	0.977778	1	0.885003	0.862519
633	0.806473	1	0.883197	0.985507	0.984043	1	0.933962	1	1	1	0.97546	1	0.990741	0.879577	0.977778	1	0.887266	0.864978
634	0.807822	1	0.881148	1	0.978723	1	0.927673	1	1	1	0.978528	1	0.990741	0.884459	0.977778	1	0.888089	0.865832
635	0.80445	1	0.885246	1	0.984043	1	0.930818	1	1	1	0.969325	1	0.990741	0.873881	0.977778	1	0.884797	0.8622
636	0.799056	1	0.870902	1	0.978723	1	0.926101	1	1	1	0.972393	1	0.990741	0.879577	0.977778	1	0.882534	0.859384
637	0.789616	1	0.872951	1	0.978723	1	0.930818	1	1	1	0.972393	1	0.990741	0.878763	0.977778	1	0.880272	0.857013
638	0.801079	1	0.889344	1	0.989362	1	0.937107	1	1	1	0.981595	1	0.990741	0.877136	0.977778	1	0.886855	0.86473
639	0.801079	1	0.862705	1	0.978723	1	0.935535	1	1	1	0.97546	1	0.990741	0.890155	1	1	0.886649	0.864123
640	0.793661	1	0.881148	1	0.978723	1	0.93239	1	1	1	0.972393	1	0.990741	0.87795	0.977778	1	0.882329	0.859418
641	0.803776	1	0.872951	1	0.978723	1	0.929245	1	1	1	0.97546	1	0.990741	0.880391	1	1	0.885209	0.86241
642	0.807148	1	0.872951	1	0.984043	1	0.93239	1	1	1	0.969325	1	1	0.886086	0.977778	1	0.887883	0.865613
643	0.811868	1	0.885246	1	0.984043	1	0.940252	1	1	1	0.969325	1	0.990741	0.87795	1	1	0.889529	0.867775
644	0.813891	1	0.877049	1	0.989362	1	0.93239	1	1	1	0.97546	1	0.990741	0.876322	0.977778	1	0.888295	0.866017
645	0.803776	1	0.870902	1	0.994681	1	0.93239	1	1	1	0.97546	1	0.990741	0.880391	1	1	0.886032	0.863545
646	0.808496	1	0.862705	1	0.984043	1	0.93239	1	1	1	0.972393	1	0.990741	0.884459	0.977778	1	0.886855	0.864039
647	0.813216	1	0.866803	1	0.984043	1	0.93239	1	1	1	0.981595	1	0.990741	0.881204	0.977778	1	0.8885	0.866346
648	0.805125	1	0.877049	1	0.984043	1	0.933962	1	1	1	0.981595	1	0.990741	0.872254	0.977778	1	0.885003	0.86248
649	0.800405	1	0.862705	1	0.973404	1	0.927673	1	1	1	0.96319	1	0.990741	0.874695	1	1	0.880477	0.856683
650	0.805799	1	0.879098	1	0.968085	1	0.93239	1	1	1	0.97546	1	0.990741	0.87795	1	1	0.885826	0.863337
651	0.80445	1	0.866803	1	0.984043	1	0.929245	1	1	1	0.978528	1	1	0.881204	0.977778	1	0.885415	0.862688
652	0.811868	1	0.860656	1	0.978723	1	0.926101	1	1	1	0.978528	1	0.990741	0.878763	0.977778	1	0.88562	0.862762
653	0.807148	1	0.868852	1	0.984043	1	0.935535	1	1	1	0.972393	1	0.990741	0.885273	1	1	0.887883	0.865655
654	0.807148	1	0.897541	1	0.973404	1	0.927673	1	1	1	0.97546	1	1	0.875509	1	1	0.887266	0.864998
655	0.802428	1	0.883197	0.985507	0.984043	1	0.930818	1	1	1	0.972393	1	0.990741	0.885273	1	1	0.88706	0.864906
656	0.809171	1	0.868852	1	0.984043	1	0.930818	1	1	1	0.978528	1	1	0.881204	0.977778	1	0.887266	0.864797
657	0.805799	1	0.877049	1	0.978723	1	0.930818	1	1	1	0.981595	1	1	0.878763	1	1	0.886649	0.86428
658	0.801079	1	0.866803	0.985507	0.978723	1	0.929245	1	1	1	0.981595	1	1	0.878763	0.977778	1	0.883563	0.860395
659	0.800405	1	0.866803	1	0.984043	1	0.938679	1	1	1	0.972393	1	0.990741	0.884459	0.977778	1	0.88562	0.862975
660	0.810519	1	0.872951	1	0.984043	1	0.933962	1	1	1	0.97546	1	0.990741	0.881204	0.977778	1	0.888089	0.865682
661	0.808496	1	0.879098	1	0.984043	1	0.930818	1	1	1	0.981595	1	1	0.877136	0.977778	1	0.887266	0.864968
662	0.803776	1	0.885246	1	0.984043	1	0.922956	1	1	1	0.972393	1	0.990741	0.87795	0.977778	1	0.884797	0.861863
663	0.801079	1	0.858607	1	0.984043	1	0.937107	1	1	1	0.97546	1	1	0.883645	0.977778	1	0.885003	0.862195
664	0.797033	1	0.860656	1	0.978723	1	0.933962	1	1	1	0.978528	1	0.990741	0.879577	1	1	0.882534	0.859431
665	0.801753	1	0.868852	1	0.968085	1	0.935535	1	1	1	0.97546	1	0.990741	0.878763	1	1	0.88418	0.86128
666	0.798382	1	0.875	1	0.968085	1	0.929245	1	1	1	0.96319	1	0.990741	0.87795	0.977778	1	0.881712	0.858209
667	0.807148	1	0.870902	1	0.973404	1	0.930818	1	1	1	0.97546	1	0.990741	0.87795	0.977778	1	0.885209	0.862263
668	0.796359	1	0.875	1	0.984043	1	0.93239	1	1	1	0.981595	1	0.990741	0.878763	1	1	0.883769	0.861007
669	0.806473	1	0.877049	1	0.973404	1	0.935535	1	1	1	0.972393	1	0.990741	0.880391	0.977778	1	0.886649	0.864289
670	0.801079	1	0.881148	1	0.973404	1	0.941824	1	1	1	0.972393	1	1	0.875509	0.977778	1	0.885209	0.862657
671	0.808496	1	0.879098	1	0.968085	1	0.926101	1	1	1	0.97546	1	0.990741	0.87144	1	1	0.88418	0.861105
672	0.801079	1	0.866803	1	0.978723	1	0.933962	1	1	1	0.97546	1	0.990741	0.886086	0.977778	1	0.88562	0.863079
673	0.802428	1	0.868852	1	0.968085	1	0.926101	1	1	1	0.978528	1	0.990741	0.869813	0.977778	1	0.880889	0.857256
674	0.807148	1	0.864754	1	0.973404	1	0.927673	1	1	1	0.972393	1	0.990741	0.876322	1	1	0.883769	0.860596
675	0.80445	1	0.868852	1	0.973404	1	0.927673	1	1	1	0.972393	1	0.990741	0.885273	1	1	0.88562	0.862826
676	0.807148	1	0.864754	1	0.973404	1	0.93239	1	1	1	0.969325	1	0.990741	0.879577	0.977778	1	0.884797	0.86175
677	0.80445	1	0.870902	1	0.962766	1	0.937107	1	1	1	0.97546	1	0.990741	0.887714	0.977778	1	0.887266	0.864844
678	0.809845	1	0.879098	1	0.973404	1	0.940252	1	1	1	0.97546	1	0.990741	0.873881	0.977778	1	0.88706	0.864741
679	0.805799	1	0.862705	1	0.978723	1	0.933962	1	1	1	0.972393	1	0.990741	0.888527	0.977778	1	0.88706	0.864443
680	0.801753	1	0.870902	1	0.978723	1	0.937107	1	1	1	0.969325	1	0.990741	0.876322	1	1	0.883974	0.861046
681	0.808496	1	0.868852	1	0.989362	1	0.933962	1	1	1	0.984663	1	0.990741	0.879577	1	1	0.887677	0.86526
682	0.803776	1	0.868852	1	0.978723	1	0.937107	1	1	1	0.97546	1	0.990741	0.886086	1	1	0.887266	0.865021
683	0.800405	1	0.860656	1	0.973404	1	0.940252	1	1	1	0.97546	1	0.990741	0.87795	0.977778	1	0.883357	0.860464
684	0.813891	1	0.866803	1	0.989362	1	0.935535	1	1	1	0.978528	1	0.990741	0.883645	1	1	0.88994	0.867883
685	0.80445	1	0.881148	1	0.989362	1	0.940252	1	1	1	0.97546	1	0.990741	0.881204	0.977778	1	0.888089	0.866162
686	0.803102	1	0.868852	1	0.978723	1	0.930818	1	1	1	0.972393	1	0.990741	0.8869	1	1	0.886237	0.863744
687	0.805125	1	0.872951	0.985507	0.968085	1	0.930818	1	1	1	0.97546	1	0.990741	0.876322	0.977778	1	0.883974	0.861014
688	0.801753	1	0.872951	1	0.978723	1	0.933962	1	1	1	0.972393	1	0.990741	0.875509	0.977778	1	0.883563	0.86048
689	0.806473	1	0.872951	1	0.973404	1	0.933962	1	1	1	0.969325	1	1	0.880391	0.977778	1	0.886032	0.863327
690	0.815914	1	0.870902	1	0.984043	1	0.933962	1	1	1	0.972393	1	0.990741	0.877136	1	1	0.8885	0.866293
691	0.797707	1	0.872951	0.985507	0.984043	1	0.927673	1	1	1	0.984663	1	0.990741	0.876322	0.977778	1	0.882534	0.859516
692	0.795684	1	0.870902	1	0.978723	1	0.930818	1	1	1	0.981595	1	1	0.87795	0.977778	1	0.882534	0.859634
693	0.801753	1	0.868852	1	0.978723	1	0.935535	1	1	1	0.981595	1	0.990741	0.875509	0.977778	1	0.883974	0.861297
694	0.807822	1	0.868852	1	0.984043	1	0.935535	1	1	1	0.972393	1	1	0.873068	1	1	0.885209	0.862351
695	0.808496	1	0.883197	1	0.994681	1	0.926101	1	1	1	0.972393	1	0.990741	0.869813	1	1	0.885003	0.862292
696	0.802428	1	0.881148	1	0.978723	1	0.93239	1	1	1	0.97546	1	0.990741	0.87795	1	1	0.885415	0.862876
697	0.802428	1	0.887295	1	0.973404	1	0.926101	1	1	1	0.981595	1	1	0.868186	1	1	0.883152	0.86023
698	0.811868	1	0.875	1	0.978723	1	0.943396	1	1	1	0.97546	1	0.990741	0.880391	1	1	0.889735	0.867794
699	0.803102	1	0.879098	0.985507	0.978723	1	0.937107	1	1	1	0.969325	1	0.990741	0.881204	1	1	0.886237	0.863911
700	0.807148	1	0.881148	1	0.973404	1	0.940252	1	1	1	0.981595	1	1	0.886086	1	1	0.890352	0.868815
701	0.802428	1	0.870902	1	0.968085	1	0.930818	1	1	1	0.978528	1	1	0.886086	0.977778	1	0.886032	0.863247
702	0.799056	1	0.864754	1	0.984043	1	0.933962	1	1	1	0.978528	1	0.990741	0.883645	1	1	0.884797	0.862094
703	0.806473	1	0.872951	1	0.989362	1	0.937107	1	1	1	0.972393	1	0.990741	0.882832	1	1	0.887883	0.865626
704	0.802428	1	0.860656	1	0.978723	1	0.933962	1	1	1	0.978528	1	0.990741	0.883645	0.977778	1	0.885003	0.862155
705	0.796359	1	0.866803	1	0.984043	1	0.929245	1	1	1	0.981595	1	1	0.879577	1	1	0.882946	0.860008
706	0.806473	1	0.877049	1	0.984043	1	0.927673	1	1	1	0.972393	1	0.990741	0.876322	0.977778	1	0.885003	0.86218
707	0.801753	1	0.875	1	0.968085	1	0.937107	1	1	1	0.978528	1	0.990741	0.877136	1	1	0.884797	0.862137
708	0.809171	1	0.872951	0.985507	0.973404	1	0.929245	1	0.989474	1	0.981595	1	0.990741	0.877136	1	1	0.885826	0.863098
709	0.802428	1	0.877049	1	0.968085	1	0.93239	1	1	1	0.978528	1	0.990741	0.880391	1	1	0.885415	0.862809
710	0.805799	1	0.866803	1	0.984043	1	0.933962	1	1	1	0.97546	1	0.990741	0.882018	0.977778	1	0.886237	0.863731
711	0.796359	1	0.870902	1	0.962766	1	0.943396	1	1	1	0.972393	1	1	0.875509	0.977778	1	0.882534	0.85965
712	0.803102	1	0.872951	1	0.984043	1	0.937107	1	1	1	0.969325	1	0.990741	0.881204	1	1	0.886032	0.863592
713	0.801079	1	0.866803	1	0.968085	1	0.933962	1	1	1	0.981595	1	0.990741	0.877136	1	1	0.883563	0.860561
714	0.800405	1	0.877049	1	0.968085	1	0.935535	1	1	1	0.97546	1	0.990741	0.880391	1	1	0.885003	0.862418
715	0.801753	1	0.862705	1	0.968085	1	0.924528	1	1	1	0.972393	1	0.990741	0.881204	1	1	0.882534	0.859259
716	0.794336	1	0.860656	1	0.978723	1	0.929245	1	1	1	0.97546	1	0.990741	0.878763	1	1	0.880683	0.857318
717	0.802428	1	0.858607	1	0.973404	1	0.93239	1	1	1	0.97546	1	0.990741	0.882018	1	1	0.883974	0.860859
718	0.797033	1	0.866803	1	0.984043	1	0.935535	1	1	1	0.978528	1	0.990741	0.87795	1	1	0.883152	0.8601
719	0.810519	1	0.870902	1	0.978723	1	0.926101	1	1	1	0.97546	1	0.990741	0.882018	0.977778	1	0.886855	0.864107
720	0.807148	1	0.877049	1	0.978723	1	0.930818	1	1	1	0.97546	1	1	0.8869	0.977778	1	0.8885	0.866301
721	0.79973	1	0.868852	1	0.968085	1	0.933962	1	1	1	0.972393	1	0.990741	0.880391	0.977778	1	0.883357	0.860312
722	0.811194	1	0.852459	1	0.978723	1	0.938679	1	1	1	0.972393	1	0.990741	0.877136	0.977778	1	0.885415	0.862545
723	0.79973	1	0.870902	1	0.984043	1	0.927673	1	1	1	0.981595	1	0.990741	0.874695	0.977778	1	0.882534	0.859298
724	0.805799	1	0.868852	0.985507	0.973404	1	0.935535	1	1	1	0.97546	1	0.990741	0.883645	1	1	0.886649	0.864124
725	0.809845	1	0.870902	1	0.968085	1	0.937107	1	1	1	0.981595	1	0.990741	0.878763	0.977778	1	0.887266	0.86489
726	0.799056	1	0.879098	1	0.962766	1	0.933962	1	1	1	0.981595	1	1	0.875509	1	1	0.883769	0.860949
727	0.813891	1	0.870902	1	0.984043	1	0.930818	1	1	1	0.978528	1	0.990741	0.878763	1	1	0.888295	0.865982
728	0.803776	1	0.866803	0.985507	0.994681	1	0.927673	1	1	1	0.978528	1	0.990741	0.875509	1	1	0.883769	0.860691
729	0.807148	1	0.879098	1	0.973404	1	0.93239	1	1	1	0.97546	1	0.990741	0.87795	1	1	0.886443	0.863896
730	0.802428	1	0.866803	1	0.984043	1	0.926101	1	1	1	0.97546	1	0.990741	0.882018	1	1	0.884386	0.86129
731	0.792987	1	0.864754	1	0.968085	1	0.930818	1	1	1	0.97546	1	0.990741	0.875509	1	1	0.879654	0.856084
732	0.798382	1	0.864754	1	0.978723	1	0.924528	1	1	1	0.981595	1	0.990741	0.884459	0.977778	1	0.883357	0.860233
733	0.801079	1	0.870902	1	0.978723	1	0.93239	1	1	1	0.97546	1	0.990741	0.887714	0.977778	1	0.886237	0.863534
734	0.797707	1	0.866803	1	0.973404	1	0.938679	1	1	1	0.969325	1	0.990741	0.875509	1	1	0.882123	0.859227
735	0.79501	1	0.875	1	0.973404	1	0.933962	1	1	1	0.981595	1	0.990741	0.873068	1	1	0.881712	0.858534
736	0.808496	1	0.868852	1	0.978723	1	0.938679	1	1	1	0.969325	1	1	0.878763	0.977778	1	0.886649	0.864261
737	0.811194	1	0.854508	1	0.978723	1	0.929245	1	1	1	0.972393	1	0.990741	0.882018	1	1	0.885826	0.862803
738	0.807148	1	0.868852	1	0.978723	1	0.930818	1	1	1	0.972393	1	0.990741	0.877136	0.977778	1	0.884797	0.861842
739	0.807822	1	0.852459	1	0.968085	1	0.933962	1	0.989474	1	0.978528	1	1	0.873881	1	1	0.883152	0.859948
740	0.801079	1	0.877049	1	0.973404	1	0.935535	1	1	1	0.97546	1	1	0.880391	1	1	0.88562	0.863189
741	0.809171	1	0.844262	1	0.984043	1	0.93239	1	1	1	0.969325	1	0.990741	0.877136	1	1	0.883357	0.859984
742	0.799056	1	0.868852	1	0.984043	1	0.940252	1	0.989474	1	0.981595	1	0.990741	0.884459	1	1	0.886237	0.863788
743	0.799056	1	0.872951	1	0.984043	1	0.929245	1	1	1	0.972393	1	0.990741	0.878763	1	1	0.883357	0.8603
744	0.797707	1	0.868852	1	0.984043	1	0.927673	1	1	1	0.978528	1	0.990741	0.880391	1	1	0.883152	0.859994
745	0.808496	1	0.875	1	0.978723	1	0.935535	1	0.989474	1	0.972393	1	1	0.875509	1	1	0.886237	0.863741
746	0.809845	1	0.875	1	0.984043	1	0.926101	1	1	1	0.97546	1	0.990741	0.87795	0.977778	1	0.886237	0.863653
747	0.798382	1	0.864754	1	0.973404	1	0.937107	1	0.989474	1	0.972393	1	0.990741	0.875509	1	1	0.881917	0.858681
748	0.807822	1	0.881148	0.985507	0.978723	1	0.930818	1	1	1	0.97546	1	1	0.879577	1	1	0.887266	0.864883
749	0.801753	1	0.889344	1	0.973404	1	0.929245	1	1	1	0.972393	1	1	0.87795	1	1	0.885415	0.862992
750	0.808496	1	0.872951	1	0.968085	1	0.940252	1	1	1	0.969325	1	1	0.879577	1	1	0.887266	0.864852
751	0.805125	1	0.875	1	0.984043	1	0.930818	1	1	1	0.978528	1	0.990741	0.880391	0.977778	1	0.886237	0.863564
752	0.797033	1	0.872951	1	0.973404	1	0.935535	1	1	1	0.978528	1	0.990741	0.873881	0.977778	1	0.882123	0.859032
753	0.805125	1	0.872951	1	0.984043	1	0.924528	1	1	1	0.97546	1	0.990741	0.881204	1	1	0.885415	0.862528
754	0.812542	1	0.860656	1	0.973404	1	0.926101	1	1	1	0.966258	1	0.990741	0.873068	0.977778	1	0.883357	0.859932
755	0.809171	1	0.872951	1	0.984043	1	0.937107	1	1	1	0.972393	1	0.990741	0.87795	1	1	0.887266	0.864703
756	0.80445	1	0.864754	1	0.984043	1	0.930818	1	1	1	0.97546	1	1	0.875509	0.977778	1	0.883769	0.860839

## Sheet: Support vector machine
Number of features	Biological membrane	Cell periphery	Cytoplasm	Cytoplasmic vesicle	Endoplasmic reticulum	Endosome	Extracellular space or cell surface	Flagellum or cilium	Golgi apparatus	Microtubule cytoskeleton	Mitochondrion	Nuclear periphery	Nucleolus	Nucleus	Peroxisome	Vacuole	Overall accuracy	MCC
1	0.37087	0.090909	0.096311	0.086957	0	0.12	0.116352	0.666667	0	0.5	0	0.096774	0.101852	0	0.022222	0.166667	0.150792	0.114369
2	0.296022	0.333333	0.026639	0.028986	0.095745	0.32	0.314465	0.666667	0.252632	0.541667	0.236196	0.322581	0.462963	0.039056	0.511111	0.148148	0.197285	0.15781
3	0.332434	0.30303	0.045082	0.072464	0.106383	0.48	0.430818	1	0.315789	0.625	0.380368	0.451613	0.583333	0.18633	0.666667	0.444444	0.284509	0.234788
4	0.372893	0.515152	0.047131	0.217391	0.425532	0.48	0.578616	1	0.431579	0.666667	0.466258	0.645161	0.574074	0.308381	0.622222	0.333333	0.370911	0.319997
5	0.407283	0.727273	0.102459	0.231884	0.452128	0.52	0.608491	1	0.305263	0.6875	0.54908	0.677419	0.694444	0.366151	0.688889	0.555556	0.41761	0.365498
6	0.453136	0.727273	0.145492	0.333333	0.430851	0.52	0.705975	1	0.442105	0.708333	0.527607	0.612903	0.759259	0.447518	0.733333	0.444444	0.471508	0.41562
7	0.46797	0.818182	0.170082	0.362319	0.446809	0.72	0.698113	1	0.463158	0.729167	0.601227	0.612903	0.740741	0.563873	0.755556	0.537037	0.515943	0.457979
8	0.476062	0.818182	0.206967	0.376812	0.457447	0.68	0.685535	1	0.463158	0.708333	0.631902	0.677419	0.75	0.589097	0.866667	0.62963	0.531784	0.472512
9	0.496291	0.848485	0.229508	0.391304	0.484043	0.72	0.721698	1	0.515789	0.791667	0.628834	0.677419	0.787037	0.606998	0.866667	0.648148	0.553796	0.49522
10	0.597438	0.909091	0.293033	0.463768	0.547872	0.76	0.732704	1	0.526316	0.833333	0.622699	0.806452	0.824074	0.598047	0.866667	0.666667	0.596379	0.539447
11	0.610249	0.909091	0.32377	0.507246	0.558511	0.88	0.77044	1	0.610526	0.854167	0.628834	0.806452	0.805556	0.627339	0.866667	0.740741	0.620037	0.564644
12	0.61497	0.909091	0.356557	0.565217	0.590426	0.84	0.761006	1	0.621053	0.895833	0.662577	0.870968	0.814815	0.652563	0.866667	0.759259	0.635466	0.581347
13	0.615644	0.939394	0.366803	0.536232	0.62234	0.84	0.762579	1	0.6	0.895833	0.705521	0.870968	0.824074	0.642799	0.888889	0.759259	0.638346	0.585002
14	0.604855	0.939394	0.413934	0.637681	0.606383	0.88	0.772013	1	0.684211	0.916667	0.717791	0.935484	0.824074	0.659886	0.866667	0.777778	0.649455	0.598037
15	0.623736	0.969697	0.407787	0.608696	0.617021	0.88	0.767296	1	0.694737	0.9375	0.714724	0.903226	0.842593	0.663141	0.844444	0.833333	0.655832	0.603933
16	0.62913	0.969697	0.405738	0.623188	0.659574	1	0.784591	1	0.694737	0.9375	0.714724	0.903226	0.842593	0.672091	0.911111	0.814815	0.664678	0.613711
17	0.645314	0.939394	0.454918	0.637681	0.664894	1	0.806604	1	0.694737	0.9375	0.736196	0.903226	0.861111	0.698129	0.888889	0.833333	0.686073	0.636576
18	0.656777	0.969697	0.473361	0.652174	0.648936	1	0.79717	1	0.747368	0.916667	0.751534	0.935484	0.851852	0.697315	0.888889	0.833333	0.691627	0.641942
19	0.661497	0.939394	0.469262	0.637681	0.680851	1	0.79717	1	0.736842	0.9375	0.791411	0.935484	0.861111	0.71847	0.911111	0.833333	0.701913	0.653388
20	0.664869	0.969697	0.479508	0.753623	0.723404	1	0.79717	1	0.768421	0.9375	0.800613	0.935484	0.87963	0.733116	0.933333	0.907407	0.713845	0.666978
21	0.674983	0.969697	0.493852	0.710145	0.728723	1	0.808176	1	0.768421	0.9375	0.782209	0.935484	0.87037	0.735557	0.955556	0.851852	0.718165	0.671241
22	0.685772	1	0.512295	0.710145	0.723404	0.96	0.806604	1	0.768421	0.9375	0.797546	0.935484	0.87963	0.730675	0.933333	0.87037	0.722897	0.676655
23	0.691167	0.969697	0.506148	0.710145	0.75	1	0.81761	1	0.8	0.916667	0.800613	0.935484	0.87037	0.745321	0.955556	0.925926	0.731331	0.685554
24	0.693189	0.969697	0.506148	0.710145	0.734043	1	0.811321	1	0.757895	0.916667	0.803681	0.935484	0.851852	0.741253	0.955556	0.907407	0.728245	0.682188
25	0.698584	1	0.52459	0.724638	0.744681	1	0.809748	1	0.768421	0.916667	0.797546	0.935484	0.87037	0.750203	0.977778	0.925926	0.73524	0.689777
26	0.699933	1	0.518443	0.73913	0.739362	0.96	0.809748	1	0.757895	0.9375	0.779141	0.935484	0.824074	0.751017	0.955556	0.925926	0.732565	0.686504
27	0.698584	0.969697	0.502049	0.695652	0.702128	0.92	0.81761	1	0.705263	0.916667	0.773006	0.903226	0.805556	0.760781	0.911111	0.907407	0.728657	0.681823
28	0.701281	1	0.489754	0.710145	0.696809	0.92	0.828616	1	0.694737	0.916667	0.769939	0.935484	0.833333	0.74939	0.977778	0.907407	0.728039	0.681555
29	0.699933	1	0.502049	0.710145	0.723404	0.92	0.825472	1	0.726316	0.9375	0.763804	0.935484	0.833333	0.750203	0.977778	0.907407	0.730097	0.683925
30	0.701955	0.969697	0.526639	0.695652	0.734043	0.96	0.827044	1	0.726316	0.916667	0.788344	0.935484	0.824074	0.764849	0.955556	0.925926	0.738531	0.693397
31	0.701955	0.969697	0.508197	0.753623	0.712766	0.96	0.839623	1	0.736842	0.916667	0.800613	0.935484	0.824074	0.764036	0.955556	0.907407	0.738943	0.69429
32	0.696561	0.939394	0.512295	0.73913	0.718085	0.92	0.831761	1	0.757895	0.9375	0.812883	0.935484	0.805556	0.764036	0.955556	0.888889	0.737091	0.692292
33	0.698584	0.939394	0.520492	0.73913	0.702128	0.96	0.831761	1	0.757895	0.9375	0.809816	0.935484	0.787037	0.766477	0.977778	0.888889	0.738325	0.69367
34	0.691841	0.939394	0.534836	0.753623	0.718085	0.96	0.836478	1	0.736842	0.9375	0.806748	0.903226	0.796296	0.756713	0.977778	0.87037	0.735857	0.691668
35	0.691167	0.969697	0.514344	0.73913	0.739362	0.96	0.841195	1	0.747368	0.9375	0.819018	0.903226	0.814815	0.759154	0.977778	0.87037	0.737091	0.692496
36	0.689818	0.969697	0.520492	0.73913	0.728723	0.96	0.830189	1	0.789474	0.9375	0.825153	0.903226	0.814815	0.764036	0.977778	0.87037	0.737914	0.693241
37	0.700607	1	0.540984	0.73913	0.723404	1	0.828616	1	0.778947	0.9375	0.812883	0.903226	0.814815	0.76729	0.977778	0.87037	0.743057	0.698894
38	0.695212	1	0.54918	0.73913	0.728723	1	0.830189	1	0.810526	0.9375	0.819018	0.935484	0.805556	0.766477	0.977778	0.87037	0.743468	0.699639
39	0.699258	1	0.540984	0.753623	0.744681	1	0.839623	1	0.789474	0.9375	0.825153	0.935484	0.814815	0.7738	0.977778	0.888889	0.7482	0.704995
40	0.704653	1	0.543033	0.768116	0.744681	0.96	0.84434	1	0.8	0.9375	0.831288	0.935484	0.814815	0.764849	0.977778	0.907407	0.749229	0.706035
41	0.708024	1	0.553279	0.753623	0.712766	0.96	0.847484	1	0.768421	0.9375	0.825153	0.903226	0.824074	0.761595	0.977778	0.888889	0.7482	0.704642
42	0.713419	1	0.555328	0.753623	0.739362	0.96	0.842767	1	0.768421	0.9375	0.822086	0.903226	0.824074	0.763222	0.977778	0.925926	0.75108	0.707913
43	0.711396	1	0.555328	0.768116	0.739362	0.96	0.847484	1	0.789474	0.9375	0.828221	0.903226	0.824074	0.759967	0.977778	0.925926	0.751286	0.708188
44	0.714767	1	0.567623	0.753623	0.734043	1	0.845912	1	0.789474	0.9375	0.831288	0.903226	0.824074	0.759154	0.977778	0.907407	0.752931	0.709854
45	0.709373	1	0.559426	0.753623	0.755319	1	0.850629	1	0.810526	0.916667	0.831288	0.903226	0.824074	0.763222	0.977778	0.907407	0.753137	0.710264
46	0.718813	1	0.54918	0.768116	0.765957	0.96	0.84434	1	0.810526	0.916667	0.831288	0.935484	0.814815	0.766477	0.977778	0.907407	0.7554	0.712622
47	0.71679	1	0.553279	0.73913	0.771277	0.96	0.84434	1	0.810526	0.916667	0.834356	0.935484	0.805556	0.769731	0.977778	0.888889	0.755606	0.71277
48	0.717465	1	0.569672	0.753623	0.760638	0.96	0.84434	1	0.789474	0.9375	0.828221	0.935484	0.824074	0.768104	0.977778	0.907407	0.75684	0.714222
49	0.72151	1	0.557377	0.753623	0.787234	0.96	0.842767	1	0.768421	0.9375	0.840491	0.967742	0.824074	0.770545	0.977778	0.907407	0.758897	0.716267
50	0.726231	1	0.563525	0.768116	0.792553	1	0.83805	1	0.810526	0.9375	0.831288	0.935484	0.824074	0.776241	0.977778	0.944444	0.762806	0.720702
51	0.72151	1	0.569672	0.73913	0.787234	1	0.83805	1	0.821053	0.9375	0.849693	0.903226	0.814815	0.772986	0.977778	0.925926	0.761366	0.719307
52	0.726905	1	0.577869	0.753623	0.792553	1	0.834906	1	0.831579	0.9375	0.849693	0.903226	0.833333	0.769731	0.977778	0.944444	0.763835	0.722005
53	0.730951	1	0.577869	0.768116	0.787234	1	0.836478	1	0.831579	0.9375	0.846626	0.903226	0.833333	0.768104	0.977778	0.925926	0.764452	0.722676
54	0.730951	1	0.577869	0.768116	0.781915	1	0.83805	1	0.831579	0.9375	0.843558	0.935484	0.814815	0.768918	0.977778	0.907407	0.76404	0.722139
55	0.728254	1	0.57377	0.782609	0.792553	1	0.84434	1	0.821053	0.9375	0.837423	0.935484	0.824074	0.770545	0.977778	0.925926	0.764452	0.722926
56	0.734997	1	0.586066	0.782609	0.803191	1	0.836478	1	0.852632	0.9375	0.855828	0.935484	0.814815	0.768918	0.977778	0.925926	0.76836	0.727208
57	0.734997	1	0.588115	0.768116	0.792553	1	0.83805	1	0.831579	0.9375	0.855828	0.935484	0.824074	0.776241	0.977778	0.925926	0.7698	0.728656
58	0.738368	1	0.604508	0.782609	0.797872	1	0.841195	1	0.852632	0.958333	0.865031	0.935484	0.833333	0.7738	0.977778	0.944444	0.774326	0.73413
59	0.739042	1	0.606557	0.782609	0.803191	1	0.841195	1	0.863158	0.9375	0.861963	0.967742	0.833333	0.778682	0.977778	0.925926	0.775972	0.735988
60	0.737694	1	0.606557	0.811594	0.797872	1	0.841195	1	0.852632	0.9375	0.865031	0.967742	0.833333	0.7738	0.977778	0.925926	0.774532	0.734455
61	0.737694	1	0.590164	0.782609	0.808511	1	0.847484	1	0.842105	0.958333	0.868098	0.935484	0.842593	0.776241	0.977778	0.925926	0.774532	0.734361
62	0.74174	1	0.594262	0.797101	0.803191	1	0.861635	1	0.852632	0.958333	0.868098	0.935484	0.851852	0.777055	0.977778	0.925926	0.778646	0.739069
63	0.741065	1	0.592213	0.826087	0.803191	1	0.856918	1	0.863158	0.979167	0.868098	0.935484	0.842593	0.777868	0.977778	0.925926	0.778441	0.738943
64	0.752529	1	0.588115	0.826087	0.81383	1	0.860063	1	0.863158	0.979167	0.874233	0.935484	0.842593	0.777868	0.977778	0.925926	0.782761	0.743529
65	0.751854	1	0.579918	0.811594	0.81383	1	0.856918	1	0.852632	0.979167	0.880368	0.935484	0.842593	0.778682	0.977778	0.944444	0.781732	0.742225
66	0.753203	1	0.581967	0.811594	0.808511	1	0.855346	1	0.873684	0.979167	0.880368	0.935484	0.842593	0.777868	0.977778	0.944444	0.782144	0.742805
67	0.759946	1	0.594262	0.811594	0.819149	1	0.850629	1	0.863158	0.979167	0.886503	0.935484	0.851852	0.780309	0.977778	0.944444	0.786258	0.747537
68	0.759272	1	0.610656	0.826087	0.808511	1	0.850629	1	0.894737	0.979167	0.892638	0.935484	0.842593	0.783564	0.977778	0.944444	0.789138	0.750665
69	0.761969	1	0.606557	0.826087	0.808511	1	0.855346	1	0.894737	0.979167	0.892638	0.935484	0.851852	0.785191	0.977778	0.944444	0.790784	0.752611
70	0.761295	1	0.602459	0.84058	0.81383	1	0.855346	1	0.894737	0.979167	0.898773	0.935484	0.851852	0.785191	0.977778	0.944444	0.79099	0.752793
71	0.761295	1	0.612705	0.84058	0.851064	1	0.863208	1	0.905263	0.979167	0.898773	0.935484	0.851852	0.790073	0.977778	0.944444	0.795927	0.758645
72	0.759946	1	0.608607	0.84058	0.851064	1	0.860063	1	0.884211	0.979167	0.886503	0.935484	0.861111	0.78275	0.977778	0.944444	0.791812	0.753878
73	0.757249	1	0.622951	0.855072	0.851064	1	0.860063	1	0.884211	0.979167	0.889571	0.935484	0.851852	0.781937	0.977778	0.925926	0.792224	0.754545
74	0.758597	1	0.614754	0.869565	0.851064	1	0.863208	1	0.884211	0.979167	0.883436	0.935484	0.861111	0.781937	0.977778	0.925926	0.792224	0.754538
75	0.76062	1	0.616803	0.84058	0.845745	1	0.86478	1	0.884211	0.979167	0.886503	0.935484	0.861111	0.78275	0.977778	0.925926	0.793047	0.75528
76	0.758597	1	0.604508	0.84058	0.861702	1	0.866352	1	0.884211	0.979167	0.886503	0.935484	0.851852	0.78275	0.955556	0.944444	0.791812	0.753801
77	0.76062	1	0.616803	0.826087	0.861702	1	0.858491	1	0.884211	0.979167	0.883436	0.935484	0.851852	0.788446	0.977778	0.944444	0.79387	0.755984
78	0.761969	1	0.625	0.826087	0.851064	1	0.861635	1	0.915789	0.979167	0.886503	0.935484	0.851852	0.786819	0.977778	0.944444	0.795515	0.758041
79	0.754552	1	0.614754	0.811594	0.851064	1	0.860063	1	0.915789	0.979167	0.889571	0.935484	0.851852	0.788446	0.977778	0.944444	0.79243	0.754521
80	0.76062	1	0.610656	0.826087	0.856383	1	0.861635	1	0.915789	0.979167	0.886503	0.935484	0.851852	0.787632	0.977778	0.944444	0.794075	0.756379
81	0.759272	1	0.608607	0.84058	0.867021	1	0.866352	1	0.905263	0.979167	0.883436	0.935484	0.87037	0.786005	0.977778	0.944444	0.794281	0.756824
82	0.76062	1	0.604508	0.84058	0.861702	1	0.86478	1	0.915789	0.979167	0.889571	0.935484	0.87037	0.78275	0.977778	0.944444	0.793664	0.756022
83	0.757923	1	0.608607	0.826087	0.856383	1	0.86478	1	0.926316	0.979167	0.892638	0.935484	0.87037	0.786005	0.977778	0.944444	0.794075	0.756526
84	0.7559	1	0.598361	0.811594	0.87234	1	0.871069	1	0.915789	0.979167	0.892638	0.935484	0.861111	0.793328	0.977778	0.944444	0.795104	0.75763
85	0.759272	1	0.594262	0.84058	0.856383	1	0.867925	1	0.915789	0.979167	0.889571	0.935484	0.861111	0.78926	0.977778	0.944444	0.79387	0.756121
86	0.765341	1	0.602459	0.84058	0.861702	1	0.867925	1	0.905263	0.979167	0.892638	0.935484	0.861111	0.786005	0.977778	0.944444	0.795927	0.758449
87	0.761969	1	0.606557	0.826087	0.861702	1	0.866352	1	0.905263	0.979167	0.889571	0.935484	0.861111	0.785191	0.977778	0.944444	0.794487	0.75683
88	0.76062	1	0.604508	0.811594	0.861702	1	0.867925	1	0.905263	0.979167	0.889571	0.935484	0.861111	0.790887	0.977778	0.944444	0.79531	0.757656
89	0.76062	1	0.596311	0.811594	0.861702	1	0.869497	1	0.905263	0.979167	0.886503	0.935484	0.851852	0.791701	0.977778	0.944444	0.794487	0.756647
90	0.763318	1	0.612705	0.826087	0.856383	1	0.867925	1	0.905263	0.979167	0.883436	0.935484	0.851852	0.791701	0.977778	0.944444	0.796544	0.75905
91	0.763318	1	0.622951	0.84058	0.861702	1	0.866352	1	0.905263	0.979167	0.889571	0.935484	0.87037	0.791701	0.977778	0.944444	0.798601	0.761389
92	0.763318	1	0.618852	0.826087	0.856383	1	0.861635	1	0.905263	0.979167	0.892638	0.935484	0.851852	0.793328	0.977778	0.944444	0.797367	0.759901
93	0.759946	1	0.616803	0.826087	0.867021	1	0.863208	1	0.905263	0.979167	0.892638	0.935484	0.851852	0.793328	0.977778	0.944444	0.79675	0.759331
94	0.756575	1	0.629098	0.826087	0.867021	1	0.86478	1	0.905263	0.979167	0.886503	0.935484	0.861111	0.791701	0.977778	0.925926	0.796338	0.759139
95	0.759946	1	0.631148	0.797101	0.867021	1	0.860063	1	0.905263	0.979167	0.877301	0.935484	0.861111	0.788446	0.977778	0.925926	0.795104	0.757503
96	0.76062	1	0.639344	0.811594	0.882979	1	0.858491	1	0.905263	0.979167	0.886503	0.935484	0.861111	0.788446	0.977778	0.944444	0.797573	0.760506
97	0.764666	1	0.631148	0.782609	0.87766	1	0.86478	1	0.905263	0.979167	0.889571	0.935484	0.851852	0.788446	0.977778	0.944444	0.79819	0.760934
98	0.762643	1	0.633197	0.797101	0.882979	1	0.863208	1	0.905263	0.979167	0.886503	0.967742	0.851852	0.787632	0.977778	0.944444	0.797778	0.760645
99	0.76062	1	0.625	0.811594	0.87234	1	0.863208	1	0.905263	0.979167	0.889571	0.967742	0.87037	0.788446	0.977778	0.944444	0.796955	0.759703
100	0.762643	1	0.629098	0.84058	0.867021	1	0.86478	1	0.905263	0.979167	0.883436	0.967742	0.87037	0.788446	0.977778	0.944444	0.797984	0.760943
101	0.76062	1	0.629098	0.826087	0.87234	1	0.869497	1	0.905263	0.979167	0.886503	0.967742	0.87037	0.78926	0.977778	0.925926	0.79819	0.761239
102	0.763318	1	0.620902	0.84058	0.87234	1	0.866352	1	0.905263	0.979167	0.886503	0.967742	0.87037	0.78926	0.977778	0.907407	0.797778	0.760564
103	0.767363	1	0.629098	0.84058	0.87234	1	0.861635	1	0.905263	0.979167	0.886503	0.967742	0.851852	0.786819	0.977778	0.925926	0.798395	0.761113
104	0.765341	1	0.631148	0.855072	0.87234	1	0.86478	1	0.894737	0.979167	0.886503	0.967742	0.851852	0.788446	0.977778	0.925926	0.798807	0.761635
105	0.761295	1	0.635246	0.811594	0.87766	1	0.863208	1	0.905263	0.979167	0.889571	0.967742	0.851852	0.786005	0.977778	0.944444	0.797367	0.760116
106	0.76062	1	0.635246	0.826087	0.87234	1	0.858491	1	0.915789	0.979167	0.889571	0.935484	0.87963	0.786005	0.977778	0.944444	0.797161	0.759929
107	0.763992	1	0.643443	0.84058	0.87766	1	0.86478	1	0.905263	0.979167	0.883436	0.935484	0.861111	0.786819	0.977778	0.962963	0.79963	0.762764
108	0.765341	1	0.631148	0.84058	0.888298	1	0.871069	1	0.894737	0.979167	0.886503	0.935484	0.861111	0.791701	0.977778	0.962963	0.801275	0.764565
109	0.765341	1	0.631148	0.869565	0.882979	1	0.872642	1	0.905263	0.979167	0.883436	0.967742	0.87037	0.78926	0.977778	0.962963	0.801481	0.764845
110	0.764666	1	0.647541	0.826087	0.888298	1	0.869497	1	0.915789	0.979167	0.889571	0.935484	0.861111	0.791701	0.977778	0.944444	0.802715	0.766316
111	0.763318	1	0.645492	0.826087	0.882979	1	0.867925	1	0.905263	0.979167	0.892638	0.935484	0.861111	0.790887	0.977778	0.944444	0.801481	0.764828
112	0.769386	1	0.645492	0.811594	0.888298	1	0.866352	1	0.915789	0.979167	0.892638	0.935484	0.87037	0.785191	0.977778	0.944444	0.802098	0.765529
113	0.770061	1	0.641393	0.797101	0.882979	1	0.869497	1	0.905263	0.979167	0.898773	0.935484	0.861111	0.786819	0.977778	0.944444	0.802304	0.765695
114	0.771409	1	0.629098	0.826087	0.882979	1	0.866352	1	0.894737	0.979167	0.898773	0.935484	0.87037	0.788446	0.977778	0.962963	0.802098	0.765354
115	0.774107	1	0.635246	0.782609	0.87766	1	0.872642	1	0.905263	0.979167	0.892638	0.935484	0.87037	0.783564	0.977778	0.962963	0.802098	0.765464
116	0.772084	1	0.639344	0.797101	0.87766	1	0.872642	1	0.905263	0.979167	0.892638	0.935484	0.87037	0.784378	0.977778	0.962963	0.802304	0.765864
117	0.768038	1	0.655738	0.826087	0.87766	1	0.872642	1	0.894737	0.979167	0.895706	0.935484	0.87037	0.786819	0.977778	0.962963	0.803744	0.767751
118	0.772758	1	0.643443	0.826087	0.87234	1	0.872642	1	0.894737	0.979167	0.886503	0.935484	0.87963	0.787632	0.977778	0.962963	0.803538	0.76737
119	0.774107	1	0.643443	0.811594	0.87766	1	0.869497	1	0.894737	0.979167	0.892638	0.967742	0.87037	0.78275	0.977778	0.962963	0.802715	0.766373
120	0.772758	1	0.641393	0.84058	0.87766	1	0.872642	1	0.894737	0.979167	0.889571	0.967742	0.87037	0.781937	0.977778	0.962963	0.80251	0.766291
121	0.771409	1	0.643443	0.84058	0.87766	1	0.872642	1	0.884211	0.979167	0.892638	0.967742	0.87037	0.781123	0.977778	0.962963	0.802098	0.765868
122	0.773432	1	0.647541	0.811594	0.867021	1	0.872642	1	0.884211	0.979167	0.895706	0.967742	0.87037	0.781123	0.977778	0.962963	0.80251	0.766251
123	0.772084	1	0.651639	0.826087	0.867021	1	0.875786	1	0.894737	1	0.889571	0.935484	0.87037	0.788446	0.977778	0.962963	0.804773	0.768802
124	0.774781	1	0.657787	0.826087	0.87234	1	0.872642	1	0.894737	1	0.889571	0.935484	0.87037	0.790073	0.977778	0.962963	0.806418	0.770666
125	0.774781	1	0.657787	0.826087	0.87234	1	0.872642	1	0.894737	1	0.889571	0.935484	0.87037	0.787632	0.977778	0.962963	0.805801	0.770015
126	0.774107	1	0.665984	0.826087	0.867021	1	0.871069	1	0.894737	1	0.889571	0.935484	0.87037	0.786819	0.977778	0.962963	0.805801	0.769944
127	0.776804	1	0.663934	0.826087	0.87234	1	0.863208	1	0.894737	1	0.889571	0.935484	0.87037	0.78926	0.977778	0.981481	0.806418	0.770569
128	0.771409	1	0.661885	0.826087	0.867021	1	0.869497	1	0.894737	1	0.886503	0.935484	0.87037	0.788446	0.977778	0.981481	0.804773	0.768859
129	0.774107	1	0.653689	0.826087	0.867021	1	0.877358	1	0.894737	1	0.886503	0.935484	0.87037	0.786819	0.977778	0.981481	0.80539	0.769441
130	0.772084	1	0.657787	0.811594	0.861702	1	0.877358	1	0.894737	1	0.886503	0.935484	0.87963	0.791701	0.977778	0.981481	0.806213	0.770404
131	0.770735	1	0.655738	0.811594	0.861702	1	0.875786	1	0.884211	1	0.889571	0.935484	0.87037	0.787632	0.977778	0.981481	0.804156	0.767947
132	0.774107	1	0.64959	0.826087	0.867021	1	0.877358	1	0.894737	1	0.892638	0.935484	0.87037	0.785191	0.977778	0.981481	0.804978	0.768913
133	0.767363	1	0.653689	0.797101	0.87234	1	0.871069	1	0.894737	1	0.886503	0.935484	0.87037	0.783564	0.977778	0.962963	0.801275	0.764681
134	0.771409	1	0.653689	0.797101	0.87234	1	0.871069	1	0.894737	1	0.883436	0.935484	0.87037	0.781937	0.977778	0.981481	0.802098	0.765621
135	0.772084	1	0.64959	0.797101	0.87766	1	0.872642	1	0.894737	1	0.886503	0.935484	0.87037	0.781123	0.977778	0.981481	0.802304	0.765906
136	0.770061	1	0.647541	0.811594	0.87766	1	0.875786	1	0.894737	1	0.883436	0.935484	0.87037	0.784378	0.977778	0.981481	0.802715	0.766374
137	0.769386	1	0.651639	0.811594	0.87766	1	0.874214	1	0.894737	1	0.883436	0.935484	0.87037	0.780309	0.977778	0.981481	0.801687	0.765336
138	0.768038	1	0.665984	0.826087	0.87766	1	0.877358	1	0.905263	1	0.883436	0.935484	0.888889	0.778682	0.977778	0.981481	0.803538	0.767633
139	0.772758	1	0.668033	0.826087	0.87766	1	0.872642	1	0.894737	1	0.883436	0.935484	0.888889	0.779496	0.977778	0.981481	0.804567	0.768677
140	0.771409	1	0.653689	0.826087	0.87234	1	0.869497	1	0.884211	0.979167	0.886503	0.935484	0.888889	0.780309	0.977778	0.981481	0.802098	0.765551
141	0.768038	1	0.655738	0.826087	0.867021	1	0.871069	1	0.894737	0.979167	0.880368	0.935484	0.888889	0.778682	0.977778	0.981481	0.800658	0.764119
142	0.769386	1	0.647541	0.826087	0.87766	1	0.874214	1	0.905263	0.979167	0.883436	0.935484	0.888889	0.781937	0.977778	0.981481	0.802304	0.765904
143	0.771409	1	0.653689	0.826087	0.87234	1	0.874214	1	0.915789	0.979167	0.883436	0.935484	0.898148	0.779496	0.977778	0.981481	0.803127	0.766867
144	0.770061	1	0.647541	0.811594	0.87234	1	0.874214	1	0.915789	0.979167	0.883436	0.935484	0.898148	0.779496	0.977778	0.981481	0.801893	0.765454
145	0.766689	1	0.641393	0.811594	0.882979	1	0.878931	1	0.915789	0.979167	0.883436	0.935484	0.898148	0.779496	0.977778	0.981481	0.801275	0.764901
146	0.766015	1	0.647541	0.826087	0.882979	1	0.880503	1	0.915789	0.979167	0.880368	0.935484	0.898148	0.781123	0.977778	0.981481	0.802304	0.766151
147	0.763992	1	0.645492	0.811594	0.882979	1	0.875786	1	0.905263	0.979167	0.880368	0.935484	0.898148	0.781937	0.977778	0.981481	0.800658	0.764189
148	0.764666	1	0.651639	0.84058	0.87766	1	0.880503	1	0.915789	0.979167	0.883436	0.935484	0.898148	0.781123	0.977778	0.981481	0.80251	0.766501
149	0.768038	1	0.651639	0.84058	0.888298	1	0.880503	1	0.915789	0.979167	0.883436	0.935484	0.898148	0.781123	0.977778	0.981481	0.80395	0.768058
150	0.767363	1	0.64959	0.84058	0.882979	1	0.878931	1	0.905263	0.979167	0.880368	0.935484	0.898148	0.778682	0.977778	0.981481	0.802098	0.765973
151	0.767363	1	0.659836	0.84058	0.882979	1	0.877358	1	0.905263	0.979167	0.880368	0.935484	0.898148	0.781937	0.977778	0.981481	0.803744	0.767868
152	0.768712	1	0.663934	0.826087	0.888298	1	0.877358	1	0.905263	0.979167	0.880368	0.935484	0.898148	0.781937	0.977778	0.981481	0.804567	0.768727
153	0.770061	1	0.663934	0.811594	0.888298	1	0.877358	1	0.905263	0.979167	0.883436	0.935484	0.898148	0.780309	0.977778	0.981481	0.804567	0.768735
154	0.773432	1	0.655738	0.811594	0.882979	1	0.877358	1	0.905263	0.979167	0.883436	0.935484	0.898148	0.783564	0.977778	0.981481	0.80539	0.769532
155	0.772758	1	0.665984	0.811594	0.882979	1	0.880503	1	0.905263	0.979167	0.883436	0.935484	0.898148	0.781123	0.977778	0.981481	0.806007	0.770295
156	0.773432	1	0.663934	0.811594	0.882979	1	0.878931	1	0.894737	0.979167	0.883436	0.935484	0.898148	0.78275	0.977778	0.981481	0.806007	0.770265
157	0.770061	1	0.657787	0.811594	0.882979	1	0.882075	1	0.905263	0.979167	0.886503	0.935484	0.888889	0.783564	0.977778	0.981481	0.805184	0.769345
158	0.772084	1	0.655738	0.811594	0.87766	1	0.88522	1	0.905263	0.979167	0.880368	0.935484	0.898148	0.78275	0.977778	0.981481	0.80539	0.769684
159	0.768712	1	0.639344	0.826087	0.87766	1	0.880503	1	0.905263	0.979167	0.880368	0.935484	0.898148	0.785191	0.977778	0.981481	0.802921	0.766724
160	0.769386	1	0.643443	0.826087	0.87766	1	0.880503	1	0.905263	0.979167	0.880368	0.935484	0.898148	0.786005	0.977778	0.981481	0.803744	0.767702
161	0.770735	1	0.645492	0.826087	0.87234	1	0.880503	1	0.905263	0.979167	0.883436	0.935484	0.898148	0.781937	0.977778	0.981481	0.803333	0.767159
162	0.770061	1	0.647541	0.826087	0.87234	1	0.880503	1	0.905263	0.979167	0.883436	0.935484	0.898148	0.780309	0.977778	0.981481	0.802921	0.766768
163	0.771409	1	0.639344	0.84058	0.87766	1	0.880503	1	0.905263	0.979167	0.886503	0.935484	0.888889	0.778682	0.977778	0.981481	0.80251	0.766211
164	0.770061	1	0.639344	0.826087	0.87766	1	0.882075	1	0.905263	0.979167	0.886503	0.935484	0.87963	0.784378	0.977778	0.981481	0.803333	0.767118
165	0.770061	1	0.637295	0.84058	0.87766	1	0.88522	1	0.905263	0.979167	0.889571	0.935484	0.87963	0.785191	0.977778	0.981481	0.804156	0.768107
166	0.778827	1	0.647541	0.84058	0.882979	1	0.883648	1	0.905263	0.979167	0.883436	0.935484	0.898148	0.777868	0.977778	0.981481	0.806007	0.770151
167	0.776804	1	0.647541	0.84058	0.882979	1	0.877358	1	0.905263	0.979167	0.892638	0.935484	0.898148	0.779496	0.977778	0.981481	0.805596	0.769683
168	0.775455	1	0.647541	0.84058	0.87766	1	0.877358	1	0.894737	0.979167	0.892638	0.935484	0.898148	0.778682	0.977778	0.981481	0.804567	0.768544
169	0.778152	1	0.647541	0.84058	0.87766	1	0.875786	1	0.894737	0.979167	0.892638	0.935484	0.888889	0.781937	0.977778	0.981481	0.805801	0.769701
170	0.774781	1	0.645492	0.84058	0.882979	1	0.874214	1	0.894737	0.979167	0.889571	0.935484	0.898148	0.784378	0.977778	0.981481	0.805184	0.769182
171	0.774781	1	0.645492	0.84058	0.87234	1	0.875786	1	0.894737	0.979167	0.886503	0.935484	0.888889	0.784378	0.977778	0.981481	0.804567	0.76844
172	0.774781	1	0.647541	0.855072	0.87766	1	0.875786	1	0.894737	1	0.895706	0.935484	0.888889	0.783564	0.977778	0.981481	0.805801	0.769918
173	0.774107	1	0.64959	0.84058	0.888298	1	0.874214	1	0.894737	1	0.898773	0.935484	0.898148	0.781937	0.977778	0.981481	0.805801	0.770053
174	0.774107	1	0.64959	0.826087	0.867021	1	0.880503	1	0.894737	1	0.898773	0.935484	0.888889	0.777868	0.977778	0.962963	0.804156	0.76834
175	0.774781	1	0.643443	0.826087	0.867021	1	0.878931	1	0.894737	1	0.895706	0.935484	0.898148	0.778682	0.977778	0.962963	0.803744	0.767697
176	0.773432	1	0.641393	0.84058	0.861702	1	0.878931	1	0.894737	1	0.895706	0.935484	0.907407	0.780309	0.977778	0.962963	0.803744	0.767682
177	0.774781	1	0.643443	0.826087	0.867021	1	0.878931	1	0.905263	1	0.895706	0.935484	0.898148	0.779496	0.977778	0.962963	0.804156	0.768119
178	0.774781	1	0.639344	0.826087	0.867021	1	0.882075	1	0.905263	1	0.895706	0.935484	0.888889	0.784378	0.977778	0.962963	0.805184	0.769129
179	0.773432	1	0.645492	0.826087	0.867021	1	0.882075	1	0.905263	1	0.892638	0.935484	0.888889	0.781937	0.977778	0.962963	0.804567	0.768546
180	0.771409	1	0.637295	0.826087	0.867021	1	0.882075	1	0.894737	1	0.892638	0.935484	0.888889	0.78275	0.977778	0.962963	0.803127	0.76678
181	0.774107	1	0.64959	0.826087	0.87234	1	0.877358	1	0.894737	1	0.895706	0.935484	0.898148	0.783564	0.977778	0.962963	0.80539	0.769503
182	0.773432	1	0.655738	0.84058	0.87234	1	0.878931	1	0.894737	1	0.892638	0.935484	0.898148	0.785191	0.977778	0.962963	0.806418	0.770764
183	0.772084	1	0.653689	0.84058	0.87234	1	0.878931	1	0.905263	1	0.90184	0.935484	0.898148	0.784378	0.977778	0.981481	0.806624	0.771044
184	0.772758	1	0.64959	0.84058	0.87234	1	0.878931	1	0.905263	1	0.895706	0.935484	0.888889	0.785191	0.977778	0.981481	0.806007	0.770196
185	0.770061	1	0.647541	0.84058	0.87234	1	0.877358	1	0.894737	1	0.892638	0.935484	0.888889	0.779496	0.977778	0.981481	0.802921	0.766759
186	0.770735	1	0.645492	0.84058	0.87766	1	0.877358	1	0.894737	1	0.895706	0.935484	0.888889	0.781937	0.977778	0.981481	0.80395	0.76791
187	0.772084	1	0.655738	0.811594	0.867021	1	0.874214	1	0.894737	1	0.895706	0.935484	0.87037	0.779496	0.977778	0.981481	0.803127	0.766984
188	0.771409	1	0.653689	0.797101	0.867021	1	0.874214	1	0.894737	1	0.892638	0.935484	0.87037	0.781937	0.977778	0.981481	0.802921	0.766648
189	0.770061	1	0.651639	0.811594	0.87766	1	0.874214	1	0.894737	1	0.892638	0.935484	0.87963	0.777868	0.977778	0.981481	0.802098	0.765776
190	0.770735	1	0.659836	0.826087	0.888298	1	0.875786	1	0.894737	1	0.889571	0.935484	0.87037	0.778682	0.977778	0.981481	0.803744	0.767759
191	0.768712	1	0.655738	0.826087	0.882979	1	0.874214	1	0.894737	1	0.892638	0.935484	0.87037	0.779496	0.977778	0.981481	0.802715	0.76668
192	0.768712	1	0.668033	0.826087	0.882979	1	0.874214	1	0.884211	1	0.892638	0.935484	0.888889	0.780309	0.977778	0.981481	0.804361	0.768652
193	0.769386	1	0.657787	0.826087	0.882979	1	0.875786	1	0.894737	1	0.892638	0.935484	0.87963	0.780309	0.977778	0.981481	0.803744	0.767875
194	0.769386	1	0.663934	0.811594	0.882979	1	0.874214	1	0.905263	1	0.892638	0.935484	0.87963	0.779496	0.977778	0.981481	0.80395	0.767995
195	0.769386	1	0.659836	0.811594	0.87766	1	0.871069	1	0.905263	1	0.892638	0.935484	0.888889	0.781123	0.977778	0.981481	0.803538	0.767405
196	0.768712	1	0.663934	0.811594	0.87766	1	0.871069	1	0.905263	1	0.886503	0.935484	0.87963	0.781123	0.977778	0.981481	0.803127	0.766842
197	0.770735	1	0.661885	0.811594	0.882979	1	0.872642	1	0.905263	1	0.889571	0.935484	0.87037	0.781123	0.977778	0.981481	0.80395	0.767753
198	0.768038	1	0.668033	0.782609	0.882979	1	0.871069	1	0.915789	1	0.895706	0.935484	0.87963	0.781937	0.977778	0.981481	0.804156	0.768185
199	0.768712	1	0.670082	0.797101	0.882979	1	0.874214	1	0.905263	0.979167	0.898773	0.935484	0.87963	0.779496	0.977778	0.981481	0.804361	0.76847
200	0.770061	1	0.665984	0.797101	0.888298	1	0.872642	1	0.905263	0.979167	0.889571	0.935484	0.87963	0.781123	0.977778	0.981481	0.804156	0.768163
201	0.769386	1	0.663934	0.811594	0.893617	1	0.874214	1	0.915789	0.979167	0.889571	0.935484	0.87963	0.781123	0.977778	0.981481	0.804567	0.768702
202	0.770061	1	0.668033	0.797101	0.898936	1	0.874214	1	0.905263	0.979167	0.892638	0.935484	0.87963	0.779496	0.977778	0.962963	0.804567	0.768711
203	0.768712	1	0.668033	0.797101	0.898936	1	0.875786	1	0.905263	1	0.895706	0.935484	0.87963	0.781123	0.977778	0.962963	0.805184	0.769438
204	0.768038	1	0.670082	0.797101	0.898936	1	0.874214	1	0.905263	1	0.892638	0.935484	0.87963	0.781123	0.977778	0.962963	0.804773	0.768978
205	0.768038	1	0.670082	0.797101	0.904255	1	0.874214	1	0.915789	1	0.889571	0.935484	0.87963	0.781937	0.977778	0.962963	0.805184	0.769491
206	0.767363	1	0.665984	0.797101	0.898936	1	0.872642	1	0.926316	1	0.883436	0.935484	0.87963	0.779496	0.977778	0.962963	0.803333	0.767334
207	0.769386	1	0.668033	0.797101	0.893617	1	0.871069	1	0.926316	1	0.886503	0.935484	0.87963	0.778682	0.977778	0.962963	0.803744	0.767619
208	0.769386	1	0.670082	0.811594	0.893617	1	0.872642	1	0.926316	1	0.886503	0.935484	0.87963	0.779496	0.977778	0.962963	0.804567	0.768594
209	0.769386	1	0.670082	0.811594	0.893617	1	0.874214	1	0.926316	1	0.886503	0.935484	0.87963	0.779496	0.977778	0.962963	0.804773	0.768925
210	0.770735	1	0.67418	0.797101	0.882979	1	0.871069	1	0.926316	1	0.889571	0.935484	0.87963	0.780309	0.977778	0.962963	0.804978	0.769105
211	0.769386	1	0.668033	0.811594	0.888298	1	0.869497	1	0.926316	1	0.889571	0.935484	0.87963	0.780309	0.977778	0.962963	0.804156	0.768112
212	0.770061	1	0.670082	0.797101	0.888298	1	0.871069	1	0.926316	1	0.886503	0.935484	0.87963	0.783564	0.977778	0.962963	0.805184	0.769201
213	0.769386	1	0.672131	0.797101	0.893617	1	0.869497	1	0.926316	1	0.889571	0.935484	0.87963	0.783564	0.977778	0.962963	0.80539	0.769528
214	0.769386	1	0.670082	0.797101	0.888298	1	0.872642	1	0.915789	1	0.895706	0.935484	0.87963	0.78275	0.977778	0.962963	0.80539	0.769537
215	0.768038	1	0.668033	0.797101	0.888298	1	0.874214	1	0.915789	1	0.898773	0.935484	0.87963	0.781937	0.977778	0.981481	0.805184	0.769443
216	0.766689	1	0.672131	0.797101	0.888298	1	0.875786	1	0.915789	1	0.895706	0.935484	0.87963	0.778682	0.977778	0.981481	0.804361	0.768653
217	0.766689	1	0.672131	0.811594	0.893617	1	0.874214	1	0.915789	1	0.895706	0.935484	0.87963	0.777868	0.977778	0.981481	0.804361	0.768639
218	0.768038	1	0.67623	0.797101	0.888298	1	0.874214	1	0.915789	1	0.895706	0.935484	0.87963	0.778682	0.977778	0.981481	0.804978	0.769251
219	0.768038	1	0.668033	0.797101	0.882979	1	0.872642	1	0.915789	1	0.895706	0.935484	0.87963	0.781123	0.977778	0.981481	0.804361	0.768457
220	0.770735	1	0.672131	0.811594	0.882979	1	0.869497	1	0.915789	1	0.898773	0.935484	0.898148	0.781123	0.977778	0.981481	0.806007	0.770372
221	0.768038	1	0.668033	0.782609	0.87766	1	0.871069	1	0.915789	1	0.898773	0.935484	0.907407	0.779496	0.977778	0.981481	0.804156	0.76828
222	0.770061	1	0.67418	0.811594	0.882979	1	0.871069	1	0.905263	1	0.892638	0.935484	0.888889	0.778682	0.977778	0.981481	0.804773	0.768906
223	0.772758	1	0.668033	0.797101	0.888298	1	0.875786	1	0.905263	1	0.895706	0.935484	0.888889	0.779496	0.977778	0.981481	0.806007	0.77024
224	0.772084	1	0.665984	0.811594	0.888298	1	0.874214	1	0.905263	1	0.898773	0.935484	0.888889	0.780309	0.977778	0.981481	0.806007	0.770158
225	0.774781	1	0.663934	0.797101	0.882979	1	0.871069	1	0.905263	1	0.898773	0.935484	0.888889	0.780309	0.977778	0.981481	0.805801	0.769837
226	0.772758	1	0.663934	0.797101	0.888298	1	0.869497	1	0.915789	1	0.898773	0.935484	0.888889	0.781123	0.977778	0.981481	0.805596	0.769688
227	0.772084	1	0.665984	0.782609	0.898936	1	0.872642	1	0.915789	1	0.898773	0.935484	0.898148	0.780309	0.977778	0.981481	0.806213	0.770503
228	0.771409	1	0.668033	0.797101	0.898936	1	0.872642	1	0.915789	1	0.898773	0.935484	0.898148	0.779496	0.977778	0.981481	0.806213	0.770592
229	0.772084	1	0.670082	0.797101	0.893617	1	0.874214	1	0.915789	1	0.898773	0.935484	0.898148	0.781123	0.977778	0.981481	0.807036	0.771417
230	0.771409	1	0.670082	0.797101	0.893617	1	0.872642	1	0.915789	1	0.898773	0.935484	0.888889	0.780309	0.977778	0.981481	0.806213	0.770521
231	0.772084	1	0.668033	0.782609	0.882979	1	0.871069	1	0.915789	1	0.895706	0.935484	0.898148	0.778682	0.977778	0.981481	0.804978	0.769107
232	0.770735	1	0.661885	0.797101	0.893617	1	0.872642	1	0.905263	1	0.898773	0.935484	0.888889	0.778682	0.977778	0.981481	0.804567	0.768633
233	0.769386	1	0.655738	0.811594	0.888298	1	0.877358	1	0.905263	1	0.898773	0.935484	0.907407	0.78275	0.977778	0.981481	0.805596	0.769921
234	0.770735	1	0.653689	0.811594	0.882979	1	0.872642	1	0.915789	1	0.898773	0.935484	0.888889	0.783564	0.977778	0.981481	0.804978	0.768985
235	0.770735	1	0.661885	0.811594	0.87234	1	0.875786	1	0.915789	1	0.895706	0.935484	0.888889	0.783564	0.977778	0.981481	0.805596	0.769807
236	0.771409	1	0.655738	0.811594	0.882979	1	0.874214	1	0.894737	1	0.898773	0.935484	0.888889	0.784378	0.977778	0.981481	0.80539	0.769416
237	0.770061	1	0.64959	0.797101	0.882979	1	0.874214	1	0.905263	1	0.898773	0.935484	0.888889	0.781937	0.977778	0.981481	0.803744	0.767505
238	0.770735	1	0.64959	0.782609	0.893617	1	0.874214	1	0.926316	1	0.90184	0.935484	0.888889	0.78275	0.977778	0.981481	0.804978	0.769041
239	0.769386	1	0.653689	0.782609	0.888298	1	0.875786	1	0.926316	1	0.90184	0.935484	0.888889	0.783564	0.977778	0.981481	0.805184	0.769276
240	0.770735	1	0.647541	0.826087	0.882979	1	0.874214	1	0.926316	1	0.90184	0.935484	0.888889	0.781123	0.977778	0.981481	0.804567	0.768582
241	0.771409	1	0.647541	0.826087	0.882979	1	0.875786	1	0.926316	1	0.90184	0.935484	0.888889	0.781123	0.977778	0.981481	0.804978	0.769019
242	0.772084	1	0.655738	0.811594	0.882979	1	0.872642	1	0.926316	1	0.90184	0.935484	0.888889	0.781937	0.977778	0.981481	0.805596	0.769664
243	0.770061	1	0.657787	0.811594	0.888298	1	0.872642	1	0.926316	1	0.90184	0.935484	0.888889	0.781937	0.977778	0.981481	0.80539	0.769512
244	0.770735	1	0.657787	0.826087	0.888298	1	0.872642	1	0.926316	1	0.90184	0.935484	0.888889	0.781937	0.977778	0.981481	0.805801	0.769977
245	0.772084	1	0.670082	0.811594	0.893617	1	0.874214	1	0.926316	1	0.898773	0.935484	0.888889	0.779496	0.977778	0.981481	0.80683	0.771315
246	0.771409	1	0.672131	0.811594	0.893617	1	0.874214	1	0.926316	1	0.898773	0.935484	0.888889	0.779496	0.977778	0.981481	0.80683	0.7713
247	0.772084	1	0.672131	0.826087	0.898936	1	0.874214	1	0.926316	1	0.898773	0.935484	0.888889	0.778682	0.977778	0.981481	0.807241	0.771848
248	0.770735	1	0.67623	0.826087	0.893617	1	0.877358	1	0.926316	1	0.898773	0.935484	0.888889	0.778682	0.977778	0.981481	0.807447	0.772102
249	0.774107	1	0.663934	0.811594	0.898936	1	0.874214	1	0.926316	1	0.90184	0.935484	0.888889	0.781123	0.977778	0.981481	0.807653	0.772248
250	0.772758	1	0.661885	0.826087	0.898936	1	0.874214	1	0.915789	1	0.90184	0.935484	0.888889	0.781123	0.977778	0.981481	0.807036	0.771541
251	0.772758	1	0.668033	0.811594	0.904255	1	0.875786	1	0.926316	1	0.90184	0.935484	0.888889	0.784378	0.977778	0.981481	0.808887	0.773763
252	0.772084	1	0.668033	0.826087	0.904255	1	0.877358	1	0.915789	1	0.90184	0.935484	0.888889	0.781937	0.977778	0.981481	0.80827	0.773095
253	0.776129	1	0.668033	0.84058	0.904255	1	0.877358	1	0.915789	1	0.898773	0.935484	0.888889	0.78275	0.977778	0.981481	0.80971	0.774674
254	0.775455	1	0.668033	0.84058	0.893617	1	0.875786	1	0.905263	1	0.90184	0.935484	0.888889	0.78275	0.977778	0.981481	0.808887	0.773639
255	0.776804	1	0.670082	0.84058	0.898936	1	0.877358	1	0.915789	1	0.90184	0.935484	0.888889	0.784378	0.977778	0.981481	0.810533	0.775499
256	0.776804	1	0.678279	0.826087	0.898936	1	0.875786	1	0.915789	1	0.90184	0.935484	0.898148	0.781937	0.977778	0.981481	0.810533	0.775598
257	0.778152	1	0.67623	0.826087	0.898936	1	0.878931	1	0.915789	1	0.898773	0.935484	0.907407	0.781937	0.977778	0.981481	0.81115	0.776307
258	0.774107	1	0.668033	0.811594	0.893617	1	0.875786	1	0.915789	1	0.898773	0.935484	0.888889	0.781123	0.977778	0.981481	0.807653	0.772161
259	0.772084	1	0.670082	0.826087	0.893617	1	0.875786	1	0.915789	1	0.898773	0.935484	0.888889	0.780309	0.977778	0.981481	0.807241	0.771771
260	0.772758	1	0.672131	0.826087	0.882979	1	0.875786	1	0.894737	1	0.898773	0.935484	0.888889	0.778682	0.977778	0.981481	0.806418	0.770859
261	0.772084	1	0.670082	0.811594	0.882979	1	0.874214	1	0.894737	1	0.895706	0.935484	0.888889	0.779496	0.977778	0.981481	0.805596	0.769814
262	0.771409	1	0.665984	0.826087	0.882979	1	0.874214	1	0.894737	1	0.895706	0.935484	0.888889	0.778682	0.977778	0.981481	0.804978	0.769095
263	0.771409	1	0.668033	0.826087	0.893617	1	0.877358	1	0.915789	1	0.895706	0.935484	0.888889	0.777868	0.977778	0.981481	0.806213	0.770648
264	0.772084	1	0.668033	0.811594	0.898936	1	0.877358	1	0.905263	1	0.895706	0.935484	0.888889	0.777868	0.977778	0.981481	0.806213	0.77061
265	0.771409	1	0.665984	0.826087	0.898936	1	0.880503	1	0.915789	1	0.895706	0.935484	0.888889	0.780309	0.977778	0.981481	0.807241	0.771841
266	0.770735	1	0.668033	0.826087	0.888298	1	0.877358	1	0.915789	1	0.895706	0.935484	0.888889	0.781937	0.977778	0.981481	0.80683	0.771247
267	0.770061	1	0.668033	0.826087	0.888298	1	0.878931	1	0.915789	1	0.898773	0.935484	0.888889	0.781937	0.977778	0.981481	0.807036	0.771579
268	0.771409	1	0.665984	0.826087	0.888298	1	0.882075	1	0.905263	1	0.895706	0.935484	0.888889	0.780309	0.977778	0.981481	0.80683	0.771332
269	0.770735	1	0.663934	0.84058	0.882979	1	0.880503	1	0.905263	1	0.892638	0.935484	0.888889	0.784378	0.977778	0.981481	0.807036	0.771463
270	0.772084	1	0.668033	0.826087	0.893617	1	0.882075	1	0.915789	1	0.895706	0.935484	0.888889	0.783564	0.977778	0.981481	0.808476	0.77313
271	0.772758	1	0.670082	0.826087	0.888298	1	0.882075	1	0.915789	1	0.895706	0.935484	0.888889	0.781937	0.977778	0.981481	0.80827	0.772954
272	0.771409	1	0.668033	0.84058	0.893617	1	0.880503	1	0.905263	1	0.889571	0.935484	0.888889	0.781123	0.977778	0.981481	0.807036	0.77152
273	0.772758	1	0.670082	0.855072	0.898936	1	0.883648	1	0.915789	1	0.892638	0.935484	0.888889	0.781937	0.977778	0.981481	0.809093	0.774054
274	0.774107	1	0.67418	0.855072	0.898936	1	0.882075	1	0.915789	1	0.895706	0.935484	0.888889	0.784378	0.977778	0.981481	0.810533	0.775648
275	0.773432	1	0.672131	0.84058	0.898936	1	0.882075	1	0.915789	1	0.892638	0.935484	0.888889	0.781937	0.977778	0.981481	0.809093	0.773945
276	0.773432	1	0.678279	0.826087	0.888298	1	0.883648	1	0.915789	1	0.892638	0.935484	0.888889	0.780309	0.977778	0.962963	0.808681	0.773533
277	0.774781	1	0.672131	0.84058	0.888298	1	0.883648	1	0.915789	1	0.892638	0.935484	0.888889	0.781123	0.977778	0.981481	0.809093	0.773932
278	0.773432	1	0.67623	0.826087	0.882979	1	0.883648	1	0.915789	1	0.892638	0.935484	0.888889	0.781123	0.977778	0.981481	0.808681	0.773409
279	0.772084	1	0.67623	0.811594	0.893617	1	0.883648	1	0.915789	1	0.892638	0.935484	0.888889	0.777868	0.977778	0.981481	0.807653	0.772345
280	0.774107	1	0.672131	0.826087	0.898936	1	0.886792	1	0.915789	1	0.889571	0.935484	0.888889	0.780309	0.977778	0.962963	0.808887	0.773787
281	0.774781	1	0.67623	0.826087	0.893617	1	0.886792	1	0.915789	1	0.895706	0.935484	0.888889	0.780309	0.977778	0.962963	0.80971	0.774709
282	0.772758	1	0.67623	0.826087	0.893617	1	0.88522	1	0.915789	1	0.895706	0.935484	0.888889	0.781123	0.977778	0.981481	0.809298	0.774234
283	0.773432	1	0.682377	0.826087	0.893617	1	0.88522	1	0.915789	1	0.895706	0.935484	0.888889	0.781123	0.977778	0.981481	0.810121	0.775213
284	0.774781	1	0.680328	0.826087	0.882979	1	0.883648	1	0.915789	1	0.895706	0.935484	0.888889	0.779496	0.977778	0.981481	0.809298	0.774167
285	0.774107	1	0.678279	0.826087	0.898936	1	0.886792	1	0.915789	1	0.895706	0.935484	0.888889	0.78275	0.977778	0.981481	0.810739	0.775871
286	0.772084	1	0.67623	0.826087	0.893617	1	0.883648	1	0.915789	1	0.895706	0.935484	0.888889	0.781123	0.977778	0.962963	0.808681	0.77349
287	0.773432	1	0.678279	0.826087	0.898936	1	0.88522	1	0.915789	1	0.898773	0.935484	0.888889	0.78275	0.977778	0.981481	0.810533	0.775631
288	0.773432	1	0.680328	0.84058	0.893617	1	0.886792	1	0.915789	1	0.898773	0.935484	0.888889	0.784378	0.977778	0.981481	0.811356	0.776499
289	0.771409	1	0.684426	0.826087	0.893617	1	0.889937	1	0.915789	1	0.898773	0.935484	0.888889	0.785191	0.977778	0.981481	0.811561	0.776812
290	0.773432	1	0.682377	0.826087	0.898936	1	0.893082	1	0.915789	1	0.898773	0.935484	0.888889	0.786005	0.977778	0.981481	0.812796	0.778318
291	0.774781	1	0.67623	0.826087	0.898936	1	0.888365	1	0.915789	1	0.898773	0.935484	0.888889	0.785191	0.977778	0.981481	0.811767	0.777015
292	0.774781	1	0.672131	0.84058	0.898936	1	0.893082	1	0.915789	1	0.898773	0.935484	0.888889	0.786005	0.977778	0.981481	0.812384	0.777711
293	0.776804	1	0.680328	0.826087	0.893617	1	0.891509	1	0.915789	1	0.898773	0.935484	0.888889	0.783564	0.977778	0.981481	0.81259	0.777903
294	0.775455	1	0.680328	0.826087	0.898936	1	0.893082	1	0.915789	1	0.898773	0.935484	0.888889	0.783564	0.977778	0.981481	0.81259	0.778008
295	0.774781	1	0.684426	0.826087	0.893617	1	0.889937	1	0.915789	1	0.898773	0.935484	0.888889	0.784378	0.977778	0.981481	0.812384	0.777689
296	0.777478	1	0.680328	0.84058	0.888298	1	0.889937	1	0.915789	1	0.898773	0.935484	0.888889	0.786005	0.977778	0.981481	0.813207	0.778602
297	0.777478	1	0.67418	0.826087	0.888298	1	0.891509	1	0.915789	1	0.898773	0.935484	0.888889	0.786005	0.977778	0.962963	0.812384	0.777588
298	0.776129	1	0.67418	0.826087	0.888298	1	0.891509	1	0.915789	1	0.895706	0.935484	0.888889	0.785191	0.977778	0.981481	0.811767	0.776925
299	0.778152	1	0.67418	0.826087	0.888298	1	0.891509	1	0.915789	1	0.895706	0.935484	0.888889	0.786819	0.977778	0.981481	0.812796	0.778045
300	0.776804	1	0.682377	0.826087	0.888298	1	0.893082	1	0.915789	0.979167	0.895706	0.935484	0.888889	0.787632	0.977778	0.981481	0.813413	0.778807
301	0.776129	1	0.680328	0.826087	0.888298	1	0.891509	1	0.915789	1	0.895706	0.935484	0.888889	0.786005	0.977778	0.962963	0.812384	0.777627
302	0.774781	1	0.682377	0.826087	0.882979	1	0.891509	1	0.915789	1	0.895706	0.935484	0.888889	0.786005	0.977778	0.962963	0.811973	0.777236
303	0.774781	1	0.680328	0.826087	0.882979	1	0.889937	1	0.915789	1	0.895706	0.935484	0.888889	0.785191	0.977778	0.981481	0.811561	0.776703
304	0.775455	1	0.686475	0.826087	0.882979	1	0.889937	1	0.915789	0.979167	0.895706	0.935484	0.888889	0.781123	0.977778	0.981481	0.81115	0.776281
305	0.774107	1	0.684426	0.826087	0.882979	1	0.888365	1	0.915789	0.979167	0.895706	0.935484	0.888889	0.781937	0.977778	0.981481	0.810533	0.775578
306	0.775455	1	0.686475	0.826087	0.882979	1	0.888365	1	0.915789	1	0.895706	0.935484	0.888889	0.780309	0.977778	0.981481	0.810944	0.776042
307	0.776129	1	0.680328	0.826087	0.888298	1	0.888365	1	0.915789	1	0.895706	0.967742	0.888889	0.780309	0.977778	0.981481	0.810944	0.776067
308	0.778152	1	0.682377	0.826087	0.888298	1	0.889937	1	0.915789	1	0.892638	0.935484	0.888889	0.781123	0.977778	0.981481	0.811767	0.776882
309	0.774107	1	0.692623	0.826087	0.888298	1	0.886792	1	0.926316	1	0.895706	0.967742	0.888889	0.78275	0.977778	0.981481	0.812179	0.777523
310	0.775455	1	0.686475	0.826087	0.888298	1	0.886792	1	0.915789	1	0.895706	0.935484	0.888889	0.783564	0.977778	0.981481	0.811767	0.776898
311	0.774781	1	0.686475	0.826087	0.888298	1	0.888365	1	0.915789	1	0.895706	0.935484	0.888889	0.783564	0.977778	0.981481	0.811767	0.776912
312	0.772758	1	0.688525	0.826087	0.893617	1	0.889937	1	0.915789	0.979167	0.895706	0.935484	0.888889	0.78275	0.977778	0.981481	0.811356	0.776523
313	0.775455	1	0.686475	0.826087	0.888298	1	0.889937	1	0.915789	0.979167	0.895706	0.967742	0.888889	0.785191	0.977778	0.981481	0.81259	0.777881
314	0.774781	1	0.688525	0.826087	0.888298	1	0.889937	1	0.915789	0.979167	0.895706	0.935484	0.888889	0.785191	0.977778	0.981481	0.812384	0.777647
315	0.774107	1	0.688525	0.811594	0.888298	1	0.888365	1	0.926316	1	0.895706	0.967742	0.888889	0.781937	0.977778	0.981481	0.811561	0.776874
316	0.772084	1	0.690574	0.811594	0.893617	1	0.886792	1	0.926316	1	0.895706	0.935484	0.888889	0.785191	0.977778	0.981481	0.811767	0.777016
317	0.774107	1	0.684426	0.826087	0.893617	1	0.88522	1	0.926316	1	0.895706	0.935484	0.888889	0.781123	0.977778	0.981481	0.810739	0.77578
318	0.773432	1	0.684426	0.826087	0.888298	1	0.889937	1	0.926316	1	0.895706	0.935484	0.888889	0.78275	0.977778	0.981481	0.811356	0.776587
319	0.775455	1	0.694672	0.826087	0.893617	1	0.888365	1	0.915789	1	0.895706	0.935484	0.888889	0.784378	0.977778	0.981481	0.813207	0.778673
320	0.773432	1	0.688525	0.826087	0.893617	1	0.88522	1	0.915789	1	0.895706	0.967742	0.888889	0.780309	0.977778	0.981481	0.810739	0.775921
321	0.776129	1	0.688525	0.826087	0.882979	1	0.882075	1	0.915789	1	0.898773	0.967742	0.898148	0.779496	0.977778	0.981481	0.810944	0.776108
322	0.776804	1	0.692623	0.826087	0.888298	1	0.883648	1	0.915789	1	0.898773	0.967742	0.888889	0.779496	0.977778	0.981481	0.811767	0.77702
323	0.774107	1	0.690574	0.826087	0.893617	1	0.882075	1	0.915789	0.979167	0.895706	0.967742	0.898148	0.780309	0.977778	0.981481	0.810739	0.775997
324	0.774781	1	0.686475	0.826087	0.893617	1	0.882075	1	0.915789	0.979167	0.892638	0.967742	0.898148	0.781123	0.977778	0.981481	0.810533	0.775823
325	0.776129	1	0.690574	0.826087	0.898936	1	0.883648	1	0.905263	0.979167	0.895706	0.967742	0.898148	0.781123	0.977778	0.981481	0.811767	0.777237
326	0.778152	1	0.686475	0.826087	0.909574	1	0.882075	1	0.905263	1	0.892638	0.967742	0.898148	0.781937	0.977778	0.981481	0.812384	0.777905
327	0.778827	1	0.692623	0.826087	0.898936	1	0.883648	1	0.915789	0.979167	0.898773	0.967742	0.898148	0.780309	0.977778	0.981481	0.813001	0.778605
328	0.776804	1	0.686475	0.811594	0.904255	1	0.883648	1	0.915789	0.979167	0.892638	0.967742	0.888889	0.781937	0.977778	0.981481	0.811561	0.776915
329	0.777478	1	0.690574	0.84058	0.898936	1	0.883648	1	0.915789	0.979167	0.895706	0.967742	0.898148	0.785191	0.977778	0.981481	0.813619	0.779262
330	0.778152	1	0.694672	0.84058	0.904255	1	0.88522	1	0.915789	0.979167	0.898773	0.967742	0.898148	0.783564	0.977778	0.981481	0.814441	0.780257
331	0.779501	1	0.690574	0.84058	0.904255	1	0.883648	1	0.915789	1	0.895706	0.967742	0.898148	0.783564	0.977778	0.981481	0.814236	0.779958
332	0.778827	1	0.690574	0.84058	0.904255	1	0.883648	1	0.905263	1	0.895706	0.967742	0.898148	0.783564	0.977778	0.981481	0.813824	0.77957
333	0.778827	1	0.70082	0.84058	0.904255	1	0.886792	1	0.905263	0.979167	0.895706	0.967742	0.888889	0.785191	0.977778	0.981481	0.815264	0.781209
334	0.777478	1	0.70082	0.84058	0.904255	1	0.886792	1	0.905263	0.979167	0.895706	0.967742	0.888889	0.783564	0.977778	0.981481	0.814441	0.780343
335	0.778827	1	0.690574	0.84058	0.898936	1	0.883648	1	0.905263	0.979167	0.895706	0.967742	0.888889	0.781937	0.977778	0.981481	0.812796	0.778296
336	0.78085	1	0.688525	0.84058	0.904255	1	0.88522	1	0.905263	0.979167	0.895706	0.967742	0.907407	0.781123	0.977778	0.981481	0.813824	0.779524
337	0.778827	1	0.690574	0.84058	0.904255	1	0.88522	1	0.905263	0.979167	0.895706	0.967742	0.898148	0.78275	0.977778	0.981481	0.813619	0.77919
338	0.778152	1	0.692623	0.84058	0.898936	1	0.882075	1	0.905263	0.979167	0.895706	0.967742	0.898148	0.779496	0.977778	0.981481	0.812179	0.777609
339	0.780175	1	0.688525	0.84058	0.898936	1	0.888365	1	0.905263	0.979167	0.895706	0.967742	0.898148	0.781123	0.977778	0.981481	0.813619	0.779221
340	0.778152	1	0.688525	0.84058	0.893617	1	0.88522	1	0.905263	0.979167	0.895706	0.967742	0.898148	0.78275	0.977778	0.981481	0.812796	0.778272
341	0.778827	1	0.696721	0.84058	0.904255	1	0.886792	1	0.905263	0.979167	0.892638	0.967742	0.898148	0.781937	0.977778	0.981481	0.81403	0.779743
342	0.778152	1	0.694672	0.84058	0.904255	1	0.886792	1	0.905263	0.979167	0.892638	0.967742	0.898148	0.783564	0.977778	0.981481	0.81403	0.779798
343	0.776804	1	0.688525	0.84058	0.904255	1	0.886792	1	0.905263	0.979167	0.892638	0.967742	0.898148	0.784378	0.977778	0.981481	0.813207	0.778826
344	0.778827	1	0.690574	0.84058	0.898936	1	0.88522	1	0.915789	0.979167	0.892638	0.967742	0.898148	0.785191	0.977778	0.981481	0.81403	0.779665
345	0.778152	1	0.694672	0.84058	0.909574	1	0.88522	1	0.905263	0.979167	0.892638	0.967742	0.898148	0.784378	0.977778	0.981481	0.814236	0.780025
346	0.778152	1	0.694672	0.826087	0.909574	1	0.888365	1	0.915789	0.979167	0.892638	0.967742	0.898148	0.786819	0.977778	0.981481	0.815264	0.781143
347	0.776804	1	0.694672	0.84058	0.909574	1	0.883648	1	0.915789	0.979167	0.892638	0.967742	0.898148	0.785191	0.977778	0.981481	0.81403	0.779773
348	0.778827	1	0.690574	0.826087	0.904255	1	0.88522	1	0.915789	0.979167	0.895706	0.967742	0.898148	0.784378	0.977778	0.981481	0.81403	0.779663
349	0.776804	1	0.690574	0.826087	0.909574	1	0.886792	1	0.905263	0.979167	0.895706	0.967742	0.898148	0.786005	0.977778	0.981481	0.81403	0.779829
350	0.778827	1	0.694672	0.826087	0.909574	1	0.888365	1	0.905263	0.979167	0.895706	0.967742	0.898148	0.786819	0.977778	0.981481	0.81547	0.781365
351	0.778827	1	0.696721	0.826087	0.909574	1	0.888365	1	0.905263	0.979167	0.90184	1	0.898148	0.786819	0.977778	0.981481	0.816293	0.782433
352	0.776129	1	0.692623	0.826087	0.909574	1	0.886792	1	0.905263	0.979167	0.898773	1	0.898148	0.785191	0.977778	0.981481	0.814236	0.780093
353	0.776804	1	0.692623	0.826087	0.909574	1	0.886792	1	0.905263	0.979167	0.90184	0.967742	0.898148	0.786819	0.977778	0.981481	0.814853	0.780759
354	0.777478	1	0.694672	0.826087	0.909574	1	0.88522	1	0.905263	0.979167	0.898773	1	0.898148	0.786005	0.977778	0.981481	0.814853	0.780818
355	0.778827	1	0.690574	0.84058	0.909574	1	0.886792	1	0.905263	0.979167	0.898773	1	0.898148	0.784378	0.977778	0.981481	0.814853	0.780743
356	0.776804	1	0.696721	0.84058	0.909574	1	0.88522	1	0.905263	0.979167	0.90184	0.967742	0.898148	0.787632	0.977778	0.981481	0.81547	0.781545
357	0.776804	1	0.694672	0.84058	0.909574	1	0.88522	1	0.905263	0.979167	0.90184	0.967742	0.898148	0.786819	0.977778	0.981481	0.815059	0.780998
358	0.774107	1	0.694672	0.84058	0.909574	1	0.883648	1	0.905263	1	0.90184	0.967742	0.898148	0.786819	0.977778	0.981481	0.814236	0.780083
359	0.774107	1	0.690574	0.84058	0.909574	1	0.88522	1	0.905263	1	0.90184	0.967742	0.898148	0.787632	0.977778	0.981481	0.814236	0.780013
360	0.774107	1	0.688525	0.84058	0.909574	1	0.88522	1	0.905263	1	0.904908	0.967742	0.898148	0.786005	0.977778	0.981481	0.813824	0.779617
361	0.773432	1	0.686475	0.84058	0.909574	1	0.88522	1	0.905263	1	0.90184	0.967742	0.898148	0.786819	0.977778	0.981481	0.813413	0.779123
362	0.773432	1	0.690574	0.855072	0.904255	1	0.88522	1	0.915789	1	0.904908	0.967742	0.898148	0.788446	0.977778	0.981481	0.814647	0.780545
363	0.773432	1	0.688525	0.84058	0.909574	1	0.88522	1	0.915789	1	0.90184	0.967742	0.898148	0.78926	0.977778	0.981481	0.814441	0.780253
364	0.775455	1	0.690574	0.84058	0.898936	1	0.88522	1	0.915789	1	0.90184	0.967742	0.898148	0.786819	0.977778	0.981481	0.814236	0.779952
365	0.776804	1	0.696721	0.855072	0.904255	1	0.886792	1	0.905263	1	0.898773	0.967742	0.898148	0.784378	0.977778	0.981481	0.814853	0.780726
366	0.775455	1	0.696721	0.84058	0.904255	1	0.886792	1	0.905263	1	0.90184	0.967742	0.898148	0.783564	0.977778	0.981481	0.814236	0.780114
367	0.776804	1	0.694672	0.84058	0.904255	1	0.891509	1	0.905263	1	0.90184	0.967742	0.898148	0.785191	0.977778	0.981481	0.81547	0.781519
368	0.778152	1	0.69877	0.84058	0.904255	1	0.888365	1	0.915789	1	0.90184	0.967742	0.898148	0.783564	0.977778	0.981481	0.815676	0.781857
369	0.778152	1	0.69877	0.84058	0.904255	1	0.891509	1	0.915789	1	0.90184	0.967742	0.898148	0.78275	0.977778	0.981481	0.815882	0.782139
370	0.776129	1	0.702869	0.826087	0.909574	1	0.88522	1	0.905263	1	0.90184	1	0.898148	0.783564	0.977778	0.981481	0.815059	0.781137
371	0.778152	1	0.704918	0.826087	0.909574	1	0.886792	1	0.905263	1	0.90184	1	0.898148	0.785191	0.977778	0.981481	0.816499	0.782735
372	0.776804	1	0.702869	0.826087	0.909574	1	0.883648	1	0.905263	1	0.90184	1	0.898148	0.785191	0.977778	0.981481	0.81547	0.781525
373	0.776804	1	0.702869	0.826087	0.909574	1	0.883648	1	0.915789	1	0.90184	1	0.898148	0.785191	0.977778	0.981481	0.815676	0.781776
374	0.779501	1	0.704918	0.826087	0.909574	1	0.883648	1	0.915789	1	0.90184	1	0.898148	0.785191	0.977778	0.981481	0.816704	0.782902
375	0.779501	1	0.702869	0.826087	0.909574	1	0.88522	1	0.905263	1	0.90184	1	0.898148	0.783564	0.977778	0.981481	0.816087	0.782195
376	0.777478	1	0.702869	0.826087	0.909574	1	0.88522	1	0.905263	1	0.90184	1	0.898148	0.785191	0.977778	0.981481	0.815882	0.781976
377	0.779501	1	0.70082	0.826087	0.909574	1	0.88522	1	0.926316	1	0.90184	1	0.898148	0.784378	0.977778	0.981481	0.816499	0.782626
378	0.780175	1	0.70082	0.811594	0.909574	1	0.888365	1	0.926316	1	0.90184	1	0.898148	0.785191	0.977778	0.981481	0.817116	0.783254
379	0.778827	1	0.704918	0.811594	0.909574	1	0.888365	1	0.936842	1	0.90184	1	0.898148	0.786819	0.977778	0.981481	0.817733	0.784044
380	0.779501	1	0.704918	0.811594	0.909574	1	0.88522	1	0.936842	1	0.90184	1	0.898148	0.787632	0.977778	0.981481	0.817733	0.783979
381	0.777478	1	0.702869	0.811594	0.909574	1	0.886792	1	0.936842	1	0.898773	1	0.907407	0.787632	0.977778	0.981481	0.817116	0.78341
382	0.776129	1	0.706967	0.811594	0.909574	1	0.888365	1	0.936842	1	0.898773	1	0.898148	0.785191	0.977778	0.981481	0.816499	0.782791
383	0.776129	1	0.704918	0.826087	0.909574	1	0.888365	1	0.926316	1	0.898773	1	0.898148	0.788446	0.977778	0.981481	0.817116	0.783507
384	0.777478	1	0.702869	0.826087	0.909574	1	0.886792	1	0.926316	1	0.898773	1	0.898148	0.787632	0.977778	0.981481	0.81691	0.783236
385	0.778827	1	0.704918	0.826087	0.909574	1	0.888365	1	0.936842	1	0.898773	1	0.898148	0.788446	0.977778	0.981481	0.818144	0.784607
386	0.778152	1	0.70082	0.826087	0.909574	1	0.889937	1	0.936842	1	0.898773	1	0.898148	0.786005	0.977778	0.981481	0.817116	0.783447
387	0.778152	1	0.702869	0.826087	0.909574	1	0.886792	1	0.936842	1	0.898773	1	0.898148	0.786005	0.977778	0.981481	0.81691	0.783228
388	0.776804	1	0.704918	0.811594	0.909574	1	0.883648	1	0.926316	1	0.898773	1	0.898148	0.78275	0.977778	0.981481	0.815059	0.781218
389	0.776129	1	0.70082	0.826087	0.909574	1	0.886792	1	0.915789	1	0.898773	1	0.898148	0.784378	0.977778	0.981481	0.815264	0.781474
390	0.776804	1	0.69877	0.826087	0.909574	1	0.886792	1	0.915789	1	0.898773	1	0.898148	0.784378	0.977778	0.981481	0.815264	0.781368
391	0.778152	1	0.696721	0.811594	0.914894	1	0.88522	1	0.926316	1	0.898773	1	0.898148	0.785191	0.977778	0.981481	0.815676	0.781767
392	0.778827	1	0.696721	0.811594	0.914894	1	0.883648	1	0.915789	1	0.898773	1	0.898148	0.784378	0.977778	0.981481	0.815264	0.78122
393	0.779501	1	0.70082	0.811594	0.920213	1	0.883648	1	0.915789	1	0.898773	1	0.907407	0.784378	0.977778	0.981481	0.816293	0.782478
394	0.778827	1	0.69877	0.811594	0.920213	1	0.883648	1	0.915789	1	0.898773	1	0.898148	0.78275	0.977778	0.981481	0.815264	0.781359
395	0.780175	1	0.70082	0.811594	0.920213	1	0.88522	1	0.915789	1	0.898773	1	0.898148	0.783564	0.977778	0.981481	0.816293	0.782566
396	0.777478	1	0.69877	0.811594	0.920213	1	0.886792	1	0.936842	1	0.898773	1	0.898148	0.784378	0.977778	0.981481	0.816087	0.782329
397	0.777478	1	0.70082	0.811594	0.920213	1	0.886792	1	0.926316	1	0.898773	1	0.898148	0.784378	0.977778	0.981481	0.816087	0.782327
398	0.780175	1	0.706967	0.811594	0.920213	1	0.886792	1	0.926316	1	0.898773	0.967742	0.898148	0.785191	0.977778	0.981481	0.817527	0.783984
399	0.779501	1	0.709016	0.811594	0.914894	1	0.886792	1	0.936842	1	0.898773	0.967742	0.898148	0.784378	0.977778	0.981481	0.817322	0.78378
400	0.775455	1	0.706967	0.811594	0.920213	1	0.888365	1	0.936842	1	0.898773	0.967742	0.898148	0.784378	0.977778	0.981481	0.816293	0.78263
401	0.776129	1	0.706967	0.811594	0.920213	1	0.888365	1	0.936842	1	0.898773	0.967742	0.907407	0.784378	0.977778	0.981481	0.816704	0.78316
402	0.778152	1	0.706967	0.811594	0.920213	1	0.886792	1	0.936842	1	0.898773	0.967742	0.898148	0.783564	0.977778	0.981481	0.816704	0.783072
403	0.774781	1	0.702869	0.811594	0.914894	1	0.886792	1	0.936842	1	0.898773	0.967742	0.898148	0.784378	0.977778	0.981481	0.815264	0.781444
404	0.777478	1	0.696721	0.811594	0.914894	1	0.88522	1	0.926316	1	0.898773	0.967742	0.898148	0.78275	0.977778	0.981481	0.814647	0.780616
405	0.774781	1	0.69877	0.811594	0.914894	1	0.886792	1	0.926316	1	0.898773	0.967742	0.898148	0.784378	0.977778	0.981481	0.814647	0.780635
406	0.776129	1	0.702869	0.811594	0.914894	1	0.888365	1	0.926316	1	0.90184	0.967742	0.898148	0.781937	0.977778	0.981481	0.815264	0.781441
407	0.777478	1	0.69877	0.811594	0.909574	1	0.888365	1	0.926316	1	0.898773	0.967742	0.907407	0.783564	0.977778	0.981481	0.81547	0.781597
408	0.778152	1	0.69877	0.811594	0.909574	1	0.889937	1	0.926316	1	0.895706	0.967742	0.916667	0.786005	0.977778	0.981481	0.816499	0.782749
409	0.776129	1	0.690574	0.811594	0.914894	1	0.888365	1	0.915789	1	0.898773	0.967742	0.907407	0.786819	0.977778	0.981481	0.815059	0.78099
410	0.774781	1	0.694672	0.811594	0.914894	1	0.886792	1	0.915789	1	0.895706	0.967742	0.907407	0.786005	0.977778	0.981481	0.814441	0.780362
411	0.776129	1	0.692623	0.811594	0.914894	1	0.886792	1	0.926316	1	0.895706	0.967742	0.898148	0.785191	0.977778	0.981481	0.814441	0.780318
412	0.776804	1	0.694672	0.811594	0.914894	1	0.88522	1	0.926316	1	0.895706	0.967742	0.898148	0.78275	0.977778	0.981481	0.81403	0.779942
413	0.776804	1	0.696721	0.811594	0.914894	1	0.88522	1	0.926316	1	0.90184	0.967742	0.907407	0.784378	0.977778	0.981481	0.815264	0.781425
414	0.776804	1	0.692623	0.811594	0.920213	1	0.88522	1	0.926316	1	0.90184	0.967742	0.907407	0.786005	0.977778	0.981481	0.81547	0.781594
415	0.777478	1	0.694672	0.811594	0.920213	1	0.886792	1	0.926316	1	0.90184	0.967742	0.907407	0.785191	0.977778	0.981481	0.815882	0.78208
416	0.778827	1	0.694672	0.811594	0.909574	1	0.88522	1	0.926316	1	0.90184	0.967742	0.898148	0.784378	0.977778	0.981481	0.815264	0.78125
417	0.779501	1	0.694672	0.811594	0.914894	1	0.88522	1	0.926316	1	0.904908	0.967742	0.907407	0.784378	0.977778	0.981481	0.816087	0.782281
418	0.780175	1	0.688525	0.811594	0.909574	1	0.88522	1	0.926316	1	0.907975	0.967742	0.907407	0.785191	0.977778	0.981481	0.815882	0.782002
419	0.777478	1	0.692623	0.811594	0.909574	1	0.886792	1	0.926316	1	0.90184	0.967742	0.907407	0.786819	0.977778	0.981481	0.815676	0.781858
420	0.778152	1	0.692623	0.811594	0.909574	1	0.886792	1	0.926316	1	0.90184	0.967742	0.907407	0.786819	0.977778	0.981481	0.815882	0.782058
421	0.780175	1	0.694672	0.811594	0.914894	1	0.888365	1	0.926316	1	0.90184	0.967742	0.907407	0.785191	0.977778	0.981481	0.816704	0.78305
422	0.780175	1	0.692623	0.811594	0.914894	1	0.888365	1	0.926316	1	0.90184	0.967742	0.907407	0.785191	0.977778	0.981481	0.816499	0.782794
423	0.779501	1	0.694672	0.811594	0.914894	1	0.886792	1	0.926316	1	0.904908	0.967742	0.907407	0.786005	0.977778	0.981481	0.816704	0.783024
424	0.775455	1	0.690574	0.811594	0.909574	1	0.886792	1	0.936842	1	0.90184	0.967742	0.898148	0.785191	0.977778	0.981481	0.814441	0.780417
425	0.778827	1	0.692623	0.811594	0.914894	1	0.888365	1	0.936842	1	0.904908	0.967742	0.907407	0.786005	0.977778	0.981481	0.816704	0.783105
426	0.778827	1	0.692623	0.811594	0.909574	1	0.886792	1	0.936842	1	0.90184	0.967742	0.898148	0.784378	0.977778	0.981481	0.81547	0.781535
427	0.778827	1	0.692623	0.811594	0.914894	1	0.886792	1	0.936842	1	0.904908	0.967742	0.907407	0.786819	0.977778	0.981481	0.816704	0.783009
428	0.776804	1	0.690574	0.811594	0.909574	1	0.88522	1	0.936842	1	0.907975	0.967742	0.907407	0.785191	0.977778	0.981481	0.815264	0.781425
429	0.779501	1	0.694672	0.811594	0.914894	1	0.88522	1	0.926316	1	0.904908	0.967742	0.907407	0.786819	0.977778	0.981481	0.816704	0.783025
430	0.776129	1	0.694672	0.811594	0.914894	1	0.886792	1	0.926316	1	0.90184	0.967742	0.907407	0.786819	0.977778	0.981481	0.815676	0.781769
431	0.777478	1	0.69877	0.811594	0.914894	1	0.886792	1	0.926316	1	0.904908	0.967742	0.907407	0.786819	0.977778	0.981481	0.816704	0.782998
432	0.778152	1	0.696721	0.811594	0.914894	1	0.888365	1	0.915789	1	0.907975	0.967742	0.907407	0.788446	0.977778	0.981481	0.817322	0.783746
433	0.774781	1	0.694672	0.811594	0.914894	1	0.888365	1	0.926316	1	0.907975	0.967742	0.907407	0.78926	0.977778	0.981481	0.816499	0.782884
434	0.778152	1	0.690574	0.811594	0.914894	1	0.888365	1	0.926316	1	0.907975	0.967742	0.907407	0.787632	0.977778	0.981481	0.816704	0.783005
435	0.776804	1	0.692623	0.811594	0.914894	1	0.88522	1	0.926316	1	0.907975	0.967742	0.907407	0.787632	0.977778	0.981481	0.816087	0.782302
436	0.778152	1	0.692623	0.811594	0.914894	1	0.88522	1	0.926316	1	0.907975	0.967742	0.907407	0.790073	0.977778	0.981481	0.817116	0.783432
437	0.778827	1	0.694672	0.811594	0.914894	1	0.88522	1	0.926316	1	0.907975	0.967742	0.907407	0.790073	0.977778	0.981481	0.817527	0.78391
438	0.778827	1	0.70082	0.811594	0.914894	1	0.88522	1	0.926316	1	0.907975	0.967742	0.907407	0.790073	0.977778	0.981481	0.818144	0.78468
439	0.777478	1	0.696721	0.811594	0.914894	1	0.88522	1	0.926316	1	0.907975	0.967742	0.907407	0.78926	0.977778	0.981481	0.817116	0.78346
440	0.777478	1	0.696721	0.811594	0.914894	1	0.88522	1	0.926316	1	0.907975	0.967742	0.907407	0.790073	0.977778	0.981481	0.817322	0.783648
441	0.779501	1	0.696721	0.811594	0.914894	1	0.888365	1	0.926316	1	0.904908	0.967742	0.907407	0.78926	0.977778	0.981481	0.817939	0.784381
442	0.778827	1	0.69877	0.811594	0.914894	1	0.886792	1	0.936842	1	0.904908	0.967742	0.907407	0.788446	0.977778	0.981481	0.817733	0.784184
443	0.777478	1	0.70082	0.811594	0.914894	1	0.88522	1	0.915789	1	0.904908	0.967742	0.907407	0.787632	0.977778	0.981481	0.816704	0.782994
444	0.777478	1	0.70082	0.811594	0.914894	1	0.88522	1	0.915789	1	0.904908	0.967742	0.907407	0.787632	0.977778	0.981481	0.816704	0.783013
445	0.778152	1	0.704918	0.811594	0.914894	1	0.886792	1	0.915789	1	0.904908	0.967742	0.907407	0.790073	0.977778	0.981481	0.818144	0.784679
446	0.778152	1	0.702869	0.811594	0.914894	1	0.88522	1	0.915789	1	0.904908	0.967742	0.907407	0.788446	0.977778	0.981481	0.817322	0.783741
447	0.779501	1	0.706967	0.811594	0.909574	1	0.886792	1	0.926316	1	0.904908	0.967742	0.907407	0.788446	0.977778	0.981481	0.81835	0.784946
448	0.780175	1	0.702869	0.811594	0.909574	1	0.88522	1	0.926316	1	0.90184	0.967742	0.907407	0.788446	0.977778	0.981481	0.817733	0.784105
449	0.78085	1	0.70082	0.811594	0.909574	1	0.88522	1	0.915789	1	0.90184	0.967742	0.907407	0.787632	0.977778	0.981481	0.817322	0.783608
450	0.78085	1	0.70082	0.811594	0.909574	1	0.88522	1	0.915789	1	0.904908	0.967742	0.907407	0.78926	0.977778	0.981481	0.817939	0.78432
451	0.780175	1	0.702869	0.811594	0.909574	1	0.88522	1	0.915789	1	0.904908	0.967742	0.907407	0.78926	0.977778	0.981481	0.817939	0.784359
452	0.778827	1	0.70082	0.811594	0.909574	1	0.88522	1	0.915789	1	0.904908	0.967742	0.916667	0.78926	0.977778	0.981481	0.817527	0.783881
453	0.778827	1	0.704918	0.811594	0.909574	1	0.88522	1	0.926316	1	0.904908	0.967742	0.907407	0.786819	0.977778	0.981481	0.817322	0.783744
454	0.779501	1	0.69877	0.811594	0.909574	1	0.886792	1	0.936842	1	0.904908	0.967742	0.907407	0.786005	0.977778	0.981481	0.817116	0.783462
455	0.78085	1	0.692623	0.811594	0.909574	1	0.888365	1	0.936842	1	0.904908	0.967742	0.916667	0.790887	0.977778	0.981481	0.818556	0.784917
456	0.78085	1	0.69877	0.826087	0.909574	1	0.886792	1	0.926316	1	0.904908	0.967742	0.916667	0.78926	0.977778	0.981481	0.818556	0.785024
457	0.780175	1	0.694672	0.826087	0.909574	1	0.88522	1	0.936842	1	0.904908	0.967742	0.916667	0.790887	0.977778	0.981481	0.81835	0.784757
458	0.78085	1	0.694672	0.826087	0.909574	1	0.886792	1	0.936842	1	0.907975	0.967742	0.916667	0.790887	0.977778	0.981481	0.818967	0.78544
459	0.781524	1	0.688525	0.826087	0.909574	1	0.888365	1	0.936842	1	0.904908	0.967742	0.907407	0.790887	0.977778	0.981481	0.81835	0.784694
460	0.781524	1	0.690574	0.826087	0.920213	1	0.886792	1	0.936842	1	0.904908	0.967742	0.916667	0.790887	0.977778	0.981481	0.818967	0.785445
461	0.782198	1	0.690574	0.826087	0.909574	1	0.886792	1	0.936842	1	0.907975	0.967742	0.916667	0.792514	0.977778	0.981481	0.819379	0.785869
462	0.781524	1	0.692623	0.826087	0.909574	1	0.88522	1	0.936842	1	0.907975	0.967742	0.916667	0.790887	0.977778	0.981481	0.818762	0.785209
463	0.78085	1	0.694672	0.826087	0.909574	1	0.888365	1	0.926316	1	0.904908	0.967742	0.907407	0.790073	0.977778	0.981481	0.81835	0.784715
464	0.78085	1	0.692623	0.826087	0.909574	1	0.88522	1	0.926316	1	0.904908	0.967742	0.916667	0.788446	0.977778	0.981481	0.817527	0.783805
465	0.782198	1	0.694672	0.826087	0.909574	1	0.888365	1	0.926316	1	0.904908	0.967742	0.907407	0.790073	0.977778	0.981481	0.818762	0.785252
466	0.782198	1	0.696721	0.826087	0.909574	1	0.88522	1	0.926316	1	0.904908	0.967742	0.916667	0.788446	0.977778	0.981481	0.81835	0.784755
467	0.782873	1	0.692623	0.826087	0.909574	1	0.883648	1	0.926316	1	0.904908	0.967742	0.916667	0.786819	0.977778	0.981481	0.817527	0.783767
468	0.784221	1	0.70082	0.826087	0.909574	1	0.88522	1	0.926316	1	0.904908	0.967742	0.907407	0.788446	0.977778	0.981481	0.819173	0.785754
469	0.784221	1	0.696721	0.826087	0.909574	1	0.886792	1	0.926316	1	0.904908	0.967742	0.907407	0.790073	0.977778	0.981481	0.819379	0.785895
470	0.784895	1	0.692623	0.826087	0.909574	1	0.88522	1	0.926316	1	0.904908	0.967742	0.907407	0.78926	0.977778	0.981481	0.818762	0.785122
471	0.782873	1	0.69877	0.826087	0.909574	1	0.883648	1	0.926316	1	0.904908	0.967742	0.907407	0.788446	0.977778	0.981481	0.81835	0.784745
472	0.782873	1	0.688525	0.826087	0.909574	1	0.883648	1	0.926316	1	0.904908	0.967742	0.907407	0.790073	0.977778	0.981481	0.817733	0.783908
473	0.782198	1	0.694672	0.826087	0.909574	1	0.883648	1	0.926316	1	0.904908	0.967742	0.898148	0.793328	0.977778	0.981481	0.818762	0.785143
474	0.782198	1	0.690574	0.826087	0.909574	1	0.882075	1	0.926316	1	0.904908	0.967742	0.907407	0.793328	0.977778	0.981481	0.81835	0.784528
475	0.781524	1	0.702869	0.826087	0.909574	1	0.882075	1	0.936842	1	0.904908	0.967742	0.907407	0.792514	0.977778	0.981481	0.819379	0.785956
476	0.782873	1	0.696721	0.826087	0.909574	1	0.88522	1	0.936842	1	0.904908	0.967742	0.907407	0.793328	0.977778	0.981481	0.81979	0.786367
477	0.783547	1	0.69877	0.826087	0.909574	1	0.886792	1	0.936842	1	0.904908	0.967742	0.907407	0.791701	0.977778	0.981481	0.819996	0.786644
478	0.782873	1	0.696721	0.826087	0.909574	1	0.886792	1	0.926316	1	0.904908	0.967742	0.907407	0.794142	0.977778	0.981481	0.819996	0.786621
479	0.782198	1	0.69877	0.826087	0.909574	1	0.886792	1	0.915789	1	0.904908	0.967742	0.907407	0.793328	0.977778	0.981481	0.819584	0.786071
480	0.784895	1	0.694672	0.826087	0.909574	1	0.88522	1	0.926316	1	0.904908	0.967742	0.907407	0.793328	0.977778	0.981481	0.819996	0.78655
481	0.782198	1	0.690574	0.826087	0.909574	1	0.88522	1	0.926316	1	0.904908	0.967742	0.907407	0.793328	0.977778	0.981481	0.818762	0.785103
482	0.783547	1	0.692623	0.826087	0.909574	1	0.88522	1	0.926316	1	0.904908	0.967742	0.907407	0.793328	0.977778	0.981481	0.819379	0.785795
483	0.782873	1	0.688525	0.826087	0.909574	1	0.886792	1	0.936842	1	0.904908	0.967742	0.907407	0.792514	0.977778	0.981481	0.818967	0.78535
484	0.783547	1	0.688525	0.826087	0.909574	1	0.883648	1	0.926316	1	0.904908	0.967742	0.907407	0.792514	0.977778	0.981481	0.818556	0.784773
485	0.782198	1	0.690574	0.826087	0.909574	1	0.883648	1	0.926316	1	0.904908	0.967742	0.916667	0.787632	0.977778	0.981481	0.817322	0.783538
486	0.782198	1	0.696721	0.826087	0.909574	1	0.88522	1	0.915789	1	0.907975	0.967742	0.916667	0.78926	0.977778	0.981481	0.818556	0.785012
487	0.782873	1	0.692623	0.826087	0.909574	1	0.886792	1	0.915789	1	0.907975	0.967742	0.916667	0.788446	0.977778	0.981481	0.81835	0.784837
488	0.782198	1	0.692623	0.826087	0.909574	1	0.888365	1	0.915789	1	0.907975	0.967742	0.916667	0.790073	0.977778	0.981481	0.818762	0.785329
489	0.782198	1	0.694672	0.826087	0.909574	1	0.886792	1	0.915789	1	0.904908	0.967742	0.916667	0.78926	0.977778	0.981481	0.81835	0.784865
490	0.782198	1	0.696721	0.826087	0.909574	1	0.886792	1	0.915789	1	0.904908	0.967742	0.916667	0.790073	0.977778	0.981481	0.818762	0.785291
491	0.783547	1	0.696721	0.826087	0.914894	1	0.886792	1	0.915789	1	0.907975	0.967742	0.916667	0.790887	0.977778	0.981481	0.81979	0.786415
492	0.783547	1	0.694672	0.826087	0.914894	1	0.886792	1	0.915789	1	0.911043	0.967742	0.925926	0.788446	0.977778	0.981481	0.819379	0.786076
493	0.782873	1	0.696721	0.826087	0.914894	1	0.888365	1	0.915789	1	0.907975	0.967742	0.916667	0.792514	0.977778	0.981481	0.820202	0.786951
494	0.783547	1	0.696721	0.826087	0.914894	1	0.889937	1	0.915789	1	0.904908	0.967742	0.925926	0.78926	0.977778	0.981481	0.81979	0.7865
495	0.782873	1	0.69877	0.826087	0.914894	1	0.889937	1	0.915789	1	0.904908	0.967742	0.925926	0.790073	0.977778	0.981481	0.819996	0.786703
496	0.783547	1	0.70082	0.826087	0.914894	1	0.888365	1	0.915789	1	0.907975	0.967742	0.925926	0.790073	0.977778	0.981481	0.820407	0.787227
497	0.783547	1	0.696721	0.826087	0.914894	1	0.888365	1	0.915789	1	0.911043	0.967742	0.916667	0.78926	0.977778	0.981481	0.81979	0.786426
498	0.784221	1	0.692623	0.826087	0.914894	1	0.889937	1	0.926316	1	0.907975	0.967742	0.916667	0.790073	0.977778	0.981481	0.819996	0.786578
499	0.784895	1	0.69877	0.826087	0.914894	1	0.889937	1	0.915789	1	0.907975	0.967742	0.916667	0.790073	0.977778	0.981481	0.820613	0.787306
500	0.78557	1	0.694672	0.826087	0.914894	1	0.893082	1	0.915789	1	0.907975	0.967742	0.916667	0.788446	0.977778	0.981481	0.820407	0.787084
501	0.78557	1	0.696721	0.826087	0.914894	1	0.893082	1	0.915789	1	0.907975	0.967742	0.916667	0.78926	0.977778	0.981481	0.820819	0.787602
502	0.78557	1	0.70082	0.826087	0.914894	1	0.889937	1	0.915789	1	0.907975	0.967742	0.916667	0.791701	0.977778	0.981481	0.821436	0.788261
503	0.784895	1	0.69877	0.826087	0.914894	1	0.891509	1	0.915789	1	0.907975	0.967742	0.916667	0.794142	0.977778	0.981481	0.821847	0.788817
504	0.784895	1	0.696721	0.826087	0.914894	1	0.889937	1	0.915789	1	0.907975	0.967742	0.916667	0.793328	0.977778	0.981481	0.82123	0.78807
505	0.784221	1	0.70082	0.826087	0.914894	1	0.893082	1	0.915789	1	0.907975	0.967742	0.916667	0.792514	0.977778	0.981481	0.821642	0.78863
506	0.784895	1	0.69877	0.826087	0.914894	1	0.891509	1	0.915789	1	0.907975	0.967742	0.916667	0.790073	0.977778	0.981481	0.820819	0.787651
507	0.78557	1	0.696721	0.826087	0.914894	1	0.889937	1	0.915789	1	0.907975	0.967742	0.916667	0.790073	0.977778	0.981481	0.820613	0.787394
508	0.783547	1	0.686475	0.826087	0.914894	1	0.889937	1	0.915789	1	0.907975	0.967742	0.916667	0.790887	0.977778	0.981481	0.819173	0.78564
509	0.784221	1	0.692623	0.826087	0.914894	1	0.891509	1	0.915789	1	0.904908	0.967742	0.916667	0.790073	0.977778	0.981481	0.81979	0.786351
510	0.784895	1	0.696721	0.826087	0.914894	1	0.891509	1	0.915789	1	0.907975	0.967742	0.907407	0.791701	0.977778	0.981481	0.820819	0.787576
511	0.783547	1	0.69877	0.826087	0.914894	1	0.891509	1	0.915789	1	0.907975	0.967742	0.916667	0.790073	0.977778	0.981481	0.820407	0.787183
512	0.783547	1	0.69877	0.826087	0.909574	1	0.891509	1	0.915789	1	0.907975	0.967742	0.916667	0.791701	0.977778	0.981481	0.820613	0.787418
513	0.783547	1	0.69877	0.826087	0.909574	1	0.893082	1	0.915789	1	0.907975	0.967742	0.916667	0.793328	0.977778	0.981481	0.82123	0.788088
514	0.782198	1	0.690574	0.826087	0.909574	1	0.893082	1	0.926316	1	0.907975	0.967742	0.916667	0.796583	1	0.981481	0.82123	0.788149
515	0.782198	1	0.692623	0.826087	0.914894	1	0.893082	1	0.915789	1	0.907975	0.967742	0.916667	0.796583	1	0.981481	0.821436	0.788354
516	0.782873	1	0.690574	0.826087	0.914894	1	0.893082	1	0.936842	1	0.904908	0.967742	0.916667	0.794142	1	0.981481	0.821024	0.787847
517	0.782873	1	0.692623	0.826087	0.914894	1	0.893082	1	0.936842	1	0.904908	0.967742	0.916667	0.791701	1	0.981481	0.820613	0.787411
518	0.783547	1	0.692623	0.826087	0.914894	1	0.893082	1	0.936842	1	0.904908	0.967742	0.916667	0.793328	1	0.981481	0.82123	0.788086
519	0.783547	1	0.690574	0.826087	0.914894	1	0.891509	1	0.926316	1	0.907975	0.967742	0.916667	0.792514	0.977778	0.981481	0.820407	0.787108
520	0.782873	1	0.690574	0.826087	0.909574	1	0.891509	1	0.936842	1	0.91411	0.967742	0.916667	0.792514	0.977778	0.981481	0.820613	0.787405
521	0.782873	1	0.690574	0.826087	0.909574	1	0.889937	1	0.936842	1	0.911043	0.967742	0.925926	0.794142	0.977778	0.981481	0.820819	0.787597
522	0.784221	1	0.690574	0.826087	0.909574	1	0.891509	1	0.926316	1	0.904908	0.967742	0.916667	0.792514	0.977778	0.981481	0.820202	0.786854
523	0.783547	1	0.694672	0.826087	0.909574	1	0.889937	1	0.936842	1	0.904908	0.967742	0.916667	0.792514	1	0.981481	0.820613	0.787444
524	0.782873	1	0.692623	0.826087	0.914894	1	0.891509	1	0.936842	1	0.904908	0.967742	0.916667	0.790073	1	0.981481	0.819996	0.786788
525	0.783547	1	0.690574	0.826087	0.914894	1	0.889937	1	0.936842	1	0.904908	0.967742	0.916667	0.792514	1	0.981481	0.820407	0.787175
526	0.782873	1	0.696721	0.826087	0.914894	1	0.893082	1	0.936842	1	0.904908	0.967742	0.916667	0.790887	1	0.981481	0.820819	0.78774
527	0.782198	1	0.69877	0.826087	0.914894	1	0.891509	1	0.936842	1	0.904908	0.967742	0.916667	0.790887	1	0.981481	0.820613	0.787556
528	0.784221	1	0.69877	0.826087	0.909574	1	0.889937	1	0.915789	1	0.904908	0.967742	0.925926	0.790073	1	0.981481	0.820407	0.78723
529	0.784221	1	0.70082	0.826087	0.909574	1	0.889937	1	0.936842	1	0.904908	0.967742	0.925926	0.791701	1	0.981481	0.821436	0.78848
530	0.783547	1	0.70082	0.826087	0.909574	1	0.889937	1	0.936842	1	0.904908	0.967742	0.916667	0.787632	1	0.981481	0.819996	0.786868
531	0.784221	1	0.694672	0.826087	0.909574	1	0.888365	1	0.936842	1	0.904908	0.967742	0.916667	0.790073	1	0.981481	0.819996	0.786716
532	0.784221	1	0.694672	0.826087	0.909574	1	0.888365	1	0.936842	1	0.904908	0.967742	0.916667	0.794955	1	0.981481	0.82123	0.788065
533	0.782873	1	0.696721	0.826087	0.909574	1	0.889937	1	0.926316	1	0.911043	0.967742	0.916667	0.794955	1	0.981481	0.821436	0.788332
534	0.783547	1	0.692623	0.826087	0.914894	1	0.888365	1	0.936842	1	0.911043	0.967742	0.916667	0.793328	1	0.981481	0.821024	0.787866
535	0.783547	1	0.690574	0.84058	0.914894	1	0.886792	1	0.936842	1	0.911043	0.967742	0.916667	0.795769	1	0.981481	0.821436	0.788313
536	0.782198	1	0.694672	0.84058	0.914894	1	0.886792	1	0.926316	1	0.911043	0.967742	0.916667	0.792514	1	0.981481	0.820407	0.787152
537	0.784221	1	0.694672	0.84058	0.914894	1	0.886792	1	0.936842	1	0.911043	0.967742	0.916667	0.794142	1	0.981481	0.821642	0.788495
538	0.782873	1	0.696721	0.84058	0.914894	1	0.886792	1	0.926316	1	0.911043	0.967742	0.916667	0.793328	1	0.981481	0.821024	0.787892
539	0.782873	1	0.690574	0.84058	0.914894	1	0.886792	1	0.936842	1	0.911043	0.967742	0.916667	0.793328	1	0.981481	0.820613	0.787362
540	0.782198	1	0.694672	0.84058	0.914894	1	0.888365	1	0.926316	1	0.911043	0.967742	0.916667	0.793328	1	0.981481	0.820819	0.787681
541	0.784221	1	0.70082	0.84058	0.920213	1	0.888365	1	0.936842	1	0.911043	0.967742	0.916667	0.793328	1	0.981481	0.822465	0.789635
542	0.783547	1	0.696721	0.84058	0.920213	1	0.888365	1	0.936842	1	0.911043	0.967742	0.916667	0.792514	1	0.981481	0.821642	0.78867
543	0.784221	1	0.694672	0.84058	0.920213	1	0.886792	1	0.936842	1	0.911043	0.967742	0.916667	0.792514	1	0.981481	0.821436	0.788375
544	0.781524	1	0.694672	0.84058	0.920213	1	0.886792	1	0.936842	1	0.907975	1	0.916667	0.791701	1	0.981481	0.820407	0.787276
545	0.784895	1	0.694672	0.84058	0.914894	1	0.886792	1	0.936842	1	0.91411	1	0.916667	0.791701	1	0.981481	0.821642	0.788697
546	0.783547	1	0.696721	0.84058	0.914894	1	0.886792	1	0.936842	1	0.91411	1	0.916667	0.793328	1	0.981481	0.821847	0.788908
547	0.78557	1	0.692623	0.84058	0.914894	1	0.886792	1	0.926316	1	0.91411	1	0.916667	0.792514	1	0.981481	0.821642	0.788589
548	0.786244	1	0.694672	0.84058	0.914894	1	0.886792	1	0.926316	1	0.91411	1	0.916667	0.793328	1	0.981481	0.822259	0.789283
549	0.78557	1	0.692623	0.84058	0.914894	1	0.886792	1	0.936842	1	0.91411	1	0.916667	0.793328	1	0.981481	0.822053	0.789059
550	0.784895	1	0.690574	0.84058	0.914894	1	0.888365	1	0.926316	1	0.91411	1	0.916667	0.795769	1	0.981481	0.822259	0.789239
551	0.782198	1	0.696721	0.84058	0.914894	1	0.886792	1	0.936842	1	0.91411	1	0.916667	0.793328	1	0.981481	0.821436	0.788465
552	0.782198	1	0.70082	0.84058	0.914894	1	0.888365	1	0.936842	1	0.91411	1	0.916667	0.793328	1	0.981481	0.822053	0.789249
553	0.782873	1	0.69877	0.84058	0.914894	1	0.886792	1	0.936842	1	0.911043	1	0.925926	0.790073	1	0.981481	0.821024	0.788014
554	0.782198	1	0.69877	0.84058	0.914894	1	0.886792	1	0.936842	1	0.911043	1	0.925926	0.791701	1	0.981481	0.82123	0.788264
555	0.782873	1	0.70082	0.84058	0.914894	1	0.888365	1	0.936842	1	0.911043	1	0.925926	0.790887	1	0.981481	0.821642	0.788768
556	0.783547	1	0.702869	0.84058	0.914894	1	0.888365	1	0.936842	1	0.911043	1	0.925926	0.793328	1	0.981481	0.82267	0.789846
557	0.783547	1	0.696721	0.84058	0.914894	1	0.888365	1	0.936842	1	0.911043	1	0.925926	0.791701	1	0.981481	0.821642	0.78871
558	0.782873	1	0.69877	0.84058	0.914894	1	0.886792	1	0.936842	1	0.911043	1	0.925926	0.78926	1	0.981481	0.820819	0.787813
559	0.783547	1	0.69877	0.84058	0.914894	1	0.886792	1	0.936842	1	0.911043	1	0.925926	0.788446	1	0.981481	0.820819	0.787812
560	0.782873	1	0.69877	0.84058	0.914894	1	0.886792	1	0.936842	1	0.91411	1	0.925926	0.790073	1	0.981481	0.82123	0.788312
561	0.783547	1	0.706967	0.84058	0.914894	1	0.889937	1	0.936842	1	0.91411	1	0.916667	0.794142	1	0.981481	0.823493	0.790937
562	0.782873	1	0.702869	0.84058	0.914894	1	0.889937	1	0.926316	1	0.904908	1	0.925926	0.788446	1	0.981481	0.820819	0.787885
563	0.782873	1	0.704918	0.84058	0.914894	1	0.888365	1	0.926316	1	0.907975	1	0.925926	0.78926	1	0.981481	0.82123	0.788332
564	0.783547	1	0.706967	0.84058	0.914894	1	0.889937	1	0.926316	1	0.907975	1	0.925926	0.788446	1	0.981481	0.821642	0.788844
565	0.783547	1	0.704918	0.84058	0.914894	1	0.888365	1	0.926316	1	0.911043	1	0.925926	0.786005	1	0.981481	0.820819	0.787974
566	0.78557	1	0.704918	0.84058	0.914894	1	0.888365	1	0.936842	1	0.91411	1	0.925926	0.785191	1	0.981481	0.821642	0.788932
567	0.784895	1	0.709016	0.84058	0.909574	1	0.888365	1	0.936842	1	0.91411	1	0.925926	0.786005	1	0.981481	0.821847	0.789183
568	0.784221	1	0.706967	0.84058	0.914894	1	0.889937	1	0.936842	1	0.91411	1	0.925926	0.786005	1	0.981481	0.821847	0.789169
569	0.784895	1	0.706967	0.84058	0.914894	1	0.889937	1	0.926316	1	0.91411	1	0.925926	0.786819	1	0.981481	0.822053	0.789403
570	0.786244	1	0.713115	0.84058	0.914894	1	0.888365	1	0.926316	1	0.91411	1	0.925926	0.786005	1	0.981481	0.82267	0.790129
571	0.784895	1	0.704918	0.84058	0.914894	1	0.886792	1	0.936842	1	0.911043	1	0.925926	0.787632	1	0.981481	0.821642	0.788826
572	0.786244	1	0.704918	0.84058	0.920213	1	0.888365	1	0.936842	1	0.911043	1	0.925926	0.78926	1	0.981481	0.822876	0.790208
573	0.784895	1	0.704918	0.84058	0.920213	1	0.888365	1	0.926316	1	0.911043	1	0.925926	0.790073	1	0.981481	0.822465	0.789724
574	0.784895	1	0.704918	0.84058	0.914894	1	0.888365	1	0.936842	1	0.911043	1	0.925926	0.78926	1	0.981481	0.822259	0.789449
575	0.784221	1	0.704918	0.84058	0.914894	1	0.888365	1	0.936842	1	0.911043	1	0.925926	0.790073	1	0.981481	0.822259	0.789452
576	0.78557	1	0.704918	0.84058	0.920213	1	0.886792	1	0.926316	1	0.911043	1	0.925926	0.787632	1	0.981481	0.821847	0.789004
577	0.784895	1	0.713115	0.84058	0.914894	1	0.886792	1	0.936842	1	0.911043	1	0.935185	0.785191	1	0.981481	0.822053	0.789427
578	0.784221	1	0.711066	0.84058	0.914894	1	0.888365	1	0.936842	1	0.911043	1	0.935185	0.784378	1	0.981481	0.821642	0.788988
579	0.784221	1	0.711066	0.84058	0.914894	1	0.889937	1	0.936842	1	0.911043	1	0.925926	0.785191	1	0.981481	0.821847	0.789201
580	0.783547	1	0.711066	0.84058	0.914894	1	0.889937	1	0.936842	1	0.91411	1	0.925926	0.787632	1	0.981481	0.822465	0.78984
581	0.786244	1	0.711066	0.84058	0.914894	1	0.889937	1	0.936842	1	0.911043	1	0.925926	0.785191	1	0.981481	0.822465	0.78988
582	0.786918	1	0.709016	0.84058	0.914894	1	0.889937	1	0.936842	1	0.911043	1	0.925926	0.786819	1	0.981481	0.822876	0.790223
583	0.786244	1	0.706967	0.84058	0.914894	1	0.889937	1	0.936842	1	0.91411	1	0.925926	0.788446	1	0.981481	0.823082	0.790471
584	0.78557	1	0.713115	0.84058	0.914894	1	0.889937	1	0.936842	1	0.91411	1	0.925926	0.787632	1	0.981481	0.823287	0.790753
585	0.786918	1	0.704918	0.84058	0.914894	1	0.889937	1	0.936842	1	0.91411	1	0.925926	0.788446	1	0.981481	0.823082	0.790407
586	0.78557	1	0.706967	0.84058	0.914894	1	0.889937	1	0.936842	1	0.91411	1	0.925926	0.786005	1	0.981481	0.822259	0.78956
587	0.78557	1	0.711066	0.84058	0.914894	1	0.889937	1	0.936842	1	0.91411	1	0.925926	0.786005	1	0.981481	0.82267	0.790035
588	0.78557	1	0.711066	0.84058	0.914894	1	0.889937	1	0.936842	1	0.91411	1	0.925926	0.785191	1	0.981481	0.822465	0.789748
589	0.783547	1	0.711066	0.84058	0.914894	1	0.886792	1	0.936842	1	0.907975	1	0.916667	0.787632	1	0.981481	0.821436	0.788497
590	0.782198	1	0.717213	0.84058	0.914894	1	0.883648	1	0.936842	1	0.907975	1	0.916667	0.786819	1	0.981481	0.821024	0.788066
591	0.784895	1	0.711066	0.84058	0.914894	1	0.883648	1	0.936842	1	0.907975	1	0.916667	0.78926	1	0.981481	0.821847	0.788869
592	0.78557	1	0.709016	0.84058	0.914894	1	0.88522	1	0.926316	1	0.904908	1	0.925926	0.787632	1	0.981481	0.821436	0.788401
593	0.784895	1	0.711066	0.84058	0.909574	1	0.883648	1	0.926316	1	0.911043	1	0.925926	0.78926	1	0.981481	0.821847	0.78887
594	0.784895	1	0.711066	0.84058	0.909574	1	0.883648	1	0.926316	1	0.911043	1	0.925926	0.787632	1	0.981481	0.821436	0.788433
595	0.784221	1	0.709016	0.84058	0.909574	1	0.88522	1	0.926316	1	0.911043	1	0.925926	0.788446	1	0.981481	0.821436	0.78849
596	0.784895	1	0.709016	0.84058	0.909574	1	0.88522	1	0.926316	1	0.911043	1	0.925926	0.788446	1	0.981481	0.821642	0.788636
597	0.782873	1	0.709016	0.84058	0.909574	1	0.886792	1	0.926316	1	0.911043	1	0.916667	0.799024	1	0.981481	0.823699	0.790863
598	0.784221	1	0.711066	0.84058	0.909574	1	0.886792	1	0.926316	1	0.911043	1	0.925926	0.796583	1	0.981481	0.823905	0.791167
599	0.784221	1	0.709016	0.84058	0.909574	1	0.88522	1	0.926316	1	0.911043	1	0.925926	0.794142	1	0.981481	0.822876	0.790006
600	0.782198	1	0.711066	0.84058	0.909574	1	0.88522	1	0.926316	1	0.911043	1	0.925926	0.794955	1	0.981481	0.82267	0.78977
601	0.782873	1	0.704918	0.84058	0.909574	1	0.88522	1	0.926316	1	0.911043	1	0.925926	0.797396	1	0.981481	0.822876	0.789932
602	0.782873	1	0.704918	0.84058	0.909574	1	0.88522	1	0.926316	1	0.911043	1	0.925926	0.799024	1	0.981481	0.823287	0.790367
603	0.782873	1	0.709016	0.84058	0.909574	1	0.88522	1	0.926316	1	0.911043	1	0.935185	0.793328	1	0.981481	0.822465	0.789625
604	0.784221	1	0.709016	0.84058	0.909574	1	0.88522	1	0.926316	1	0.911043	1	0.935185	0.794142	1	0.981481	0.823082	0.790274
605	0.782873	1	0.709016	0.84058	0.904255	1	0.883648	1	0.926316	1	0.911043	1	0.935185	0.794955	1	0.981481	0.822465	0.789602
606	0.781524	1	0.711066	0.84058	0.909574	1	0.883648	1	0.926316	1	0.911043	1	0.925926	0.795769	1	0.981481	0.822465	0.789574
607	0.781524	1	0.713115	0.84058	0.904255	1	0.883648	1	0.926316	1	0.911043	1	0.925926	0.795769	1	0.981481	0.822465	0.789597
608	0.780175	1	0.719262	0.84058	0.904255	1	0.88522	1	0.926316	1	0.911043	1	0.916667	0.794142	1	0.981481	0.822259	0.789481
609	0.778827	1	0.706967	0.84058	0.904255	1	0.883648	1	0.926316	1	0.911043	1	0.925926	0.794955	1	0.981481	0.820819	0.787743
610	0.778827	1	0.709016	0.84058	0.909574	1	0.883648	1	0.926316	1	0.911043	1	0.916667	0.793328	1	0.981481	0.820613	0.787538
611	0.78085	1	0.711066	0.84058	0.909574	1	0.883648	1	0.926316	1	0.911043	1	0.925926	0.794955	1	0.981481	0.822053	0.78922
612	0.78085	1	0.711066	0.84058	0.904255	1	0.883648	1	0.926316	1	0.911043	1	0.916667	0.795769	1	0.981481	0.821847	0.788919
613	0.781524	1	0.704918	0.84058	0.909574	1	0.883648	1	0.926316	1	0.911043	1	0.916667	0.794955	1	0.981481	0.821436	0.788302
614	0.782198	1	0.711066	0.84058	0.909574	1	0.883648	1	0.936842	1	0.911043	1	0.925926	0.795769	1	0.981481	0.822876	0.79004
615	0.782873	1	0.715164	0.84058	0.909574	1	0.883648	1	0.936842	1	0.911043	1	0.925926	0.797396	1	0.981481	0.823905	0.791222
616	0.782873	1	0.709016	0.84058	0.904255	1	0.883648	1	0.936842	1	0.911043	1	0.925926	0.79821	1	0.981481	0.823287	0.790505
617	0.783547	1	0.713115	0.84058	0.909574	1	0.883648	1	0.936842	1	0.911043	1	0.925926	0.797396	1	0.981481	0.823905	0.791241
618	0.784895	1	0.709016	0.855072	0.909574	1	0.883648	1	0.936842	1	0.911043	1	0.925926	0.797396	1	0.981481	0.82411	0.791421
619	0.78557	1	0.715164	0.855072	0.909574	1	0.88522	1	0.936842	1	0.911043	1	0.925926	0.797396	1	0.981481	0.825139	0.792656
620	0.782198	1	0.713115	0.84058	0.909574	1	0.88522	1	0.936842	1	0.911043	1	0.925926	0.794955	1	0.981481	0.823082	0.790386
621	0.782873	1	0.721311	0.84058	0.909574	1	0.883648	1	0.936842	1	0.911043	1	0.925926	0.794142	1	0.981481	0.823699	0.791108
622	0.78085	1	0.719262	0.855072	0.909574	1	0.886792	1	0.936842	1	0.911043	1	0.925926	0.794142	1	0.981481	0.823493	0.790934
623	0.782198	1	0.717213	0.855072	0.909574	1	0.888365	1	0.936842	1	0.911043	1	0.925926	0.794142	1	0.981481	0.823905	0.791372
624	0.783547	1	0.717213	0.855072	0.909574	1	0.883648	1	0.936842	1	0.911043	1	0.925926	0.793328	1	0.981481	0.823493	0.790808
625	0.783547	1	0.711066	0.855072	0.909574	1	0.882075	1	0.936842	1	0.911043	1	0.925926	0.794955	1	0.981481	0.823082	0.790211
626	0.781524	1	0.719262	0.855072	0.914894	1	0.88522	1	0.936842	1	0.911043	1	0.925926	0.794955	1	0.981481	0.823905	0.791375
627	0.782873	1	0.717213	0.855072	0.914894	1	0.88522	1	0.936842	1	0.911043	1	0.925926	0.794955	1	0.981481	0.82411	0.791578
628	0.782873	1	0.721311	0.855072	0.909574	1	0.883648	1	0.936842	1	0.907975	1	0.925926	0.796583	1	0.981481	0.824316	0.79177
629	0.782198	1	0.721311	0.855072	0.909574	1	0.883648	1	0.936842	1	0.907975	1	0.925926	0.796583	1	0.981481	0.82411	0.791543
630	0.783547	1	0.721311	0.84058	0.909574	1	0.886792	1	0.926316	1	0.911043	1	0.916667	0.794955	1	0.981481	0.82411	0.791456
631	0.783547	1	0.717213	0.855072	0.909574	1	0.88522	1	0.926316	1	0.911043	1	0.916667	0.795769	1	0.981481	0.823905	0.791175
632	0.782873	1	0.719262	0.855072	0.909574	1	0.886792	1	0.936842	1	0.907975	1	0.916667	0.793328	1	0.981481	0.823493	0.790791
633	0.784895	1	0.721311	0.855072	0.909574	1	0.882075	1	0.926316	1	0.907975	1	0.916667	0.794955	1	0.981481	0.823905	0.791156
634	0.784221	1	0.719262	0.855072	0.909574	1	0.882075	1	0.926316	1	0.911043	1	0.925926	0.793328	1	0.981481	0.823493	0.790775
635	0.78557	1	0.717213	0.869565	0.909574	1	0.883648	1	0.926316	1	0.907975	1	0.925926	0.794955	1	0.981481	0.824316	0.791679
636	0.786244	1	0.721311	0.869565	0.909574	1	0.883648	1	0.926316	1	0.911043	1	0.925926	0.794142	1	0.981481	0.824933	0.792417
637	0.784221	1	0.719262	0.869565	0.909574	1	0.88522	1	0.926316	1	0.907975	1	0.925926	0.793328	1	0.981481	0.823905	0.791312
638	0.783547	1	0.719262	0.869565	0.909574	1	0.883648	1	0.926316	1	0.907975	1	0.925926	0.794142	1	0.981481	0.823699	0.791014
639	0.784221	1	0.719262	0.869565	0.909574	1	0.883648	1	0.926316	1	0.907975	1	0.925926	0.794142	1	0.981481	0.823905	0.79122
640	0.783547	1	0.719262	0.855072	0.909574	1	0.883648	1	0.947368	1	0.907975	1	0.935185	0.794142	1	0.981481	0.82411	0.791615
641	0.781524	1	0.721311	0.855072	0.909574	1	0.883648	1	0.947368	1	0.911043	1	0.935185	0.793328	1	0.981481	0.823699	0.791182
642	0.779501	1	0.721311	0.855072	0.909574	1	0.883648	1	0.947368	1	0.911043	1	0.925926	0.793328	1	0.981481	0.822876	0.790238
643	0.779501	1	0.721311	0.855072	0.909574	1	0.883648	1	0.947368	1	0.907975	1	0.925926	0.792514	1	0.981481	0.822465	0.789787
644	0.780175	1	0.719262	0.855072	0.909574	1	0.883648	1	0.947368	1	0.907975	1	0.925926	0.792514	1	0.981481	0.822465	0.789765
645	0.781524	1	0.717213	0.855072	0.904255	1	0.88522	1	0.947368	1	0.911043	1	0.925926	0.794142	1	0.981481	0.823287	0.790588
646	0.781524	1	0.717213	0.855072	0.904255	1	0.886792	1	0.936842	1	0.911043	1	0.916667	0.793328	1	0.981481	0.822876	0.790177
647	0.78085	1	0.715164	0.84058	0.904255	1	0.886792	1	0.936842	1	0.907975	0.967742	0.925926	0.793328	1	0.981481	0.822053	0.789147
648	0.781524	1	0.717213	0.84058	0.904255	1	0.886792	1	0.947368	1	0.907975	1	0.925926	0.793328	1	0.981481	0.822876	0.790132
649	0.78085	1	0.717213	0.84058	0.904255	1	0.886792	1	0.936842	1	0.907975	1	0.916667	0.794142	1	0.981481	0.822465	0.789567
650	0.781524	1	0.715164	0.84058	0.904255	1	0.883648	1	0.926316	1	0.907975	1	0.925926	0.791701	1	0.981481	0.821436	0.788341
651	0.780175	1	0.715164	0.84058	0.909574	1	0.88522	1	0.926316	1	0.907975	1	0.935185	0.792514	1	0.981481	0.821847	0.78899
652	0.78085	1	0.715164	0.84058	0.909574	1	0.883648	1	0.926316	1	0.907975	1	0.935185	0.792514	1	0.981481	0.821847	0.788865
653	0.780175	1	0.717213	0.84058	0.904255	1	0.883648	1	0.936842	1	0.907975	1	0.925926	0.792514	1	0.981481	0.821642	0.78864
654	0.780175	1	0.719262	0.869565	0.909574	1	0.883648	1	0.936842	1	0.911043	1	0.916667	0.790887	1	0.981481	0.822053	0.789159
655	0.779501	1	0.717213	0.855072	0.909574	1	0.882075	1	0.936842	1	0.911043	1	0.916667	0.790887	1	0.981481	0.82123	0.788242
656	0.779501	1	0.717213	0.855072	0.909574	1	0.88522	1	0.926316	1	0.907975	1	0.916667	0.790887	1	0.981481	0.82123	0.788209
657	0.779501	1	0.717213	0.855072	0.909574	1	0.88522	1	0.936842	1	0.907975	1	0.916667	0.790073	1	0.981481	0.82123	0.788259
658	0.780175	1	0.717213	0.869565	0.909574	1	0.88522	1	0.926316	1	0.91411	1	0.925926	0.790887	1	0.981481	0.822259	0.789449
659	0.778827	1	0.717213	0.869565	0.909574	1	0.882075	1	0.936842	1	0.91411	1	0.925926	0.790073	1	0.981481	0.821436	0.788529
660	0.780175	1	0.715164	0.855072	0.914894	1	0.882075	1	0.936842	1	0.911043	1	0.925926	0.791701	1	0.981481	0.821847	0.788933
661	0.780175	1	0.719262	0.855072	0.914894	1	0.883648	1	0.936842	1	0.911043	1	0.925926	0.790887	1	0.981481	0.822259	0.789459
662	0.778827	1	0.721311	0.855072	0.904255	1	0.88522	1	0.936842	1	0.911043	1	0.925926	0.791701	1	0.981481	0.822053	0.789347
663	0.781524	1	0.717213	0.855072	0.904255	1	0.88522	1	0.936842	1	0.907975	1	0.925926	0.790887	1	0.981481	0.822053	0.789304
664	0.779501	1	0.719262	0.855072	0.914894	1	0.886792	1	0.947368	1	0.911043	1	0.925926	0.791701	1	0.981481	0.822876	0.790251
665	0.781524	1	0.713115	0.855072	0.909574	1	0.886792	1	0.947368	1	0.911043	1	0.925926	0.793328	1	0.981481	0.823082	0.790376
666	0.780175	1	0.715164	0.855072	0.909574	1	0.88522	1	0.947368	1	0.911043	1	0.935185	0.792514	1	0.981481	0.82267	0.789965
667	0.781524	1	0.717213	0.855072	0.914894	1	0.886792	1	0.947368	1	0.911043	1	0.935185	0.790887	1	0.981481	0.823287	0.790753
668	0.783547	1	0.715164	0.855072	0.914894	1	0.886792	1	0.947368	1	0.907975	1	0.935185	0.790073	1	0.981481	0.823287	0.790713
669	0.782873	1	0.721311	0.855072	0.909574	1	0.88522	1	0.947368	1	0.907975	1	0.935185	0.791701	1	0.981481	0.823699	0.791201
670	0.782873	1	0.719262	0.855072	0.909574	1	0.886792	1	0.947368	1	0.907975	1	0.925926	0.794142	1	0.981481	0.82411	0.791578
671	0.782198	1	0.721311	0.855072	0.909574	1	0.886792	1	0.947368	1	0.907975	1	0.925926	0.794142	1	0.981481	0.82411	0.791601
672	0.783547	1	0.719262	0.855072	0.909574	1	0.888365	1	0.947368	1	0.907975	1	0.935185	0.790887	1	0.981481	0.823905	0.791407
673	0.784221	1	0.719262	0.855072	0.909574	1	0.886792	1	0.947368	1	0.907975	1	0.925926	0.791701	1	0.981481	0.823905	0.791366
674	0.782198	1	0.717213	0.855072	0.909574	1	0.888365	1	0.947368	1	0.907975	1	0.935185	0.790073	1	0.981481	0.823082	0.790513
675	0.783547	1	0.721311	0.855072	0.909574	1	0.88522	1	0.947368	1	0.907975	1	0.935185	0.790887	1	0.981481	0.823699	0.791194
676	0.783547	1	0.717213	0.855072	0.909574	1	0.88522	1	0.947368	1	0.907975	1	0.935185	0.790073	1	0.981481	0.823082	0.790446
677	0.784221	1	0.719262	0.855072	0.909574	1	0.88522	1	0.947368	1	0.911043	1	0.935185	0.790887	1	0.981481	0.823905	0.79137
678	0.784221	1	0.719262	0.855072	0.914894	1	0.886792	1	0.947368	1	0.907975	1	0.935185	0.788446	1	0.981481	0.823493	0.790885
679	0.783547	1	0.719262	0.855072	0.909574	1	0.886792	1	0.947368	1	0.904908	1	0.935185	0.790073	1	0.981481	0.823287	0.790675
680	0.783547	1	0.719262	0.855072	0.914894	1	0.88522	1	0.947368	1	0.907975	1	0.935185	0.78926	1	0.981481	0.823287	0.790702
681	0.78557	1	0.715164	0.869565	0.914894	1	0.88522	1	0.947368	1	0.907975	1	0.935185	0.791701	1	0.981481	0.824316	0.791802
682	0.782873	1	0.709016	0.855072	0.909574	1	0.886792	1	0.947368	1	0.907975	1	0.935185	0.788446	1	0.981481	0.821847	0.789006
683	0.782198	1	0.709016	0.855072	0.909574	1	0.886792	1	0.947368	1	0.907975	1	0.935185	0.788446	1	0.981481	0.821642	0.788785
684	0.782198	1	0.715164	0.855072	0.909574	1	0.88522	1	0.947368	1	0.907975	1	0.935185	0.787632	1	0.981481	0.821847	0.789067
685	0.78085	1	0.715164	0.855072	0.909574	1	0.88522	1	0.947368	1	0.904908	1	0.935185	0.787632	1	0.981481	0.82123	0.788357
686	0.78085	1	0.715164	0.855072	0.909574	1	0.88522	1	0.947368	1	0.904908	1	0.935185	0.787632	1	0.981481	0.82123	0.788339
687	0.781524	1	0.713115	0.855072	0.909574	1	0.886792	1	0.947368	1	0.911043	1	0.935185	0.788446	1	0.981481	0.822053	0.789317
688	0.782198	1	0.715164	0.855072	0.909574	1	0.886792	1	0.947368	1	0.907975	1	0.935185	0.78926	1	0.981481	0.822465	0.789773
689	0.783547	1	0.715164	0.855072	0.909574	1	0.88522	1	0.947368	1	0.907975	1	0.935185	0.78926	1	0.981481	0.82267	0.789955
690	0.782873	1	0.719262	0.855072	0.909574	1	0.88522	1	0.947368	1	0.91411	1	0.935185	0.790887	1	0.981481	0.823699	0.79119
691	0.782198	1	0.721311	0.855072	0.909574	1	0.88522	1	0.947368	1	0.91411	1	0.935185	0.790887	1	0.981481	0.823699	0.791214
692	0.782198	1	0.721311	0.855072	0.909574	1	0.88522	1	0.947368	1	0.91411	1	0.935185	0.78926	1	0.981481	0.823287	0.79076
693	0.780175	1	0.719262	0.855072	0.909574	1	0.88522	1	0.947368	1	0.911043	1	0.935185	0.790073	1	0.981481	0.822465	0.789828
694	0.782873	1	0.717213	0.855072	0.909574	1	0.883648	1	0.947368	1	0.911043	1	0.935185	0.791701	1	0.981481	0.823287	0.790651
695	0.782873	1	0.717213	0.855072	0.909574	1	0.88522	1	0.947368	1	0.911043	1	0.935185	0.78926	1	0.981481	0.822876	0.790247
696	0.782873	1	0.723361	0.855072	0.909574	1	0.88522	1	0.947368	1	0.911043	1	0.935185	0.78926	1	0.981481	0.823493	0.790966
697	0.782873	1	0.721311	0.855072	0.909574	1	0.883648	1	0.947368	1	0.907975	1	0.935185	0.78926	1	0.981481	0.822876	0.790208
698	0.783547	1	0.723361	0.855072	0.909574	1	0.88522	1	0.947368	1	0.911043	1	0.935185	0.787632	1	0.981481	0.823287	0.79069
699	0.782873	1	0.723361	0.855072	0.909574	1	0.88522	1	0.947368	1	0.911043	1	0.935185	0.787632	1	0.981481	0.823082	0.790514
700	0.784221	1	0.727459	0.855072	0.909574	1	0.88522	1	0.947368	1	0.911043	1	0.935185	0.78926	1	0.981481	0.824316	0.791883
701	0.784895	1	0.723361	0.855072	0.909574	1	0.883648	1	0.947368	1	0.907975	1	0.935185	0.78926	1	0.981481	0.823699	0.791163
702	0.783547	1	0.723361	0.855072	0.909574	1	0.883648	1	0.947368	1	0.907975	1	0.935185	0.78926	1	0.981481	0.823287	0.790727
703	0.784221	1	0.72541	0.855072	0.909574	1	0.883648	1	0.947368	1	0.907975	1	0.935185	0.788446	1	0.981481	0.823493	0.790977
704	0.782873	1	0.723361	0.855072	0.909574	1	0.883648	1	0.947368	1	0.907975	1	0.935185	0.78926	1	0.981481	0.823082	0.790491
705	0.784221	1	0.727459	0.855072	0.909574	1	0.88522	1	0.947368	1	0.907975	1	0.935185	0.78926	1	0.981481	0.82411	0.791717
706	0.784221	1	0.729508	0.855072	0.909574	1	0.88522	1	0.947368	1	0.907975	1	0.935185	0.78926	1	0.981481	0.824316	0.791965
707	0.783547	1	0.727459	0.855072	0.909574	1	0.88522	1	0.947368	1	0.907975	1	0.916667	0.790073	1	0.981481	0.823699	0.791172
708	0.784895	1	0.72541	0.869565	0.909574	1	0.883648	1	0.947368	1	0.907975	1	0.916667	0.790887	1	0.981481	0.82411	0.791611
709	0.784221	1	0.72541	0.869565	0.909574	1	0.883648	1	0.947368	1	0.907975	1	0.916667	0.790887	1	0.981481	0.823905	0.791338
710	0.781524	1	0.721311	0.869565	0.909574	1	0.886792	1	0.947368	1	0.907975	1	0.916667	0.791701	1	0.981481	0.823287	0.790689
711	0.783547	1	0.723361	0.884058	0.909574	1	0.88522	1	0.947368	1	0.907975	1	0.916667	0.790887	1	0.981481	0.823905	0.791358
712	0.782873	1	0.72541	0.869565	0.909574	1	0.88522	1	0.947368	1	0.907975	1	0.916667	0.790073	1	0.981481	0.823493	0.790911
713	0.784221	1	0.72541	0.855072	0.909574	1	0.886792	1	0.947368	1	0.907975	1	0.916667	0.790073	1	0.981481	0.823905	0.791349
714	0.784221	1	0.72541	0.855072	0.909574	1	0.886792	1	0.947368	1	0.907975	1	0.916667	0.790073	1	0.981481	0.823905	0.791379
715	0.782198	1	0.72541	0.855072	0.909574	1	0.886792	1	0.947368	1	0.907975	1	0.916667	0.790887	1	0.981481	0.823493	0.790959
716	0.782873	1	0.72541	0.855072	0.909574	1	0.886792	1	0.947368	1	0.907975	1	0.925926	0.790887	1	0.981481	0.823905	0.791435
717	0.784221	1	0.72541	0.869565	0.909574	1	0.886792	1	0.947368	1	0.907975	1	0.925926	0.790073	1	0.981481	0.824316	0.791894
718	0.784221	1	0.727459	0.869565	0.909574	1	0.886792	1	0.947368	1	0.904908	1	0.935185	0.790073	1	0.981481	0.824522	0.79219
719	0.783547	1	0.72541	0.869565	0.909574	1	0.886792	1	0.947368	1	0.904908	1	0.925926	0.790887	1	0.981481	0.82411	0.791662
720	0.781524	1	0.727459	0.855072	0.909574	1	0.886792	1	0.947368	1	0.907975	1	0.925926	0.790887	1	0.981481	0.823699	0.791236
721	0.782198	1	0.727459	0.855072	0.909574	1	0.888365	1	0.947368	1	0.907975	1	0.925926	0.791701	1	0.981481	0.824316	0.791953
722	0.782198	1	0.727459	0.869565	0.909574	1	0.888365	1	0.947368	1	0.907975	1	0.925926	0.792514	1	0.981481	0.824727	0.792458
723	0.781524	1	0.72541	0.869565	0.909574	1	0.888365	1	0.947368	1	0.904908	1	0.925926	0.790887	1	0.981481	0.823699	0.791276
724	0.780175	1	0.723361	0.869565	0.909574	1	0.886792	1	0.947368	1	0.904908	1	0.925926	0.788446	1	0.981481	0.822259	0.789612
725	0.778152	1	0.723361	0.869565	0.920213	1	0.888365	1	0.947368	1	0.907975	1	0.916667	0.790073	1	0.981481	0.82267	0.790168
726	0.780175	1	0.72541	0.884058	0.920213	1	0.889937	1	0.947368	1	0.907975	1	0.925926	0.790887	1	0.981481	0.824316	0.792051
727	0.778827	1	0.727459	0.869565	0.909574	1	0.888365	1	0.947368	1	0.907975	1	0.916667	0.78926	1	0.981481	0.82267	0.79016
728	0.778152	1	0.72541	0.884058	0.909574	1	0.888365	1	0.947368	1	0.91411	1	0.916667	0.790073	1	0.981481	0.823082	0.790648
729	0.778152	1	0.72541	0.884058	0.909574	1	0.888365	1	0.947368	1	0.91411	1	0.916667	0.78926	1	0.981481	0.822876	0.790418
730	0.778827	1	0.721311	0.869565	0.909574	1	0.886792	1	0.947368	1	0.911043	1	0.916667	0.788446	1	0.981481	0.821847	0.789119
731	0.779501	1	0.72541	0.869565	0.909574	1	0.888365	1	0.947368	1	0.907975	1	0.916667	0.788446	1	0.981481	0.822465	0.789841
732	0.781524	1	0.723361	0.869565	0.909574	1	0.888365	1	0.947368	1	0.907975	1	0.916667	0.78926	1	0.981481	0.823082	0.790488
733	0.779501	1	0.723361	0.869565	0.914894	1	0.889937	1	0.947368	1	0.907975	1	0.916667	0.790887	1	0.981481	0.823287	0.790739
734	0.779501	1	0.721311	0.869565	0.914894	1	0.889937	1	0.947368	1	0.907975	1	0.916667	0.790887	1	0.981481	0.823082	0.790506
735	0.779501	1	0.721311	0.869565	0.920213	1	0.888365	1	0.947368	1	0.911043	1	0.916667	0.790073	1	0.981481	0.823082	0.790509
736	0.779501	1	0.717213	0.869565	0.920213	1	0.888365	1	0.947368	1	0.907975	1	0.916667	0.790073	1	0.981481	0.822465	0.789734
737	0.780175	1	0.723361	0.869565	0.920213	1	0.889937	1	0.947368	1	0.907975	1	0.916667	0.790887	1	0.981481	0.823699	0.791191
738	0.780175	1	0.72541	0.855072	0.914894	1	0.888365	1	0.947368	1	0.907975	1	0.916667	0.791701	1	0.981481	0.823493	0.790924
739	0.78085	1	0.723361	0.855072	0.920213	1	0.886792	1	0.947368	1	0.907975	1	0.916667	0.790887	1	0.981481	0.823287	0.790675
740	0.776129	1	0.721311	0.869565	0.914894	1	0.888365	1	0.947368	1	0.907975	1	0.916667	0.790073	1	0.981481	0.821642	0.788891
741	0.777478	1	0.719262	0.869565	0.914894	1	0.888365	1	0.947368	1	0.907975	1	0.916667	0.78926	1	0.981481	0.821642	0.788895
742	0.777478	1	0.721311	0.869565	0.914894	1	0.888365	1	0.947368	1	0.907975	1	0.916667	0.791701	1	0.981481	0.822465	0.789847
743	0.777478	1	0.723361	0.869565	0.914894	1	0.888365	1	0.947368	1	0.904908	1	0.916667	0.791701	1	0.981481	0.822465	0.789834
744	0.776804	1	0.719262	0.869565	0.909574	1	0.888365	1	0.947368	1	0.907975	1	0.916667	0.790887	1	0.981481	0.821642	0.788878
745	0.778152	1	0.719262	0.869565	0.909574	1	0.889937	1	0.947368	1	0.907975	1	0.916667	0.791701	1	0.981481	0.822465	0.789804
746	0.779501	1	0.721311	0.869565	0.914894	1	0.889937	1	0.947368	1	0.907975	1	0.916667	0.792514	1	0.981481	0.823493	0.790969
747	0.779501	1	0.719262	0.869565	0.914894	1	0.889937	1	0.947368	1	0.907975	1	0.916667	0.790887	1	0.981481	0.822876	0.790266
748	0.779501	1	0.72541	0.869565	0.909574	1	0.889937	1	0.947368	1	0.91411	1	0.916667	0.790887	1	0.981481	0.823699	0.791309
749	0.779501	1	0.719262	0.869565	0.909574	1	0.889937	1	0.947368	1	0.911043	1	0.916667	0.792514	1	0.981481	0.823287	0.790717
750	0.78085	1	0.721311	0.869565	0.909574	1	0.889937	1	0.947368	1	0.911043	1	0.916667	0.792514	1	0.981481	0.823905	0.791433
751	0.780175	1	0.721311	0.869565	0.909574	1	0.888365	1	0.947368	1	0.911043	1	0.916667	0.790887	1	0.981481	0.823082	0.790511
752	0.780175	1	0.723361	0.869565	0.909574	1	0.888365	1	0.947368	1	0.911043	1	0.916667	0.790887	1	0.981481	0.823287	0.790759
753	0.78085	1	0.723361	0.869565	0.914894	1	0.888365	1	0.947368	1	0.907975	1	0.916667	0.791701	1	0.981481	0.823699	0.79122
754	0.782198	1	0.72541	0.869565	0.914894	1	0.888365	1	0.947368	1	0.911043	1	0.916667	0.790887	1	0.981481	0.824316	0.791918
755	0.782198	1	0.727459	0.869565	0.914894	1	0.888365	1	0.947368	1	0.907975	1	0.916667	0.790887	1	0.981481	0.824316	0.791956
756	0.780175	1	0.723361	0.869565	0.914894	1	0.888365	1	0.947368	1	0.911043	1	0.916667	0.790887	1	0.981481	0.823493	0.791031
